# Supplementary material for: Identifying Cancer Stage-Related Biomarkers for Lung Adenocarcinoma by Integrating Both Node and Edge Features
Source: Genes (Basel). 2025 Feb 24;16(3):261. doi: 10.3390/genes16030261 (PMC11941903; doi:10.3390/genes16030261)
Supplement: Supplementary file 1 [file genes-16-00261-s001.zip]

Archive with 11 entries (10 files):
- RNAseq_exp/
- RNAseq_exp/normal_exp.csv
- __MACOSX/RNAseq_exp/._normal_exp.csv
- RNAseq_exp/stage1_exp.csv
- __MACOSX/RNAseq_exp/._stage1_exp.csv
- RNAseq_exp/stage2_exp.csv
- __MACOSX/RNAseq_exp/._stage2_exp.csv
- RNAseq_exp/stage3_exp.csv
- __MACOSX/RNAseq_exp/._stage3_exp.csv
- RNAseq_exp/stage4_exp.csv
- __MACOSX/RNAseq_exp/._stage4_exp.csv
