# Supplementary material for: Identifying Cancer Stage-Related Biomarkers for Lung Adenocarcinoma by Integrating Both Node and Edge Features
Source: Genes (Basel). 2025 Feb 24;16(3):261. doi: 10.3390/genes16030261 (PMC11941903; doi:10.3390/genes16030261)
Supplement: Supplementary file 1 [file genes-16-00261-s001.zip › RNAseq_exp/normal_exp.csv]

	TCGA-A7-A0CH-11	TCGA-E9-A1RC-11	TCGA-A7-A0DB-11	TCGA-BH-A0H9-11	TCGA-BH-A0E0-11	TCGA-BH-A0HA-11	TCGA-BH-A18P-11	TCGA-E9-A1N4-11	TCGA-BH-A18U-11	TCGA-E2-A1LS-11	TCGA-BH-A18M-11	TCGA-BH-A0C0-11	TCGA-BH-A0H7-11	TCGA-BH-A0BM-11	TCGA-E2-A1BC-11	TCGA-BH-A0DG-11	TCGA-BH-A0B7-11	TCGA-BH-A0B8-11	TCGA-E2-A15I-11	TCGA-BH-A18L-11	TCGA-BH-A0DZ-11	TCGA-E9-A1N5-11	TCGA-E9-A1N6-11	TCGA-BH-A18R-11	TCGA-BH-A1EO-11	TCGA-AC-A23H-11	TCGA-BH-A18N-11	TCGA-A7-A0CE-11	TCGA-BH-A0AY-11	TCGA-E9-A1ND-11	TCGA-E9-A1RF-11	TCGA-AC-A2FF-11	TCGA-E2-A15K-11	TCGA-BH-A0DQ-11	TCGA-BH-A0H5-11	TCGA-E9-A1RI-11	TCGA-BH-A209-11	TCGA-E9-A1RB-11	TCGA-BH-A0DH-11	TCGA-E9-A1RD-11	TCGA-BH-A18Q-11	TCGA-BH-A0BJ-11	TCGA-E9-A1R7-11	TCGA-A7-A13G-11	TCGA-BH-A0DK-11	TCGA-BH-A1FC-11	TCGA-E9-A1NG-11	TCGA-BH-A1EU-11	TCGA-BH-A0BQ-11
ARHGEF10L	1083	771	990	687	725	1641	718	1441	1131	573	862	880	1046	1069	543	1086	1382	755	365	1077	1335	1431	1241	995	695	726	1083	1022	871	1574	569	893	1418	811	1295	376	626	681	684	912	1099	1177	731	387	662	747	1158	801	902
RNF10	4035	4148	3679	3943	3515	2925	3469	3106	3110	4034	3502	3190	3613	3301	3773	3217	3338	4216	3692	3619	3888	2987	3472	3069	4000	3206	3436	3555	3402	3775	3850	3437	3771	3705	3071	4444	3296	3675	3639	3713	2962	3190	3615	3728	4181	3410	3698	3204	3091
RNF11	2959	4752	3048	4450	2015	2270	4248	2246	2967	4845	3088	2604	1864	2586	3130	2786	2603	5146	4409	3339	2167	2104	2976	2826	4359	3212	3192	2387	3406	1949	4972	2575	1917	3141	2620	8645	3239	3928	1789	3821	2945	1935	4830	4910	3578	3701	3890	3303	2316
RNF13	1501	2053	2071	1550	1217	1815	1998	2087	1794	2033	1535	1535	1749	1430	1714	1777	1687	1959	2069	1858	998	1318	1620	1838	2394	2424	1605	1340	1825	1775	2708	1396	1333	1670	1813	2486	2034	2184	1343	2033	1822	1319	2422	2485	1879	1640	2036	1908	1561
GTF2IP1	5226	5714	5266	4821	5849	6781	4826	6089	4746	5191	6003	6823	4405	6481	4111	9161	8213	6975	6131	6490	5625	5234	3752	5791	5509	5449	5956	6638	6767	3846	6290	5741	5284	8618	6783	9737	6586	5972	8061	6705	5467	7115	8077	7999	5836	5757	6005	6454	5278
RTN4RL2	32	7	14	16	48	10	15	13	12	19	27	24	61	22	16	16	9	13	11	24	43	29	15	17	25	28	23	26	13	26	14	28	50	21	29	14	20	23	23	10	22	25	11	22	19	37	15	17	22
C16orf13	575	280	232	808	698	344	268	263	315	281	346	293	437	344	568	242	234	275	306	297	699	328	225	300	434	356	257	588	228	709	177	398	1045	313	350	205	223	285	621	265	290	335	185	300	258	324	297	199	292
FGFR1OP2	452	498	624	473	353	719	766	704	727	747	722	646	418	575	665	711	730	554	913	631	348	495	696	882	755	636	669	408	684	468	632	541	375	612	734	665	718	707	393	631	952	607	650	717	572	676	722	766	550
ATRX	1358	3216	2215	1140	1078	3310	3729	3778	2536	3316	2724	3065	1595	2040	1867	3801	3543	2694	3467	2523	1020	3130	2447	3429	1697	2893	2978	1536	2467	833	3380	2539	885	3231	3229	3922	3172	3685	871	2866	3588	2624	3666	3815	2884	1999	2661	3563	2814
PMM2	658	546	537	510	706	826	350	655	635	485	533	483	704	411	533	422	653	394	359	608	1140	638	776	500	546	560	582	713	738	921	487	788	866	473	564	480	578	537	574	473	560	665	459	445	814	782	857	522	754
ASS1	5028	6419	6787	9393	2981	891	7827	2182	2050	7841	2429	1177	3094	2130	29299	1628	1522	6376	9294	3194	2974	2170	3413	2523	5026	2320	2582	2151	2793	4297	4927	1434	4055	1298	1533	4004	2481	3882	4404	4437	1351	2575	3457	12075	828	3583	4008	1728	1808
NCBP1	594	801	875	634	886	907	773	1002	772	858	785	970	590	788	701	883	964	833	929	708	873	1064	704	721	790	996	754	855	747	580	980	1237	544	980	693	962	929	1114	682	885	832	864	948	983	1074	769	774	1004	981
ZNF709	82	50	62	48	141	214	111	248	98	64	129	205	117	157	55	245	160	65	112	112	107	147	99	165	73	211	138	123	128	84	85	159	101	211	211	76	178	144	138	105	203	158	100	69	104	122	62	233	154
ZNF708	96	114	152	65	88	359	247	411	292	139	249	331	120	215	140	335	347	130	237	213	119	226	159	299	143	250	222	205	171	121	214	254	156	353	375	167	269	253	135	198	315	280	278	176	227	243	122	418	230
RBM14	1022	761	736	897	1117	1097	737	927	970	786	958	1042	1015	1333	821	824	1089	798	855	963	1432	916	979	948	809	904	873	1059	777	917	818	1227	1228	939	774	545	856	863	999	661	1018	930	527	742	909	1126	774	880	1056
NCBP2	1348	1791	1440	1328	1761	1688	1457	1672	1574	1730	1504	1767	2249	1794	1441	1790	1912	1576	1391	1532	1862	1675	1627	1497	1626	1700	1460	1890	1680	1490	1681	1917	1206	1679	1566	2029	1828	1639	1629	1613	1492	1728	1851	1452	1637	1807	1798	1785	1550
DISC1	131	248	232	108	88	280	138	399	161	111	162	202	162	106	53	296	230	147	139	173	100	307	244	201	188	217	211	173	177	204	201	261	131	222	263	234	320	234	132	196	209	299	304	200	150	228	206	237	272
CAMK1	898	1257	965	2089	411	122	1176	178	286	1856	456	226	231	211	2685	198	210	1740	1288	676	328	308	421	552	1351	333	435	324	533	1031	1023	364	940	205	221	749	374	627	887	1032	310	196	665	1516	140	429	826	223	283
RPL37	13047	7502	8451	14175	24057	18951	10003	14799	10487	8512	8454	13369	19115	18431	23470	14798	10524	7580	11743	7423	23955	13719	9965	12535	15266	18267	8227	17194	11328	14987	8272	15399	26259	11201	12272	8329	9915	12974	19191	9040	11197	14355	6766	10239	6718	11718	8107	10351	9917
SPR	997	774	817	1146	982	350	650	489	419	822	551	589	1137	749	964	578	449	849	555	701	915	326	479	526	812	481	561	758	677	705	527	575	1112	688	524	596	571	619	891	851	387	491	600	575	1119	506	529	450	424
ZNF700	282	184	217	167	205	448	256	540	369	205	300	417	279	349	186	427	437	196	214	291	266	273	290	335	192	322	360	419	382	276	239	346	232	456	383	216	377	259	245	318	415	307	274	245	284	363	217	469	309
ZNF707	175	121	133	158	199	173	113	170	169	84	197	205	398	149	150	176	184	110	87	181	221	156	162	130	96	58	185	257	138	199	56	169	226	195	225	56	100	116	183	106	163	176	118	59	171	141	97	98	112
ZNF704	217	821	642	221	225	710	869	562	443	1035	579	790	401	312	430	646	658	698	877	512	168	792	424	878	273	682	590	232	419	123	983	419	121	641	790	1133	563	993	171	505	1069	492	823	734	492	238	570	603	656
RNF115	374	487	423	304	328	455	420	538	472	463	494	473	467	362	418	485	475	387	523	428	312	409	498	525	420	519	486	446	489	301	531	455	252	562	499	618	500	455	377	468	534	504	496	524	669	441	453	543	621
ZC3H14	1056	1281	1060	802	1287	1765	1540	1715	1425	1625	1483	1519	1423	1390	1261	1854	1784	1293	1630	1261	1168	1452	1309	1777	1127	1591	1432	1299	1287	981	1394	1453	820	1660	1706	1441	1516	1440	1287	1351	1626	1682	1307	1503	1586	1323	1293	1648	1421
SPN	251	149	186	47	70	247	109	222	178	61	214	171	83	165	58	301	175	100	80	114	153	186	294	248	235	187	152	137	138	511	150	468	229	176	181	67	316	284	130	182	213	176	174	89	110	304	141	179	144
NACAP1	85	97	78	154	119	194	142	212	130	125	76	100	171	173	269	190	132	89	143	87	297	158	163	143	154	228	105	138	120	164	112	127	217	123	108	134	128	138	88	125	105	157	134	185	74	113	114	143	165
DHX8	1033	1067	1017	787	1317	1353	1015	1425	1244	921	1242	1279	1569	1253	888	1423	1366	1007	842	1182	1028	1429	1318	1071	881	1144	1250	1057	1311	855	1043	1370	889	1393	1320	882	1136	1170	1038	1016	1212	1452	1015	881	1391	1017	1115	1263	1305
DHX9	3186	3780	3259	2377	4124	5510	3606	5530	4491	3809	3886	4793	4715	4504	2563	4789	5281	3484	3060	3653	4269	4569	4443	4415	3123	4507	4057	3894	4039	2752	3688	5166	2612	4908	3792	3606	4272	4985	3763	3766	4430	5044	4029	3243	4606	3250	3956	4625	5039
TCOF1	1067	818	836	736	935	1205	776	1175	1002	801	1035	1063	909	1322	855	911	1118	1004	531	1067	1238	1408	1255	828	732	545	1035	1130	721	1168	468	1023	1278	852	844	427	730	836	1148	836	838	1084	782	439	821	575	922	675	756
NUP98	1911	2523	1988	1416	1971	3457	2799	3554	2849	2456	2851	3108	3139	2700	1940	3243	3001	2409	2742	2460	2020	2918	3322	3148	1846	3002	3041	2213	2693	1759	2753	2930	1578	3196	2924	2886	2926	3020	1862	2402	3462	3072	2571	2643	3413	2840	2654	3368	3827
XPC	1371	1257	1110	1018	1468	2206	1545	1850	1541	1073	1795	1959	1545	2073	1447	1723	1853	1210	1248	1506	1383	1186	1728	1648	994	1294	1554	1812	1670	1585	808	1314	1196	1638	1983	936	1386	1494	1734	1457	2004	1853	1227	1003	1395	1253	1303	1334	1430
SLC12A2	1360	1123	540	451	2462	8850	2282	7513	4092	1281	1664	5708	10206	4761	520	7985	6307	792	3285	2815	8940	8783	6600	5488	577	4455	3422	2558	2264	1715	862	4626	1394	3720	6678	1190	6995	4375	1037	1413	5752	7677	2634	852	5079	4821	1837	4602	5393
GRINA	5500	4917	4352	6041	5574	3455	5990	2495	3045	5369	4199	3307	11660	3952	8445	2428	2600	5639	6446	4068	5286	3155	3825	3684	4418	4444	3690	5049	3348	6501	5556	4152	5241	2936	2995	5938	3656	4210	5353	4300	3501	3110	3253	7904	4070	4823	4072	3213	4081
NUP93	736	636	694	600	881	650	520	619	791	518	734	584	900	865	520	589	687	577	439	651	928	797	659	602	766	684	638	789	718	857	572	947	765	683	599	514	775	597	798	606	640	783	571	486	769	735	734	683	802
SPPL3	1614	1273	1268	1397	1315	1537	1320	1233	1399	1294	1380	1360	2070	1640	1211	1525	1295	1374	1674	1225	1550	1427	1303	1415	1297	1857	1277	1382	1452	1500	1439	1515	1591	1335	1425	1385	1389	1326	1662	1231	1514	1565	1286	1330	1195	1477	1118	1489	1422
GOLIM4	719	1321	1541	542	618	584	951	602	841	984	1078	961	718	683	696	925	713	1014	795	943	409	876	742	935	1012	886	922	617	948	490	1089	903	425	867	863	799	989	1436	660	1229	960	1056	1701	764	816	665	1235	919	851
ZNF646	499	421	412	451	533	650	546	655	528	372	623	654	558	532	499	580	569	427	371	547	532	645	520	600	317	342	564	455	451	508	316	518	658	607	701	231	400	537	533	440	571	657	408	277	461	362	392	428	450
OPA3	493	506	429	298	376	491	490	463	634	402	572	615	424	420	380	555	514	363	329	571	605	561	557	510	416	367	557	543	424	513	372	591	508	462	487	300	556	372	553	474	513	538	430	453	640	686	428	500	585
OPA1	1359	2456	1727	1117	1180	2084	2452	2653	1776	3011	1673	1724	1662	1352	1869	2107	2117	2631	2537	1723	1166	1956	1795	2058	1533	2011	1808	1193	1739	977	2720	1689	834	1852	2054	2921	2000	2187	1002	2000	2066	1680	2520	2766	2112	1574	2089	2145	2041
RHEB	1001	1178	1209	1370	1257	886	932	1027	989	1147	869	778	1082	985	1071	784	796	1026	1026	941	985	816	1099	690	1503	1088	895	1051	1017	1249	1182	901	1187	779	713	1460	1187	1099	1249	1123	773	980	1261	1179	919	1192	1321	1038	993
RAB40C	563	271	262	476	544	499	421	476	398	272	490	497	648	647	769	322	477	360	301	440	841	476	457	444	288	244	447	474	360	577	158	358	892	445	518	172	221	350	610	279	438	416	174	259	483	417	302	311	322
RAB40B	395	327	215	442	372	571	381	535	563	295	387	562	501	736	326	454	503	285	349	451	800	592	470	423	328	521	361	464	423	462	254	504	664	450	548	318	377	397	571	359	521	526	282	277	392	360	310	498	428
COL7A1	172	5	12	2	496	1919	392	555	979	3	903	898	311	731	4	461	912	12	55	429	683	680	1218	533	4	52	388	883	526	561	2	674	418	696	1998	5	124	87	548	122	1474	852	43	6	441	101	156	648	822
MDP1	235	149	175	265	322	183	171	164	167	147	160	172	227	200	249	170	176	143	147	180	254	155	157	142	226	180	154	264	202	283	158	165	305	174	190	157	131	133	261	160	169	174	126	141	162	165	129	124	149
GTSE1	41	22	119	14	42	34	8	49	76	17	30	17	41	48	3	34	32	15	9	17	60	279	21	9	20	14	11	41	13	81	11	111	32	31	19	7	22	37	24	19	22	33	8	15	48	21	11	7	41
ARFRP1	784	517	548	1324	675	461	431	489	459	474	467	517	745	659	987	361	513	542	304	561	1009	526	580	437	625	246	540	848	606	968	234	471	1368	509	580	206	295	386	913	468	398	420	371	268	479	400	498	245	331
PSAP	48331	41544	58814	48745	29088	19666	26826	20754	26230	31513	31805	24709	37134	22503	27845	25137	21079	35713	28389	34910	34370	29817	35119	25972	45724	38824	29106	34980	30845	72489	36748	47623	41215	33537	23051	42573	28761	34024	33576	40853	23701	23187	40904	34211	31384	33504	37504	23948	23583
KIAA0831	516	825	624	425	465	1073	858	1116	765	817	803	1035	654	687	734	994	928	737	986	734	375	703	751	935	525	1009	862	580	737	549	883	626	562	1024	1199	1023	721	750	599	930	924	916	1033	931	535	785	681	1146	738
SPPL2A	723	940	1189	521	487	486	837	654	648	883	687	671	431	331	624	683	596	796	795	633	525	517	546	643	1207	706	720	776	659	715	1409	710	420	903	715	1134	832	879	387	909	659	598	1216	1062	1123	799	873	809	673
SLC46A1	940	852	1340	672	917	1567	1027	1181	1068	939	951	1401	1429	1428	541	1166	1285	719	900	955	1352	833	1098	1261	666	1132	1090	1080	982	1207	716	1052	965	1040	1050	975	969	945	1072	1108	1119	1343	1132	951	849	628	870	804	933
TGFBR2	8326	18858	19239	13121	2190	5493	9086	6899	7741	14208	10736	4940	4332	4782	10754	6660	5052	13561	12692	11496	3379	3898	9465	9334	16924	15458	10559	6433	10629	8591	21959	6647	8385	5092	5681	18367	14720	15488	5581	16443	7379	5260	19195	18515	4582	11821	15905	12540	8110
ITGA9	192	626	546	179	180	691	421	365	445	560	452	514	207	181	307	346	389	520	537	386	164	778	347	706	377	466	381	230	352	190	633	536	154	521	410	350	531	478	113	483	783	613	530	421	358	293	491	496	682
STK40	2142	2661	2056	2657	1331	1030	1760	1099	1795	2453	1665	1247	1159	1212	1499	1020	1277	3110	1514	2056	1454	1239	2459	1448	1938	1238	1771	1443	1388	2100	2015	1460	1782	1278	1131	2370	1279	1597	1799	1989	1256	1165	1762	1792	1415	2164	2239	1466	1547
ATP2A2	4133	5480	5184	2864	5025	4501	4826	5145	6496	5685	6259	5392	5952	5526	3125	5884	5425	6060	4257	5050	5374	5851	5541	4865	3877	6022	5428	5857	4960	3696	5526	6495	3964	5610	4611	5849	6486	5861	4703	5177	5286	5577	5984	5322	6081	5075	5026	6344	6483
ATP2A3	1055	364	378	862	861	453	439	1225	771	473	842	658	2840	769	305	765	407	553	279	600	1616	445	702	771	565	534	546	1194	515	761	244	784	1167	804	549	291	575	534	724	499	880	766	417	505	654	1198	498	363	700
ITGA1	1000	5897	2531	1724	448	1440	2473	984	920	3755	1923	1637	441	680	1150	1358	927	5125	3325	1839	352	2182	1476	1610	1716	1325	1588	649	1676	611	4475	1017	650	1027	1076	6246	2777	2287	898	3384	1437	1067	3879	2783	938	940	3649	1088	1182
ITGA2	514	155	119	118	1820	3937	1373	1889	2041	149	1356	2428	1216	2481	26	3755	3020	216	671	1303	1270	2469	1563	1652	169	2459	1439	1456	1594	475	163	2670	540	2623	2988	233	2062	1669	1128	787	2363	3312	1001	148	2752	1005	931	2402	3924
ITGA3	2138	695	633	1307	5357	4287	1832	1905	3179	324	2328	3479	3114	5164	506	2626	3015	891	737	2648	8294	3218	2120	2272	1148	2504	2606	4586	2462	3910	396	3909	4936	2449	3245	385	2255	1224	4577	1791	3246	4281	1284	381	3444	2363	1766	2332	4025
ITGA4	237	195	144	60	59	396	125	409	306	109	462	291	119	84	66	432	349	113	308	193	150	1532	348	422	260	333	237	245	199	308	270	864	135	565	303	144	599	509	102	263	447	326	397	145	167	332	239	259	427
ITGA5	2687	2372	4663	3926	1008	610	930	856	1602	1464	3560	945	1059	733	1979	1037	908	2340	1622	2312	1259	2209	2219	1489	4832	1776	1956	1901	2697	3511	2769	1916	3798	1226	1010	1482	2285	1874	2010	2405	1434	1318	2300	2034	1102	3192	3026	1433	2067
ITGA6	3203	4836	2553	4184	3148	12239	4110	7920	7273	3355	4157	6970	5159	5702	2885	9349	6917	3836	4197	5084	4082	9642	4637	5786	3119	7358	5046	4718	6462	2738	5005	5800	3498	5467	7263	5271	7275	4856	4779	4625	6880	8064	5951	3586	5317	4364	4306	4904	5775
ITGA7	6310	11083	7227	12023	998	367	8364	283	1108	9395	2861	623	775	722	10131	549	557	11842	7336	3824	753	585	3009	2936	4711	456	2800	936	2691	5640	7044	368	2855	313	953	7173	1820	3976	2440	8056	1027	412	4612	8628	384	2096	6744	871	949
LOC100132288	343	180	170	626	577	234	96	60	302	209	394	176	304	278	130	301	174	162	316	336	122	347	139	458	128	310	406	232	288	302	99	621	1323	140	450	190	285	104	295	232	202	363	64	257	80	338	229	335	120
DENND4A	402	741	634	275	352	746	653	897	676	638	700	729	350	472	476	953	714	631	796	611	285	664	648	790	580	765	756	384	516	274	893	682	273	786	693	875	874	1008	331	814	892	717	981	676	651	608	820	1071	885
DENND4B	817	842	974	646	546	895	783	810	782	745	931	763	537	654	900	692	793	886	736	788	760	848	885	873	802	625	881	756	574	1391	876	855	991	612	756	631	793	772	618	844	856	713	767	849	633	879	831	793	741
DENND4C	1140	2321	2216	932	1017	2993	2713	2960	2105	2463	2118	2470	1239	1661	1750	3050	2637	2214	3004	1974	895	2002	2035	2669	1497	2343	2128	1086	1987	1295	3021	1708	800	2351	2661	3019	2364	2778	682	2302	2743	2136	2966	2801	1988	1538	2255	2804	2103
SWAP70	2414	2122	2979	2289	1316	2942	2491	3650	2965	2076	2818	2546	2055	2224	1871	3417	2647	2546	2316	2508	1900	2055	3123	2402	3155	3030	3184	1766	3239	1808	3020	2266	2025	2437	2849	3274	3137	3424	1692	2900	2423	2681	3738	2551	3396	3185	3628	2879	2450
RARRES1	717	172	414	200	675	334	476	3370	1867	576	434	630	531	1377	227	657	533	186	484	807	2555	542	2443	389	401	1087	959	2124	651	1063	281	2098	3214	789	975	582	773	497	450	871	678	2691	730	295	855	1444	328	2276	1103
LOC100132287	255	179	301	129	201	417	289	189	190	228	219	318	133	257	289	167	312	189	215	240	193	225	255	275	52	227	306	331	267	337	316	160	325	223	323	131	152	151	310	150	415	241	124	249	185	267	99	266	514
PHLDA3	2445	2767	1916	5194	996	702	2682	522	722	2081	1280	861	1008	1492	3999	454	630	2474	1636	1619	1572	688	1182	1152	2205	781	1299	1016	1036	3231	1687	693	3130	667	678	1284	963	1251	1780	1870	937	671	1704	2290	590	1227	2129	709	578
PHLDA2	116	20	24	48	112	34	25	19	61	9	38	32	108	108	10	25	40	22	10	75	377	66	131	20	41	48	63	135	69	80	21	100	184	41	41	4	32	20	65	17	39	57	21	11	151	95	91	33	101
TACO1	460	375	328	544	543	242	346	266	235	413	261	264	478	364	485	272	251	394	316	292	529	289	250	266	398	251	261	381	323	422	269	314	434	282	269	265	287	287	426	333	239	268	300	358	327	370	284	236	242
PMM1	711	848	803	1752	771	298	1384	284	405	1533	436	409	512	456	6480	344	269	1179	1927	571	659	436	481	743	837	418	455	525	467	849	525	367	697	400	421	583	272	658	896	672	409	331	467	1526	288	401	565	314	301
NENF	1668	889	1181	1831	1819	779	851	711	1037	894	887	993	1621	1245	1278	819	678	921	951	962	1605	782	859	885	1937	1394	870	1706	1265	1885	844	1008	2526	1129	788	863	777	909	2001	1016	774	1040	766	834	862	1143	881	840	810
SQLE	396	101	290	90	664	536	216	555	642	113	360	816	2543	370	73	631	655	86	154	329	707	743	402	495	259	386	331	564	453	266	136	803	140	709	479	219	479	471	358	191	595	476	190	131	2212	438	233	277	858
MRPL28	1029	765	561	1478	1252	448	559	491	555	545	613	491	1000	784	960	395	510	556	380	693	1280	626	579	453	810	347	600	956	583	1186	305	624	1675	518	544	342	405	470	1246	503	447	554	402	325	606	649	596	330	415
LOC100289341	91	71	35	78	56	56	44	51	44	39	38	33	81	42	56	39	44	46	36	40	64	40	30	63	34	47	47	52	44	71	26	38	53	50	85	29	52	27	89	37	45	77	34	32	44	100	34	57	51
FBXL12	378	344	337	424	373	429	379	317	363	382	384	343	330	432	482	267	317	356	401	387	409	291	418	362	357	303	360	390	406	500	319	325	531	318	402	269	294	299	378	316	413	342	292	353	266	395	363	353	336
FBXL15	229	98	110	474	226	79	100	90	57	46	68	124	155	175	192	44	85	100	73	132	263	114	71	66	120	57	131	205	111	276	52	95	402	131	159	40	56	61	178	55	89	76	67	52	113	146	110	52	114
FBXL17	688	1205	946	879	417	759	1322	840	784	1294	755	873	656	686	840	975	826	1329	1561	839	507	816	839	964	865	881	902	622	866	442	1203	729	479	950	869	1727	873	865	422	948	802	694	1034	1539	881	873	818	1162	730
FBXL16	270	6	2	7	155	231	126	435	248	4	114	289	686	467	14	208	262	9	28	145	423	196	231	239	7	147	158	128	186	127	4	102	380	143	249	12	152	198	231	76	124	193	41	3	119	286	54	229	128
FAM169A	62	24	38	38	70	204	87	162	124	28	161	157	125	160	29	182	133	39	56	68	76	116	94	111	40	175	131	106	100	47	26	148	42	171	119	46	155	91	65	72	172	131	95	24	147	169	57	221	140
FAM116B	214	54	50	99	213	194	99	180	172	52	152	171	164	211	79	145	213	46	79	185	306	157	174	207	76	128	178	265	130	216	51	162	238	177	172	36	99	78	222	79	187	130	62	71	177	196	96	129	197
FAM116A	643	547	588	437	465	1525	809	1167	1026	643	1008	890	645	886	690	1063	1171	541	988	846	603	768	878	1029	660	1027	896	675	938	571	667	762	628	836	1256	771	865	785	543	674	1301	950	839	731	832	871	829	1078	1186
RALGAPA2	371	1096	866	375	263	397	1234	937	727	830	911	693	439	227	619	781	754	971	900	918	213	657	642	1004	554	707	1112	351	808	163	1578	668	228	1131	683	1139	1076	1110	256	1113	909	640	1091	1611	749	514	869	876	674
GHDC	1053	487	580	892	1010	497	532	647	604	303	666	748	904	793	765	450	588	483	421	691	986	647	629	597	601	518	693	870	719	1209	309	632	1279	867	774	298	456	467	1019	546	662	616	459	375	778	681	606	475	544
H19	3650	21339	4771	13819	1227	288	3309	319	1448	7647	3531	834	1217	747	4916	368	984	12728	3401	3557	652	2219	1213	1707	14447	3361	2324	3020	2970	9284	5113	489	7280	3986	1260	8250	4862	1639	7119	3694	1062	1322	4111	6313	411	2926	5332	892	1307
SDK2	137	13	15	11	533	1103	274	451	562	8	220	657	388	790	6	400	397	26	186	297	438	645	340	481	10	456	326	532	280	212	7	743	262	468	405	34	640	279	471	110	500	709	196	17	401	183	135	331	940
GRP	21	0	4	0	618	84	50	35	49	1	101	155	48	175	1	29	224	3	11	65	631	235	17	4	0	94	43	277	20	28	0	113	47	81	218	1	26	28	170	2	82	74	10	0	514	9	0	14	235
TPRN	385	77	92	185	394	195	148	293	264	78	279	256	531	335	218	153	294	79	71	208	646	315	220	170	103	109	241	392	233	284	23	243	531	263	275	45	101	162	299	124	154	237	72	70	265	273	114	119	165
THSD4	1173	230	449	120	3163	2537	1657	2882	3215	170	3015	4498	2896	1787	74	4221	4750	262	462	2413	3498	5599	1224	2071	96	1141	3153	3022	3836	592	105	4225	468	5787	5068	303	1524	1731	1910	752	3159	4818	674	148	4651	1799	804	1927	6079
KIAA0895L	203	129	155	80	173	285	153	240	250	141	194	274	181	193	167	213	407	131	119	240	225	408	235	213	76	111	273	368	198	315	114	264	208	232	276	75	154	98	227	189	296	197	119	166	188	201	100	251	252
CHST8	166	9	4	10	28	6	13	18	124	2	46	31	31	12	12	7	136	11	12	165	41	18	43	9	5	9	404	440	243	19	15	29	47	359	52	10	22	37	134	35	3	15	11	15	356	43	40	21	13
COL4A5	480	139	75	99	2076	1359	635	747	1048	161	1373	1621	435	1154	39	1553	1553	209	311	894	1070	1339	806	777	64	871	962	1178	604	361	35	1755	402	1718	1996	164	772	718	541	337	1612	1214	377	95	1844	920	402	1038	1894
COL4A2	19395	34014	22048	28261	10681	7241	15663	3369	6966	27973	14226	6027	5599	6267	39037	6232	5441	34763	15523	16058	8000	19042	11515	9505	15136	4247	10071	9506	8857	18244	11620	8337	14238	6842	7222	17808	9402	11213	13445	22857	5217	6613	16698	19034	4256	8056	22037	4148	6876
COL4A1	18464	40403	27329	22193	6242	3114	14765	2466	3904	29948	14144	3419	3738	3188	37554	4296	3224	35956	20340	15272	3244	14690	8634	8142	15852	3704	8550	5904	8503	13895	20222	5207	8462	4745	5085	26111	11239	15369	8933	26839	3506	3751	21467	26506	2709	8939	24212	3648	5383
SLC35D2	421	267	396	387	621	559	372	438	414	258	326	447	491	505	432	505	380	290	405	363	542	316	452	443	425	545	411	537	501	540	350	394	528	402	529	323	436	329	595	391	425	570	334	362	393	429	380	438	479
CHST1	585	55	62	97	82	20	32	27	56	16	59	297	89	38	46	56	30	39	34	54	164	97	41	71	87	61	52	57	62	74	30	441	133	91	142	34	77	30	67	48	146	52	35	37	881	133	42	82	83
ZNF879	80	106	61	70	96	158	94	184	100	95	111	145	104	141	67	140	133	103	88	88	78	74	80	112	92	130	108	102	118	54	119	112	82	138	105	117	119	110	136	136	127	140	125	93	87	111	76	133	89
CHST3	1416	1322	1020	865	1115	1640	1025	1493	1362	762	1387	1713	828	2009	488	951	1528	1175	1255	1502	1031	1304	1535	1001	866	1356	1083	2041	1330	1380	1908	1439	1479	1280	2112	1710	1762	1212	1580	1380	1270	1962	1560	709	1417	1001	1660	1143	2064
CHST2	329	288	268	439	253	129	209	297	310	259	206	234	220	438	143	423	294	249	213	312	678	718	252	158	472	206	202	300	191	359	169	554	546	252	230	238	270	273	159	197	140	431	220	193	161	302	411	194	246
CHST7	198	191	271	500	78	114	73	72	68	127	121	64	110	83	375	58	75	155	193	101	92	81	93	90	283	114	96	142	198	192	254	93	298	77	131	124	94	215	139	168	60	66	164	118	51	107	161	57	95
ITGAX	550	114	314	41	101	108	45	162	157	34	229	154	48	61	30	201	188	69	44	219	107	320	407	100	421	113	158	216	72	3398	184	644	181	100	130	49	381	197	110	383	99	123	155	62	231	254	211	152	139
BCL2A1	105	30	36	16	18	9	10	19	18	17	37	13	27	26	11	25	24	21	7	24	22	37	63	10	151	15	22	45	10	405	43	115	65	17	19	24	45	54	24	43	17	17	27	9	46	78	47	22	17
GPSM2	167	186	757	84	318	236	120	338	401	146	218	258	279	178	112	306	382	128	175	263	190	448	197	279	448	471	178	432	261	275	383	323	226	233	250	112	290	324	435	271	259	249	400	144	352	173	270	213	471
HLCS	634	720	580	346	636	925	878	950	950	697	632	1016	1060	620	531	989	971	659	686	678	588	987	740	811	339	761	760	815	715	431	681	983	327	876	915	744	729	735	578	787	760	930	625	644	1362	650	565	851	857
LIPG	27	8	10	4	24	199	34	45	104	2	19	53	61	116	0	101	41	17	26	45	228	94	86	107	39	195	58	51	26	58	2	118	53	32	93	4	113	41	18	59	56	136	28	5	66	43	52	74	120
ITGAV	3504	3919	5421	1619	1431	1955	3758	2852	2843	3188	3375	3620	1443	1802	2576	3827	2962	4090	4077	3352	1445	3535	2868	3483	3568	3747	3662	2275	3150	1648	4412	3884	1378	5007	3521	6500	4420	3755	1120	4409	4435	2776	6299	3650	3414	3508	4352	4893	3612
HIBCH	745	1123	613	937	618	590	925	683	612	1380	530	671	551	670	1109	515	786	1022	1162	693	559	616	602	610	789	733	460	809	682	724	1165	791	485	734	617	1137	581	837	676	800	566	580	898	2062	1569	473	553	653	554
ZNF703	358	175	143	314	351	265	195	232	145	99	206	411	838	266	197	233	172	210	255	202	729	614	132	261	112	166	315	460	214	187	105	346	311	744	658	107	132	197	300	101	277	205	106	112	472	290	172	212	353
ITGAL	564	287	205	77	128	434	137	310	306	97	321	272	212	215	80	420	356	170	108	213	180	236	519	300	237	224	313	342	322	928	203	590	473	436	284	100	703	471	319	294	357	203	245	139	190	485	228	238	304
ITGAM	819	548	1806	237	65	94	94	320	204	75	339	175	98	83	136	232	186	407	129	374	185	299	368	177	959	288	377	261	173	2131	975	397	451	200	101	326	195	568	219	544	236	163	875	296	159	261	738	336	261
HLF	548	1417	513	692	980	2855	2083	1633	1028	1695	1163	1395	1108	1241	1118	1010	1679	1988	1531	1074	594	700	1053	2425	347	2872	805	1400	967	706	1024	495	516	1270	2461	1425	1556	992	1778	804	2091	875	1266	4132	1001	644	865	1357	1751
NOV	297	651	1036	324	69	163	301	303	577	205	372	255	376	421	133	300	206	885	199	366	312	271	699	206	1227	492	354	469	431	396	679	383	996	111	140	265	512	239	355	482	256	402	687	280	190	865	703	454	384
FAM134C	2379	2002	1734	2191	2748	1815	1932	1732	1626	1965	1752	2027	2717	2334	2042	2131	1988	1978	2187	1911	2000	1666	1514	2161	1671	1914	1972	2018	1973	2105	1628	1852	2684	2307	2244	1740	1534	1861	2935	1692	1879	2092	1628	1929	1995	1624	1593	1701	1374
FAM134B	636	775	676	871	248	596	757	789	717	943	543	536	390	635	2680	622	527	866	1378	683	347	392	549	728	614	796	703	626	798	393	1015	362	453	551	545	1509	627	1004	554	969	511	402	980	1047	790	415	775	528	421
FAM134A	3161	2412	2421	2821	3341	2676	2861	2540	2432	2443	2421	2853	4339	3230	3011	2873	2555	2323	2831	2469	3114	2304	2190	2847	2283	2916	2603	2577	2357	2732	2283	2457	3194	2932	2873	2426	2110	2586	3596	2573	2524	2499	2099	2515	2347	2349	2108	2448	2358
SERPING1	17163	21553	25674	19363	7001	5373	13706	4015	10566	17323	11973	8544	10382	8570	17715	8424	4686	17964	17963	17918	6495	3453	11622	14110	22311	27801	14560	15608	13779	27576	24301	7654	28813	6382	7526	27470	20640	22762	18085	23788	12213	9815	23707	15470	4527	18096	21451	14405	10377
TRERF1	228	252	603	155	205	274	300	218	198	321	354	258	266	132	227	497	278	271	344	285	237	546	256	514	250	260	240	232	284	349	307	475	247	265	405	220	334	400	178	297	490	487	337	378	212	237	287	331	457
LOC653501	178	250	156	125	190	396	341	424	238	279	230	314	310	171	192	384	353	200	332	199	130	291	150	361	186	304	230	251	240	171	207	266	111	339	369	294	300	211	208	259	457	360	273	264	186	202	157	284	222
LRPAP1	2963	2247	1950	3829	3025	1255	1759	1231	1594	1735	1519	1624	2629	1614	2981	1336	1188	1912	1291	2079	2796	1712	1817	1464	1970	1009	1943	3224	1796	4142	776	1536	3600	2161	1655	973	1005	1530	3343	1767	1320	1674	1607	1074	2069	1297	1749	915	953
SMAD6	235	391	267	369	100	47	203	55	67	189	95	107	93	89	429	49	57	449	168	210	79	48	95	94	242	62	165	85	122	209	246	62	313	80	88	219	109	149	210	200	112	76	236	219	62	203	298	90	29
SMAD7	825	1105	718	639	475	645	881	643	804	840	771	502	379	558	1194	545	657	846	777	1352	653	490	900	868	682	392	983	454	971	745	918	518	728	440	600	986	617	484	664	641	851	574	676	722	709	679	1290	570	733
GOLPH3L	969	833	731	780	809	1159	984	1364	1184	984	909	1282	1014	1100	816	1337	1185	878	1021	1045	877	996	961	1147	783	1470	1148	944	1125	700	978	1062	768	1468	1202	1080	1079	1254	803	1054	989	1268	1062	885	1229	998	859	1312	796
SMAD1	787	891	674	989	660	772	788	976	796	708	898	841	702	951	680	1236	900	826	921	731	803	845	832	1013	932	1328	868	443	1208	518	706	1257	893	1009	877	1065	1008	720	748	951	1102	925	873	906	687	881	696	1030	711
AFTPH	1189	967	904	741	1135	2113	1540	2209	1772	1014	1589	1948	1430	1648	928	2284	2164	978	1308	1485	1102	1278	1658	1778	1027	1647	1852	1315	1552	896	1216	1425	812	2173	2028	1272	1738	1618	1120	1272	1890	1736	1309	1109	2149	1508	1275	1995	1715
SMAD3	1859	1949	2490	1318	1055	1641	1511	1107	1420	1661	1830	1815	1217	1541	1344	1843	1260	1987	1638	1957	1189	1398	1566	1970	1746	2441	1590	1205	1791	1437	2402	1819	1776	1423	1660	2066	1826	2119	1655	2049	2338	1995	2100	1640	957	1833	2055	2256	1698
MUS81	450	272	314	478	446	558	354	499	491	285	487	512	431	489	453	367	451	343	313	427	606	423	462	444	411	287	408	585	385	621	256	430	579	411	485	209	331	313	577	355	478	339	263	275	382	440	324	411	366
AMMECR1L	727	963	769	699	721	1118	844	971	990	1087	961	920	623	737	897	975	1063	1094	979	886	702	980	1143	901	854	793	953	752	986	661	1102	913	660	896	934	939	901	890	662	885	965	1069	984	1077	969	811	1054	1088	1037
IGF2R	3843	7358	6099	3886	3398	2721	5112	2420	3741	4994	4735	3773	3026	2829	2543	4213	3287	6534	4940	3910	3398	4394	3676	4668	3220	3184	4339	2809	3474	3624	5140	4112	2798	4257	3447	6102	3731	5496	2966	5582	3527	3829	5380	5968	4563	2440	5546	3527	3559
ZC3H10	246	246	224	302	210	204	222	255	194	182	234	265	239	261	244	230	213	230	187	233	234	184	188	229	249	189	216	244	211	252	173	219	335	234	244	159	176	242	269	237	211	239	197	157	162	209	186	191	145
CKS1B	582	777	480	825	498	572	616	497	519	805	397	480	671	492	679	498	462	802	767	466	567	518	469	541	710	713	353	447	464	657	661	516	501	431	419	800	477	737	565	536	409	442	461	710	352	486	484	437	536
SLC36A1	261	336	1055	162	198	240	238	191	233	207	409	230	201	158	185	333	216	246	255	312	198	384	305	353	451	351	250	219	185	587	434	478	294	211	259	290	403	336	179	380	249	264	414	391	223	214	376	341	271
ST13	6179	9250	6316	7706	7189	7887	9922	7608	6134	10319	5376	7217	7680	7317	10029	7349	6602	10593	10688	5436	6653	5701	6863	7784	7353	8029	6094	5889	6661	5787	6374	5918	4899	6631	6797	10298	6259	8479	7890	7352	6173	7103	7583	8133	6110	5408	6708	6502	5427
ZC3H15	984	1410	1198	1099	1292	1512	1309	1575	1276	1704	1188	1222	1492	1258	1475	1415	1432	1294	1312	1204	1276	1423	1261	1171	1415	1304	1145	1292	1282	1035	1388	1527	847	1326	1219	1463	1472	1445	1176	1346	1196	1348	1433	1218	1488	1293	1323	1224	1216
C14orf118	150	295	208	109	157	411	292	380	301	246	325	348	152	179	187	403	356	217	303	241	121	334	279	358	165	269	306	145	240	135	309	279	86	301	325	267	309	316	161	264	388	303	317	309	291	206	290	349	405
HERC2P2	618	980	1564	404	361	2204	978	1362	1050	1780	2095	1629	619	624	886	1182	2245	1153	873	1570	669	898	1054	1812	602	617	1585	1938	869	1446	1544	1457	1426	823	1517	677	1128	943	1152	1263	1313	1930	927	2438	1015	652	1338	2284	1418
RNF111	539	759	810	444	537	1111	875	1145	741	828	844	1149	652	871	633	1042	924	843	892	750	457	939	885	939	629	993	865	566	775	436	972	931	447	1056	941	917	1005	1053	455	848	1084	940	969	809	799	663	747	1229	797
TCEA2	365	243	223	551	433	311	311	281	316	190	360	338	405	436	329	293	267	225	170	309	566	291	331	286	318	247	299	553	307	503	126	302	744	346	362	158	225	223	481	236	325	303	199	181	215	315	253	197	220
TCEA3	809	605	236	398	641	935	805	926	811	440	626	813	1475	886	531	614	873	496	698	704	1012	634	618	859	307	537	697	1174	877	783	359	433	693	863	937	263	494	582	1243	471	608	752	322	542	608	553	458	398	353
TCEA1	1221	1449	1334	1454	1005	1572	1657	1784	1235	1700	1283	1396	1881	1364	1666	1564	1390	1634	2066	1169	1117	1232	1308	1423	1579	1893	1260	1127	1374	1093	1661	1316	997	1455	1427	2667	1508	1683	1002	1597	1472	1022	1693	1762	1190	1476	1425	1539	1098
MGC57346	162	98	182	156	168	285	306	241	270	152	197	362	206	282	120	307	241	182	264	246	198	252	168	288	174	240	206	161	219	188	126	192	149	300	317	226	246	184	210	180	366	313	146	192	213	190	111	289	224
COX4I1	6209	5195	4307	10279	8864	4362	4882	3836	3456	5585	3332	3737	6597	5557	10393	3611	2930	5190	5160	3442	8078	3818	3241	3474	5738	3913	3147	5914	4071	6924	3229	4446	9423	3582	3598	3271	2915	3774	8147	4224	2964	4108	2998	5412	3163	4018	3477	2744	2905
BFAR	1089	1448	1296	1639	1362	1413	1811	1394	1069	1536	1214	1149	1381	1222	1975	1457	1189	1522	2088	1130	1208	1381	1279	1243	1511	1562	1121	1134	1229	1270	1449	1279	1198	1154	1269	1615	1268	1572	1441	1362	1130	1239	1300	1944	1179	1246	1307	1236	1262
ZC3H18	824	657	584	833	1031	817	503	763	745	685	738	767	947	896	850	681	776	756	449	738	1020	978	929	675	506	469	729	818	710	816	437	738	888	731	752	400	546	615	945	643	734	828	593	431	782	482	688	506	594
SIPA1	924	462	601	706	625	462	414	541	541	389	572	483	606	659	582	398	454	465	333	600	895	542	626	474	767	356	595	797	469	1379	254	681	1443	511	536	258	418	513	654	407	564	483	386	352	419	625	576	331	534
EDA	174	230	161	197	68	144	178	140	108	295	111	154	153	99	138	139	90	171	311	143	80	132	143	272	218	268	119	98	185	209	196	124	168	135	119	183	122	179	173	167	204	152	210	208	60	91	203	145	141
CADPS2	851	608	635	484	2456	775	802	1231	1164	436	1008	1285	838	731	454	1465	1290	425	721	976	1169	929	930	1021	735	1739	1240	1379	1078	511	636	2184	845	1474	1698	623	1373	1081	953	725	1211	1182	1032	535	2026	1335	803	1424	1952
CCDC115	1146	880	733	1135	942	1026	875	984	849	676	875	1072	1336	1170	780	1024	934	625	799	836	1033	701	910	939	1090	1159	844	1112	932	1207	768	851	1221	1074	1048	966	983	770	1382	865	978	1038	787	692	821	1059	785	876	841
CCDC112	141	134	191	134	143	275	198	302	191	199	177	219	264	198	178	259	243	129	228	200	142	182	174	229	236	230	202	160	249	159	161	183	140	221	246	186	238	194	183	209	208	277	249	198	165	173	219	226	102
CCDC113	224	268	136	150	364	370	191	305	280	232	325	332	298	259	123	361	399	171	148	222	253	328	268	273	120	345	305	347	311	196	167	313	160	330	346	274	303	215	265	228	337	362	241	169	316	244	221	314	302
CCDC110	37	13	8	5	49	137	37	113	98	23	61	122	73	69	14	100	153	13	34	44	50	64	47	66	17	69	60	87	74	28	16	67	35	79	97	22	61	40	50	35	78	71	31	15	102	70	50	62	39
CCDC111	188	301	256	202	162	338	282	359	249	348	244	251	204	206	254	336	367	288	321	222	217	246	251	365	232	282	276	224	319	226	256	190	136	239	313	334	278	268	214	301	324	237	293	270	258	193	248	216	249
LEO1	474	328	403	218	1215	536	411	637	489	344	491	702	729	552	334	669	678	271	339	578	797	598	441	503	437	448	570	771	640	443	346	869	393	773	585	264	570	511	611	451	478	728	416	237	786	585	435	473	453
ATP1A1	12655	4785	6752	5796	21914	16123	9280	24538	18173	15348	10642	17862	22283	17981	5358	17680	16978	5191	7020	11145	20387	14722	19604	16475	7317	17975	14045	18873	12957	11765	5326	16479	13032	14690	16054	4621	15867	12355	14441	8653	15062	22169	9161	4501	19142	15643	8960	16827	18983
KGFLP2	95	22	44	39	157	228	109	145	176	49	112	127	134	228	71	173	224	42	96	112	68	66	83	114	50	142	175	155	115	47	52	158	75	245	224	42	127	115	128	50	129	131	77	49	113	102	62	205	120
MGRN1	1425	1069	892	1032	1251	1194	873	1041	1255	921	1312	1223	1031	1014	1378	902	1266	969	922	1187	1519	1577	1476	938	714	866	1229	1015	1000	1452	795	1418	1190	1246	1172	735	902	1007	835	818	1279	948	750	990	1350	1191	940	918	1261
TCP1	3406	4025	3336	3860	4408	4061	3673	4012	3473	4985	3238	3563	3813	4249	4024	3653	3701	4177	4334	2894	4703	3479	3964	3234	4245	4331	2879	3902	3182	3236	3952	4005	3274	3511	2928	4495	3580	3836	4212	3804	3067	4068	3571	3956	3741	3430	3469	3764	3636
CRTAP	9924	17798	12656	14870	4919	3702	8369	3960	5398	11729	7055	5373	5739	4934	10432	4537	3385	11529	9966	6618	4180	3935	8090	6362	14599	10018	5984	4561	7555	10033	14016	4933	9050	3955	4081	18904	6208	10337	9034	14128	6241	5958	16450	10390	2802	6613	12164	6257	4540
CBLC	161	0	3	0	381	195	78	202	208	4	109	190	223	233	0	169	217	2	16	166	391	264	161	117	0	93	197	281	144	135	0	189	209	184	180	9	99	57	165	43	176	147	20	1	188	143	55	159	229
SPHK1	324	61	124	407	315	436	130	250	618	66	282	313	341	576	107	258	309	174	66	316	639	292	593	232	347	202	232	419	254	579	59	397	791	225	323	24	209	132	503	181	327	397	114	30	213	427	265	221	335
DPT	12949	41877	12122	38242	774	247	3712	657	5739	11433	4309	1429	3122	1342	3050	1886	839	16438	6292	16545	637	281	8522	6535	32426	11105	5618	1536	7823	21034	39659	1365	15438	1831	1479	31853	9737	11452	7930	31397	3894	2450	23624	5436	781	7779	21307	6705	1230
CUEDC1	396	410	438	442	239	354	240	481	361	315	311	335	456	267	267	241	328	306	173	414	505	528	441	298	358	215	375	396	352	533	243	313	430	400	330	246	234	245	365	349	307	325	309	168	370	356	396	234	300
CUEDC2	1022	751	744	1343	1201	597	645	587	610	707	694	641	816	874	972	589	603	770	529	681	1198	818	655	552	977	484	634	1096	693	1265	398	812	1482	695	654	452	503	600	1137	685	513	661	601	504	657	598	646	434	508
CBLB	442	580	716	379	295	620	416	641	392	690	509	592	384	394	707	662	554	498	712	489	334	530	619	669	520	751	504	437	474	459	1170	503	451	612	588	859	714	1017	385	802	736	601	1159	654	521	542	786	756	684
CPEB4	700	1215	1308	569	575	1102	1669	1683	1163	1567	1543	1153	689	671	942	1723	1483	1294	1617	1191	379	1016	1115	1114	748	911	1483	1162	1065	415	1407	854	366	1385	1768	1620	1322	1458	287	1230	1199	1147	1505	2049	2067	995	1471	1889	1254
ZNF45	264	266	273	186	308	545	357	507	379	281	413	544	377	417	203	538	481	288	351	307	274	398	363	482	278	358	374	371	349	260	301	410	227	503	423	295	381	346	300	352	416	545	353	280	341	341	279	510	361
CPEB3	140	156	175	121	125	449	234	491	242	267	165	382	158	178	126	392	419	225	275	256	120	404	338	300	162	196	259	145	245	103	161	182	94	351	437	220	303	264	81	176	292	288	233	198	306	242	225	303	204
CPEB2	513	863	778	590	526	539	1289	949	791	1095	1394	767	275	502	1068	902	747	1153	1595	825	291	533	602	1094	760	702	850	339	740	252	1016	663	364	790	1180	1181	820	853	304	820	1153	519	957	1097	959	988	898	1253	1228
OSGEP	478	302	284	400	582	369	293	389	341	271	342	339	437	396	380	351	350	290	237	295	541	393	298	296	438	298	368	516	389	563	213	487	552	339	350	238	319	238	522	334	326	352	266	245	362	379	333	310	276
ABAT	619	183	264	80	910	496	521	636	861	275	1087	1134	769	598	506	673	1246	238	359	691	1120	807	350	457	125	457	715	1226	790	279	195	1002	233	1714	826	235	523	605	808	399	1150	758	277	483	2210	780	381	835	863
LOC100129637	256	131	152	149	142	302	155	319	242	105	215	236	139	277	136	212	267	168	100	210	209	277	269	177	123	174	224	237	161	239	169	323	217	222	287	124	207	135	246	194	311	192	163	141	127	184	120	245	221
ZNF780A	251	324	351	236	218	373	369	471	320	288	343	632	220	384	336	601	448	319	422	292	212	373	210	426	254	550	304	297	283	217	426	481	271	669	412	442	479	582	271	419	446	334	517	396	328	280	259	624	241
ZNF780B	218	240	258	113	224	755	392	634	432	249	460	598	239	436	180	753	669	258	466	340	212	464	328	590	168	560	476	344	318	211	341	500	188	531	600	302	498	439	283	402	584	451	373	463	310	414	208	606	394
TLN2	3216	8626	4355	4257	717	1829	3675	1454	1437	7224	2704	1123	968	844	4509	1762	1678	7858	4290	3393	1130	2292	2524	3420	2623	1590	2655	916	2200	2413	7632	1216	1581	1213	1555	9023	2322	3909	1872	5995	1830	1589	5525	5879	950	1483	5906	1675	1407
FRG1	902	784	898	962	1304	792	793	828	648	926	591	576	1025	833	1079	878	683	734	1033	578	798	499	597	733	1027	897	652	825	673	892	769	663	921	591	635	734	710	749	1331	810	598	834	828	727	644	808	828	764	553
ZNF41	199	318	298	139	242	457	355	517	336	332	334	431	340	242	177	446	427	269	317	298	171	408	287	371	231	393	344	214	313	140	363	335	166	393	380	332	403	406	221	346	422	391	366	318	368	236	298	444	388
IFT80	340	372	421	224	274	649	415	736	643	411	492	593	403	427	292	774	737	289	445	437	295	653	438	603	388	719	497	488	507	318	481	536	244	563	728	495	597	520	339	525	722	556	553	525	452	524	457	689	551
FBRS	1475	824	880	1042	1655	1346	1028	1098	1343	962	1435	1120	1514	1459	1141	931	1266	1072	765	1210	1861	1422	1441	1073	750	656	1263	1289	1098	1565	526	1147	1826	1138	1369	513	683	873	1509	762	1216	1319	697	721	1213	1032	968	839	1142
ZNF414	208	113	74	198	226	172	117	119	119	95	110	159	187	171	167	93	133	82	64	142	280	153	140	131	90	87	135	179	116	189	61	132	304	142	200	54	80	65	190	62	126	106	47	70	117	171	94	101	198
IFT88	307	195	201	156	335	395	279	393	247	210	361	332	242	190	205	399	411	177	291	313	285	223	281	331	248	338	311	424	381	230	235	283	187	423	397	248	326	270	247	275	416	359	268	278	453	369	234	355	361
IL10RA	948	1176	1909	361	123	324	227	353	477	139	589	218	227	199	263	430	254	478	319	461	289	382	755	321	1794	390	579	640	399	2813	1130	654	841	289	209	769	771	1093	370	1070	387	292	1367	572	168	720	1047	456	304
SP1	2588	3713	3305	2264	2941	4910	4632	5400	4045	4418	3893	4357	3077	3971	3666	5212	4917	4123	5044	3526	2569	3898	3856	4774	2538	4823	4216	2442	3561	2294	4171	3786	2612	4555	4442	4129	3983	4979	3104	3725	4896	4385	4094	4975	3634	2909	3700	5060	4495
SLC27A4	835	519	551	631	935	297	440	304	415	382	509	505	751	594	380	359	428	464	255	597	1298	469	377	385	621	311	574	774	372	850	351	722	771	447	447	341	443	433	694	435	409	418	375	236	819	647	496	435	501
SP2	723	652	454	569	883	1015	709	938	801	663	759	849	841	1117	664	758	817	612	713	763	1033	769	921	781	455	745	832	722	704	630	592	714	677	681	872	578	665	622	921	595	954	743	537	621	683	670	634	811	993
OLA1	1561	1141	1390	1380	3137	2144	1603	2129	1426	1675	1104	1800	2402	1849	1674	2387	1931	1619	1902	1206	2285	2022	1501	1566	1332	2249	1367	2231	1614	1370	1281	2030	1155	2005	1826	1769	1524	1414	1855	1383	1463	2066	1445	1457	1996	1429	1375	1619	1840
MCM10	13	40	50	18	9	39	15	44	49	4	40	6	44	35	11	32	30	21	15	21	59	186	41	11	27	22	9	30	25	60	12	94	25	32	13	70	36	75	0	22	16	28	12	13	49	11	34	6	48
PDIA5	535	310	474	543	502	326	206	412	439	201	500	371	418	285	237	336	492	198	218	429	561	564	309	311	610	398	380	652	576	575	313	694	751	686	401	249	408	368	564	427	294	397	337	272	675	484	350	295	355
SP4	124	148	166	113	122	610	295	627	326	171	333	476	181	334	200	512	506	178	415	284	106	312	412	565	150	367	388	147	367	79	228	293	72	455	507	250	349	396	77	188	620	368	266	283	294	230	252	496	311
TMEM38B	124	125	137	138	64	54	128	117	111	97	104	76	65	115	189	167	59	121	228	87	43	87	118	92	185	150	103	61	99	89	140	96	49	154	84	199	125	118	61	119	90	70	117	159	79	62	128	155	109
THUMPD3	789	942	740	655	794	961	834	1069	884	890	753	957	997	759	643	1016	1005	879	682	708	944	855	888	834	821	984	754	842	837	649	887	1031	567	914	910	1077	949	908	744	838	843	891	784	844	1060	833	790	873	990
ATG4C	193	283	288	214	140	253	283	248	188	301	238	232	168	192	215	259	230	239	310	240	145	201	205	248	356	289	235	213	218	261	332	247	166	223	202	408	297	325	187	319	258	204	363	273	200	218	265	210	189
ATG4B	874	571	538	795	828	843	627	683	738	571	799	783	951	795	793	737	854	556	501	795	1163	768	772	722	650	479	806	986	717	1157	422	736	1247	713	828	411	521	484	882	580	850	646	456	488	627	750	594	622	608
ATG4A	361	468	329	325	303	189	302	230	233	402	295	281	256	234	301	259	211	333	313	319	285	222	244	298	462	327	308	393	298	295	443	328	278	260	227	505	371	344	300	411	249	256	369	371	459	351	323	268	274
THUMPD2	138	138	101	98	137	646	173	579	231	147	178	216	224	252	139	255	398	113	173	203	169	262	292	216	160	234	208	242	275	204	135	177	146	193	353	148	211	161	158	157	329	263	149	148	188	228	195	195	306
ATG4D	247	167	100	279	286	196	246	215	204	216	231	190	270	221	257	147	179	183	194	190	334	241	208	171	127	106	218	278	191	301	108	180	418	192	233	102	149	152	268	146	207	205	78	165	227	207	144	181	199
MPHOSPH8	926	1436	1027	652	984	1737	1506	1727	1378	1591	1439	1540	1086	1177	1305	1787	1625	1247	1512	1373	769	1032	1464	1737	1046	1392	1520	1050	1219	758	1311	1115	650	1420	1620	1215	1379	1641	1022	1469	1616	1631	1513	1510	1282	1141	1296	1391	957
CFH	1895	7345	4734	3088	962	432	914	659	1668	2256	2531	1679	1597	467	3241	1781	520	3346	3188	4848	694	873	2312	5224	8479	5125	2416	2092	1733	3515	9963	2657	5715	1431	759	7527	6229	7863	1767	12799	974	1578	9316	3688	1266	3740	7463	1986	1952
CFI	777	606	788	985	565	487	550	670	841	349	788	620	654	895	361	495	557	654	453	788	1096	421	769	428	1105	1311	737	1695	1030	593	692	826	1532	770	743	772	1094	548	1301	929	769	1106	1031	701	528	919	674	785	919
PNP	544	437	590	929	567	339	316	340	529	825	828	281	509	276	471	297	385	256	438	464	674	550	700	272	1254	367	540	435	380	893	718	609	702	406	287	302	546	475	410	441	282	436	369	460	669	899	803	287	493
ANKFY1	1951	2515	2555	1397	1678	2103	2161	2239	2267	1897	2657	2730	1574	1987	1467	2564	2489	2269	2111	2414	1546	2334	2105	2511	1692	2899	2396	1821	1993	1739	2965	2499	1592	2524	2270	2836	2905	2641	1844	2663	2694	2177	2994	2320	2246	2100	2536	2611	2160
CFB	4497	1011	3596	580	1163	505	720	4615	2697	230	2924	1128	1248	1455	177	2717	1054	466	423	2982	6447	1099	1195	632	1170	2333	2121	5550	2651	2898	665	3298	3540	3468	2432	465	2907	1256	2700	2152	1249	2813	1553	303	1805	3330	1847	1806	2604
MLLT4	1884	2596	1928	1535	1694	4859	3323	6127	4401	2877	3137	3987	2371	2948	2558	5579	4727	2897	3335	3139	2008	4272	4320	4161	1738	3173	4032	2286	2853	1454	2751	2879	1815	3436	4214	3085	3417	3063	1853	2910	3495	4822	3436	2699	3046	2791	2674	4627	4072
CREBBP	2074	2615	2307	1741	2405	4696	3111	3805	3257	2858	3579	4232	2444	3471	2717	4049	3718	2658	3010	2986	2201	3488	3191	4007	1503	3028	3361	2044	2717	1852	2721	2923	2287	3856	4200	2528	3019	3898	2138	2516	4437	3467	3015	2580	2711	1962	2549	3636	3506
PNN	1597	1235	1235	840	2054	3567	1665	3455	2418	1394	2209	2495	1977	2396	1282	2769	3400	1226	1340	1816	1640	2602	3127	2222	1112	1589	2218	2497	1993	1495	1191	2485	1595	2500	2750	954	1859	1912	2281	1676	2302	2690	1725	1316	1921	1442	1540	2290	2125
ATP6V0E1	3929	3580	3836	4958	4725	1644	2686	2047	2090	3354	2309	1979	3640	2824	3237	2097	1804	3690	2831	2704	3434	1569	2297	2121	5435	3785	2338	3535	2990	4275	4152	3009	4240	2506	1947	4375	3016	3137	4803	3514	2019	2128	3287	3342	2569	3022	2885	2264	2329
ATP6V0E2	1432	1100	573	1632	2056	751	1041	569	658	1256	677	990	1119	962	612	666	528	1191	610	896	1967	1167	654	764	646	658	960	1121	799	1342	591	859	1260	653	657	651	560	478	1740	583	992	827	576	738	647	898	668	356	650
RNF128	128	18	19	22	126	656	298	371	244	15	123	444	346	382	28	596	352	31	104	151	143	501	233	389	13	211	225	398	207	123	9	193	117	323	383	20	344	132	154	72	586	430	91	38	89	334	105	419	174
AAAS	816	582	557	651	895	730	560	632	571	515	590	622	729	696	631	580	657	543	555	646	837	652	555	547	495	473	591	780	534	848	518	699	827	637	662	503	526	486	814	612	544	558	421	524	575	586	470	554	621
ZNF394	481	344	308	496	552	592	378	532	475	480	499	432	484	522	432	436	437	399	368	439	412	304	540	403	460	355	442	552	472	520	335	343	607	416	485	282	400	363	685	364	480	460	356	290	337	412	409	346	347
SIDT1	531	65	102	82	1245	383	391	388	364	53	384	570	580	405	51	780	441	94	112	455	1380	344	269	520	161	392	511	677	342	193	98	634	147	715	767	198	608	279	297	178	679	569	135	171	1165	681	254	724	784
SIDT2	3200	2828	4247	2668	2270	1586	2778	1185	1836	3320	2238	1845	1602	1621	4052	1357	1511	3559	3181	2520	1631	1354	1944	2021	1980	1742	2194	1810	1804	3067	4012	1779	1971	1757	1857	3489	2190	2113	2362	3450	2007	1586	2480	3418	1585	1795	2494	2098	1940
TAF8	530	769	607	530	374	647	679	585	444	677	569	534	362	357	721	593	497	657	737	571	391	614	520	503	458	397	605	526	583	443	787	440	535	482	748	801	584	550	436	686	539	478	694	931	532	485	571	547	577
SIX4	79	89	45	25	133	123	173	144	129	100	157	326	201	215	153	298	113	64	110	109	105	240	82	176	61	190	93	79	62	58	124	185	125	209	189	92	195	182	131	113	336	210	109	108	212	179	52	224	108
LOC283070	306	331	498	274	236	101	145	160	163	190	248	131	165	151	222	177	118	264	212	231	151	100	204	197	576	442	149	234	231	452	672	247	389	293	159	202	317	354	190	480	175	167	540	283	113	328	421	215	142
MR1	208	171	220	123	208	184	138	179	212	142	183	204	197	140	100	281	181	125	118	180	112	209	181	184	186	215	193	207	170	252	206	224	138	259	221	192	273	206	142	191	205	254	199	156	244	154	198	245	194
WASH3P	259	197	241	286	294	384	287	335	266	188	237	432	326	277	515	225	344	168	243	390	433	334	307	383	170	125	319	431	183	506	115	212	672	281	521	108	149	146	270	276	326	199	115	144	239	276	187	228	210
CNPY4	390	320	541	361	329	264	186	218	304	291	326	328	313	281	187	303	300	256	179	369	393	381	266	237	738	339	285	492	370	585	210	464	533	392	244	181	288	315	468	363	213	408	324	193	257	266	323	176	191
CNPY3	1622	730	1376	1099	1530	768	553	786	885	466	854	1031	1050	1391	656	851	976	683	435	960	1626	972	1001	648	1316	774	977	1685	1053	2508	506	1334	2010	1226	873	427	894	856	1502	892	671	882	764	464	1239	918	908	597	743
CNPY2	1278	760	832	1187	1893	1048	754	1059	956	776	822	1154	1599	1420	1062	1044	1073	712	699	928	1760	1224	737	793	1113	979	805	1765	1004	1413	585	1258	1655	1163	916	662	888	968	1621	869	744	1042	626	492	967	907	658	717	798
SYNJ1	242	464	533	201	148	382	384	453	454	441	517	401	213	357	297	498	396	553	444	393	154	279	374	503	429	510	443	223	400	260	673	382	232	425	356	562	568	529	198	543	533	388	576	501	355	456	523	561	326
HMG20A	673	1016	853	673	566	1062	907	1069	823	847	885	963	845	847	652	1157	1036	759	804	890	631	1104	810	921	670	1203	942	665	952	670	912	1082	723	1086	840	1038	977	1159	709	920	996	1019	949	850	728	801	750	988	872
HMG20B	1627	800	778	1611	2674	1381	889	1149	1218	663	1085	1427	1664	1535	1146	1031	1404	751	592	1165	2759	1742	963	952	973	610	1112	1997	1007	1814	381	1405	2265	1662	1396	457	719	703	1869	795	975	1234	598	541	1390	1157	830	781	1009
PHOSPHO2	105	90	51	81	51	127	83	156	98	105	73	120	86	66	172	132	138	73	134	93	113	64	118	107	65	106	111	132	107	62	78	76	81	125	170	129	94	66	61	64	131	87	121	68	97	72	88	117	79
AAGAB	1078	700	808	621	1504	773	711	872	1085	628	970	1117	1323	1065	406	1130	1018	580	490	1064	1363	813	770	792	974	1015	1051	1449	1059	824	710	1282	860	1317	1043	820	1094	846	1330	827	1006	1096	849	707	1495	1414	800	1255	1082
C4orf19	147	352	149	223	92	355	224	520	208	525	212	200	330	161	92	223	327	312	296	415	193	524	207	172	139	182	191	114	258	167	240	292	122	193	194	372	197	273	277	184	156	317	309	236	89	178	142	137	148
SLC7A6OS	221	286	219	294	191	161	244	168	162	242	173	206	206	173	284	176	171	267	195	181	153	147	153	177	187	134	175	170	200	218	169	180	193	175	186	170	168	216	262	249	183	180	232	172	143	150	204	152	117
C3orf75	511	365	379	541	625	314	328	297	322	365	312	325	405	367	528	343	295	353	266	376	594	367	301	269	438	303	322	571	383	501	283	430	552	377	287	283	275	338	566	345	307	274	271	237	442	336	276	248	218
C4orf10	335	283	212	275	260	354	366	299	321	272	280	335	317	361	328	299	272	303	359	289	341	253	283	336	222	385	277	328	338	314	216	293	321	319	293	314	251	274	415	271	409	270	280	326	289	269	237	297	331
C3orf70	93	159	167	135	27	72	163	155	238	273	130	155	187	129	171	64	46	311	208	87	68	56	108	201	162	168	125	89	135	85	131	101	77	113	115	181	260	126	68	112	102	75	206	261	83	155	130	185	111
ZNF285	68	54	45	59	76	158	86	159	73	60	74	144	72	121	53	168	141	90	70	57	54	115	59	115	55	121	121	86	95	60	77	128	75	127	125	72	137	115	106	112	80	130	78	49	57	112	56	129	103
ZFP82	93	117	129	93	104	261	153	215	120	102	141	243	113	139	74	212	171	113	140	84	111	131	88	192	202	225	105	172	117	120	168	226	151	224	169	133	198	195	216	159	166	150	180	92	108	167	79	221	155
CHFR	348	320	364	270	362	310	259	346	341	303	334	335	370	259	340	293	370	344	231	357	444	431	385	272	402	226	361	421	292	590	264	429	402	315	386	248	338	260	301	308	311	382	255	279	443	424	353	308	388
EFHA1	854	683	673	647	870	927	807	1092	705	800	741	925	878	815	788	917	970	719	768	763	847	728	751	796	893	923	826	1085	923	697	756	759	658	1088	905	829	843	707	754	734	930	829	852	808	1402	1022	792	899	943
ZNF222	53	64	53	51	63	82	76	112	72	73	87	76	72	81	46	100	86	61	69	53	69	55	71	107	99	89	68	85	51	73	80	66	65	99	98	75	105	73	90	76	76	105	71	55	51	84	73	99	93
RFX7	371	470	540	244	319	1160	724	1164	718	534	788	957	425	782	362	1276	1054	455	710	635	391	1160	675	964	345	870	795	425	683	284	596	866	323	943	1009	580	933	969	242	644	1009	954	702	548	691	460	547	908	928
GPR77	57	18	22	6	51	30	17	61	73	3	51	50	82	23	8	48	76	6	3	54	83	55	32	35	21	9	84	90	46	50	12	62	17	115	50	7	25	27	56	22	18	30	17	13	164	41	31	40	49
RFX3	53	64	31	15	27	117	67	113	67	59	76	118	25	19	34	147	91	52	59	51	23	131	68	94	29	87	95	44	63	16	79	82	16	153	118	76	87	124	13	84	124	83	90	56	97	27	83	121	97
VPS37D	58	28	11	74	64	73	47	66	34	40	42	67	116	69	50	41	46	22	25	52	104	79	30	50	36	38	57	61	44	64	8	42	106	76	73	34	25	25	67	16	47	53	25	24	43	51	28	22	50
APC	668	1489	1176	460	531	1555	1488	1548	1173	1534	1350	1397	820	895	750	1528	1453	1279	1413	1129	489	1401	1078	1712	907	1290	1394	541	1112	524	1990	991	469	1300	1334	1909	1458	1485	453	1492	1626	1393	1897	1484	1182	796	1501	1602	1256
TMEM179B	1312	738	946	1329	1753	710	796	703	724	645	744	857	1177	1100	849	690	753	747	896	807	1309	631	633	757	978	1292	732	1203	928	1107	849	972	1415	991	653	799	813	900	1311	742	675	737	627	778	1162	952	673	743	826
ABCE1	1050	1215	1223	901	1148	2263	1329	2362	1615	1347	1366	1356	1249	1609	1430	1864	2097	1194	1525	1215	1349	2098	1810	1627	1471	1947	1327	1261	1378	1033	1567	1878	811	1473	1619	1564	1913	1597	827	1323	1469	1690	1495	1370	1697	1611	1597	1772	2148
UQCRC2	4161	5441	4561	5766	4964	4235	7024	4225	3199	11596	3130	3716	4700	3749	8428	3850	4290	6915	8671	3518	3966	3962	3868	4450	4420	4854	3351	3775	3787	3977	5426	3530	2825	3369	3604	5682	3497	4497	5312	4421	3388	4329	3577	9045	3590	3610	3642	3339	4018
XPNPEP1	925	797	1069	592	960	1057	703	1151	1051	915	879	921	1030	903	922	959	988	742	823	909	1290	1369	995	914	1014	1200	874	1154	877	1189	848	1440	906	1008	858	757	1053	848	815	770	892	1091	776	821	888	956	824	848	1239
ZNHIT3	518	431	414	464	848	571	526	584	425	486	414	498	672	560	742	561	526	409	633	366	522	478	388	477	474	621	430	595	516	577	451	501	548	522	603	518	459	441	662	469	494	572	390	564	490	495	381	475	422
GGCX	962	962	849	696	864	664	755	591	742	1025	804	858	633	798	629	781	781	1048	857	1002	676	793	715	729	598	737	688	814	725	624	927	906	520	829	588	1075	770	855	726	825	777	641	839	838	1276	708	743	745	782
PAPLN	612	367	628	231	605	248	331	298	481	265	654	408	374	204	164	431	398	464	499	199	296	515	618	596	539	607	569	590	455	825	433	856	775	513	358	510	531	467	432	732	534	574	594	309	324	489	624	474	586
ADNP	1891	2113	1914	1083	2392	3824	2830	3326	3013	2378	2829	3391	3379	2949	2032	4042	3572	2182	2625	2245	2489	3252	2589	3325	1617	3680	2661	2471	2607	1552	2323	3141	1413	3460	3418	2431	3252	3154	1905	2332	3409	3732	2593	2469	2941	2180	2148	3261	3624
TMEM218	449	846	377	575	389	305	463	300	283	492	287	322	290	321	281	327	322	1123	572	460	341	240	368	350	523	334	304	391	430	471	550	288	343	329	356	853	355	381	498	633	271	290	393	437	345	351	397	320	257
KHDRBS1	3273	2619	2915	2729	3626	4685	3736	5017	3748	3008	3545	4019	3995	4692	4006	4327	4660	2990	4211	3082	3943	3808	4017	3640	3414	4325	3288	3898	3879	3233	2598	4277	2874	4210	3971	3348	3730	3739	3740	3002	3896	4072	3367	3196	3681	3505	3133	3983	4254
KHDRBS3	222	364	420	383	313	160	266	249	155	450	167	151	160	368	283	136	190	323	378	205	230	146	208	207	565	424	217	189	194	239	300	183	245	194	215	399	236	193	268	338	162	170	317	374	221	214	347	285	376
GGCT	1179	491	618	568	1583	961	833	1077	761	608	584	895	1782	1105	3593	907	1041	560	865	760	2113	983	662	683	723	925	723	1473	776	985	562	1244	814	1145	916	526	977	892	1124	591	649	982	674	1094	2097	1321	529	988	1012
VPS37C	865	409	460	561	902	599	523	675	694	421	725	781	762	783	423	610	687	428	337	733	1195	573	702	590	458	499	780	865	621	660	357	679	870	856	784	369	508	489	738	460	644	656	407	359	1047	902	516	708	730
STAC2	2700	1	14	2	3187	5783	2802	6053	4856	24	2785	3471	7075	7983	13	2278	3371	190	213	2741	8906	1223	4196	2793	10	5074	4144	6338	1414	3416	1	2236	6313	3114	5385	64	2737	492	2621	2215	2642	10830	695	1	6591	1784	1122	8582	7515
ZNF395	2632	2506	1959	2297	2307	3081	3325	2784	2986	2826	2635	3744	3064	3511	3275	3677	2802	3092	3241	2495	2179	2138	2445	3823	1747	2945	2732	2015	2639	1854	1806	1999	2205	3214	3395	2152	2183	3065	2982	2545	3471	3267	2081	2496	1622	2690	1992	3038	2125
STAC3	58	28	144	17	9	25	14	32	18	6	38	23	15	16	11	31	28	10	5	46	47	63	30	8	82	26	37	66	6	297	20	53	80	31	39	12	43	35	18	44	12	35	49	9	20	18	48	18	7
TMEM127	2840	2284	2554	2345	2299	2078	2130	2216	2373	1831	2505	2194	2715	2302	1690	2445	2078	2054	1899	2390	2660	2158	2386	2218	2593	2750	2612	2374	2149	2761	2586	2646	2954	2354	2232	2532	2545	2143	2584	2426	2213	2518	2180	2012	2542	3093	2435	2682	2629
VPS37B	1211	477	470	933	1125	1265	660	1140	1381	631	1205	838	1836	986	755	839	1266	621	664	932	1844	1153	1763	892	681	655	896	1389	837	1034	371	1023	1439	836	1122	341	631	587	749	521	879	1176	434	588	1069	1266	684	639	1089
TTC7A	901	860	1227	582	631	590	609	792	1066	504	781	576	574	938	502	557	775	668	475	997	791	677	1171	684	961	802	900	772	890	1634	987	848	1276	786	666	488	709	694	821	980	767	649	904	551	753	630	1260	908	977
UQCRHL	497	414	502	669	886	329	453	219	259	550	251	373	538	527	1368	318	229	648	587	252	427	295	221	272	452	284	209	504	402	329	246	435	431	371	294	240	214	337	620	330	212	430	208	584	299	259	230	140	207
ZBED4	389	300	312	253	531	700	376	691	708	299	540	719	650	581	235	791	724	372	300	439	755	861	628	596	324	526	506	523	427	420	350	906	344	645	594	330	561	615	370	394	532	733	448	335	707	526	406	641	768
C11orf2	2711	1596	1369	4022	3310	3079	1831	2554	1807	1339	1752	2772	3195	3159	3106	1875	2109	1817	1576	1576	4286	2647	2424	2075	1738	1625	1840	2567	1607	3034	904	1999	4473	2199	2741	968	1020	1826	3092	1347	1824	1983	1164	1311	1384	1795	1703	1267	1890
C11orf1	383	293	220	237	807	424	424	454	310	330	228	412	547	512	393	442	364	316	428	254	537	437	295	382	245	517	265	552	353	341	252	389	298	364	436	346	314	295	534	267	375	476	242	370	398	347	223	318	410
DPYSL2	4302	5051	6471	5526	2918	3659	4055	2640	4058	4307	4856	3989	2880	5578	4566	4121	2947	5402	5085	4608	3590	2430	4627	4793	6444	7549	4590	4990	4959	4690	7041	3508	7385	2996	3620	6425	7262	5954	5334	5620	4070	4365	6730	6197	3381	4236	6110	6617	4806
DPYSL3	4752	5248	10362	4250	2364	2222	2525	2622	5199	3439	4832	3593	3283	4893	3081	3747	2716	4370	3997	4176	2770	2970	5232	3746	8890	10550	4005	4437	6118	5763	8428	4272	7993	3727	3323	3561	5300	6135	5672	6793	5516	4873	8566	3805	2717	5025	7782	6949	4328
OSTM1	910	1748	1272	1518	350	421	1075	557	599	1647	841	575	387	554	1177	547	553	1730	1453	1043	342	507	924	780	1899	699	885	643	843	837	1856	658	720	538	569	3272	1107	1009	550	1501	691	427	1780	1556	667	1111	1469	884	547
RUNX2	90	29	70	23	81	208	92	229	147	32	231	202	231	285	31	220	224	47	142	116	152	371	191	322	122	277	164	189	179	135	30	350	126	249	179	62	178	180	131	135	224	252	155	40	127	109	98	305	350
IGFBP2	2599	386	485	1616	5949	1215	1032	1308	2522	367	1475	2078	3904	5933	846	1784	1760	559	417	1660	4748	3131	2212	928	788	1377	1633	4850	1432	2923	215	1982	5977	1261	2203	211	1238	944	4700	792	999	2083	728	301	2528	1278	1261	1504	2251
IGFBP3	8170	3893	5109	8126	3630	3045	2541	2365	3530	3672	4042	2276	4577	2684	14281	2598	1879	5813	10163	4025	1883	3192	5454	3288	7372	7413	3908	3780	5656	5265	4334	3898	6406	3023	2407	5056	4243	5226	4756	7542	5017	3824	5421	7794	2042	7623	4260	4589	3507
BOP1	225	84	70	161	319	118	47	225	151	59	146	177	258	142	215	140	294	122	8	70	512	435	175	170	77	63	217	233	75	188	10	225	162	86	138	10	74	54	99	138	87	214	47	14	82	17	165	14	79
IGFBP7	5828	7350	7906	15004	2441	1253	4227	2526	3241	4748	5749	3688	4245	2998	7735	3208	1958	7676	6230	4293	3511	2434	4400	2828	12780	4590	4813	7399	6324	7471	4319	6294	12600	4002	2551	5260	10956	4240	6270	5838	3511	3884	6773	7748	2163	10932	7205	4241	3865
IGFBP4	23447	12120	23879	29517	15738	7337	10704	8636	17335	9560	19334	11379	16688	11019	9515	12019	13203	10648	7629	21516	24714	17075	17820	11365	35275	13682	15836	46802	23555	28656	7920	22719	59035	32651	11975	9456	15242	9873	28960	16569	13656	17247	15920	10204	18676	21803	15554	9291	14706
IGFBP5	21032	41055	37439	36252	18934	11661	18892	11612	14389	41726	18115	22008	81572	11984	34657	17049	16004	26930	32883	30261	12727	16575	14479	18404	28620	67107	21285	9214	24082	26772	46941	14383	22178	13696	7707	19659	27201	47481	14697	26156	19011	14061	44982	31524	19749	14644	24995	15201	16929
SKP2	84	209	220	73	78	197	168	108	189	210	174	183	89	102	129	182	183	183	233	144	77	340	120	180	116	159	131	80	156	112	207	202	70	185	167	218	154	270	65	173	175	224	225	194	110	98	127	139	111
TTC4	594	499	509	536	671	733	510	615	561	573	540	613	703	738	604	642	621	541	511	508	608	427	652	605	666	590	567	682	651	616	564	606	622	604	533	528	617	568	757	524	585	712	517	551	539	643	578	646	602
CYP2R1	253	163	154	94	203	374	211	372	234	132	223	274	268	252	125	256	382	143	169	185	209	231	222	252	127	236	261	290	265	218	183	265	200	346	376	165	200	186	226	211	276	250	169	213	714	222	176	307	241
CKLF	350	267	294	286	338	218	216	241	262	218	218	188	277	239	201	235	216	224	207	243	264	236	244	216	393	274	221	312	263	397	264	380	303	207	207	288	276	246	293	251	238	232	235	208	235	314	282	209	246
ZNF193	143	119	130	110	187	253	152	266	200	105	202	245	108	304	113	210	240	134	129	181	210	184	174	182	150	173	211	231	182	193	122	217	265	216	246	110	194	146	249	156	219	297	157	109	212	206	114	228	202
C15orf24	1212	1325	1085	1504	1264	678	1089	809	727	1289	840	759	1061	794	1431	746	709	1250	1228	974	1008	666	794	806	1532	936	806	1004	949	1153	1146	939	1122	853	731	1308	987	1015	1219	1091	704	844	1055	1089	1016	1073	1080	799	681
APLNR	1879	4487	1334	7367	515	399	1197	471	659	1158	1346	801	626	601	281	813	371	3039	862	1869	1125	932	799	728	2817	1086	1382	575	2334	954	1356	1214	3262	803	467	1867	1307	878	1692	1988	748	845	1517	807	264	2001	1318	526	307
C15orf23	213	143	204	97	246	161	138	263	128	145	130	133	280	144	96	162	150	241	112	128	253	279	123	123	174	125	119	165	124	199	218	236	145	145	152	194	148	240	174	162	125	206	179	151	875	128	137	107	139
C15orf21	71	35	40	32	44	39	34	39	29	25	37	62	45	53	39	48	26	33	46	26	94	34	26	40	35	44	36	64	49	35	30	68	54	73	63	34	34	44	45	24	73	38	19	25	49	43	28	39	38
C15orf29	315	352	375	337	176	485	392	473	427	444	392	403	311	354	429	457	470	404	504	373	326	304	406	430	496	436	445	371	404	328	492	329	287	370	376	458	443	373	181	406	500	304	426	464	364	425	456	493	347
STMN1	1407	1142	2132	1169	1773	1380	745	1350	1924	650	1298	907	1941	2061	713	1543	1505	889	784	840	2350	2883	1096	804	2338	1839	892	1881	1159	3132	709	2397	1953	1531	993	946	1213	1769	1731	1134	1035	1371	1363	816	1272	1110	1178	918	1240
S1PR2	438	204	656	316	342	397	214	238	410	232	406	327	391	449	208	307	316	187	252	469	555	528	555	496	669	570	404	509	429	659	274	636	791	289	258	147	358	273	442	272	378	575	254	255	325	449	332	320	262
KDM3B	2131	2798	2242	1472	2418	4119	3059	4053	3245	2996	3069	3760	2753	2906	2204	3905	3751	2779	2600	2850	2173	3588	3452	3370	1500	2873	3180	2156	2948	1710	2573	3027	1684	3789	3750	2975	2864	3184	2455	2755	3499	3955	3079	2628	3212	2125	2490	3371	3379
STK17A	585	439	439	365	395	933	519	858	1305	430	701	648	511	1201	318	718	792	402	468	742	633	360	982	499	675	680	816	528	872	474	546	486	632	540	760	538	624	570	1054	531	1276	710	686	338	617	819	742	742	908
KDM3A	952	1060	1017	618	942	2030	1410	2568	1883	1149	1486	1657	1066	1442	1063	2001	1883	1015	1473	1389	961	1275	1943	1735	855	1619	1687	1009	1664	869	1361	1204	886	1658	2175	1086	1568	1605	1086	1369	1990	1943	1510	1139	1520	1225	1280	2021	1885
S1PR1	2728	3897	3335	5779	796	972	1625	970	1171	1803	2035	767	1129	677	3443	944	1016	3345	3104	1703	477	458	2010	1324	3949	1514	2072	1220	3840	1829	3384	1042	2490	836	1267	4863	2875	2234	1554	3061	1273	819	2836	3178	738	3582	3406	1267	1609
ZNF642	70	70	68	71	75	80	99	82	67	63	112	107	128	81	45	91	81	60	43	87	87	67	81	105	121	109	87	86	73	82	93	86	104	92	89	100	101	92	112	106	96	98	112	50	103	92	102	111	67
TMC4	915	4	12	21	1877	837	583	1517	1426	35	851	1560	2150	1385	10	1277	1163	19	154	998	2557	1826	1157	1014	22	901	1107	1873	1047	809	10	1140	503	1690	1562	82	701	408	1133	386	896	1372	182	19	1484	1088	316	697	1313
TMC6	814	454	518	803	540	364	417	473	522	443	435	376	792	487	570	268	420	593	280	591	756	450	614	379	590	161	621	655	480	1055	232	613	906	417	407	246	330	298	452	487	430	350	356	361	877	618	545	346	467
KIAA1958	18	54	35	19	35	80	97	86	69	89	58	98	47	21	46	148	98	68	77	59	35	100	45	110	10	34	78	38	59	13	41	81	11	109	103	36	63	72	5	34	101	76	49	88	146	43	40	84	99
APIP	508	555	760	836	571	343	719	449	329	984	308	210	443	390	1028	309	327	849	1039	401	306	330	355	487	757	426	403	413	463	470	574	339	333	408	365	903	291	652	397	679	376	313	696	892	443	282	528	366	264
EIF2B4	892	783	714	1097	1251	880	718	800	762	816	703	767	809	782	995	705	825	807	741	712	1017	736	737	669	854	638	762	968	695	892	734	854	1055	849	781	681	616	735	1076	792	670	727	660	702	855	837	712	646	621
EIF2B5	1183	866	829	934	1723	1300	900	1275	1071	786	882	1308	1599	1077	833	1162	1299	866	725	1100	1429	1114	1033	1063	853	946	1104	1555	988	1184	757	1208	1210	1281	1217	700	974	938	1353	878	1095	1188	781	767	1170	1162	811	1049	1001
EIF2B2	505	534	482	605	779	467	422	447	469	533	459	394	535	514	623	410	416	480	406	534	626	450	513	400	622	464	427	568	542	662	554	537	535	504	450	403	421	435	708	460	410	469	394	462	622	444	430	446	478
EIF2B3	906	1377	918	1218	628	579	963	563	540	1291	473	516	580	480	906	603	538	1167	993	693	640	576	625	611	963	715	550	748	683	821	1206	538	588	439	525	1093	696	701	720	978	474	556	853	1007	580	646	960	528	600
EIF2B1	1287	1302	1122	1259	1174	1274	1125	1183	1032	1336	1019	1111	1440	1148	1187	1071	1185	1134	1228	1069	1149	1002	1115	1189	1355	1149	1026	1272	1087	1319	1253	1031	1097	989	1167	1385	1129	1097	1230	1266	1183	1093	1137	1333	1017	1227	1147	1093	1110
PRKAR2A	255	742	453	180	200	472	672	569	564	840	505	635	422	259	407	612	498	687	602	460	168	600	453	606	325	485	507	240	436	117	655	517	90	550	522	793	574	744	211	601	596	572	697	690	657	349	592	581	528
CSNK2A1P	260	533	438	236	409	480	570	542	500	553	381	527	589	336	701	562	515	541	620	370	363	563	418	507	270	572	420	268	376	180	546	518	138	545	476	548	527	588	285	441	483	547	524	626	563	330	428	489	501
XRRA1	668	521	709	443	567	327	585	586	285	560	309	380	258	435	560	333	320	515	638	286	543	447	276	560	424	421	316	624	342	686	514	296	522	580	353	348	530	304	426	291	348	319	282	645	353	354	442	504	309
C20orf54	249	39	42	101	302	200	162	234	335	26	167	361	1120	202	26	215	131	57	41	257	376	174	194	120	77	177	279	185	219	105	43	169	366	231	135	51	230	93	280	103	179	344	71	32	190	355	97	252	119
TXNIP	51919	72943	71209	85449	20489	58517	44607	20874	22038	49704	33105	36378	34185	30418	150728	31754	30106	46828	132019	27743	8996	7664	26294	50283	47402	58133	26770	35528	50674	48469	97282	21434	54169	29956	49320	101484	61007	88010	39503	72575	24721	18367	85515	81770	19729	31611	41691	47554	38012
SLC36A4	110	162	182	71	45	134	116	143	205	92	165	126	99	121	81	103	149	111	114	130	77	129	142	90	191	139	122	130	167	108	160	111	89	151	166	205	147	139	58	148	177	124	214	90	161	134	182	204	153
MLF1	219	168	187	153	417	406	281	383	834	570	365	408	388	402	141	367	381	221	466	392	363	226	711	341	414	373	381	369	340	215	218	247	216	254	379	204	280	251	300	236	500	413	199	288	424	429	496	440	544
QPRT	351	64	48	57	365	65	135	55	139	110	175	131	633	54	39	83	101	55	51	131	300	237	164	135	78	66	123	249	100	143	17	353	107	129	169	42	83	54	153	38	178	122	90	73	925	159	52	60	120
IFT140	701	420	350	460	814	792	624	688	827	312	797	866	901	719	362	784	886	379	326	669	1142	707	681	748	296	400	818	750	629	550	217	553	763	1058	929	289	351	584	774	490	785	735	392	268	740	530	441	549	531
MLF2	3352	2693	2121	3291	3404	2284	2389	2188	2941	3096	2414	2321	3135	3103	2642	2185	2184	2476	2168	2544	4164	2874	2473	2068	2523	2300	2503	3416	2310	3363	2141	2655	3868	2115	2192	2234	2190	2165	3341	2372	1968	2172	1844	1913	2978	2727	2220	2160	2440
TMEM14C	2171	2818	1839	3513	2306	1372	2053	1700	1350	2691	1464	1564	2050	1862	2701	1662	1370	2453	2464	1603	2102	1375	1507	1489	2778	2312	1466	2230	1880	2130	2341	1831	2289	1544	1501	2550	1917	1816	2437	2096	1536	1507	1971	2675	1582	2005	1921	1554	1597
FANCF	335	185	197	185	497	442	229	446	209	132	228	503	464	597	168	474	432	164	183	249	487	438	232	327	169	507	271	392	327	272	168	493	291	589	410	206	448	319	295	248	352	360	261	153	426	435	156	459	305
MECOM	464	1186	940	959	152	255	606	474	334	760	672	347	236	220	610	397	278	895	742	707	196	260	454	401	1008	496	769	187	989	362	1000	418	571	341	334	1012	810	696	336	972	475	437	1021	1179	363	969	727	503	269
RSPH1	44	1	1	4	213	49	18	55	76	3	19	54	70	85	0	62	69	7	7	56	167	56	33	7	1	35	52	158	80	33	0	68	53	86	67	2	22	32	92	16	39	54	5	2	73	48	15	42	36
IFI16	2005	2545	3727	1929	1168	2235	2399	2747	2929	1841	3118	2131	2045	3023	1610	2512	2273	1723	2105	3037	1982	1828	3094	2568	5762	4121	2890	3479	2819	3184	3302	2857	3472	2146	2293	2288	5989	2951	2512	3494	2680	3012	3572	3153	1473	3468	4042	3425	3055
LOC440944	155	160	157	113	122	397	223	365	317	121	208	272	166	211	86	350	349	171	171	198	145	216	227	273	96	266	267	258	193	159	249	247	140	243	346	188	215	146	194	185	413	224	186	276	156	232	127	394	207
TTC1	1177	1259	1091	1433	1255	707	829	835	821	1250	888	798	1230	930	880	806	764	1021	897	924	1051	689	832	814	1348	1090	862	1145	973	1047	1231	929	1163	891	749	1365	959	1019	1450	1212	753	918	1141	968	939	1062	1054	788	668
C9orf129	61	84	99	35	70	87	104	93	98	94	91	128	71	66	87	106	88	79	92	79	67	112	72	114	31	78	92	70	78	42	75	112	31	119	94	74	87	90	48	74	112	83	63	91	128	62	90	96	126
CEPT1	818	1351	1015	1160	781	775	1366	1043	756	1720	752	824	605	796	1458	940	849	1332	1937	843	642	616	870	917	997	1094	886	670	831	906	1393	741	593	793	691	1436	995	1215	851	1253	734	731	1329	2046	640	869	1063	820	601
KIAA1267	970	958	973	588	1062	2322	1364	2674	1451	1008	1355	1871	1574	1835	965	1966	1996	930	1394	1402	999	1709	1632	1883	731	1521	1638	987	1696	925	1228	1688	1021	1877	2357	1106	1476	1475	1167	1254	2213	1659	1224	1222	1407	1195	1055	1906	2065
RTCD1	547	676	661	718	601	537	721	506	486	771	532	469	468	382	906	547	453	744	871	460	515	526	471	463	660	515	457	549	478	643	727	506	461	473	462	767	603	573	422	707	455	484	610	906	598	513	530	528	351
CLIC4	4616	8981	8516	7700	2478	4747	7121	5701	7269	8738	6239	5313	3895	5951	6187	5672	5511	10784	7479	6286	3462	5367	6765	4769	8547	8539	6730	3819	6869	3685	10430	5746	3816	5127	5731	12591	9399	7715	3431	8460	6328	4776	10543	9783	5390	7499	9049	10119	6826
CLIC5	460	1571	712	1014	118	275	585	349	267	947	406	286	209	218	611	263	235	1403	569	623	191	201	421	376	1023	572	643	313	542	387	961	295	411	275	287	1022	818	565	262	1062	401	323	1074	995	187	889	945	472	262
CLIC2	674	832	1260	881	217	247	468	459	487	650	611	347	382	246	636	414	294	676	835	627	191	203	616	684	1570	1203	630	474	815	809	1505	425	757	390	294	696	884	873	527	992	535	469	1335	832	185	1068	904	687	429
KIAA0020	471	500	512	460	749	1473	532	1258	710	645	515	651	694	754	635	915	1029	409	640	541	797	1172	873	655	620	672	652	740	658	606	575	855	538	602	784	433	771	695	609	533	653	1067	559	439	710	560	636	677	871
TMEM147	1514	847	991	1482	1695	683	738	728	732	753	680	806	1132	1144	939	661	643	899	653	767	1534	751	715	613	1124	1045	731	1162	783	1369	852	1193	1511	783	650	836	808	833	1211	849	644	729	664	766	1254	984	750	662	848
RIT1	600	631	872	631	557	603	566	643	717	586	784	679	559	696	519	772	609	641	619	638	495	585	660	648	849	768	736	676	677	519	825	675	572	726	631	732	854	748	604	680	678	675	823	610	633	779	823	692	648
TMEM141	909	376	380	695	1170	555	457	624	601	326	539	628	1118	794	616	482	523	342	310	565	1265	606	455	503	500	414	496	936	596	871	170	717	993	612	552	215	379	444	1022	392	484	448	192	264	734	554	307	367	379
SF1	5140	3960	3503	4194	4887	6025	3735	4941	5373	4169	5182	5257	4590	5871	4492	4324	4834	4335	3582	4287	4924	4678	6138	4550	3832	4646	4864	4755	4126	4810	3983	5015	4853	4475	4655	3670	4278	3869	5579	3865	5367	4697	3355	3738	4163	5286	4372	4853	5518
PKIB	302	9	20	14	433	266	107	401	319	27	490	554	361	547	16	651	718	12	63	336	538	238	207	355	29	153	448	800	381	88	9	601	172	908	461	58	186	320	339	185	238	216	51	11	1195	315	64	269	359
TMEM149	145	81	131	110	88	45	72	43	70	72	69	68	78	61	157	62	70	73	100	52	139	68	116	76	170	67	75	146	42	462	54	171	213	61	91	55	87	81	92	81	71	60	66	115	61	189	103	44	92
API5	1969	2207	2184	1629	2142	3126	2461	3429	2641	2321	2450	2977	2648	2818	1916	3125	3084	2256	2445	2197	2230	2567	2443	2662	2051	3384	2427	2319	2574	1725	2639	2738	1651	2912	2723	2734	3112	2901	2091	2450	2925	2696	2784	2334	2730	2569	2479	3113	2906
KRTCAP3	268	4	6	5	388	378	126	376	278	30	144	285	313	425	5	307	349	22	41	166	621	462	256	197	2	250	189	322	247	263	1	249	320	288	327	19	137	98	360	60	166	346	32	3	194	212	50	204	265
NUMBL	532	657	535	597	330	251	403	157	343	653	404	280	258	332	617	209	232	648	408	497	363	306	502	502	629	383	397	330	413	852	598	309	783	288	261	483	345	442	445	660	352	311	677	732	215	577	754	373	396
RTKN2	41	15	16	4	47	70	32	65	57	17	51	38	72	50	6	76	106	18	28	27	58	147	35	29	10	35	27	42	43	20	9	150	18	101	54	29	73	63	15	22	51	49	19	20	74	41	17	52	97
RNF180	163	389	209	259	99	345	378	339	251	379	251	349	173	261	208	317	291	423	410	269	111	186	267	341	261	326	306	177	271	118	334	200	142	323	359	704	328	284	152	307	385	273	407	407	221	237	336	364	273
P2RX7	58	38	77	20	36	125	61	147	160	38	124	122	49	87	17	164	113	43	61	95	25	106	145	112	75	118	120	65	94	89	97	132	35	73	121	51	107	102	44	119	112	92	123	68	80	70	99	87	66
SECISBP2L	1064	2843	1835	1034	746	2022	3095	2334	1823	3374	2073	2709	1246	1274	2237	2477	2059	3043	3718	1834	760	1606	1639	2874	1468	2212	1996	885	1874	678	2846	1607	631	2157	2403	3194	2097	2656	691	2406	2459	1831	2862	3662	2573	1583	2214	2560	1910
HAS2	119	132	1217	152	12	4	31	14	142	246	242	27	17	12	243	43	33	174	220	437	26	143	84	72	774	67	63	117	149	80	773	113	78	43	10	31	107	138	15	98	62	127	133	293	69	121	584	48	85
KIAA1199	32	6	5	1	22	56	6	48	29	11	31	17	49	17	2	26	9	29	3	11	13	15	44	30	12	8	72	26	26	11	3	30	30	16	20	16	22	10	30	23	46	37	4	5	19	21	8	49	29
HLA-DPA1	6133	5898	4934	6737	3494	3886	3348	5241	6221	2225	4818	4565	2996	4174	2398	2672	4509	4691	2485	3756	6083	3600	7961	3057	8089	5113	3722	7531	4860	8786	6242	9514	11519	3529	5296	3884	8055	2821	6308	3329	4613	4460	5666	2488	2561	6864	5629	2899	5551
ZSWIM3	96	106	106	116	108	125	114	120	117	103	125	156	113	126	76	151	131	118	101	101	111	102	81	141	123	123	113	133	100	169	127	141	174	161	136	98	138	114	147	117	127	159	106	74	65	119	84	119	78
FAM32A	1763	1800	1684	1920	2029	1168	1300	1093	1375	1652	1297	1310	1699	1471	1661	1254	1362	1457	1292	1396	1829	1215	1291	1225	1997	1334	1229	1712	1322	2015	1427	1485	2091	1451	1355	1458	1450	1381	2060	1568	1081	1580	1311	1436	1373	1382	1403	1137	1105
KIAA1191	2113	2013	1727	1959	2498	2813	2692	2507	2555	2128	2132	2794	3136	2940	1919	2895	2455	2311	2662	2046	2229	2289	2157	2581	1859	2974	2414	2411	2181	1756	2033	2290	1678	2603	2465	2202	2458	2202	2784	2082	2423	2740	2147	2291	2548	2309	1895	2659	2507
FER1L4	23	1	1	2	25	51	5	28	44	2	44	45	53	20	4	23	41	6	11	14	35	22	66	45	3	11	39	51	16	45	2	39	33	27	36	4	20	23	21	10	48	19	12	3	46	14	5	54	49
CA5B	340	446	496	233	140	500	295	517	508	445	369	369	216	241	411	533	420	273	515	315	210	248	511	521	469	582	400	361	494	273	948	278	276	419	413	382	358	565	346	502	630	380	586	622	302	611	570	457	448
ZNF559	314	328	266	261	333	888	311	668	469	369	458	503	466	524	273	540	644	285	561	398	228	330	424	677	407	626	465	433	525	395	458	359	271	305	625	396	308	451	424	420	762	410	431	325	297	322	384	485	322
VWA1	1492	685	772	1706	2094	739	712	774	1185	626	962	1292	1199	1731	641	481	608	688	358	1112	2970	1370	1022	497	937	547	1006	2788	1100	1550	206	1756	3755	827	1036	329	868	442	2646	767	669	1112	492	324	1210	1363	918	584	924
C19orf22	1312	550	620	1059	1258	841	493	922	1013	510	896	773	1045	1281	645	662	931	524	421	946	2229	1085	1072	567	981	773	906	1427	781	1303	474	1120	2007	839	898	481	683	794	976	628	673	787	445	397	1097	1309	908	865	991
C19orf20	105	34	15	225	121	17	20	23	7	13	18	37	53	51	86	5	13	56	7	31	126	48	11	11	39	9	35	70	30	95	8	22	176	57	91	3	5	21	53	8	16	27	23	11	31	47	48	9	55
C19orf21	17	2	1	1	1016	31	32	21	102	3	320	63	572	104	1	50	55	4	5	76	520	131	52	55	2	23	63	316	28	32	0	245	172	62	92	9	30	23	60	31	134	107	17	0	211	91	29	58	239
C19orf24	613	264	265	869	508	215	265	262	260	235	296	229	357	424	576	207	209	278	230	368	999	406	302	252	480	188	267	470	263	717	179	457	1129	257	213	187	228	224	442	202	207	162	177	252	373	412	265	183	228
C19orf25	401	182	219	491	526	284	234	291	257	163	301	383	398	441	312	210	314	196	151	302	642	318	271	268	243	181	296	443	234	520	111	348	786	360	357	84	169	206	473	185	276	246	153	111	332	309	191	250	239
MYBL1	49	44	56	18	43	121	52	207	145	31	101	103	278	72	26	113	180	37	44	70	63	234	102	81	43	53	70	111	60	56	30	158	55	135	91	43	96	187	44	62	106	55	58	38	125	93	60	105	63
NR1D1	436	1104	259	189	624	1125	567	831	272	771	444	533	902	828	1593	344	583	1102	271	1766	616	708	523	1428	274	2198	574	516	1108	1233	637	209	1129	775	731	914	1542	219	2658	232	1817	380	992	1716	303	442	602	1006	574
C19orf28	1056	371	579	467	823	483	323	604	605	260	528	568	559	632	360	388	551	329	178	603	1313	664	593	420	823	276	566	864	383	2150	264	851	1295	510	549	188	425	312	611	474	504	612	362	222	696	550	610	407	566
C19orf29	439	296	296	448	423	433	274	402	381	227	384	444	396	435	545	291	429	303	195	381	578	493	439	347	272	162	419	476	347	517	140	340	614	459	504	126	219	243	390	271	418	336	256	159	400	360	322	228	320
ITGB1BP1	3796	6930	3443	6978	939	463	2574	498	926	4847	1528	682	919	696	2859	789	617	5280	4246	2406	548	596	1592	2089	5785	1285	1611	930	1916	3321	5403	751	2476	654	775	7666	1858	2731	2169	5121	1181	706	4364	4832	489	1495	4341	1275	774
ZNF7	338	363	267	264	395	751	378	750	515	306	429	563	818	419	399	514	637	314	341	413	374	518	481	487	350	433	447	568	508	462	373	418	379	501	606	336	444	407	481	421	574	532	416	357	390	435	332	519	564
ZNF2	106	128	101	137	147	182	134	169	84	114	127	223	131	159	113	186	155	104	132	109	108	187	93	152	134	169	134	170	125	145	165	190	175	205	150	158	172	173	215	158	141	197	186	108	113	154	89	202	123
ZNF3	574	522	465	418	833	1120	652	1087	673	511	632	904	887	837	578	983	1033	485	596	608	691	799	676	741	489	847	656	834	666	617	551	906	537	948	921	560	745	751	854	642	857	894	578	569	747	798	475	870	1027
PHLDA1	1542	324	563	529	1451	6501	740	6850	1172	697	1451	2354	2747	3468	556	3509	7027	672	2042	1157	4212	9551	2013	1244	1979	3642	1219	1906	2132	1899	299	4533	2192	1733	5529	376	2338	2132	806	919	2034	3742	916	599	2680	1998	1355	1671	4995
RPL31	14662	8485	10408	16050	24824	23895	10814	15781	13538	9431	11237	20841	18300	24037	28650	20010	11443	10334	15215	7814	21907	16798	11654	16332	16048	24122	11046	23131	17873	14906	8610	19828	19495	16597	12948	9215	10802	16016	18594	11967	14892	14519	10023	11971	7743	11019	8186	10587	10832
ZNF8	58	44	67	28	50	137	73	126	106	43	97	111	60	59	52	111	119	59	35	78	76	123	69	89	50	66	108	87	73	37	55	129	38	123	120	56	93	85	44	67	94	114	82	63	103	111	66	102	119
C11orf17	276	221	278	278	344	177	199	192	216	193	245	249	328	254	254	183	200	180	197	233	320	216	208	195	306	256	194	319	268	447	199	304	402	218	204	197	223	207	353	247	193	227	217	156	272	241	209	193	202
ZAP70	86	35	24	14	27	136	29	104	63	13	78	63	42	34	16	76	85	27	9	40	68	38	125	72	32	21	49	104	42	138	17	80	124	69	71	7	88	69	55	38	79	35	31	10	19	86	32	31	67
C11orf10	938	760	818	977	1142	747	600	760	765	753	639	751	789	966	877	737	599	558	776	716	1501	894	657	684	1344	1582	670	1089	792	1135	859	1208	1467	1033	722	961	985	1060	921	886	682	694	613	712	731	996	651	725	733
UFSP2	928	1111	731	880	996	940	1095	902	631	928	787	765	849	923	1126	903	806	1117	1324	798	703	561	666	895	945	1205	793	831	957	853	973	638	658	786	824	1066	871	579	1092	976	805	869	828	1024	811	796	940	744	694
OGFR	1029	452	672	1204	895	597	538	695	674	423	740	819	1130	966	1255	420	653	532	381	766	1429	840	748	592	692	329	651	1020	594	1547	223	540	1953	655	935	210	447	410	1072	495	606	639	456	318	548	520	635	371	497
EPM2AIP1	769	860	725	475	871	1998	1202	1902	1563	1034	1289	1586	1134	1484	688	1676	1825	771	1190	1106	827	1148	1248	1719	525	1707	1277	1190	1311	617	1005	1244	675	1540	1632	985	1259	1206	950	926	2026	1518	980	1210	1253	1134	890	1780	1363
CDC5L	851	1019	993	729	1019	1678	1110	1713	1267	1207	1158	1166	1307	1104	993	1398	1490	1004	1203	1103	879	1336	1318	1215	984	1213	1194	969	1229	756	1187	1098	668	1227	1401	1062	1161	1271	881	1077	1297	1557	1166	1146	1339	878	1205	1274	1379
RAC2	1040	302	475	216	623	466	229	380	373	94	425	340	358	481	168	484	363	176	182	394	708	400	558	390	774	459	421	545	433	2012	299	898	762	467	403	153	662	585	473	427	380	321	312	157	319	685	349	319	656
RAC3	257	198	99	406	533	214	249	152	134	202	139	158	271	192	519	140	170	188	241	146	371	261	137	158	100	67	119	237	127	241	110	194	208	200	172	153	58	152	240	152	103	140	68	170	153	89	129	58	143
RAC1	6215	5919	6585	6231	7544	5446	4925	5271	4876	5045	4790	5163	6340	7142	4941	5418	5215	5751	5358	4950	5813	4559	5400	4848	8651	8140	4990	6350	6300	7698	6901	5646	6197	5462	5089	7444	5939	5672	6881	6462	5065	5806	6063	5271	5212	6351	5980	5817	5789
SBDS	3304	5171	2958	4520	2342	2467	3900	2541	3100	5291	2766	2365	2911	2819	3255	2220	2060	5036	4052	2856	1812	1269	3020	2678	4027	2756	2804	2663	3040	2631	5322	1532	2509	1809	2274	6044	2861	3227	3869	4201	2613	2421	5054	3596	2113	3221	4686	2704	2488
RCL1	355	570	335	513	681	555	494	495	386	559	404	353	478	424	1454	397	523	536	807	381	433	369	532	498	442	401	398	641	410	403	635	442	315	379	527	864	478	480	478	482	427	401	478	881	441	416	503	382	525
MRPS18A	765	590	670	886	1024	515	589	502	560	593	480	513	920	685	1191	445	489	566	603	575	914	569	499	476	680	474	476	737	574	775	464	583	998	507	516	408	455	479	911	500	445	549	356	586	579	606	404	399	519
ORC3L	472	724	528	466	593	826	804	783	685	855	664	684	495	577	683	741	672	688	969	569	507	588	601	752	543	785	588	571	646	434	821	582	349	669	701	900	787	739	446	652	752	623	742	925	599	666	575	654	632
CPLX1	122	39	33	170	115	93	63	103	75	23	86	139	101	145	78	38	122	50	38	95	105	83	73	65	39	57	133	243	97	115	47	64	229	129	145	22	67	24	185	53	99	78	51	78	81	147	59	66	126
AP2A1	2047	2102	2106	2891	2198	1125	2210	1063	1214	1867	1691	1463	1639	1346	3413	1157	1251	2213	2192	1819	2015	1755	1626	1568	1804	1127	1602	1522	1261	2660	1357	1692	2284	1359	1305	1312	1179	1568	1698	1506	1359	1241	1360	2166	1398	1566	1727	1197	1409
AP2A2	2164	2213	2686	2396	2306	1476	1521	1364	1497	1607	1752	1483	1888	1329	1788	1414	1468	1953	1614	1836	2283	1682	1764	1619	2589	1480	1914	1945	1442	3398	2107	1928	2416	1456	1496	1960	1595	1756	1828	2056	1580	1712	2053	1926	1692	1600	2416	1556	1653
LOC389333	47	29	24	88	38	31	52	36	36	20	51	98	30	38	31	33	38	39	23	46	30	50	32	35	23	13	54	56	43	40	10	58	45	95	54	23	36	36	43	29	49	50	24	20	27	60	24	20	30
LILRB3	104	54	281	44	4	7	10	11	38	22	137	13	22	14	40	20	8	36	20	48	11	29	44	20	213	20	55	81	16	378	114	48	98	16	26	26	74	146	25	76	9	21	69	65	28	130	156	37	17
FIGNL1	183	137	187	123	186	547	215	407	296	208	290	467	258	391	148	436	471	153	276	238	207	406	202	423	202	375	270	222	295	211	173	357	169	327	368	207	277	319	183	178	399	376	226	192	246	262	168	387	295
PBX3	483	692	716	655	361	277	539	437	755	690	406	391	536	472	382	434	904	415	673	518	370	295	419	322	646	657	1143	1024	906	607	783	451	359	961	445	728	474	545	487	649	429	321	670	737	708	351	512	586	317
PBX1	3232	3897	3150	1928	3269	5360	4951	5161	4597	5352	4311	5967	6785	3529	2164	6155	5298	3805	4500	3848	2850	4896	3732	5072	2512	6719	4304	2665	4488	1753	2979	4892	2184	5613	5136	5061	3670	5615	2781	3779	5781	4927	4937	3314	5855	3888	2992	4927	5017
TMOD2	533	665	1044	507	266	734	785	594	821	660	1007	886	364	646	505	1106	779	690	1312	743	316	496	656	1173	720	1368	838	491	688	401	1070	585	619	516	648	879	959	1446	485	863	994	808	1486	1009	524	454	769	1208	469
MFSD11	585	581	584	519	442	462	507	456	473	527	466	416	547	374	383	475	464	530	566	464	461	458	437	530	631	604	451	447	562	561	601	446	485	509	459	735	556	498	466	503	485	457	573	600	728	536	456	470	473
NSUN2	1841	998	746	721	1908	1607	965	1540	1461	1056	1285	1272	1860	1406	945	1221	1590	971	1006	1126	1618	1259	1375	1151	1130	1010	1273	1606	1250	1114	879	1680	989	1378	1293	920	1184	1245	1367	994	1251	1545	940	841	4882	1327	1174	1183	1321
NSUN5	461	276	246	549	489	404	254	374	300	268	299	346	493	448	541	271	385	258	212	370	731	402	353	304	288	245	308	487	353	598	204	406	659	303	396	176	280	291	458	250	317	277	190	207	328	359	310	263	294
NSUN4	507	422	381	271	707	686	466	756	629	553	582	423	623	598	446	759	629	430	590	585	526	802	672	610	453	589	657	661	629	479	533	648	422	731	641	541	686	473	540	465	706	717	511	582	644	621	563	647	815
NSUN7	100	10	15	6	112	409	92	317	187	8	137	292	186	200	16	311	271	20	35	114	136	327	158	221	14	160	237	194	129	92	13	160	72	295	330	32	147	121	138	53	249	272	64	17	220	167	61	251	145
NSUN6	195	98	115	153	190	405	198	373	269	171	235	260	99	285	138	297	305	117	169	229	219	222	238	223	125	228	268	242	222	193	179	240	204	195	344	153	229	196	264	185	280	288	197	187	305	260	218	269	285
TUBG2	606	522	412	577	423	545	548	296	454	787	435	601	487	571	370	344	286	403	514	532	506	349	388	455	325	578	429	555	510	691	314	368	734	390	457	777	534	290	738	403	629	467	403	406	246	557	479	423	371
SGK269	1237	4695	2519	1421	642	1249	2589	1340	1689	2611	2341	1603	744	1105	1678	2121	1264	4106	2781	1971	705	1689	1620	2170	1883	2691	2253	737	1713	1235	3568	1541	1155	1683	1406	4948	2337	2741	1188	2907	2189	1505	3304	3216	1164	1737	2867	2122	2092
FAM108B1	264	257	277	279	268	484	323	404	282	310	332	408	331	429	279	420	448	330	373	307	320	425	313	366	298	393	309	246	350	230	304	396	225	388	491	320	370	328	238	280	462	360	299	317	315	383	302	391	301
TBC1D1	1293	1691	1443	1563	1057	1157	1131	1315	1243	1113	1171	942	1236	1169	1276	1285	1188	1329	1100	1003	1366	1541	1311	1192	1648	1530	1207	1274	1260	1917	1358	1545	1410	1327	1219	859	1405	1097	1245	1169	955	1661	1261	1381	1296	1547	1089	1183	1426
ZXDA	46	102	76	55	51	107	96	119	64	76	82	128	72	91	63	112	95	85	89	81	43	80	71	125	58	102	85	41	87	48	98	87	44	125	133	84	105	118	46	81	131	104	94	90	83	78	68	106	77
PAMR1	1572	575	1592	555	795	763	768	798	1798	162	1065	1748	1487	3272	434	1664	915	583	750	1336	987	1065	1641	711	1399	3031	1411	2509	1785	2067	1816	619	4443	385	1283	310	1698	2029	3738	1543	1359	2147	1701	431	1218	950	1600	2121	623
RAD9A	230	104	124	198	166	384	179	234	223	166	207	231	277	263	190	163	228	115	138	195	341	241	205	237	117	167	226	226	194	269	94	187	309	194	279	90	154	157	201	139	247	200	82	162	168	211	125	194	181
ERGIC2	666	761	693	685	659	624	672	720	742	925	606	614	560	638	596	660	711	648	741	618	631	669	560	559	878	808	643	685	623	517	1026	776	464	678	582	1060	840	883	603	810	571	681	840	730	1049	685	682	704	610
ERGIC3	4783	2583	3011	3943	7413	4345	3082	3248	3698	2785	3042	4091	4961	4768	3311	4071	3537	2491	3024	3314	6629	4734	4007	3593	3588	4640	3146	5514	3357	5353	2144	5081	5307	4682	3764	2345	3061	3043	5498	3016	3298	4834	2236	2891	4704	3462	2493	2933	3911
CDR2L	697	295	495	504	634	411	240	366	599	541	546	331	456	385	316	321	447	441	221	793	584	635	504	332	520	251	429	622	441	618	486	501	802	341	445	238	320	302	379	328	358	501	420	202	642	534	468	269	723
ERGIC1	5940	4405	4396	4439	7135	3448	3949	3237	3900	3669	3955	4959	8542	3520	3774	3666	3988	4732	3599	4617	5738	4377	3302	4290	4311	4703	3923	4054	4352	4008	4839	5709	4037	5654	3459	4964	4107	3977	5625	4974	3790	3884	3870	4635	6928	5090	3867	3377	4281
CLEC14A	1519	1648	1495	4666	786	444	1061	563	530	1243	1219	617	851	527	1867	614	379	2011	1178	1058	595	321	722	707	2454	696	1058	650	1439	1492	937	621	3134	585	565	1269	1292	855	1631	1358	549	632	1208	1375	268	1817	1284	513	525
PDF	137	70	76	112	152	112	85	112	84	116	72	79	217	90	156	68	89	75	51	124	182	135	98	69	111	75	64	184	81	131	92	147	102	120	102	52	98	70	183	68	87	114	75	93	148	147	79	77	93
B3GAT3	557	248	296	585	698	401	276	490	462	263	540	440	507	653	437	321	445	256	172	505	1009	561	457	347	429	190	436	791	363	849	175	490	1180	442	449	131	254	298	536	294	392	389	208	161	509	428	386	317	385
PER1	3855	2082	1757	3050	2295	9066	1431	3094	2395	1907	3767	886	2171	1419	5366	1295	4956	2544	2567	3072	1135	2627	5082	2619	782	2368	2014	5395	3360	3250	2177	881	1185	2010	8567	2271	2453	1677	3336	1256	3128	557	1374	4707	4075	858	2776	1788	6883
CPPED1	791	1042	766	606	533	495	460	544	492	775	625	466	692	377	504	466	351	714	556	617	492	508	571	529	985	580	516	565	615	892	980	542	536	374	456	1010	688	851	605	924	511	431	1035	672	772	740	876	654	410
UXT	1138	659	789	1159	1410	933	664	858	718	711	565	854	1164	1088	1196	814	670	676	841	608	1346	739	838	759	1325	1219	655	1122	898	1177	682	932	1415	832	808	688	685	826	1296	717	669	901	547	730	659	837	619	701	592
CALM2	10039	11317	9445	10498	8044	7566	8758	10818	9986	10109	7523	7158	10310	9292	7844	9251	8918	10930	8900	8701	9515	8161	10404	8669	14807	11460	8933	11052	10890	12024	11747	11271	10023	9180	7385	11834	11476	9087	8168	10925	7924	7503	11371	9713	8928	10936	12149	10534	8327
CALM3	5153	4000	6387	5352	5424	3316	3147	2842	3807	3250	3889	4175	4357	4143	4021	3665	3367	3521	2964	4166	5802	4941	3511	3947	5243	4644	3567	4892	3551	11202	3517	5518	5938	4297	3368	3043	4022	4203	6586	4247	3793	3795	3668	2878	3791	3671	3516	3047	3664
SPG21	2136	2296	1872	1780	1972	1386	1749	1528	1233	2415	1611	1220	1785	1582	1535	1542	1408	2167	2114	1655	2015	1585	1678	1432	2374	2206	1379	1744	1393	1943	2075	1870	1617	1454	1396	2613	1742	1831	1879	1902	1304	1440	1708	2072	1849	1666	1768	1537	1543
CALM1	10311	18864	10281	15148	4421	3644	8679	4605	6520	15717	7433	5172	5580	5699	7489	6018	4838	15731	9104	8154	4899	4533	6885	7307	13300	8155	8620	5579	8408	8733	18839	6607	8398	5075	4566	20341	10245	8800	7792	12783	6460	4811	14021	11042	6023	11104	14273	7796	5448
GSDMB	97	163	276	183	91	149	288	120	84	218	97	117	55	82	340	124	84	323	438	99	78	91	119	179	45	101	117	94	72	169	130	91	104	83	131	103	102	124	170	123	107	100	157	694	29	94	51	98	128
GSDMD	1109	616	704	1125	1136	751	574	781	791	373	944	711	1703	845	702	455	732	542	325	1053	1789	830	914	671	988	325	937	1384	775	1667	217	685	1853	867	891	245	559	488	1322	568	691	692	443	356	767	799	843	485	715
DLGAP4	2268	1747	2499	1904	1809	1631	1360	1290	1618	1498	1610	1418	1473	2024	1478	1343	1574	1949	1333	1971	2189	1948	1824	1459	1813	1926	1723	1425	1472	2319	2311	1938	2590	1417	1482	1709	1680	1712	1722	1776	1760	1686	1978	1602	1654	1840	2149	1746	1843
DLGAP5	26	11	122	1	31	48	7	44	63	2	49	8	83	38	1	62	46	2	3	19	70	413	23	12	25	30	4	53	14	95	2	150	21	39	20	3	18	57	11	10	26	36	8	0	66	7	9	6	46
MBNL2	2115	4690	2750	2390	1220	3564	3642	3333	3200	3333	2843	3370	1618	3273	1911	3381	3049	4480	4697	2889	1203	2559	2937	3229	3188	4025	3015	2059	3169	1798	4759	2083	1657	2940	3395	6731	3564	3715	1598	4386	3790	2542	5547	3600	1997	2973	4740	4604	3312
PLK3	542	168	206	480	356	354	312	418	1090	365	810	149	234	392	193	338	457	350	331	1047	545	283	1505	317	799	137	779	456	702	515	301	238	559	123	379	117	250	169	238	173	589	508	123	365	737	592	935	363	627
A1BG	109	19	19	71	158	81	48	90	74	8	78	101	115	103	27	60	89	25	24	69	124	83	44	56	42	39	99	154	81	117	12	88	230	123	125	12	33	41	119	31	83	63	20	17	76	78	39	59	66
TTC8	405	260	265	188	707	655	511	604	590	336	554	664	667	504	456	762	729	224	477	530	603	614	450	564	301	544	634	804	583	338	195	577	329	860	760	313	549	348	637	344	702	642	393	312	805	620	364	680	707
PLK2	1410	1290	503	1612	3502	3218	2783	5202	2979	780	4237	5725	2300	5908	367	4325	3108	1117	860	2372	4000	4616	1911	4960	1452	4901	2206	2005	2696	1794	878	3723	2712	3199	4515	1068	3311	1733	3080	1721	7709	7579	1839	692	1487	3326	1550	4665	2386
ZNF720	276	292	286	161	271	453	355	481	350	283	394	392	338	309	226	508	420	267	331	301	232	352	266	311	290	345	367	357	353	191	304	362	183	427	464	345	398	384	259	329	469	354	362	312	409	336	305	481	341
OIP5	14	3	8	5	11	26	6	20	19	2	16	13	30	22	3	15	17	4	8	7	24	56	17	11	10	6	5	20	6	26	4	36	10	13	14	4	6	26	8	12	9	9	7	4	20	5	11	2	35
CLCN3	890	1681	1201	693	1166	1802	2019	2312	1888	1719	1492	2055	1471	1113	953	2754	2047	1535	1684	1506	1170	2486	1437	2020	830	1979	1738	1106	1279	564	1846	1904	532	2221	1917	2027	1810	2093	701	1598	1954	2271	1943	1828	2379	1125	1492	2015	2007
CLCN2	33	24	37	11	63	118	53	77	52	39	67	64	84	46	21	53	77	28	40	68	105	110	71	61	32	33	61	85	88	68	20	97	64	68	94	15	47	66	51	34	96	69	24	29	92	41	34	50	93
HRH1	269	380	905	247	57	82	126	148	176	160	228	115	136	87	189	180	158	261	167	298	109	122	214	249	1045	445	322	191	393	466	860	208	454	157	81	320	342	673	153	579	166	211	737	319	85	415	675	282	150
CLCN7	1855	1275	1241	1660	1643	1026	1154	1119	1335	947	1449	1056	2128	1060	969	871	1161	1199	794	1519	2194	1404	1353	1096	1006	697	1382	1492	1007	2383	813	1368	2067	1195	1274	788	805	989	1436	1004	1107	839	874	919	1610	1336	1237	834	1205
CLCN6	567	834	656	504	384	815	837	783	548	884	825	735	519	526	888	667	676	795	982	585	405	557	694	996	463	817	818	436	549	597	866	486	581	594	652	825	614	719	607	782	951	524	820	1118	356	586	691	701	585
CLCN5	159	279	378	97	78	93	130	174	154	205	174	144	184	119	139	190	130	231	185	143	117	250	179	140	225	273	176	128	131	184	380	203	139	115	140	260	202	295	86	247	150	168	334	233	182	156	257	233	161
CLCN4	199	423	402	319	86	79	302	113	224	506	242	104	104	89	356	126	135	414	429	222	125	108	154	237	274	359	257	84	177	219	509	106	151	177	172	443	214	469	187	436	245	124	436	393	77	151	286	98	159
FBXL19	373	81	156	225	555	305	191	267	302	85	338	359	379	399	140	232	334	126	101	262	703	588	281	232	139	146	273	415	219	364	71	361	648	328	406	57	146	193	376	140	269	393	126	63	322	200	167	167	289
BRD8	835	829	745	649	1279	1700	1029	1524	1302	1079	1234	1367	1291	1198	1012	1665	1648	733	1056	1052	1177	1215	1215	1356	777	1048	1292	1310	1106	932	821	1133	1019	1425	1668	606	1109	1076	1118	1053	1330	1480	911	891	1100	881	852	1178	1195
BRD9	713	710	611	776	688	919	647	803	677	643	672	675	696	739	792	658	829	688	549	741	804	773	818	654	704	551	739	835	693	933	508	722	861	636	803	638	568	571	794	683	703	665	618	546	611	586	729	561	635
FBXL18	487	485	517	391	503	246	379	278	378	482	533	550	449	445	380	446	337	440	357	313	570	400	392	417	263	282	391	563	169	480	291	634	546	554	458	352	330	389	437	375	375	382	399	394	369	449	317	468	305
BRD4	1424	1064	1235	1020	1521	1900	1223	1678	1403	1329	1619	1795	1229	1895	1461	1595	1493	1337	1260	1431	1640	1949	1941	1492	918	1420	1722	1416	1302	1185	1185	1575	1409	1598	1513	1048	1541	1352	1440	1136	1635	1431	1199	1255	1714	1482	1204	1560	1701
BRD7	940	1375	1129	1040	1247	1448	1326	1325	1205	1377	1130	1237	1367	1250	1090	1451	1338	1163	1257	1141	1116	1218	1241	1171	1331	1214	1189	1491	1267	1245	1259	1251	1080	1252	1282	1225	1409	1295	1297	1414	1102	1437	1332	1167	1179	1182	1202	1262	1238
BRD1	887	728	689	729	1061	1343	802	1286	954	704	1047	1153	1674	1231	893	958	1333	834	789	934	1053	1059	1210	1000	690	667	1037	1063	1003	859	602	861	1064	1153	1307	517	754	879	1039	733	1105	1169	783	647	974	905	884	967	983
BRD2	3902	4049	3296	3074	4125	7871	5983	7591	6226	4883	6246	6556	6323	5556	4847	5954	6352	3869	4194	6106	5019	6261	7119	6326	3725	4093	6332	5226	5365	4434	4142	5758	4888	6320	6662	3704	5032	4269	5632	4522	6868	6732	4325	4463	5473	4412	5307	5596	5840
BRD3	969	1013	894	724	1046	1140	1013	1472	828	993	1258	1437	1051	1199	1115	1382	1298	1037	791	1077	1074	1293	1095	1118	649	869	1297	977	931	809	880	1175	934	1440	1221	883	947	1282	783	899	1235	1286	1016	805	1120	936	909	1136	851
DNAJA2	1703	2312	1680	1837	1780	1705	2216	1685	1755	2830	1833	1647	2013	1927	2121	1765	1665	2298	2066	1712	1459	1485	1828	1665	2088	1733	1668	1781	1891	1504	2113	1714	1453	1682	1715	2347	1827	1855	1751	1948	1721	1670	2005	1977	1958	1760	1914	1732	1514
DNAJA3	988	895	719	1052	1232	946	1017	1053	850	1033	855	1065	1224	933	1448	859	955	933	896	836	1062	1118	906	882	733	673	843	1017	820	893	623	1075	888	915	910	677	798	971	1092	824	819	941	711	827	1356	812	742	801	864
DNAJA1	2301	2356	2589	2425	2925	2001	2016	2290	2881	5190	3688	2752	2360	3070	1877	2492	2292	2936	1847	2807	3067	2257	2941	2064	4225	2492	2415	2817	2458	2374	3017	3380	2541	2947	1741	2514	3376	2876	2852	2735	2144	3553	2496	1863	3313	3052	3365	2477	2057
TGFBR3	4561	7174	7622	4364	2742	8147	4932	6759	4968	7364	6299	6122	3176	4617	8519	4441	5352	7148	8800	6417	1822	4919	5130	8043	5118	9593	5392	2503	6830	3518	13285	3248	4027	5530	5834	10223	6399	9448	4076	7586	7158	3348	11380	8686	3074	3857	8929	9364	5037
DNAJA4	1092	910	610	534	968	571	881	479	858	1685	1012	1060	921	774	687	689	636	1125	722	811	1008	411	819	755	697	736	806	916	765	558	939	824	543	731	710	924	786	847	877	868	797	639	705	812	1894	1048	852	858	710
GLG1	5890	6326	6683	4962	5353	5712	5260	4380	5074	4761	5986	6133	4900	5347	4871	6313	5234	5532	5418	5460	4778	5618	5087	6103	5002	7397	5299	5751	5373	5711	5428	6600	6332	6845	5603	6402	5768	6464	6340	6450	6193	6100	7167	5347	4715	4343	5196	5557	5273
LOC643387	26	33	22	37	13	39	27	36	39	49	30	16	14	37	25	44	35	27	26	28	39	21	46	29	38	45	38	24	36	45	43	39	48	19	17	35	43	36	26	34	30	15	45	39	23	30	32	31	30
PTPN12	1553	2364	2272	1742	1266	1655	2655	1842	1941	2353	2304	1942	1177	1643	3050	1928	1801	2172	2759	2144	1117	1534	2091	2080	2691	1988	2010	1640	1867	1592	2859	1824	1546	1886	2044	3004	2441	2436	1433	2715	2140	1709	2638	3074	1652	2146	2763	2216	2132
PTPN11	3883	9958	4761	4934	2101	3555	5958	4028	4064	8974	4664	3249	3229	2855	4452	4341	3677	8973	4758	5058	1875	4394	4825	4314	4842	3828	5111	2457	4407	2285	9554	3637	1922	3433	3374	13732	4861	5360	2293	7535	3932	3553	9891	5634	3780	4070	7189	5238	4049
MYCBP	651	427	354	368	1042	566	479	717	636	455	551	756	628	730	243	731	756	400	376	602	981	548	493	510	419	725	599	860	708	466	415	824	599	898	531	516	681	580	668	484	531	711	482	280	1147	886	457	793	658
PTPN14	150	793	346	122	118	1361	1008	997	966	641	636	1004	232	420	197	1150	861	629	653	498	128	822	640	1017	124	709	722	250	383	99	592	468	130	614	1004	614	721	994	166	614	1125	641	665	617	613	234	679	1121	1187
SETD1B	763	766	804	591	734	1086	928	1032	986	807	1036	1365	1085	952	984	984	1003	1079	826	940	707	1148	923	1087	518	930	1032	699	763	837	697	965	843	1121	1022	708	936	954	822	816	1212	1012	885	881	786	911	718	1176	829
LYAR	236	243	230	256	291	316	212	263	247	264	291	254	315	302	270	245	303	213	236	264	289	264	364	267	396	215	244	330	328	302	218	271	311	232	222	189	269	281	318	254	244	374	285	191	210	222	303	220	178
C8orf30A	430	302	371	443	516	461	227	373	249	266	350	375	801	475	377	299	366	268	228	361	729	505	331	312	349	314	332	378	305	605	247	499	739	330	292	239	296	323	447	320	320	359	244	234	348	372	287	268	346
C16orf74	143	48	21	65	146	90	70	38	70	23	44	87	163	84	20	56	58	39	33	104	200	102	63	83	33	52	131	213	85	117	25	72	136	86	84	31	47	24	178	53	69	56	26	26	93	82	66	71	59
C16orf75	56	25	62	9	67	123	13	71	117	29	46	51	92	124	18	98	133	12	39	40	189	148	85	38	54	93	16	55	52	96	13	134	103	68	30	8	68	173	54	22	42	70	36	24	52	50	38	55	108
MRPL27	828	580	674	942	871	399	457	392	474	629	465	498	662	673	881	424	416	667	466	584	2109	423	436	453	832	491	488	810	573	837	515	621	999	528	448	415	486	483	931	499	442	451	414	478	668	539	463	443	445
CSF2RA	782	184	212	953	51	114	67	220	113	171	199	87	149	78	629	234	117	730	125	227	126	140	202	287	189	172	86	190	292	385	184	159	179	86	131	662	372	87	145	306	127	142	263	696	61	380	285	183	144
DMD	1048	5032	2421	1336	633	3968	4127	3168	2327	3687	1649	3572	1237	2646	1712	3144	2821	5312	4024	2129	902	3040	2418	3464	1000	2802	2516	1161	1388	952	3428	1532	665	1641	3064	6085	2830	3007	1159	3261	2632	2611	3738	4721	1374	1249	2954	3228	2294
C16orf72	1077	1176	1189	1054	698	1180	1136	1497	1059	1637	1250	1201	705	1104	950	1168	1095	1346	1333	1080	899	1059	1337	1016	1428	1306	1156	984	1274	967	1543	1110	1042	1390	1256	1896	1205	1622	714	1238	1243	1138	1428	1276	1309	1224	1348	1493	1011
LRFN4	319	307	190	516	253	125	197	111	191	172	167	145	190	272	302	75	135	348	182	258	299	313	204	168	258	112	195	265	137	479	182	186	565	165	196	132	112	187	300	196	159	146	151	286	182	197	354	123	228
GAB1	621	1039	1032	611	610	1326	1462	1136	1267	1276	1164	1465	694	1298	873	1502	1310	1050	1821	976	481	722	981	1318	769	1435	1278	749	1283	492	1620	748	632	1296	1502	1180	1200	1345	636	1054	1652	998	1245	1559	960	828	988	1725	945
C2orf81	106	27	30	87	147	64	48	49	54	16	65	104	99	170	27	70	70	18	28	73	188	59	39	68	43	72	63	132	70	125	12	92	206	95	113	15	45	38	133	29	96	69	30	18	49	55	26	41	90
C2orf86	151	254	243	204	58	183	119	135	141	188	159	131	87	78	58	152	148	218	226	237	59	112	130	142	159	119	188	90	147	99	385	96	56	114	155	384	159	234	49	245	156	99	284	172	109	108	157	123	137
C2orf88	195	218	264	146	144	794	182	1185	297	348	246	694	599	265	114	409	602	280	331	263	241	947	348	486	261	376	199	311	394	221	478	642	136	205	456	327	413	599	171	255	386	653	427	206	179	204	347	226	408
NDRG3	1067	833	797	728	1048	1129	785	1199	1000	783	914	1258	1135	1127	499	1300	1053	713	870	909	1081	1094	897	1158	895	1536	922	1124	1119	964	820	1193	1048	919	909	1052	1090	1000	1058	1042	1151	1218	1104	812	953	958	883	1125	1089
NDRG4	191	421	162	263	216	129	451	103	179	285	233	130	282	161	4583	173	112	961	640	177	161	189	187	239	170	252	127	179	157	214	87	224	259	137	152	125	119	151	174	301	194	155	220	661	78	250	199	71	151
TBC1D9	5046	2826	1841	1527	4137	4357	3982	5343	5657	2410	6868	6433	8920	4002	1213	7502	6271	2948	2504	4869	4870	3028	3672	5691	1874	2982	7540	6553	6622	1721	2500	3591	2138	14326	8314	4031	3751	4037	3751	3328	6421	5598	3364	1888	7273	5525	3542	5334	6122
ZSCAN2	302	372	293	377	347	366	422	370	244	312	256	347	334	301	532	339	347	443	388	312	244	322	254	387	332	293	345	291	361	338	261	337	324	353	307	339	322	303	434	403	323	364	311	431	209	314	318	321	208
CHD1L	827	499	672	437	816	874	529	859	792	742	528	967	865	608	541	838	980	536	461	730	975	1003	690	723	667	720	586	963	676	860	623	1103	605	807	580	508	866	633	633	715	755	876	806	487	1586	717	661	561	775
DNAJB12	1606	1314	1151	1627	1589	1433	1261	1436	1430	1202	1210	1228	1657	1304	1358	1200	1246	1226	1123	1511	1733	1373	1461	1103	1114	996	1267	1705	1348	1682	1008	1163	1794	1414	1413	980	1156	1007	1736	1164	1190	1491	970	926	1279	1173	1252	1073	1313
DNAJB11	1072	816	1013	969	989	726	547	783	1014	732	828	658	1152	967	673	716	846	807	558	810	1181	636	890	658	1319	774	752	1277	942	968	695	1130	1122	927	697	645	838	733	1223	727	688	921	814	551	1162	959	906	640	913
HLA-DQB1	1375	1161	1877	1519	664	1592	399	596	1484	185	1104	1449	413	429	584	773	374	1445	258	1255	1354	503	941	372	3090	634	930	863	433	5059	532	3211	2694	590	1005	1019	1885	565	1862	1567	1700	880	686	150	523	2572	1162	258	1187
DNAJB14	181	475	409	146	138	468	496	537	392	482	439	483	199	235	337	552	462	431	544	376	114	439	318	542	253	428	452	206	371	97	570	398	85	522	502	599	503	542	73	435	550	313	591	621	499	304	451	627	396
RNF138	421	244	376	384	244	811	441	701	676	413	479	578	357	675	402	635	803	404	595	474	378	694	675	586	689	472	457	438	545	382	355	592	306	556	701	504	578	465	218	368	598	396	372	455	443	640	444	645	488
ENOSF1	402	259	241	303	1176	766	443	796	517	330	417	680	519	440	463	733	846	347	422	429	501	616	498	529	306	414	613	730	558	516	335	593	320	522	735	328	518	329	573	465	695	569	260	438	1063	497	277	611	621
CISD2	447	302	484	373	486	327	338	402	369	302	335	375	464	470	347	406	389	324	386	386	457	392	390	345	653	458	350	529	450	462	366	489	474	491	322	441	470	426	382	338	331	347	381	346	491	420	360	416	347
CISD3	1056	613	550	1303	890	397	615	480	502	505	525	561	863	623	1124	398	415	656	476	642	846	344	451	541	879	499	579	791	564	1088	448	580	1284	551	418	523	415	451	923	551	470	373	415	575	782	840	556	454	423
CISD1	286	244	240	251	264	240	277	351	262	314	216	244	284	316	422	260	259	291	363	221	296	295	195	293	379	365	184	295	272	291	195	311	328	207	239	242	313	256	253	262	263	259	231	273	292	309	242	297	204
CLNS1A	1376	1108	1092	1256	1980	1455	1193	1464	1291	1180	1139	1325	1754	1537	1184	1614	1408	1052	1213	1130	1764	1465	1250	1166	1335	1653	1086	1692	1198	1326	1096	1532	1333	1445	1323	1329	1373	1381	1793	1149	1116	1527	1132	1206	1218	1375	1028	1194	1275
TSHZ2	263	743	540	139	406	796	750	558	736	382	820	968	340	645	131	779	943	527	444	653	259	668	576	486	279	1003	797	403	516	154	595	613	150	777	1145	434	581	966	319	610	976	810	816	506	945	265	605	1044	1423
TSHZ3	302	313	453	297	295	408	281	348	500	312	570	443	298	582	215	407	434	362	350	490	315	575	533	654	534	479	465	402	583	394	346	716	362	373	258	300	509	425	417	376	604	618	501	301	310	469	529	494	490
MRC2	4973	3267	6031	3960	3915	1573	1166	1111	3388	4906	4314	1912	2243	2052	1818	2122	2040	2791	2391	5318	3369	7524	3020	3090	5369	3018	2614	4429	2564	9114	1821	4339	6920	3852	2263	1165	1960	3076	3864	3018	2601	4162	3523	1368	2201	1962	4017	1644	2367
FOXS1	40	50	23	101	16	4	35	12	23	25	32	26	31	17	36	14	7	81	10	17	22	15	9	30	88	21	42	23	44	55	18	32	128	20	8	18	35	10	52	25	33	31	30	45	5	111	24	10	9
ZNF581	352	212	303	389	523	326	276	269	207	162	205	375	341	422	597	301	296	234	339	202	545	480	264	267	315	338	224	413	263	573	146	362	624	357	305	158	208	270	455	257	238	292	177	235	180	258	164	209	231
MCOLN1	682	588	1725	787	462	328	427	279	383	425	494	253	405	299	584	288	272	514	500	489	516	351	385	343	799	379	467	441	300	1524	568	371	790	256	378	531	344	499	454	548	313	277	555	564	335	388	630	350	324
ZNF582	62	60	46	52	53	82	54	108	76	45	81	86	42	75	42	88	81	51	71	69	51	51	71	74	64	66	83	57	48	53	63	51	48	74	106	73	75	64	75	67	92	85	68	52	73	71	74	95	94
TIPARP	1216	849	1228	535	1124	3050	1331	2311	2673	1826	2011	1026	1201	1247	785	1895	3072	1024	4343	2217	1006	836	2288	2016	1038	982	1846	1900	2389	522	1068	629	841	1085	5181	950	1173	1322	893	739	1743	2080	1008	1116	5089	725	2365	1132	3117
ZNF584	179	181	165	162	169	184	162	184	178	153	189	200	179	204	124	190	179	198	180	124	211	194	173	197	189	172	186	200	184	222	150	200	206	186	182	152	173	167	202	164	192	213	163	184	175	175	158	210	189
ZNF587	358	406	355	110	348	1448	647	1714	1262	415	882	985	496	543	300	1395	2030	410	626	819	448	1288	786	874	201	700	1290	862	984	276	580	983	270	1683	1446	615	743	780	430	769	1108	835	620	677	1705	746	485	1091	1182
ZNF589	266	256	394	194	330	578	346	481	272	275	348	472	717	460	335	503	444	299	297	311	284	377	374	470	244	332	310	417	296	435	274	451	334	432	523	218	312	384	430	378	410	428	344	296	287	228	203	327	364
U2AF2	2301	1552	1679	2085	2866	2255	1617	2049	2427	1475	2275	2308	2807	2675	1900	1811	2281	1510	1142	2204	3786	2755	2218	1934	1515	1313	2134	2931	1905	2364	980	2443	2872	2423	2306	952	1452	1663	2537	1503	1986	2210	1286	1124	2557	1783	1817	1446	2165
THSD1	213	361	399	691	194	335	288	352	240	274	319	315	229	257	320	248	273	425	283	365	185	180	312	359	653	312	321	182	427	425	255	314	569	276	246	335	372	311	311	416	384	325	440	288	154	383	387	210	268
SGK494	37	26	14	30	26	43	26	46	37	21	57	44	31	34	24	35	39	24	24	39	31	34	38	43	11	16	41	42	31	54	20	47	31	46	31	16	38	25	33	28	54	30	12	23	19	60	17	44	46
TMEM115	1507	937	991	1552	1760	875	868	776	844	770	943	995	1211	1429	1038	858	908	899	774	1019	1695	816	990	895	1053	943	1034	1384	1012	1642	732	1010	2178	1041	1022	645	734	884	1816	835	882	936	665	734	955	1179	921	787	911
ZFP161	431	634	413	506	380	472	565	557	374	530	417	548	472	513	449	549	512	474	551	397	362	433	392	527	472	514	429	452	402	361	497	473	417	548	576	756	544	523	501	583	515	460	540	575	384	486	407	581	344
RELA	2391	1541	1505	2081	2061	2148	1716	2100	2156	1610	2065	1915	1957	2403	1618	1848	1952	1779	1638	2008	2527	1828	2711	1868	1926	2158	2085	1777	1874	2197	1569	1868	2085	1619	1877	1491	1895	1678	1765	1446	2072	1985	1426	1650	1819	2566	1962	1887	2426
LPAR6	878	1369	922	1581	1108	1927	1985	2567	1056	1502	1395	1240	975	1301	1004	1551	1609	1220	1751	1323	1014	1463	893	1565	1861	1393	1121	974	1160	1286	1175	1129	1106	1237	1402	1858	1706	1198	1026	1574	1362	1426	1217	1896	688	1475	1181	1190	935
LSM12	902	775	748	737	1116	699	741	688	774	923	757	705	1034	868	810	733	868	759	794	715	867	710	754	680	911	941	721	1023	738	854	878	971	830	831	736	884	881	699	980	730	662	865	660	690	1088	1021	700	736	862
UXS1	657	546	664	530	479	592	461	480	549	422	625	561	898	608	348	571	561	441	414	567	760	571	504	578	849	726	497	672	623	691	493	838	675	603	454	542	586	550	634	656	539	673	628	442	542	549	640	546	634
CAMKK2	1940	2618	2229	2159	1455	1532	1679	1456	1706	2103	1770	1783	1910	1448	1649	1740	1669	1995	1862	1987	1718	1818	1796	1946	2254	1870	1936	1688	1878	2168	2446	1965	2034	1718	1706	2397	1952	1822	1730	2251	1836	1886	2327	1940	1174	1780	2140	1745	1699
CAMKK1	281	126	168	126	167	369	115	408	212	90	199	267	297	220	92	220	241	134	54	360	274	427	320	333	263	372	256	239	257	540	106	268	318	192	268	88	269	131	383	189	269	305	164	153	236	237	284	271	249
LPAR5	92	36	76	21	41	64	39	169	72	10	49	111	65	84	14	105	57	43	24	87	72	116	110	45	54	120	100	216	81	145	69	161	81	86	53	39	145	66	102	63	68	97	125	20	51	91	93	138	88
ZP3	94	32	154	258	163	201	125	111	82	49	169	172	207	324	49	122	187	110	98	171	358	206	92	96	58	103	118	117	168	125	144	206	135	111	131	38	133	170	350	35	179	194	40	35	129	131	96	57	192
TMEM123	3871	2011	3222	2070	3865	7408	4475	11387	6562	2335	4437	7156	5598	7048	2645	7888	9088	2370	4101	4572	4670	8300	7066	6003	3720	7091	4513	5307	5555	3680	3061	7418	3961	6758	7275	3581	8269	6139	3920	4030	6256	6943	5025	2907	5500	6239	3976	7083	7074
MTRF1L	258	407	286	255	211	299	270	321	314	458	285	204	188	184	305	219	264	380	431	293	191	254	348	260	426	236	338	305	310	207	426	245	186	218	236	424	328	243	209	386	317	248	422	538	335	289	414	294	309
MYO1G	188	98	109	43	35	95	32	82	86	13	96	88	79	35	24	87	59	42	21	53	74	79	149	74	109	42	90	167	71	250	36	161	169	65	87	15	137	116	81	64	95	55	61	27	36	119	69	58	101
MYO1F	562	350	608	164	139	243	101	230	307	72	362	217	130	221	151	229	221	174	84	247	301	303	491	183	610	180	329	429	151	1613	209	542	561	200	233	151	346	538	267	331	204	205	341	129	175	363	407	184	180
MYO1E	1009	729	1117	647	887	1138	750	1199	1183	557	1348	1169	950	1366	500	969	1008	925	683	986	938	1291	1142	718	1200	1473	1099	879	1054	1318	950	1064	1110	756	1083	646	1399	1133	956	1220	1081	1576	1186	696	1254	835	1127	1388	1334
MYO1D	1769	1128	960	1054	2452	2117	1363	2041	2043	812	1777	1873	1722	2415	855	2068	2098	1266	1004	1678	2270	2567	2189	1562	1271	2596	2240	1839	2033	1639	893	2420	1590	2058	2067	1115	1742	1331	1654	1658	1876	2401	1409	968	2468	1318	1615	2092	2772
MYO1C	15405	22523	14341	24953	6142	3441	14328	3921	6342	20693	9005	4985	4728	5296	15555	4316	4626	28060	14742	11813	5472	4865	9269	8424	11260	4964	9453	5409	8818	11399	19099	5284	9820	5361	5227	21948	7056	10911	9045	20151	5626	4622	13537	13622	6182	7650	16545	5851	4529
MYO1B	1420	2203	1818	1412	3672	2078	2672	1753	1730	2063	2745	2453	2206	2028	1248	2657	2699	1818	2052	1726	1660	2495	1566	2552	2468	2159	2029	2210	2299	1289	2076	3222	1380	3036	2799	2641	3055	2061	2357	1692	2932	2456	2268	2379	2659	2642	2178	2196	3067
GRN	10016	5667	10885	6906	7450	3149	3288	3530	4469	3067	4908	3954	12399	4387	3849	3473	3733	4969	2723	6344	7689	6385	5034	3073	7925	3456	4698	7164	3964	24808	4190	8316	10965	5377	4101	3404	4503	3770	6922	4909	2793	3790	4766	3115	6204	5363	5837	2986	3517
RPL36AL	4873	3151	3183	4346	5780	3163	2754	2894	2901	2920	2323	2530	4867	5230	5203	2772	1849	3448	3644	2606	4652	1884	2897	2711	4899	5042	2405	4854	3869	4389	2914	3268	5041	2324	3026	2466	2992	3665	7624	2521	2812	3243	2771	3157	2618	2656	2551	2815	2010
KIAA0391	486	498	475	407	779	549	461	571	581	546	468	565	533	552	315	605	527	558	409	513	551	625	456	503	536	610	498	624	485	468	655	678	476	632	514	553	640	543	627	487	609	533	560	532	761	523	494	548	736
CHMP7	1154	1134	1009	1141	1354	1068	973	965	865	930	1072	1001	1065	1068	880	904	1128	1042	842	1098	1187	1057	1028	994	1190	723	1074	1320	1011	1134	828	1121	1254	1095	1066	970	899	987	1168	988	954	1123	923	776	1154	911	1117	811	850
CHMP6	552	400	352	730	552	405	341	342	393	312	352	314	641	456	534	274	384	367	271	416	733	361	424	341	421	225	419	545	377	766	168	362	816	333	443	179	248	259	568	292	364	367	242	244	392	444	353	213	388
BCR	2302	1966	1522	2191	1255	2043	1717	1634	2101	1809	1836	1416	1597	2038	1783	1561	1707	2136	1067	2056	2015	1460	2272	1619	1610	1326	1829	1997	1735	2072	1460	1589	2054	1481	1786	1253	1419	1458	1797	1936	1505	1807	1400	1710	1758	1643	1679	1472	1969
CTPS2	568	467	335	347	694	783	550	845	581	524	547	896	982	702	387	753	834	458	591	521	582	629	564	616	384	731	682	645	531	435	488	633	431	903	727	552	543	637	745	513	657	751	495	497	969	525	442	653	685
NDC80	37	30	105	5	23	32	5	37	91	9	51	22	78	37	8	47	53	3	10	11	70	278	39	17	32	33	7	47	17	89	4	129	36	46	8	11	56	53	11	22	23	43	10	11	53	12	17	5	15
HOXA10	526	740	459	973	292	113	580	121	205	817	263	146	138	156	795	73	173	875	834	349	253	127	262	340	609	356	242	139	393	323	831	161	270	246	183	925	289	547	342	535	292	175	411	812	122	305	487	205	87
FAM188A	516	569	606	506	436	599	664	619	493	656	505	519	321	485	845	577	610	676	835	556	413	413	468	596	665	557	518	522	510	404	676	524	332	565	617	822	637	567	447	610	606	431	619	882	629	593	559	643	363
FAM160B1	707	1895	1376	882	383	910	1314	932	854	1533	1028	983	389	613	1017	1033	959	1541	1713	1009	418	816	700	1146	1022	1145	993	482	1021	575	1796	856	602	977	1009	2530	1202	1510	450	1503	1097	755	1741	1472	726	911	1235	1379	678
FAM160B2	1249	1043	1008	1176	1041	1201	1353	1238	1102	1193	1146	1091	800	1184	2522	955	1262	1167	1062	1302	1877	1351	1391	1122	768	782	1443	1492	913	1646	769	1329	1804	994	1061	815	886	865	1184	1150	1075	1049	730	1082	1062	1079	981	1130	1249
RAD54B	27	38	20	9	58	112	62	88	100	54	73	80	110	44	25	91	106	24	69	44	62	119	38	77	29	54	58	48	51	36	32	87	41	76	81	39	60	109	23	46	97	78	42	40	85	27	28	82	65
GALNTL4	226	251	191	564	125	161	128	253	252	147	389	197	270	201	218	121	213	314	104	239	325	182	274	149	277	180	306	299	234	225	190	286	611	169	201	169	307	206	432	315	257	194	287	235	221	435	222	153	183
GALNTL1	785	502	1415	659	855	951	395	361	436	589	800	471	509	189	551	658	597	538	784	708	1043	2182	626	841	908	1276	540	777	747	1253	667	2125	1129	863	501	383	521	989	569	724	536	1045	890	627	449	536	790	496	1145
LSM11	131	125	160	90	158	357	206	316	179	96	215	315	173	218	126	342	305	109	205	149	155	303	196	264	171	317	199	185	182	133	154	239	165	282	344	144	237	250	189	196	293	286	208	146	172	147	123	316	259
ZNF323	258	135	120	242	293	317	292	247	233	178	245	322	412	224	172	391	271	271	158	263	223	311	247	241	431	286	218	223	240	172	193	306	216	319	297	284	233	207	283	182	258	333	284	132	472	222	144	255	223
GALNTL2	2470	3036	5161	3985	502	320	2310	566	951	3089	2154	448	895	418	11663	462	504	2715	3630	1962	306	98	1126	1880	3804	4746	1424	511	1567	1193	8783	397	3404	598	569	4952	2937	6954	1278	5593	483	603	7799	3575	274	1165	3327	1899	422
SF3B1	4864	6993	5656	2904	5515	11026	7351	12128	9030	6071	7763	7959	6948	6293	5437	9137	11359	5455	7477	7175	4734	7560	7754	9574	4492	7510	7910	6305	6985	4554	8472	7630	3936	9528	11000	7560	7975	8191	5148	8065	10466	7759	7742	8400	8094	6711	6971	9822	9309
TUSC2	753	594	431	794	754	361	444	416	507	464	509	517	582	628	434	463	469	529	474	536	699	312	468	522	674	464	518	720	505	682	477	539	880	543	455	542	499	548	761	562	444	423	425	406	572	704	439	523	453
SRI	1593	1513	1255	1998	1825	1298	1430	1245	1458	1482	1261	1496	1365	1463	1759	1571	1088	1399	1726	1434	1633	889	1232	1487	2211	1921	1372	1989	1585	1670	1717	1508	1784	1344	1421	1895	1637	1595	1779	1636	1808	1211	1449	1500	1054	1866	1678	1653	1300
SUN1	2298	3410	2969	2759	1630	3393	3155	3246	3517	3000	3323	3189	2363	2576	3419	3340	3243	3398	3681	3214	1960	2458	3561	3622	2909	2955	3104	2115	3234	2558	3990	2541	2143	2799	3471	3667	2787	3990	1690	4157	3615	2851	3367	4195	2555	3217	3629	3693	3024
SRM	1192	723	779	1444	2104	975	661	597	616	621	726	800	935	1220	1009	506	669	632	555	792	1918	1364	847	660	1019	924	725	1367	526	1587	628	1280	2472	635	797	437	787	719	1571	653	640	646	564	517	1095	1114	793	594	1155
SRR	247	391	179	235	285	375	319	287	295	372	325	400	356	287	255	409	374	299	293	366	379	352	305	323	336	247	218	324	325	318	333	284	193	413	377	512	412	225	284	399	378	305	378	301	464	408	290	339	358
LGALS9	1277	812	1498	784	482	800	234	777	695	259	730	688	783	691	262	413	441	513	256	1254	1571	1493	683	367	1419	620	539	1251	636	4354	538	1288	1431	478	567	498	1835	486	841	833	331	667	605	641	438	1195	923	370	681
LGALS8	906	1648	1085	680	835	919	1331	864	1267	1545	1351	1449	1086	881	699	1351	1266	1332	1330	1285	682	727	956	1274	1048	1155	1329	940	1116	622	1655	856	546	1268	1390	1687	1276	1365	835	1535	1267	1119	1631	1371	1529	1259	1503	1507	988
LGALS3	7977	7419	8431	10909	5052	3008	8125	4843	5207	9191	4323	4313	7660	4836	13543	3980	3342	8477	10161	5948	5905	3269	5963	6219	10937	8835	5180	5502	6687	10899	8249	3500	8743	3697	3778	8241	5000	4847	9620	7198	4800	4895	6513	7651	3377	6880	7535	6516	4497
LGALS1	17735	20892	15635	38054	6571	1257	9902	1387	3992	15327	5819	2727	4485	5656	20375	2561	1896	16152	10317	9562	6594	7070	5831	6096	18084	6501	6805	6248	7441	21046	19670	7152	19448	3272	2831	15098	5141	7291	13809	12199	4203	3303	8652	13496	2553	7810	13374	4275	3337
RNF114	1693	1242	1363	1476	1969	1466	1418	1444	1654	1431	1441	1740	2525	1791	1594	1490	1457	1302	1578	1342	2145	1357	1364	1564	1411	1914	1407	1741	1292	1436	1439	1622	1548	1541	1469	1481	1750	1593	2076	1378	1454	1479	1274	1426	1648	1752	1194	1537	1499
AKIRIN2	1015	1040	937	1099	882	631	772	647	618	1394	747	682	730	895	831	636	593	1005	865	774	777	618	753	661	1117	778	665	761	804	969	1132	676	1060	662	735	1281	820	711	1076	879	705	826	962	777	475	760	945	678	644
AKIRIN1	1244	1383	1026	1091	1187	1030	1380	902	1821	1759	1594	986	988	1040	908	1085	1220	1587	1453	1459	1195	919	1822	1169	1593	1083	1387	1273	1105	1004	1547	1267	814	1018	953	1694	1327	1132	1187	1318	1387	1306	1345	1584	1467	1740	1530	1333	1330
EIF2AK1	3060	2802	2443	2085	4387	3057	2714	3194	2916	3019	2648	3128	4767	3034	2261	3608	3465	2683	2473	3003	3698	3256	2604	2788	1989	3065	3192	3372	3108	2441	2958	3428	2704	3938	3237	3168	2973	3174	3348	3099	3037	3559	2731	2552	4317	3103	2495	2883	3129
ERCC6L	17	11	40	1	15	36	13	41	23	8	29	22	42	38	7	37	44	3	12	10	42	104	21	21	10	22	11	37	15	22	8	53	16	32	27	8	16	58	13	12	26	30	11	7	44	14	8	15	66
EIF2AK3	662	666	668	330	610	927	636	1128	973	760	925	1041	811	711	449	1033	1098	485	741	879	748	971	785	989	704	1068	1049	843	882	461	841	1080	518	1277	917	735	995	978	552	726	943	984	981	604	1163	856	722	1050	902
EIF2AK2	144	487	397	119	176	433	463	497	429	429	574	576	292	149	264	522	393	356	496	611	153	703	291	462	248	372	427	315	255	164	584	349	118	455	417	551	1320	491	169	464	505	364	611	732	424	326	462	497	503
TDG	238	244	277	203	317	463	374	437	411	321	424	351	383	344	241	486	496	260	362	370	387	567	445	359	393	429	349	302	340	254	348	492	240	368	467	310	415	387	241	325	430	528	324	324	542	380	318	480	463
EIF2AK4	1409	2163	1727	1092	1169	1528	1936	1535	1603	1960	1621	1621	1468	1200	1471	1794	1739	1845	1980	1847	1410	1860	1741	1765	1498	1514	1727	1758	1584	1121	1904	1937	1002	1534	1640	2244	1669	2124	1361	1934	1719	1716	1895	2002	1857	1338	1999	1544	1809
HN1	714	281	536	377	1510	484	212	433	565	215	437	366	712	716	157	461	587	255	164	441	1266	840	588	274	634	527	395	1008	473	964	272	1227	873	496	433	230	501	587	688	328	350	607	299	151	750	630	437	434	703
SMS	1277	764	1155	942	1945	977	855	1454	1177	683	886	997	2820	1394	962	1351	1074	787	940	918	1837	1323	1107	807	1243	1627	1000	1433	1061	1566	853	1546	1284	1324	1123	1016	1024	1174	1699	1029	888	1464	966	649	1416	1090	1051	1229	1099
NMB	1456	602	690	1434	205	56	787	70	227	1221	386	73	187	122	1189	80	85	888	1005	805	145	54	320	221	873	167	363	132	315	685	847	41	674	78	120	613	234	345	542	667	188	73	494	1210	27	398	480	169	116
AVPI1	594	1006	582	1330	254	165	770	168	232	1453	463	183	234	242	1607	171	167	1114	905	611	191	135	403	390	877	186	378	271	330	795	672	117	571	127	214	684	260	552	529	671	291	158	607	842	112	332	592	202	197
TRNT1	244	307	265	287	235	339	263	432	263	341	260	340	165	288	314	383	378	310	275	336	237	398	296	304	365	338	353	332	299	271	406	428	238	391	276	377	361	362	262	373	351	317	340	356	352	347	295	384	308
ASAP1	858	1629	1796	748	412	897	1153	1003	983	1684	1635	777	800	671	1139	996	1120	1688	1473	1200	477	1289	1103	1181	1305	1213	1341	717	1286	1056	1939	1270	769	904	918	1764	1812	1327	667	1566	1241	1032	1778	2064	739	1321	1831	1283	1136
ASAP2	1027	1824	1695	907	390	733	1064	649	696	1531	1116	688	503	474	1012	1058	798	1587	1364	1079	540	791	822	953	1521	1107	1121	611	1315	766	2377	761	804	950	751	1824	1189	1651	637	1861	1072	810	1796	1382	895	835	1953	1231	829
ASAP3	1060	576	1239	835	651	921	1020	1174	1173	647	982	938	1129	1306	972	976	900	820	880	1225	1029	894	1223	1135	1335	1394	1062	1253	993	1212	878	812	1617	775	1140	674	978	1265	972	1248	916	1322	866	868	574	901	898	1012	862
OCRL	1020	1360	1316	868	897	1008	1556	1080	1239	1661	1123	1261	958	918	1315	1252	1215	1554	1644	1167	823	1092	1081	1293	971	1311	1332	1029	1108	751	1633	1150	701	1405	1055	1715	1345	1401	1011	1377	1055	1185	1473	1656	1480	1015	1165	1300	1200
VSIG10L	65	34	64	52	59	149	32	53	70	33	41	123	251	102	19	77	64	42	68	89	67	90	79	134	58	129	45	84	76	85	63	79	68	45	95	50	237	63	53	62	126	54	122	38	43	114	49	49	46
PLAUR	320	115	252	168	173	79	82	190	346	210	516	90	134	150	125	96	136	135	109	268	229	188	450	137	886	158	192	205	176	816	204	298	433	101	74	78	145	158	215	216	158	129	144	110	186	443	483	148	172
XIST	4331	6763	7766	1369	3451	35959	13825	30822	16900	6534	14086	21982	3632	9626	6920	23650	31631	8300	13916	11240	2532	22944	11561	23378	1574	13739	15837	9698	9522	3422	12607	12306	1977	17129	29080	7820	14515	12211	3142	11401	28336	11028	13276	18081	13410	7197	7763	27504	25486
TBX2	307	274	193	654	198	121	311	77	145	245	233	262	472	164	266	69	136	359	220	231	214	263	159	180	330	173	218	193	291	333	134	283	513	147	144	146	159	133	350	162	229	188	242	208	74	250	248	98	124
LRRC26	316	0	0	0	178	28	17	41	9	0	4	154	91	68	1	5	19	1	8	19	146	63	16	18	0	16	22	94	27	53	0	42	68	165	111	0	14	11	36	3	23	45	3	0	236	126	9	8	32
KIAA1524	29	45	64	10	27	107	44	127	111	29	82	56	56	27	17	83	88	27	42	45	51	191	74	64	46	57	63	58	33	49	43	111	26	63	66	20	57	83	21	45	94	67	67	35	71	46	59	89	52
KIAA1522	3172	394	821	667	4758	4587	2772	5194	4793	496	3186	5368	3969	5029	382	5240	4648	730	961	3171	5902	5217	3782	3835	596	3155	3823	3454	2664	2200	498	4006	3403	4747	5683	720	2497	2207	2777	1509	4835	4907	1201	344	5171	3783	1349	4169	4688
MPDU1	1421	953	1008	1142	1756	515	750	656	688	1077	785	620	1149	704	1006	663	706	909	666	893	1506	723	585	649	1264	816	802	1134	807	1183	1002	1079	1319	910	646	839	781	655	1178	854	605	668	627	774	1356	825	799	647	900
KIAA1033	798	1581	1298	757	517	1685	1527	1887	1304	1619	1186	1207	685	602	1523	1579	1654	1454	1930	1152	484	1269	1368	1648	960	1271	1440	789	1194	785	2005	1043	564	1257	1579	2078	1647	1637	404	1608	1668	978	1926	2173	1292	1087	1776	1685	1223
LOX	990	2138	2784	945	151	105	400	305	1193	994	2173	333	472	366	541	631	372	1579	1142	1612	242	1049	1155	825	2693	2203	944	589	970	1296	1878	695	894	947	540	4352	1339	1802	628	1965	695	839	2424	1145	464	1435	1651	838	763
LPGAT1	2275	4887	2406	2466	1172	2001	3407	1562	1996	3067	2372	1963	1329	1535	1697	2115	1843	4496	2530	2706	1359	1989	1651	1936	2281	2301	2113	1479	2201	1393	4213	1596	1224	1945	2138	6119	2094	2313	1610	3350	2121	1751	3513	3003	1710	2022	3322	1950	1881
SEMA6D	304	526	296	284	1409	1379	1286	650	516	1010	673	1526	348	1054	430	768	843	433	770	642	980	865	384	815	294	661	439	536	581	221	457	1037	223	971	1081	566	667	701	451	519	1471	1497	590	490	547	286	266	550	832
LRRC29	74	56	44	89	85	77	57	44	51	39	49	58	52	67	51	46	44	42	31	69	80	50	59	57	50	41	70	109	43	130	33	57	125	58	71	41	43	47	73	38	64	44	28	34	43	66	38	55	47
KIAA1529	84	104	68	33	46	321	180	195	133	137	181	190	71	66	84	247	198	105	136	140	74	151	203	224	51	98	171	122	83	117	153	153	108	182	282	80	113	96	42	115	242	194	85	119	95	97	107	152	134
PRKX	494	408	485	300	433	820	408	1133	872	298	606	579	565	691	294	962	996	397	413	456	605	1285	712	617	425	1026	614	658	501	746	534	1050	614	679	752	389	989	704	548	602	724	1016	684	402	563	572	481	857	974
C14orf138	115	59	78	62	74	229	102	179	153	93	127	127	121	133	93	131	199	71	110	137	115	135	190	143	114	122	149	143	112	120	93	136	103	131	171	66	116	99	81	113	167	107	89	71	99	154	94	162	79
C14orf139	1530	2248	2247	2455	271	74	1022	115	246	1906	706	204	282	187	2485	236	134	2124	1036	866	164	122	412	751	1251	1298	722	349	760	1191	3544	276	1202	224	214	1540	1241	1162	876	2165	409	230	2071	3080	92	816	1610	732	215
GCNT2	436	91	115	98	463	717	326	1073	674	105	360	530	418	460	24	869	702	144	167	349	613	847	490	429	91	452	549	323	372	221	57	669	309	620	652	117	629	346	294	201	642	917	333	82	2533	495	219	522	442
C14orf135	543	665	589	361	600	1272	882	1126	1046	796	1026	1072	651	887	549	1092	1199	602	876	828	585	839	834	1100	579	1013	909	733	949	461	859	857	409	1049	1030	800	887	842	636	797	1269	1002	865	879	911	728	824	1098	1045
LOC440957	256	145	113	264	237	85	115	105	94	122	81	121	159	148	268	76	88	151	111	117	226	91	93	73	157	95	115	185	180	187	96	108	175	100	106	114	104	76	245	91	90	95	74	121	120	136	117	83	86
C14orf132	639	723	1246	537	860	981	596	522	834	312	1242	1075	789	1318	299	1358	960	438	555	814	693	1127	623	831	815	1726	572	973	766	701	1049	1122	736	1528	1404	433	645	1501	1056	1042	1447	1335	1241	572	819	555	590	1277	1280
ZNF165	66	20	23	7	116	106	143	125	155	23	75	67	89	101	14	99	116	14	33	70	96	78	140	81	15	63	68	95	86	53	9	64	73	67	119	16	54	46	96	36	81	119	24	21	140	81	38	81	103
LPCAT4	620	260	646	1040	353	334	360	297	429	264	517	440	349	430	437	442	347	360	354	470	669	349	406	490	704	399	534	624	567	716	447	597	1449	323	310	241	539	482	576	531	453	354	393	426	230	633	383	390	354
LPCAT2	693	532	732	650	632	2202	847	1472	1175	431	1224	1833	816	1748	402	1538	1190	410	720	955	680	864	1054	1114	891	1394	1042	972	1441	651	708	888	721	889	1378	764	1344	1285	1131	732	2010	1089	1135	656	868	1006	966	1809	1442
LPCAT3	1810	811	1363	965	1420	1054	1083	1097	1586	763	1245	1261	1730	1427	1190	1310	1132	1014	663	1368	1841	631	1000	975	1087	1314	1276	1512	1299	1022	759	1459	1751	1480	1241	776	1253	1164	1545	928	1055	1243	756	813	3186	1667	925	1439	1203
LPCAT1	1073	726	1338	967	869	741	576	586	769	545	1059	799	1293	936	481	719	1149	726	499	939	1462	949	732	694	1226	831	1032	1529	947	1230	664	1218	1529	1484	697	764	1058	1295	1268	919	718	924	878	573	1534	915	1128	766	856
SPNS1	811	559	685	966	973	663	493	513	506	489	649	540	892	621	980	478	550	538	507	551	1052	731	558	499	695	445	563	721	479	1244	435	678	1250	530	631	396	373	550	796	487	495	466	361	478	503	564	546	401	495
MID1IP1	679	745	881	1185	529	206	920	173	425	1037	452	354	482	540	2282	227	328	1231	722	685	658	340	475	408	679	296	502	532	483	961	430	335	972	341	336	381	328	519	631	437	369	318	481	720	465	430	904	274	309
PIGA	150	131	178	120	283	302	207	377	317	255	314	208	196	213	148	251	293	157	248	248	170	180	285	220	199	190	233	205	213	132	197	209	116	250	320	180	208	208	106	183	333	191	180	204	309	207	236	265	295
PIGB	277	361	221	242	254	325	310	343	321	308	271	260	243	263	197	313	287	278	240	297	280	267	248	259	289	283	277	292	274	287	342	189	229	299	316	440	322	226	226	325	278	274	280	292	324	315	287	315	320
PIGC	685	566	559	580	748	615	602	617	607	590	502	652	846	727	540	679	630	444	616	567	662	537	551	671	659	845	550	694	674	656	628	604	613	637	695	573	604	720	782	580	615	719	528	537	590	583	474	660	555
PIGF	299	263	312	320	323	158	268	226	188	288	210	224	241	233	267	239	212	227	278	248	320	190	184	259	449	316	214	341	273	313	374	278	317	294	238	375	310	267	271	321	212	205	236	278	330	281	285	286	172
CALCRL	615	2105	2127	1333	197	177	2919	431	449	3402	845	619	287	211	13625	453	364	2565	6086	639	195	336	631	1672	1589	1543	702	517	725	391	3254	636	316	557	349	1913	1213	1829	404	1576	1020	295	1638	8642	379	1170	1141	811	697
PIGH	344	244	250	349	327	301	307	350	330	335	316	399	356	332	327	335	354	307	399	328	345	224	288	320	394	448	311	442	315	308	338	336	322	412	315	368	311	305	336	320	363	314	297	292	409	400	277	397	287
TBC1D3	175	239	359	160	170	626	207	567	302	210	278	336	204	266	255	422	411	367	225	224	189	406	350	372	128	167	348	214	234	284	166	373	174	373	612	186	189	219	282	184	369	408	185	325	272	247	178	312	372
MGC70857	511	230	218	462	457	318	379	308	242	210	268	422	773	435	806	184	331	316	259	314	580	351	327	242	250	161	255	477	269	429	150	226	567	338	420	134	130	191	471	213	281	270	127	303	380	211	229	157	288
PIGK	1105	949	989	781	906	925	974	1122	1139	753	888	1043	852	980	653	1352	1102	518	1041	1228	820	819	837	980	1169	1411	1017	1115	1164	664	1170	1153	849	1312	1023	1532	1250	1103	739	1122	1043	981	1287	951	1230	1227	1063	1398	1091
PIGL	74	76	41	33	40	151	72	110	96	49	79	86	84	52	67	108	97	77	81	78	35	99	67	99	33	46	102	63	67	51	83	60	35	84	107	69	55	58	40	76	140	90	60	91	76	58	58	97	93
PIGM	418	345	329	285	451	425	434	467	557	413	409	565	479	452	275	619	546	368	469	432	394	439	362	509	311	514	396	440	371	324	418	526	253	570	410	454	495	475	432	372	438	484	407	445	617	431	377	495	448
PIGN	440	482	517	376	539	910	634	869	760	535	716	864	506	619	378	1158	978	397	723	648	594	980	569	821	393	839	710	677	614	174	633	942	304	1172	809	652	733	781	291	648	832	806	571	557	1080	731	651	859	850
PIGO	811	507	366	511	976	882	726	907	855	533	779	967	866	684	638	853	924	549	668	738	1086	931	773	794	386	672	828	851	668	575	434	975	561	987	856	456	552	579	645	518	897	686	463	556	1206	704	509	729	880
PIGP	445	561	466	599	420	302	529	273	245	516	229	333	509	351	780	345	299	500	933	264	365	238	233	301	443	546	285	289	465	293	669	266	352	237	279	987	337	483	482	412	302	344	549	707	291	239	488	248	260
PIGS	1848	1894	1369	2160	2002	1278	2043	1178	1401	1959	1437	1366	1914	1562	1575	1517	1303	2098	1889	1598	2814	1497	1410	1435	1405	1545	1433	1430	1250	1774	1667	1668	1298	1532	1256	2192	1355	1319	1977	1743	1209	1306	1311	2285	1451	1498	1381	1287	1428
ILKAP	372	290	295	367	449	465	310	460	321	316	325	346	381	452	487	285	424	309	286	352	433	373	416	315	380	269	363	516	347	547	244	382	508	331	391	235	311	291	490	290	383	321	268	295	342	389	356	297	359
PIGU	496	343	299	420	561	379	291	354	335	308	338	342	660	433	296	346	400	232	366	344	653	352	319	389	375	489	337	423	345	457	365	554	563	359	291	274	391	374	425	320	368	363	317	308	474	428	327	348	450
PIGV	664	489	448	519	686	485	561	463	463	438	465	612	515	541	522	580	538	425	627	466	581	497	411	554	431	612	541	541	561	459	605	434	430	635	619	544	472	534	757	500	533	527	461	495	812	523	397	510	441
PIGW	172	120	132	81	168	171	85	201	200	106	153	149	236	127	90	186	207	114	90	140	191	240	134	156	144	186	153	204	170	143	137	274	95	178	150	129	247	110	128	111	167	214	140	120	243	254	164	204	224
PIGX	616	529	536	561	709	454	535	642	519	672	454	517	1041	508	395	566	517	612	564	614	488	511	477	509	540	458	462	650	646	490	524	590	370	629	556	743	622	538	599	562	539	525	623	470	689	701	560	546	530
PIGY	1600	1699	1577	1907	1771	1962	1638	2008	1623	1857	1339	1759	1865	1990	1955	1839	1601	1592	1791	1453	1934	1619	1579	1697	2367	2517	1324	1897	1863	1726	1929	1896	1593	1696	1716	2148	2099	1742	1699	1724	1621	1739	1835	1814	1455	2108	1694	1914	1701
PIGZ	293	365	267	307	111	129	220	64	121	309	160	131	217	138	243	103	110	365	250	204	119	97	197	215	197	91	220	112	154	294	318	79	153	70	135	291	140	114	145	270	113	103	212	333	51	255	176	88	166
TMEM80	405	316	310	579	292	510	337	440	298	328	375	445	589	315	429	492	348	215	244	389	371	445	421	352	232	290	346	369	454	501	254	254	377	354	534	275	336	316	471	394	427	323	233	270	284	472	216	489	218
NDFIP2	542	640	594	484	599	738	870	880	822	768	596	738	768	678	691	902	815	858	1042	602	618	596	652	705	777	785	673	613	703	380	702	660	390	861	781	687	694	648	414	608	738	618	625	985	1037	746	706	942	647
ELAC1	155	172	149	152	143	173	156	199	158	153	142	158	177	156	145	176	168	135	125	143	152	163	127	157	159	170	131	158	149	200	147	137	135	131	178	168	169	144	168	142	162	186	152	141	130	175	125	144	120
RHPN1	222	18	34	81	455	179	69	208	174	13	224	214	681	133	34	120	297	16	20	181	607	294	145	122	44	45	181	356	105	196	9	228	322	233	278	12	97	76	169	76	172	108	34	17	343	192	75	108	250
INPPL1	1541	1431	1355	1408	1604	1883	1994	1708	2123	1648	1833	1657	1913	1762	1913	1526	2021	1749	1465	1727	1951	2137	1795	1669	1230	1006	1777	1826	1409	2230	1071	1692	1975	1640	2015	1032	1193	1355	1482	1419	1698	1746	1230	1563	1931	1241	1397	1356	1523
OLR1	62	5	8	1	38	131	64	136	177	2	160	110	49	48	0	220	76	11	22	57	21	110	121	100	31	78	72	93	57	57	9	240	24	31	30	12	312	67	31	22	49	38	40	0	120	122	90	43	25
RHPN2	368	25	29	10	486	1350	431	1896	1156	62	487	1054	1405	694	31	1505	990	74	258	603	1183	1229	1033	868	32	555	849	671	775	310	19	640	319	994	1078	68	711	465	240	190	831	1215	201	19	735	920	317	747	856
SRRM1	1435	1436	1184	841	1479	3034	2095	2450	2274	1844	2155	2430	1759	2134	1539	2698	2599	1493	2028	1911	1972	2660	2584	2750	1223	2538	2415	1589	1766	1695	1923	2139	1155	2226	2314	1592	2440	1657	1401	1582	2683	2363	1721	2029	1943	2086	1589	2758	2257
MGST2	1057	835	880	1467	766	455	629	675	491	871	570	628	745	743	817	634	492	823	856	749	853	464	572	572	1367	804	631	934	913	898	811	658	1373	665	511	1080	938	659	1011	820	587	687	699	817	867	870	711	595	507
SRRM2	8721	11934	10105	6154	9873	22566	15785	18920	18500	12893	15907	16433	10318	11726	11365	17577	20164	13643	14748	14437	9852	18320	18684	21812	4755	12574	17085	8281	11045	8472	13730	13686	7815	13473	17424	11519	12143	13063	9002	11975	21891	15322	11142	19540	14020	10027	11285	16969	18795
ITGAE	329	415	327	507	179	267	244	239	158	295	192	180	195	191	258	274	211	324	250	212	240	145	220	210	535	211	193	266	242	607	362	207	359	187	197	493	241	222	280	358	227	161	280	285	157	296	307	199	131
PDK1	361	540	421	332	285	434	859	411	296	1007	309	333	382	186	1107	339	357	586	1466	333	217	531	462	588	272	444	423	310	474	254	588	452	130	343	390	825	411	667	208	454	439	284	497	1122	406	289	407	328	366
SEPX1	515	407	491	676	1008	166	497	155	417	381	355	317	581	417	1422	235	215	474	378	358	839	307	269	324	549	386	351	552	285	603	270	450	805	255	246	359	323	575	886	360	280	330	252	584	351	525	297	308	313
PDK3	115	80	148	48	339	309	203	242	337	72	214	339	334	258	39	472	221	102	136	206	265	506	222	312	133	468	268	304	186	219	84	291	161	289	237	114	365	278	173	140	248	367	208	61	229	215	149	272	366
PDK2	1556	2833	1891	3237	1886	1077	4541	735	1012	3025	1337	1020	1372	1333	6112	990	895	3138	4289	1536	2104	818	1048	1833	1380	1392	1306	1017	1164	1568	1386	741	1762	853	1290	2096	893	1733	1972	1780	1268	991	1335	6497	754	1085	1241	788	888
EBP	748	292	303	471	734	339	303	361	300	328	287	376	753	451	395	328	381	308	311	336	851	447	363	344	387	362	311	557	370	528	239	560	559	364	333	232	276	424	615	251	358	332	186	250	1345	380	260	303	324
PDK4	16198	16337	40692	15386	3113	7605	10927	1764	3984	15710	6552	2686	4997	3228	63505	4286	6960	11159	106825	5413	274	432	5963	6614	14547	7400	4862	16626	12817	9993	23927	1336	7107	3164	15623	18917	12679	27985	6102	15805	3141	1616	19291	17707	5497	3323	12519	5261	8227
LNPEP	118	1144	580	148	81	418	832	546	439	963	641	555	118	179	301	809	408	921	873	618	59	544	317	668	180	469	643	125	295	82	1678	265	39	472	487	1596	643	1053	73	840	571	325	1471	1274	469	139	726	726	473
MYO5C	869	862	521	583	1005	1815	1014	2439	2067	486	1873	1882	949	1093	579	1781	1925	507	749	1516	1190	2099	1624	1608	569	1254	1942	1334	2006	574	933	1620	992	2148	1492	1081	2148	1342	929	1233	1763	2235	1270	1090	1981	1515	1277	1739	1735
ZNF292	571	961	829	422	612	2653	1631	3033	1546	1140	1341	1807	1101	1353	800	2204	2282	896	1557	1161	539	1849	1186	2055	577	1794	1513	733	1263	404	1277	1280	494	1790	2314	1200	1633	1766	481	1201	2354	1890	1460	1287	1181	782	1140	2218	1732
SEC61A1	7688	5072	7082	5215	7531	5827	4901	5624	7605	5586	5815	6164	7233	6222	3938	6008	6807	4977	4146	6706	9264	7580	6516	5451	5939	7623	6317	7724	6185	7802	4961	8761	7982	8061	5922	4920	6189	6049	7104	5418	5317	6785	5126	4441	8151	6345	5397	5372	6966
SEC61A2	75	75	77	42	65	160	63	175	106	55	108	103	108	61	44	92	158	79	83	111	71	121	123	92	50	96	129	108	131	87	86	121	65	109	109	72	90	87	81	99	155	79	88	77	129	89	84	130	86
ALPL	925	464	481	324	718	822	662	893	927	393	879	919	1190	1387	330	1074	591	488	349	1170	941	1814	1177	717	940	1962	943	3871	450	2761	134	636	2903	839	822	901	1548	574	3535	565	428	2045	1316	652	1747	2221	1333	505	682
PECR	365	959	766	1395	204	91	1464	99	180	2117	398	169	324	123	2720	151	104	1890	1555	500	112	129	334	648	680	278	394	176	323	327	1282	106	249	96	233	1496	324	724	389	851	293	110	628	2927	78	258	686	227	160
DDHD2	1189	3598	1909	1853	808	1352	2414	1316	1375	3446	1529	1282	1084	962	2067	1515	1215	3123	2792	1650	708	1209	1440	1797	1665	1416	1630	955	1486	855	3208	1062	802	1346	1270	4477	1482	1926	1138	2480	1539	1317	2831	3392	946	1477	2196	1648	1210
TBC1D5	1500	2636	2188	1305	1050	2201	2511	2366	2038	2294	1800	2171	1401	1569	1694	2324	2200	2177	2712	1906	1345	2200	1962	2392	1522	2836	2006	1216	1772	1257	2813	2012	1388	2101	2039	2808	2253	2358	1157	2151	2263	2212	2369	2717	1606	1744	2073	2659	2392
NAPRT1	927	382	540	1521	694	178	578	415	417	430	495	438	103	672	1439	241	345	639	487	571	953	453	331	255	645	241	468	672	260	1177	241	325	1388	401	434	119	180	268	688	378	328	333	210	289	529	693	318	194	366
MGST3	3055	5029	3142	6334	2667	876	3337	1032	1182	4503	1388	1020	1788	1424	3909	1008	981	4634	4533	2314	1642	920	1603	1873	4569	1638	1532	1630	2009	3196	6180	1306	3046	807	1109	4314	1871	2490	4024	3015	1313	1272	2589	5346	732	2382	2870	1473	1326
ZYG11A	35	2	1	0	75	42	33	75	67	2	36	56	63	28	8	52	73	1	10	54	74	23	26	30	1	33	76	60	45	14	2	62	12	75	95	9	40	40	28	11	74	38	8	4	82	70	13	50	61
ORC2L	272	325	298	243	434	652	448	695	507	301	466	576	470	438	759	602	625	244	499	428	348	538	463	551	259	529	485	396	523	260	667	427	223	522	592	365	605	406	331	388	590	572	467	825	513	412	339	619	472
OGFRL1	332	906	495	317	598	1779	1023	1441	1224	672	770	1250	829	733	401	1343	1492	728	1096	780	490	1685	729	1113	503	1268	662	712	660	427	709	835	343	985	1939	1072	1106	1099	428	678	1206	1209	1142	742	1154	541	810	1127	2017
PUF60	2444	1575	1339	2533	3114	2589	1529	1924	2555	1424	2097	1975	4763	2799	2157	1701	1961	1410	1108	2051	4831	2542	2363	1737	1876	1355	1824	2738	1872	2915	828	2399	3206	1795	1970	832	1422	1564	2928	1451	1823	1888	1052	845	2063	1792	1700	1403	1947
ZFAND1	521	727	573	682	622	946	1041	1102	806	625	602	815	1012	818	1044	895	866	811	1447	560	531	631	620	869	827	1073	662	603	774	557	692	565	481	710	784	1086	794	883	666	794	813	725	765	1036	521	693	610	860	693
MYO5B	857	107	276	32	2740	2082	1028	2407	1946	87	1060	2027	1505	1608	30	2837	2310	112	245	1179	2729	2658	1364	1328	55	1435	1499	1742	1087	498	163	2059	673	2875	2356	134	1288	1083	708	523	1647	2677	437	92	3033	1025	629	1597	2442
PECI	1975	1556	1480	1708	2058	781	2107	966	949	1895	1231	1263	1066	972	2737	1111	1014	1640	2458	1131	1513	773	816	1219	1554	1470	1154	1897	1223	1295	1699	1465	1115	1573	1075	1674	1157	1396	1648	1540	1215	875	1222	1989	3810	1455	1083	1064	817
PPID	642	756	729	721	765	685	619	662	471	909	681	726	578	739	880	656	666	742	707	630	591	579	583	573	764	726	574	691	603	654	841	732	618	690	469	762	746	810	698	821	577	770	807	711	672	651	680	732	476
PLVAP	6692	5570	6524	16879	1326	790	3799	1465	2213	2018	4104	1240	2467	1577	6195	1238	1020	3330	1901	4937	3065	1356	2942	2392	9958	2931	4157	3725	4860	6185	5029	1792	18085	1139	1477	2730	4546	3132	6589	6457	1525	1315	4920	3638	1076	5583	5339	1673	1797
SLC39A13	846	633	740	991	616	635	597	582	714	485	789	661	772	636	710	477	560	515	486	830	968	768	730	654	895	472	770	929	623	1428	461	696	1723	539	670	425	480	485	916	661	670	556	494	477	468	787	721	651	530
SLC39A10	507	631	770	395	328	894	704	926	660	629	873	626	472	628	301	1002	1091	550	688	656	534	1064	605	779	706	1039	632	540	693	442	834	943	431	930	855	785	751	880	288	800	832	708	909	669	813	497	728	887	828
SLC39A11	1167	461	476	279	3008	699	432	703	526	241	479	859	1348	503	322	677	726	352	269	582	901	958	592	501	448	580	581	940	647	992	368	995	589	950	794	468	718	691	681	437	488	844	432	327	1959	1064	399	520	747
LOC96610	21798	770	688	860	9386	12596	2111	3667	7500	510	6797	8674	10711	2783	607	11684	8605	1078	11692	3502	6814	12697	16291	28831	1676	14288	9682	25699	30916	8242	920	26194	7584	13921	7052	856	11893	17686	12552	3435	14712	6277	6045	1413	3460	7864	1746	4500	15302
SLC39A14	1203	1632	3562	936	888	1515	997	1136	1677	1556	1223	1221	980	1624	3713	1188	1536	1226	2099	1280	1173	1289	1741	1028	1646	2309	1490	1796	1404	943	2731	1462	1063	1423	1420	1524	2687	2002	1368	1532	1204	1520	2351	3100	1640	1681	1896	2000	2799
CEP120	453	793	613	439	345	972	955	1136	704	884	883	805	598	683	665	824	885	911	1150	805	350	555	755	1000	636	742	841	553	906	401	809	558	406	833	826	961	782	875	469	881	1034	793	904	890	603	727	816	951	704
MTMR10	1128	2469	1574	1225	614	1586	2388	1517	1113	2681	1275	1153	855	1070	2344	1346	1283	2611	2398	1561	663	1056	1475	1847	1303	1296	1415	776	1350	977	2645	823	849	1038	1408	2753	1493	1638	968	1896	1450	1090	2262	3233	991	1197	1829	1582	1126
EIF1AX	1853	2072	1901	2105	1659	2677	2401	2793	2258	2529	1982	2360	2012	2665	2310	2561	2723	2434	2900	1952	1324	1849	2157	2637	2372	2930	2457	2174	2373	1549	2720	2072	1531	2677	2538	2803	2436	2553	1392	2149	2175	1695	2579	2593	1945	2385	2212	3058	2002
NTRK2	5901	13092	5896	6357	7921	10065	6519	10574	8631	12865	5236	8582	5466	11378	2987	10977	12258	6513	6630	8566	8701	11618	8407	7458	5120	14916	7847	5098	5808	4581	15941	7698	3730	7252	10140	13312	9187	8417	5412	11483	8818	11752	8400	9599	13326	3230	8246	9325	15635
ARHGAP23	874	884	993	1028	682	863	769	574	1188	719	1054	931	709	1186	855	646	717	1056	504	1003	665	744	1080	931	1426	992	1167	820	1086	863	803	910	1394	673	720	510	864	677	1264	926	1199	868	1026	711	602	1469	1207	856	869
ARHGAP22	100	49	70	45	38	67	33	48	75	15	47	67	84	103	45	42	41	22	22	57	62	47	83	41	96	66	57	128	50	251	31	74	169	39	56	13	71	35	123	64	43	61	52	11	28	38	65	32	29
ARHGAP21	2504	7574	4404	1978	1197	2762	3419	2066	2777	4991	3128	2421	1664	2053	2526	2578	2516	5544	4034	3157	1205	2232	3246	3672	3002	3606	3041	1790	2772	2306	6224	2283	1775	2288	2087	9176	3441	3992	1867	7322	3354	2453	6789	4146	1668	2010	5565	3611	2682
ARHGAP20	279	648	817	415	126	303	945	209	376	1050	482	422	162	349	579	424	292	1258	725	467	157	334	361	409	503	323	377	110	407	198	784	290	146	164	266	956	370	830	171	924	450	571	522	620	175	328	716	691	237
ARHGAP27	496	400	368	424	372	616	352	657	666	226	520	631	792	398	275	465	591	396	246	605	586	806	761	514	435	311	568	513	515	877	324	566	698	449	565	220	475	396	425	400	588	639	394	333	523	629	444	475	430
ARHGAP26	475	824	925	377	438	1082	658	2040	937	596	885	978	635	1070	494	1149	1876	733	765	661	867	1859	1370	1008	443	1593	986	615	833	766	984	1256	589	1368	1248	934	1246	1057	600	822	1197	1464	1503	1009	725	866	896	1753	1528
ARHGAP25	583	525	686	420	445	485	411	406	393	322	432	567	335	505	267	373	385	351	348	412	446	322	473	440	530	399	352	471	510	1042	439	608	579	363	283	345	635	578	662	449	442	515	473	360	238	485	350	303	342
ARHGAP24	464	968	686	600	374	310	658	222	327	847	619	370	425	358	841	398	247	752	1227	504	227	194	391	380	1023	473	367	275	474	473	624	259	386	383	364	797	528	795	498	676	462	335	787	1158	341	434	603	469	393
NARFL	565	310	270	519	550	465	303	446	463	303	417	441	517	470	387	334	483	249	185	418	794	467	445	368	313	175	432	573	308	695	161	424	721	412	456	128	248	344	478	266	412	390	216	162	586	337	315	255	268
ARHGAP29	2111	4784	3001	2666	1285	2304	4204	3203	4620	3438	3585	2733	1740	3041	2536	4402	2393	3987	4142	3435	1742	1225	3104	3374	3033	3978	3543	1481	3360	1389	4294	1970	2407	2051	3556	5714	3411	3249	1631	4580	3756	3312	4528	4587	2608	3922	4868	5604	4305
ARHGAP28	211	524	732	244	58	166	276	124	172	550	328	200	96	100	110	130	167	373	465	324	113	476	182	308	451	245	250	133	263	165	335	329	123	309	211	492	251	335	110	393	347	283	386	373	143	254	350	159	163
NFKBIL2	84	44	41	64	126	202	31	147	149	23	137	109	348	112	32	117	180	35	27	83	303	357	141	101	48	52	86	127	70	177	13	147	122	113	134	14	55	90	71	41	90	122	31	17	132	78	59	48	126
PCGF1	190	146	137	249	235	190	169	229	166	193	168	197	239	213	267	181	180	155	170	216	202	176	190	188	218	200	159	233	203	255	171	179	324	196	235	151	202	174	279	181	188	203	142	189	147	196	138	193	156
SYDE1	639	661	546	1146	318	288	536	185	315	484	522	407	324	424	520	218	229	698	477	484	312	388	442	430	631	342	433	400	468	744	458	409	902	319	292	469	441	406	536	516	380	335	457	539	180	518	599	268	335
DDIT3	256	397	177	337	171	423	536	403	385	511	399	235	329	187	531	265	272	380	255	328	163	224	654	425	450	279	403	229	374	368	300	204	318	235	350	305	262	317	433	436	441	250	326	507	212	346	414	222	213
DDIT4	3524	3217	3774	1839	2553	11718	2195	1616	492	525	574	1265	6337	987	5678	2514	5885	786	2064	1166	1809	2129	2886	1210	633	1050	779	4721	5691	3691	1266	1242	1687	3410	8712	881	1417	1977	2614	2308	663	695	1298	628	3898	979	1358	666	5734
NFKBIL1	543	299	292	877	884	463	382	441	357	308	367	418	683	598	815	312	435	327	270	369	764	468	389	355	315	165	354	574	376	758	114	236	898	377	607	109	153	244	754	260	281	414	234	179	303	206	266	145	287
NKRF	234	178	198	182	298	509	263	480	263	305	295	379	281	420	208	416	473	186	268	269	325	435	357	307	238	358	289	314	260	264	242	387	212	343	398	225	387	325	256	246	348	450	276	182	367	259	253	339	389
PCGF2	583	365	537	675	791	567	449	466	707	402	712	616	914	701	327	627	572	435	333	646	891	818	710	566	720	734	639	801	562	685	365	687	1520	660	670	350	617	409	741	562	839	886	454	362	542	980	479	634	648
TMEM84	150	7	7	2	129	146	116	244	66	3	98	197	87	104	1	275	186	8	9	141	105	17	66	175	4	46	322	138	81	22	2	53	45	621	171	9	77	53	141	42	76	127	14	5	163	115	21	218	88
SMAD2	1992	2985	2478	2322	1830	2467	2687	2434	2338	2605	2025	2220	1825	2229	2749	2636	2413	2678	2904	2088	1898	2109	2192	2334	2486	2837	2161	1780	2267	1647	3212	2138	1702	2383	2393	4048	2802	2662	1691	2835	2278	2345	3009	2924	2119	2565	2589	2603	2564
MYSM1	27	199	131	13	47	483	264	514	297	170	233	494	66	59	74	475	440	156	211	193	21	342	234	406	44	234	316	110	163	20	246	199	15	348	460	202	247	274	18	190	543	223	285	259	304	119	191	502	380
ATG2A	785	592	507	729	976	739	785	812	683	606	743	820	679	601	835	648	788	658	553	692	1069	912	817	713	386	429	777	738	573	720	350	723	778	797	954	378	421	576	609	417	804	643	435	529	805	576	532	595	659
LOC162632	194	355	98	118	95	91	293	803	116	523	70	489	246	325	541	126	687	107	342	72	184	854	278	63	98	268	228	205	452	451	798	42	115	593	439	280	187	496	167	124	134	263	245	1020	354	61	284	335	446
ATG2B	791	1236	1068	546	706	1642	1406	1739	1446	1439	1590	1605	915	973	926	1942	1704	1215	1519	1265	627	1225	1124	1691	817	1428	1489	883	1161	563	1616	1174	621	1623	1707	1409	1482	1623	743	1313	1783	1367	1619	1515	1213	939	1193	1777	1219
PPPDE1	983	1426	1328	997	729	808	1046	905	1257	1675	1201	1055	758	909	937	1065	965	1557	1506	1148	651	1063	958	1101	1568	1292	1154	728	1134	887	1589	1039	853	1078	849	1916	1171	1579	722	1359	943	990	1611	1279	958	956	1347	1202	984
PPPDE2	267	205	262	235	310	160	270	155	187	281	176	203	145	204	289	179	215	318	286	197	235	246	200	180	316	197	181	222	207	239	212	220	211	199	170	208	189	175	230	220	150	201	184	261	240	141	184	175	181
BMP7	178	85	562	25	393	179	54	113	65	38	118	171	449	214	59	162	241	66	71	190	535	255	86	61	207	131	57	230	237	202	188	409	249	198	230	14	92	162	257	74	209	271	60	58	194	51	124	69	348
C1orf38	750	549	918	230	118	134	129	150	377	113	461	127	127	125	218	187	149	385	259	324	169	216	532	208	925	229	347	740	233	1576	676	356	374	130	199	581	404	382	216	399	218	142	418	420	145	411	914	218	344
BMP4	384	330	358	488	392	223	362	225	336	405	409	553	361	349	346	268	218	512	374	432	280	114	241	450	613	350	397	216	528	323	367	297	633	429	254	356	305	491	518	301	415	315	449	391	215	498	473	461	208
BMP1	691	905	1748	805	686	358	444	210	355	655	731	232	263	307	1109	280	380	716	457	725	516	882	457	393	1205	393	469	714	455	1319	761	726	994	443	378	459	465	469	595	741	370	477	592	821	344	476	722	334	521
GPR4	270	345	316	772	82	39	220	56	111	365	289	78	81	85	244	48	49	333	174	302	130	82	306	113	715	99	266	130	262	252	395	95	564	65	59	406	330	193	207	266	103	60	313	401	103	462	616	107	171
C1orf31	215	177	201	267	276	160	151	198	144	249	164	210	200	208	248	178	157	168	138	171	267	143	151	136	280	187	156	250	205	247	176	188	273	167	144	146	200	226	242	180	144	124	157	185	204	227	174	173	126
RLIM	1162	1302	1352	838	1049	1872	1550	2171	1833	1739	1682	1885	1490	1583	1063	2229	2006	1429	1570	1516	1195	1785	1881	1618	1173	2134	1742	1276	1537	810	1771	1723	899	1968	1806	1685	1839	1920	1024	1370	1953	1667	1659	1811	1869	1486	1648	2130	1882
PCGF6	153	275	230	230	94	260	299	227	164	310	170	136	137	113	290	173	204	299	287	173	137	205	210	181	309	152	190	178	223	180	233	167	137	161	201	431	206	202	160	244	201	157	248	313	126	247	249	162	195
C1orf35	268	113	126	404	257	197	150	200	167	137	190	238	298	284	329	141	160	110	120	174	351	180	158	159	174	103	179	295	180	333	67	162	467	206	234	69	112	150	289	157	166	148	108	82	174	173	133	145	80
SSFA2	1986	3547	2811	2621	1067	2918	4172	4473	3265	3778	2859	3072	2294	2558	3334	3882	3051	3534	3869	2878	1711	2869	3125	3401	3186	3315	3391	1597	2877	1555	3441	2777	1714	2884	3126	4029	3416	3329	1349	4804	3334	3556	3673	4076	2585	3164	2927	4018	2324
FEM1C	865	850	1229	707	610	1181	976	1174	1032	1438	1116	1011	604	840	676	1282	1006	1022	1548	1033	504	786	951	1154	1192	979	964	596	973	676	1194	931	534	979	1209	1130	1075	1107	421	888	1097	926	995	1228	1141	845	1279	1093	816
TERF2	584	602	548	548	629	721	593	702	603	633	665	596	689	713	589	713	636	606	556	630	563	673	683	590	597	665	611	668	672	607	643	665	516	730	657	690	676	663	717	616	668	693	677	582	591	647	644	637	574
TERF1	451	521	454	406	466	774	666	730	623	611	596	617	819	584	544	690	722	524	684	529	477	532	591	624	577	697	550	550	623	399	557	615	335	631	639	587	589	642	523	538	742	640	598	708	573	614	545	631	637
ASF1B	102	25	144	23	110	84	26	80	135	14	83	44	154	116	5	88	91	31	12	41	259	347	87	34	53	69	30	113	70	209	9	224	90	77	45	18	55	181	76	27	56	99	19	17	127	46	42	28	137
LOC344595	166	116	101	113	160	309	248	223	235	112	217	343	176	256	87	322	190	122	195	160	206	174	138	371	125	380	213	286	192	125	142	169	129	209	276	141	247	141	212	158	492	261	174	159	184	257	171	357	257
NDUFAF1	456	451	343	417	505	253	349	331	293	476	282	255	315	279	352	225	309	538	342	319	385	273	262	243	416	258	307	380	366	418	395	305	320	340	310	456	323	314	414	393	311	291	310	407	651	341	356	271	299
FEM1A	1052	793	690	848	1106	1274	835	1155	1016	730	900	1105	1123	1164	643	1003	1250	821	719	1043	1416	1161	1182	1066	716	946	1022	1342	947	1019	667	1016	1101	1104	1167	694	992	786	1227	680	915	1034	677	637	1204	993	784	1004	924
GOLGA8A	801	562	391	402	372	3558	857	4225	1699	630	1414	1998	658	1333	583	2207	3391	536	755	1048	710	2249	2204	1633	251	638	1553	1395	1035	888	819	1515	672	1358	3552	400	1086	695	871	1186	2243	1381	1045	635	556	1320	497	2353	1717
GOLGA8B	578	117	126	101	165	1144	488	959	888	228	761	1340	311	716	235	1207	1525	355	291	519	278	588	706	714	91	195	931	537	368	333	329	606	507	932	1440	63	455	214	379	627	1065	624	222	408	413	583	196	1384	867
LOC100125556	48	16	21	24	57	92	21	52	53	16	36	85	93	68	21	84	102	11	17	35	81	73	39	56	18	54	54	84	52	52	14	40	47	73	65	15	68	37	94	22	62	64	25	11	58	37	33	42	62
PTOV1	1828	1099	1004	1988	2190	1509	1124	1246	1468	1228	1376	1324	1758	1887	1509	1196	1350	1026	1130	1624	2860	1484	1451	1269	1385	984	1498	2157	1166	2263	698	1507	3020	1325	1364	684	986	922	2454	1034	1385	1222	732	882	1415	1353	935	1097	1236
RASSF7	276	26	34	97	224	316	100	386	265	30	199	299	490	275	67	159	291	36	37	204	520	375	230	163	42	64	253	354	133	346	5	219	512	325	320	17	78	127	195	89	193	185	43	22	486	246	80	156	165
LPPR4	50	207	175	129	39	120	117	103	67	282	220	92	64	69	158	125	100	172	177	128	34	137	95	125	230	79	168	139	228	74	238	90	104	145	99	91	337	211	94	141	100	176	164	420	47	227	198	90	109
LPPR3	55	0	0	0	49	25	14	41	33	0	33	28	142	11	0	103	56	2	1	100	146	26	24	26	0	4	119	125	71	9	0	20	20	226	87	3	16	17	38	6	5	55	6	1	150	11	19	49	61
LPPR2	592	281	407	426	490	542	279	332	467	333	576	565	733	589	203	385	381	320	230	550	926	578	424	470	526	524	440	638	410	671	307	645	922	459	511	255	404	367	524	308	594	549	332	286	461	688	406	587	675
SPRY2	1176	1245	1173	1576	1019	1579	1439	958	962	1505	1206	1246	1429	1277	3177	1327	1316	1272	3196	1128	1119	810	1398	2685	1358	1771	1117	1143	2080	1577	1009	1302	1123	1025	1106	1188	1377	1729	1400	1054	1823	1499	1140	1925	1103	860	1034	1232	1639
RSAD2	244	479	265	259	63	86	266	315	252	422	471	408	218	78	220	114	88	234	346	1081	39	274	166	253	251	283	255	315	273	334	507	255	255	102	169	319	1829	248	165	406	194	118	315	1209	96	515	462	174	216
RSAD1	817	595	580	720	761	984	632	885	720	646	807	836	800	760	762	698	959	621	615	796	1884	785	702	835	736	539	728	891	741	889	518	642	861	721	871	587	642	581	830	710	773	686	593	561	784	765	702	584	677
ATP5C1	2732	2972	2288	2863	4122	2383	2946	2370	2220	3807	1965	1948	3486	2295	3207	2490	2420	3155	3417	2265	3248	2641	2040	2177	3393	2786	1948	3032	2389	2893	2962	2623	2575	2159	2235	3014	2539	2308	3272	2550	1898	2611	2368	3262	2969	2663	2509	2057	2391
NFS1	571	473	427	542	484	518	549	476	390	646	424	532	679	563	492	446	502	585	502	439	514	516	443	481	433	391	416	488	515	517	514	461	523	482	506	442	413	442	620	514	432	501	391	598	578	463	380	359	485
CHD3	3203	2042	2626	1427	5037	4527	3419	4650	4822	2379	4628	5360	4448	4394	1116	5120	4950	1956	1516	3621	3847	5278	4636	4649	2612	4149	4177	4894	3477	3585	1414	4958	4010	6804	5281	1241	3206	3576	4417	2889	4846	5930	3080	1539	4463	2949	2661	3983	4451
CHD2	2123	2448	1976	1149	2212	4664	2876	4789	3389	2124	3248	3915	2934	2901	2400	4539	4072	2060	2351	2634	2072	3402	3583	3765	1301	2541	3467	2731	2890	1685	2096	2746	1932	4123	4297	2120	2811	3260	2335	2431	3835	3898	2848	2270	2587	2369	2288	3788	3195
CHD4	4881	4106	4793	3480	6809	6119	6216	6394	6641	4099	5841	6153	6428	6381	3574	7387	6170	4751	3909	4791	6646	7824	5942	5017	3830	4687	5718	5221	5235	4305	3028	7884	4441	6691	5880	4061	4506	5876	4880	4549	5706	7958	4368	4041	6340	4577	4303	5140	5844
CHD7	367	505	391	201	447	833	651	813	726	564	597	813	714	749	601	950	1075	513	476	580	559	956	573	662	309	650	689	592	469	361	492	909	411	924	882	570	749	833	467	551	843	880	508	621	816	520	499	761	809
CHD6	1047	1488	1140	479	1508	3302	2238	2922	2691	1382	2511	2885	1949	1953	1085	3449	3145	1275	1594	2035	1244	2365	2001	2885	668	1812	2379	1489	1851	661	1406	1937	786	2992	3253	1280	2275	2236	1139	1508	3329	2788	1996	1449	2492	1231	1486	2466	2717
CHD9	855	2114	1815	540	609	2948	2411	3233	2359	1967	2073	2610	926	1705	1715	2928	2642	1978	2523	1804	587	2621	1853	2779	985	2238	2168	943	1806	688	2683	1869	644	2569	2631	2325	2499	2689	650	2243	2984	2313	2646	2607	1749	1062	2212	3325	2489
CHD8	1605	1668	1514	886	1882	2970	2146	2955	2353	1703	2400	2706	2834	2084	1331	2876	2681	1661	1706	2021	1621	2800	2279	2542	1176	1884	2363	1877	1973	1381	1657	2383	1327	2558	2588	1455	2219	2157	1649	1815	2714	3072	1875	1612	2444	1646	1731	2335	2321
CAP1	6434	7507	8023	5851	7719	4966	5583	4952	6103	6114	5729	6032	5886	6066	4688	5519	5016	6925	5226	5606	6742	4923	5904	5328	8619	8096	6169	6397	5985	8334	8796	7575	5934	5568	5058	7201	7530	6680	7129	7248	5360	6327	8238	5933	6503	6907	7680	6967	6802
CAP2	735	1806	550	799	490	378	837	511	476	1561	625	764	365	451	321	526	560	1384	720	810	344	312	579	755	569	461	718	481	667	329	1457	267	283	369	511	2419	748	689	622	1082	641	379	1430	884	774	845	1140	765	481
NPC2	5433	3203	6855	3731	4002	1728	2628	2225	2765	1799	2773	2246	4252	3801	3232	2406	2056	2760	2609	2888	3926	2548	3496	2282	7671	6302	2678	5097	3284	10162	4565	4846	7936	2618	2458	4407	3282	3226	5536	4094	2442	2789	4288	3562	2921	3424	4145	3011	3166
NPC1	1127	891	1204	807	1110	1484	1327	1372	1431	995	1248	1543	1027	1599	1139	1466	1075	1090	1230	1032	1046	991	1071	1331	774	1659	1111	1326	995	892	1187	1205	1025	1322	1406	1206	1283	1379	1518	1122	1153	1271	1158	1125	1729	920	904	1503	1720
SKIV2L	952	783	740	938	941	760	711	824	911	710	814	785	871	800	706	758	970	711	605	933	1016	937	818	810	621	433	871	998	801	950	510	940	925	805	870	496	654	601	795	695	948	704	556	527	974	715	655	692	821
TNFSF12-TNFSF13	202	193	408	174	209	29	44	76	114	61	56	140	159	136	101	63	46	180	0	30	67	33	114	19	233	111	86	215	146	274	71	100	391	186	27	134	150	103	197	124	66	157	168	149	98	159	184	0	58
C3orf59	148	202	161	160	244	468	204	250	275	255	216	199	164	231	142	266	256	191	275	213	295	196	299	224	256	315	215	188	307	163	181	207	197	167	289	168	181	229	205	175	289	241	167	189	372	287	284	279	406
C3orf58	670	444	625	473	532	1511	759	1107	810	534	763	1344	522	1420	485	1173	1442	679	1000	645	557	1907	683	1017	738	756	627	531	767	596	624	1279	577	1003	983	905	926	1099	649	524	989	1444	770	545	1604	634	682	860	625
PRKCB	334	205	304	44	24	223	63	123	110	81	145	73	59	88	44	128	66	89	77	117	35	84	247	130	272	175	210	123	98	390	223	281	75	163	89	161	263	360	70	135	167	78	291	119	94	140	206	189	140
RAB3GAP2	875	1483	1106	718	758	1513	1418	1743	1302	1574	1369	1476	1016	990	1072	1694	1595	1397	1537	1170	660	1378	1160	1494	979	1432	1276	908	1191	661	1797	1208	561	1599	1504	1830	1487	1756	668	1334	1619	1310	1672	1588	1445	1044	1395	1787	1468
IL4R	1266	624	955	591	1492	1965	928	1073	1770	402	1568	1630	1438	2370	467	1300	1606	546	527	1281	2145	1168	1663	1090	1361	1276	1368	2821	1484	1801	687	1733	1925	1181	2339	310	1464	1087	2350	805	1919	1499	825	484	1672	1486	1139	1369	2669
PIKFYVE	658	1615	1220	560	372	1174	1657	1132	1174	2038	1462	1282	616	673	1107	1503	1366	1601	2015	1184	385	1148	1030	1507	786	1135	1363	614	973	512	1803	985	333	1252	1343	1923	1293	1564	366	1360	1565	1067	1813	2150	1054	788	1309	1569	1075
C3orf52	133	12	21	8	104	81	113	241	196	15	212	221	301	132	14	168	113	32	27	126	245	61	106	168	28	77	152	188	90	39	46	158	59	144	160	39	115	58	105	50	272	107	45	15	275	286	58	187	169
C3orf57	41	2	4	9	129	46	59	322	148	12	227	124	314	104	6	98	76	10	30	65	496	243	85	63	16	124	80	182	140	37	6	214	89	93	176	69	68	129	115	34	243	198	68	7	506	150	41	311	192
CAPS	214	61	63	129	459	106	87	86	215	47	141	184	575	228	104	104	117	52	26	196	1086	118	118	89	52	50	163	274	137	300	35	137	452	136	164	17	58	82	352	119	159	139	53	35	159	91	80	111	119
DYNC1LI1	706	646	648	726	761	860	714	1059	756	766	823	675	702	668	790	790	866	667	836	758	825	733	801	702	970	795	785	872	835	695	780	793	637	815	772	784	798	719	606	691	766	815	750	728	1011	850	843	742	804
DYNC1LI2	3460	6609	4431	4253	3052	3303	4390	3512	3464	5711	3744	3446	2774	3183	3683	4106	3701	5899	4248	3895	2316	3628	3578	3479	4233	3784	3990	3225	3980	2569	6080	3334	2587	4013	3595	7728	4217	4686	3766	5574	3707	3561	6757	4780	3342	3387	4930	4136	2851
TRPC1	164	147	192	114	65	232	218	222	272	232	269	312	128	194	163	238	196	176	403	185	60	166	232	271	189	408	216	150	276	150	237	168	140	197	272	251	254	223	171	244	386	168	295	318	127	193	240	410	251
EFHC1	287	312	265	173	416	580	391	592	475	201	419	548	449	392	182	645	630	184	409	381	316	345	316	589	190	665	499	470	321	287	303	412	312	621	654	311	386	382	417	384	611	502	338	298	342	409	266	555	495
CAPG	3073	892	1190	1438	5331	953	988	1237	1888	732	1560	1267	1239	2505	1139	1685	1079	935	644	1795	4635	2098	2005	1166	2498	1355	1659	2826	1597	6854	605	3598	3402	1559	1743	408	1313	993	3296	1753	1708	1462	903	370	3042	1383	1507	1262	1777
TPRKB	296	230	215	304	381	329	265	375	291	289	221	283	340	298	262	290	361	257	301	240	378	221	269	256	391	316	225	363	350	292	276	321	332	366	339	333	289	272	309	232	293	248	226	208	331	330	289	287	273
ETHE1	570	252	355	556	890	491	347	492	391	275	281	462	588	619	529	431	378	258	365	359	1020	621	432	390	387	586	413	717	337	747	291	603	860	380	440	246	389	343	685	345	359	495	248	229	519	450	282	409	499
ABCG1	725	840	948	803	371	663	461	405	490	205	608	359	816	342	436	555	340	633	261	773	893	449	507	404	810	624	631	508	564	633	585	662	951	495	651	352	395	839	867	538	442	593	583	532	596	528	539	550	405
ABCG2	179	110	200	142	99	291	229	449	231	49	194	373	312	183	35	147	295	102	204	289	164	791	544	355	209	352	247	229	222	341	167	274	149	338	185	162	320	143	150	149	315	309	303	219	152	113	126	269	230
PRDM10	169	226	237	114	196	459	290	412	340	223	294	471	236	325	208	423	410	180	207	276	192	379	288	373	155	349	343	225	228	169	256	338	165	373	371	202	320	311	214	246	429	324	267	226	361	267	254	450	332
PLSCR1	541	654	954	973	385	499	592	892	1037	611	1046	866	584	822	743	696	573	617	883	1328	645	542	1019	732	1599	1064	989	856	765	808	978	824	809	575	737	910	2489	841	512	1049	830	803	879	1415	523	1359	1207	1435	960
ELP2	1497	1331	1190	1164	2340	2170	2075	2310	2520	1650	1783	2231	1768	1871	1725	2689	2856	1483	2223	2082	1842	1592	1682	2055	1156	2236	2375	4162	2361	1160	1439	1872	1142	3814	2534	1655	1763	2000	1976	1564	2064	1732	1462	1771	2649	1486	1318	1841	2306
PRKCZ	310	6	10	22	640	466	163	450	322	21	241	443	482	506	12	350	367	49	54	245	688	397	282	242	12	207	297	529	268	254	8	396	415	484	435	8	165	183	545	89	369	394	62	5	460	217	116	254	302
SPC25	20	9	22	7	11	11	5	23	20	10	14	8	44	13	4	20	23	1	2	7	39	110	20	10	15	8	3	24	12	38	2	49	11	17	12	12	13	27	21	11	15	24	1	2	17	30	7	4	25
TARS2	610	469	324	476	658	555	461	510	392	485	442	570	586	404	589	488	514	414	454	437	676	559	443	492	344	317	430	649	453	505	328	537	520	498	478	269	419	532	443	454	465	512	343	436	577	427	346	335	391
POLRMT	638	458	395	878	630	487	437	560	421	413	491	699	471	691	859	321	530	532	342	560	919	721	514	465	362	224	509	625	352	696	246	516	890	531	703	259	284	394	536	385	450	402	286	257	500	391	455	333	427
SRBD1	393	539	530	325	542	614	549	596	405	485	394	479	538	422	492	572	588	487	453	466	422	500	427	489	461	561	464	436	630	310	561	543	264	652	532	622	529	577	489	491	578	449	498	505	630	430	525	436	452
SGSM2	1647	847	740	841	2585	2454	1321	1812	1953	634	1651	2260	1480	1914	653	2051	2360	743	701	1546	2131	2149	1670	1947	602	1232	1932	2586	1140	1879	506	1737	1898	2283	3113	611	993	1044	1670	1008	2198	1582	821	689	1942	1612	934	1712	1986
MCPH1	368	423	385	299	410	751	541	784	525	490	495	509	346	454	390	646	556	396	548	498	410	634	576	578	441	600	575	431	562	375	449	531	328	531	745	490	564	535	338	447	637	614	483	541	600	484	503	625	628
GRPEL1	749	634	618	859	744	480	678	500	549	893	575	593	790	726	1227	554	499	901	821	590	713	509	570	589	732	467	518	717	611	609	599	602	626	603	536	534	571	606	733	625	481	586	598	767	1063	656	628	533	406
GRPEL2	295	378	306	408	310	334	430	362	276	474	321	452	360	375	375	449	364	401	450	290	317	387	231	387	381	476	341	391	287	272	493	416	355	436	390	514	528	498	397	414	334	297	421	482	300	417	238	487	310
PLRG1	853	942	838	720	917	1100	918	1188	1039	1078	885	975	845	1010	892	1131	1016	835	981	876	1000	848	999	982	952	1138	869	1030	825	873	1023	981	794	963	1107	988	1011	953	969	966	1072	1159	915	941	989	1068	936	1114	1052
SGSM1	100	38	34	63	106	358	132	212	276	36	161	362	132	275	40	155	144	61	88	149	116	50	183	223	35	171	206	190	206	91	49	95	152	106	173	24	151	111	276	92	327	201	99	49	121	157	51	239	104
SF3B14	1149	935	912	1146	2038	1012	925	962	983	942	833	1079	1685	1313	1040	1091	895	873	1008	872	1379	863	806	844	1464	1281	807	1480	1096	1121	1028	1074	1252	1087	1015	1082	1095	961	1799	944	927	1207	888	893	1026	1239	909	977	962
KRIT1	509	833	753	436	554	1163	974	1277	833	1027	855	961	691	685	804	1110	1023	786	1036	753	434	802	819	888	641	900	889	726	841	472	959	736	402	964	999	897	913	969	564	938	1057	936	1025	1062	771	769	771	1002	823
LRRC27	227	193	144	211	321	292	195	273	218	133	219	193	205	281	145	277	332	134	136	245	302	244	209	245	148	163	257	252	235	263	93	231	210	257	307	168	193	150	285	186	239	273	161	120	270	186	146	207	159
HLX	291	192	211	826	207	33	238	77	130	167	191	97	80	96	507	46	49	339	145	261	214	103	126	107	398	98	188	147	134	481	140	93	849	79	79	94	96	108	190	146	95	134	126	173	43	207	174	82	61
QRSL1	373	434	313	264	397	713	427	648	472	512	329	414	445	438	384	497	434	405	433	437	469	469	541	446	388	512	465	439	440	361	541	551	263	481	536	515	600	415	391	438	446	481	492	424	613	545	433	381	489
VOPP1	1403	1001	1094	1433	441	281	523	559	671	733	738	485	807	438	606	483	428	825	637	823	726	396	856	534	1563	790	661	890	1033	1071	1139	905	1224	838	461	1084	876	886	946	1089	519	498	1095	714	473	999	972	485	482
FCER1G	849	620	1920	256	258	117	127	266	390	156	408	160	154	281	165	272	208	482	171	472	301	308	495	178	1865	623	363	661	305	2339	932	786	1064	251	174	432	591	448	503	506	151	280	870	433	259	585	1066	345	376
BTG3	346	405	361	519	293	425	474	545	586	677	444	323	323	441	620	383	457	419	717	434	414	552	590	336	510	344	422	486	452	332	423	416	406	353	418	373	382	398	334	351	492	465	336	462	294	515	491	454	604
BTG2	8575	4719	8037	13948	7764	2974	14893	2983	5412	11492	19635	3238	3834	6752	19580	4497	3604	8656	35663	6797	3054	1804	5060	7712	8008	3030	6362	3492	5073	4717	6832	2492	16963	3449	10938	6380	5500	4868	5561	4651	7907	11813	3886	7691	8390	8840	5808	5247	4839
FAHD1	478	566	562	590	618	434	381	380	311	584	444	399	524	447	564	367	377	457	489	416	591	370	326	306	523	335	377	474	417	655	415	380	501	480	452	522	417	464	626	433	310	396	416	362	505	405	486	333	380
ZNF592	1280	1960	1383	1185	916	1534	1854	1552	1627	1940	1722	1902	944	1256	2044	1657	1450	1944	1786	1676	1004	1511	1624	1868	1180	1353	1764	1047	1328	1329	1859	1497	1140	1609	1662	1650	1500	1772	1288	1698	1944	1402	1606	1940	1100	1496	1508	1836	1460
C4orf34	760	813	978	402	1406	868	956	1343	1128	742	844	1447	745	492	587	1455	1470	775	902	1023	782	871	793	1009	819	903	1236	1029	1163	392	1232	1505	377	2494	1435	1348	1028	1393	416	951	958	703	1294	769	2190	1459	974	1370	986
C4orf32	1360	1729	1412	2594	619	772	1449	953	952	1655	1347	1031	439	990	1873	922	1049	1624	2596	1572	890	493	1030	1003	2918	953	1519	954	2195	837	1693	919	1101	1193	1172	2864	1450	1148	592	1434	997	483	1578	2738	811	1498	1790	1321	654
C4orf33	176	252	144	113	278	198	185	173	175	188	134	241	224	187	138	289	267	139	152	204	265	153	134	205	166	209	170	340	167	165	169	179	132	282	221	371	284	137	243	210	250	160	173	175	280	405	184	237	172
C4orf31	182	484	468	377	53	81	220	142	154	402	201	117	98	60	182	76	131	196	486	218	54	42	161	171	341	254	209	91	294	75	424	150	175	254	160	349	277	447	56	223	187	88	629	172	313	114	291	234	128
SRD5A3	841	620	435	621	969	259	445	406	421	439	304	393	1005	433	539	356	371	515	490	404	1244	377	298	497	598	810	556	583	345	504	505	529	608	443	400	845	352	432	513	502	392	357	426	499	1320	498	425	527	421
SRD5A1	550	66	72	74	758	238	107	292	148	67	141	178	200	250	121	212	334	69	150	114	461	421	135	146	97	228	107	130	139	194	69	822	165	206	277	93	160	260	132	103	241	145	99	89	3276	163	102	161	375
ZFP1	175	248	184	249	172	315	322	375	234	200	297	326	281	307	196	394	337	277	336	227	172	326	245	324	330	404	261	233	258	204	270	337	207	344	293	318	346	312	177	315	381	412	369	260	200	298	236	397	260
HELLS	25	8	19	1	34	117	14	86	120	6	63	53	60	51	6	81	70	6	11	28	88	201	78	38	14	58	19	69	29	45	8	131	34	59	67	3	56	59	31	23	90	66	23	6	75	24	23	29	99
ZCCHC3	524	458	445	777	633	497	588	466	487	491	642	722	691	675	597	528	456	574	530	487	608	565	444	599	672	669	432	672	465	593	484	653	822	680	514	425	597	612	754	481	546	648	502	500	340	567	402	599	448
FAM49A	129	396	387	150	98	161	438	257	243	391	250	234	92	139	383	224	203	358	534	183	94	299	250	221	290	279	213	114	215	152	348	236	130	169	201	404	227	547	107	346	225	263	440	406	145	106	342	220	216
FAM49B	991	1192	1364	1231	580	708	1243	907	936	1234	850	639	2054	638	870	719	774	1613	1396	964	682	671	920	819	1442	747	817	820	865	1302	1235	887	509	610	750	1164	1055	1279	777	1074	671	772	1028	1112	687	992	1199	766	888
ZFP36L2	9016	4778	12175	8664	9511	13350	7107	9127	5432	5132	6543	6404	5868	10512	16264	7695	10244	5580	18639	7141	7687	5297	9909	7495	11311	9490	5481	10543	10327	8474	9439	5056	13678	6916	13913	7673	10150	8841	6192	6883	9739	10138	7730	6747	11257	13312	8985	11341	14202
GGA1	1031	638	695	828	1116	1028	724	1008	1097	553	940	940	986	978	754	832	1034	582	535	899	1539	1071	1012	903	650	527	1007	1135	814	1423	333	1059	1327	919	1021	350	605	563	1000	640	959	848	482	489	976	823	654	668	812
GGA3	727	622	815	524	614	990	657	891	869	612	702	912	742	745	770	905	910	654	657	782	708	840	848	921	593	739	844	658	690	975	654	842	777	763	820	509	732	773	623	775	900	861	692	628	709	744	659	918	786
GGA2	2025	1467	1969	1147	1818	3564	1898	3215	2850	1143	2081	2835	2571	2586	983	3029	3502	1382	1502	2108	2516	3451	2957	2484	1487	2966	2474	2552	2556	2731	1548	3148	2049	2792	3117	1700	2354	2438	2651	1695	2678	2663	1806	1821	2121	1908	1690	2500	2527
C15orf48	128	6	3	2	223	106	90	464	91	2	156	109	361	155	1	315	99	5	3	122	694	57	93	215	21	60	163	196	156	15	22	104	43	597	281	7	50	62	130	37	108	246	15	0	254	43	28	185	173
ZNF510	293	505	335	262	337	629	588	632	379	518	447	627	323	389	445	641	641	464	590	404	196	497	324	576	320	599	444	314	427	244	591	454	227	571	553	626	517	608	403	557	575	513	655	557	429	316	381	571	423
C15orf40	286	363	224	398	248	308	311	341	233	341	227	293	349	217	400	286	270	249	344	230	321	222	230	276	331	252	222	326	239	275	235	214	277	219	311	258	263	236	308	273	305	222	234	283	249	288	224	255	154
C15orf41	79	88	90	81	87	177	95	154	107	97	123	144	106	129	105	165	181	72	139	119	101	135	132	114	93	154	109	120	141	96	126	127	96	124	133	97	166	146	98	108	178	154	135	101	96	112	94	141	138
SLC12A6	631	998	1119	578	412	794	999	821	738	1062	1009	890	383	565	706	1129	830	860	1452	801	377	497	697	950	859	1006	923	466	827	621	1366	685	597	904	946	1033	851	1589	457	1206	921	784	1486	1082	600	629	861	1004	642
FHOD1	659	765	719	913	645	347	1096	484	416	799	570	413	403	413	1022	395	451	929	534	678	710	566	555	447	834	340	642	594	414	1041	388	743	762	444	442	543	426	511	520	795	479	436	517	1417	488	665	593	408	635
FHOD3	406	240	269	77	440	1287	793	448	931	513	526	1012	613	1218	811	718	811	223	636	574	388	387	691	824	142	704	751	754	592	456	123	290	664	466	722	544	811	399	1306	321	1121	700	456	580	622	309	383	782	524
ADH5	3401	6309	4385	6354	2940	3045	5749	2684	2901	5708	3104	3169	2957	3221	7086	3222	2890	6903	6733	3331	2484	2938	3247	3701	5003	4501	3063	3408	3656	3752	5946	2964	3131	2935	3079	8188	4128	5335	4484	5411	3011	2708	5497	6723	2356	3308	4455	3114	2654
PKD1	2121	2624	2057	2307	1311	2259	3011	1614	2225	2742	2567	2627	1326	2228	4092	1359	2081	3039	2255	2119	1654	2587	2331	2757	1430	1126	2641	1517	1593	2393	1813	1747	2583	1961	2691	1312	1163	2000	1604	1944	2831	1730	1683	2517	1452	1578	2466	2057	1905
C4orf3	3889	5476	3544	5261	2601	2865	3963	3195	3387	4180	3422	3487	3702	3273	3161	3710	3075	4561	3986	3674	3082	2592	3399	3497	5670	5069	3545	3645	4313	3573	5343	3323	3254	3621	3192	6152	4632	4255	3765	4333	3632	3009	5042	5018	3244	4706	4549	4114	2695
GJC1	170	649	483	325	104	157	713	140	157	977	387	166	80	129	808	198	157	671	1123	262	102	234	164	351	474	179	227	110	207	211	533	287	213	214	176	778	343	291	121	380	173	159	463	800	88	218	233	114	211
ZNF138	155	132	74	103	289	374	217	487	206	193	251	289	461	195	152	358	366	140	269	215	217	247	179	264	138	210	235	268	232	101	145	260	148	321	353	148	268	229	140	164	250	273	179	155	538	233	144	285	299
SPRYD3	2281	2239	2351	2644	1763	1131	1096	1199	1551	1932	1416	1432	1631	1819	1186	1139	1268	1632	1036	1841	1939	867	1506	1400	2237	1834	1616	1647	1831	2037	2110	1354	2663	1580	1150	1685	1395	1540	2212	1868	1339	1027	1528	960	1189	1470	1560	1357	1248
PRKACA	3123	3703	3071	3550	2799	1549	2832	1479	2083	5143	2339	2133	2019	2548	2411	1825	1614	3973	2661	2666	2682	2133	2194	2060	2602	2401	2319	2570	2241	2783	3305	2359	3387	1952	1736	3296	2332	2212	3092	2652	1882	2235	2408	3690	2093	2434	2653	2204	2196
ERICH1	233	290	260	258	238	351	193	375	303	262	301	272	197	293	393	303	295	285	219	267	256	247	384	251	304	207	305	262	291	361	268	180	258	224	307	238	219	242	329	252	255	269	298	210	236	179	333	242	232
NUAK2	82	57	23	41	23	21	28	62	31	30	83	61	167	48	31	52	30	73	12	49	59	48	52	57	76	58	49	48	19	66	41	87	101	65	25	32	67	108	46	57	61	53	59	45	29	81	58	75	53
PRKACB	1149	1289	1515	842	635	1139	1243	959	836	1374	1046	1469	787	981	756	1288	1022	1294	1592	876	679	1161	1388	1075	1448	1373	926	886	904	1084	1687	1546	563	2470	945	2053	1614	1446	769	1974	1154	884	1717	1318	1974	1111	1162	1278	898
PSMB7	2162	1649	1816	2664	2796	1622	1683	1558	1367	1896	1351	1531	2364	2113	2459	1405	1460	1892	1924	1487	2488	1727	1476	1489	2335	1897	1334	2247	1709	2140	1625	2073	2376	1619	1549	1487	1370	1615	2509	1597	1417	1744	1218	1972	1721	1610	1454	1402	1522
PSMB6	2066	1610	1495	2636	2378	786	1233	875	1105	1369	1083	938	1449	1324	1733	821	914	1503	1084	1297	1949	1088	984	1024	2081	966	1141	1696	1129	2132	1061	1440	2283	1071	857	1166	1068	1078	2077	1398	861	950	1049	1023	1351	1328	1317	841	838
PSMB5	2044	1847	1848	2397	2372	1009	1305	1018	1116	1876	1276	1044	2257	1417	1815	1173	1057	1861	1370	1457	2705	1612	1109	1028	2236	1165	1365	1664	1334	2023	1299	1740	2189	1342	1064	1327	1278	1197	1924	1505	966	1274	1280	1322	1553	1463	1389	947	1200
C14orf119	1005	752	937	906	1270	644	657	667	730	726	743	871	1214	997	863	846	744	648	764	757	1236	693	677	771	1371	1099	772	1312	815	1234	929	1044	1211	934	728	800	968	756	1161	835	740	976	796	760	853	982	755	860	763
PSMB3	1825	1288	1272	2042	2105	653	907	848	983	1028	1024	922	1736	1327	1194	794	779	1035	811	1291	1793	803	914	806	1705	1098	989	1539	1164	1904	1099	1376	2357	999	810	1076	1130	912	1999	1029	827	925	865	857	1246	1570	1118	899	885
PSMB2	1522	1452	1493	1452	1649	1392	1254	1261	1484	1395	1313	1230	1606	1453	1267	1204	1259	1258	1315	1355	1904	1351	1324	1246	1663	1616	1193	1589	1283	1710	1415	1657	1629	1131	1172	1569	1638	1253	1703	1346	1327	1357	1283	1339	1455	1856	1344	1263	1677
PSMB1	3668	3455	3272	4486	4089	1741	2554	1815	1968	3343	1982	1921	2990	2569	3389	1809	1783	3479	2978	2185	3368	1705	2060	2017	3887	2543	1916	2858	2646	3272	3061	2277	3334	1936	1632	3828	2378	2303	4183	2751	1974	2104	2589	2799	2213	2716	2756	1883	1967
TNFSF10	3758	2622	2219	2521	3749	3119	4365	7615	3737	3561	3408	5039	3504	4402	2320	5710	3977	2577	3724	4489	4363	1806	2945	5408	3260	5748	3982	2753	4154	2981	2816	3524	4322	3569	5722	3447	5362	3646	3468	4437	3774	5400	3126	3424	2848	5898	2837	6413	3001
PFKFB2	401	237	298	113	704	479	464	620	694	268	615	721	552	449	138	542	485	279	212	357	430	543	342	384	208	593	375	449	375	272	316	602	191	573	734	299	466	576	398	333	808	484	349	287	1108	393	309	422	608
LMBR1L	361	360	384	447	325	528	337	403	426	396	522	408	327	403	496	422	416	387	436	374	319	275	398	466	406	349	433	385	338	621	326	384	615	402	521	255	348	337	395	422	471	351	299	397	277	363	311	484	311
HDHD3	744	465	253	452	741	740	517	543	499	324	352	601	689	731	472	494	520	483	306	632	894	512	526	472	315	388	647	691	593	691	220	471	658	541	571	286	359	318	702	380	502	584	297	369	665	569	389	434	431
HDHD2	839	813	740	701	977	905	856	809	812	933	729	977	950	925	842	1097	884	832	830	854	880	823	662	837	846	919	766	1007	840	780	765	984	628	1093	917	950	901	826	941	802	869	903	937	710	922	892	721	891	690
LRRC23	287	114	163	171	334	157	105	168	151	99	162	181	258	165	103	190	147	91	95	140	184	104	143	170	157	116	140	251	194	168	61	157	268	180	166	108	143	140	317	157	180	169	105	71	216	127	140	93	131
C20orf72	460	227	333	229	734	1014	432	892	600	249	442	802	808	753	245	718	802	294	350	399	552	714	520	559	277	552	457	772	526	534	248	566	412	623	879	279	585	506	661	382	653	712	381	213	725	480	351	582	661
PFKFB4	120	44	42	17	132	143	70	107	124	14	146	146	336	118	14	131	121	17	22	130	239	116	102	112	57	74	146	196	99	197	22	169	120	153	121	33	91	110	120	51	146	121	46	25	152	122	56	99	98
PNMA1	1627	2010	1602	2079	1164	654	1537	499	865	1724	1072	945	1090	1094	1587	943	697	2425	1213	961	987	698	982	1036	1762	872	1072	1138	1268	1211	1447	952	1292	1061	850	1415	1053	1227	1522	1662	857	966	1379	1375	769	1000	1934	817	806
PPAPDC1A	22	0	0	2	0	4	0	0	1	0	24	3	2	0	1	1	0	0	0	1	5	0	3	1	13	4	1	3	1	13	1	3	0	2	3	4	3	1	2	1	1	0	1	0	46	11	2	1	0
RMI1	204	134	160	126	155	229	165	331	274	149	227	229	268	195	168	273	268	136	174	211	178	276	153	238	152	214	224	202	293	104	146	262	122	310	268	163	251	225	134	170	242	217	179	165	307	203	176	257	187
CORO7	606	371	587	503	428	356	211	354	357	181	446	261	399	254	264	267	362	319	159	444	562	524	499	293	574	227	456	500	267	1359	281	495	794	322	394	221	320	335	410	328	345	255	369	275	371	505	516	350	416
KLHDC5	599	591	658	327	802	1384	849	1024	1228	547	1105	1306	708	882	375	1395	1202	617	722	844	871	1225	1035	1083	606	1325	1062	1018	920	602	704	1315	559	1045	992	679	1226	1044	825	777	1223	1179	1062	629	1102	904	879	1443	1457
SFRS9	1822	1229	1371	1787	2153	1416	1161	1510	1546	1288	1312	1473	2741	1864	1512	1470	1501	1306	1080	1392	2435	1727	1408	1147	1745	1368	1347	2139	1562	1714	972	1942	1901	1817	1497	1172	1417	1530	1816	1327	1290	1503	1050	1040	1798	1469	1229	1290	1372
KCNK5	83	34	114	138	70	391	68	307	266	115	171	294	582	142	164	177	287	44	86	188	199	371	281	298	99	115	147	110	249	189	40	177	131	127	212	13	268	133	129	74	183	212	140	47	110	288	109	77	164
BDNFOS	72	80	65	51	97	111	107	120	92	102	102	114	87	107	67	136	107	71	99	69	77	81	90	94	58	81	83	116	89	77	74	65	59	114	146	98	75	66	93	98	129	126	78	99	117	86	68	89	87
FAM155B	36	17	9	5	69	28	19	42	21	4	21	34	66	16	4	30	43	4	15	25	68	32	28	28	6	30	23	30	21	39	2	71	52	46	26	2	78	11	24	23	26	45	4	2	88	31	10	22	40
CRY1	439	365	478	356	279	506	378	527	666	396	515	483	506	641	347	563	522	429	396	393	421	378	940	420	775	562	526	450	502	334	494	554	307	447	450	463	439	580	273	497	516	476	429	344	621	933	673	584	841
CRY2	2687	5012	1626	2911	1884	1775	2938	1485	2139	4768	2301	1466	2394	1348	3155	1498	1700	4720	3388	3041	970	1165	2678	2639	2002	2119	2457	2415	2397	2686	4220	1193	1759	1789	2222	3322	1781	1989	2536	2617	2581	1344	2302	4178	1422	2402	3601	1852	1678
C9orf140	115	7	88	4	239	283	49	186	160	14	79	208	355	191	2	152	230	13	26	103	401	762	180	109	14	74	91	185	105	261	1	320	140	151	141	3	117	87	137	34	103	178	24	4	161	96	43	38	202
C9orf142	343	133	137	352	236	233	120	231	139	92	163	220	246	262	200	116	209	111	92	191	649	250	189	150	178	102	148	364	147	416	56	201	661	194	224	57	125	149	305	120	143	151	87	78	294	269	146	130	226
GLTP	1229	867	1077	940	1555	1141	936	1322	1101	893	898	1276	2085	1398	659	1234	1215	820	875	973	1314	1254	949	1017	1264	1000	995	1431	1138	1231	783	1254	1324	1101	1084	922	1181	969	1471	998	1099	1401	915	771	1356	1363	966	1104	1094
NACC2	62	147	74	79	36	30	82	29	50	90	66	62	27	40	98	33	30	130	57	71	41	49	66	63	44	26	79	44	32	45	41	48	44	52	50	77	39	74	29	68	64	33	72	81	44	39	95	31	36
ACOT13	700	964	825	969	721	353	821	396	478	873	498	508	595	584	721	501	463	1071	799	578	557	436	414	575	886	579	482	631	592	705	798	556	558	548	460	1019	626	609	783	860	521	475	697	869	626	580	666	527	359
VPS13A	349	1051	701	253	384	1463	1145	1624	1180	973	904	1446	439	602	350	1680	1484	925	1088	856	307	1207	806	1400	333	1081	1276	650	783	245	1215	889	253	1353	1461	1319	1116	1279	226	1062	1490	877	1283	1135	1151	592	905	1726	1003
VPS13C	1280	2743	2565	915	1186	2174	3067	3445	2437	2480	2491	2553	1290	1330	1803	3618	2817	2520	3404	2216	978	2418	2076	3256	1473	2737	2773	1273	2007	887	3561	2213	707	2890	2663	3559	2945	3160	735	2388	3368	2287	3531	3515	2230	1912	2596	3823	3066
VPS13B	645	1683	1349	427	721	1426	1553	1818	1366	1295	1409	1653	1404	673	770	1727	1545	1325	1545	1194	523	1458	1133	1718	665	1442	1417	776	1030	510	1997	1220	448	1698	1455	1863	1358	1979	596	1366	1756	1172	1790	1765	1424	869	1343	1809	1596
BEX5	101	18	20	81	122	107	61	67	85	16	53	83	83	144	41	79	90	15	46	46	117	57	81	56	31	135	64	103	105	51	13	49	89	71	123	14	79	41	115	38	93	95	42	17	61	79	48	116	58
BEX4	1026	482	602	602	1106	1276	879	923	1189	601	957	1218	1070	1237	835	1141	1279	491	580	750	1217	781	854	943	835	1031	1122	1552	1147	1071	382	1075	1118	1198	1431	638	832	762	1352	610	1271	1125	650	461	1025	794	674	969	769
BEX2	246	6	21	19	490	518	190	307	502	11	316	424	466	570	18	347	499	18	71	158	453	295	292	206	17	245	205	429	376	189	3	256	388	325	506	14	191	154	536	68	501	540	65	4	165	153	82	325	274
UBAP2	723	811	604	479	854	1210	793	1072	975	761	762	811	853	879	589	1013	1058	794	732	712	939	1265	1012	900	463	943	842	665	720	665	734	960	545	792	926	844	760	707	701	741	978	1136	744	763	1006	666	801	852	884
TXLNG	183	553	284	169	176	400	483	383	324	728	371	369	228	211	662	413	380	469	608	339	130	327	302	471	184	322	351	156	257	84	572	288	65	330	354	328	310	581	162	417	381	394	416	827	293	178	325	371	293
NUP160	783	1271	1218	646	708	1685	1251	1633	1316	1187	1418	1428	1018	1186	1063	1675	1565	1071	1414	1073	874	1580	1397	1432	1083	1433	1250	842	1291	723	1591	1401	552	1472	1513	1320	1345	1570	579	1204	1741	1499	1353	1363	1245	1079	1275	1695	1511
ELTD1	1665	3344	3101	4123	533	784	2558	1128	1019	2830	2087	907	759	772	2926	995	724	2417	3683	1860	645	488	1492	1315	5971	1750	1912	1185	2536	1474	3791	795	2619	883	824	4669	3797	2074	1200	3624	1167	846	2982	3960	503	3310	3293	1385	910
N4BP3	249	146	106	121	489	237	175	264	254	59	393	381	411	261	111	316	237	78	71	254	389	206	189	308	92	128	282	263	204	164	61	263	286	323	305	87	183	147	265	152	299	266	119	79	290	318	101	263	202
TMEM165	1055	871	1051	880	1236	549	699	923	1140	895	955	827	806	1005	820	904	971	878	728	1103	1396	932	943	569	1578	971	1008	1471	1048	961	1057	1385	859	1133	1027	1074	1174	993	744	1030	845	778	1028	935	1408	1869	1203	1732	1028
SULT1A3	1138	954	1363	1851	326	598	618	566	546	609	807	530	543	448	401	632	600	979	452	879	511	369	772	460	1303	416	881	894	674	1184	1071	589	1361	507	446	506	807	407	883	978	686	556	1008	683	383	1648	883	529	464
ME2	471	639	1123	486	472	623	572	739	541	833	490	486	434	501	809	601	588	630	834	500	476	696	561	544	799	721	542	606	515	810	730	768	432	480	442	841	763	686	435	749	461	542	756	751	505	581	645	579	586
EVI2A	252	147	505	120	85	128	84	211	182	56	223	124	118	108	98	163	142	181	128	127	76	125	240	166	762	262	185	214	142	551	283	270	194	119	84	284	308	253	167	326	150	130	353	166	77	183	284	135	105
SERPINA5	441	323	299	296	5258	487	242	908	670	648	659	565	1410	402	198	743	2129	118	370	1437	1344	1825	453	617	292	689	927	2276	660	539	543	1842	573	3981	502	192	624	1044	1508	615	337	696	475	216	4486	337	334	338	1172
EVI2B	502	349	733	129	126	329	136	334	266	78	304	262	191	225	131	428	251	205	295	186	186	261	470	374	745	478	250	217	324	925	563	599	287	248	218	410	632	960	207	442	286	268	646	210	135	364	347	304	276
FOXN2	405	1203	762	941	166	396	908	528	422	1726	597	407	282	353	1271	464	467	1748	2195	585	148	517	535	793	795	544	504	217	722	338	1723	434	262	364	535	1723	816	1052	215	966	574	272	1040	2459	254	488	1095	574	485
FOXN3	3437	7589	5018	3534	1161	2217	5725	2508	2389	7745	4434	2229	1852	1882	5955	2840	2251	8073	7798	3419	874	1952	3693	4195	5025	3441	3291	1212	2920	2177	7447	1630	2202	2165	2895	10493	3428	5902	2755	6320	3207	2004	8080	6613	1555	2583	6572	3247	2428
NICN1	411	411	282	322	355	585	455	468	455	387	434	511	338	408	317	458	660	505	367	405	359	529	453	503	298	395	485	501	393	460	409	439	404	412	588	504	376	298	404	475	540	396	366	561	428	497	313	575	417
WDR1	5800	4193	5372	5169	6920	5223	3768	4823	6071	3536	5154	5208	5879	6668	4017	4145	4736	4259	3228	4590	7498	4915	6455	3929	5045	5001	5016	6853	4774	7541	3433	6807	6616	4551	4360	3005	4896	4252	7096	3976	4392	5721	4028	3145	6785	5507	4982	4552	5813
COL14A1	4981	5307	8323	3868	10767	1218	7502	2050	5663	2278	11182	4350	2930	1822	1107	4097	4678	3351	3742	9763	5555	15030	4132	5473	7468	21452	5746	6115	4257	6371	6885	10399	4358	10579	5481	2411	4698	8019	3552	10101	4986	16672	10289	3497	8447	3960	7915	12304	14154
ZNF799	161	146	131	134	167	290	176	345	180	149	192	259	140	192	130	294	274	136	165	197	165	188	142	249	190	234	236	216	285	176	171	201	234	268	244	198	242	191	200	222	243	214	225	140	231	231	157	288	208
GNA14	106	160	105	145	78	32	97	43	57	140	95	75	43	26	66	33	43	105	133	83	128	30	58	67	108	64	92	87	55	49	61	80	80	107	76	186	83	74	54	86	58	41	82	213	95	125	80	76	56
GNA15	244	140	338	109	382	85	73	211	252	35	175	117	219	148	58	165	162	112	44	219	443	182	250	106	341	109	214	438	187	516	110	301	425	205	148	63	152	121	245	144	143	203	173	78	200	214	247	156	238
GNA12	2452	3025	2675	3057	1806	1027	2070	1007	1385	3082	1961	1544	1459	1145	1604	1529	1177	2758	1763	2002	1628	1382	1800	1922	2590	1619	1959	1603	1793	2106	3067	2019	1808	1622	1256	3652	2047	2293	1647	3042	1699	1362	2512	2163	1212	2069	2263	1522	1650
GNA13	1495	1841	2491	1292	1088	1852	1825	2384	1959	1851	2236	1938	1294	1717	1584	2219	1964	2040	2078	1794	1529	1742	2158	2043	2448	2388	1839	1304	1889	1335	2476	1854	1178	2234	1668	2637	2313	2690	947	2247	1984	1539	2600	2252	1694	1853	2604	2124	1820
GRIN2D	19	32	39	16	24	21	6	12	34	11	15	12	19	8	9	7	13	11	7	19	25	21	7	12	49	10	11	19	14	57	26	16	63	15	15	6	16	8	13	14	9	15	15	11	9	14	11	4	13
GNA11	663	706	516	646	654	699	803	705	834	647	797	955	817	699	636	586	686	748	523	709	717	863	833	816	419	530	818	653	700	464	439	731	557	782	766	467	606	621	657	566	797	765	652	545	858	607	671	584	695
NOL9	138	192	186	138	104	340	196	232	184	204	214	283	144	153	218	262	232	210	203	216	191	272	206	192	167	199	226	155	183	108	285	207	119	280	299	270	245	201	125	186	297	237	221	242	210	263	178	260	262
PRKAR1A	5881	10206	8122	6818	5045	7007	8897	7300	7105	10163	7592	7351	5696	7146	8965	8729	7378	9721	11067	6926	4772	7347	8120	8143	8736	8289	7140	5784	7597	4546	10360	8976	3922	7876	7209	13509	8404	10630	4633	8500	7657	7306	9280	12053	6923	7417	8640	8858	7716
IFFO1	367	401	561	466	158	145	178	154	192	273	239	158	141	149	376	127	150	375	190	301	160	170	274	216	379	193	248	306	308	840	276	223	492	135	145	196	234	212	296	364	231	169	357	238	89	247	343	158	124
ZFP64	321	266	265	289	362	440	289	372	307	288	323	433	545	339	258	390	360	305	280	349	391	497	314	409	252	364	332	319	283	314	288	430	304	401	427	241	351	344	354	276	405	426	271	185	310	310	246	370	278
IFFO2	1123	400	324	339	1759	3706	1659	2198	6560	583	2615	2684	1575	3971	233	1881	2426	719	706	2506	2211	1243	4365	1659	292	1105	2774	1901	2445	804	298	1619	1770	1310	2447	296	869	778	4478	761	4665	2309	818	285	2386	1653	1658	2929	3343
PRKAR1B	398	176	215	468	505	366	241	239	316	123	333	441	427	451	217	264	302	213	141	268	574	388	373	262	246	174	305	451	350	431	61	376	738	359	456	72	199	194	493	194	301	458	170	90	228	206	198	206	356
MFGE8	5946	2864	3723	6901	6485	17011	3581	7156	15749	3714	3335	5338	9095	17615	7107	10911	7563	3429	3159	5054	12399	10893	7588	6116	4405	11221	3918	5824	5456	9693	3280	6784	10495	4129	7404	2904	4308	5773	5875	6043	5348	9706	5077	2155	4383	2792	4962	3271	6944
SH2B1	939	691	631	962	982	1299	942	1143	1249	751	1175	1301	983	1128	1515	915	1264	735	593	1061	1223	1285	1152	1140	609	534	1138	1306	920	1339	441	861	1677	968	1334	426	581	696	1246	837	1181	925	655	618	917	691	742	830	821
KLK5	799	0	1	0	1319	382	635	1585	1931	100	485	669	1112	2435	4	651	857	51	77	1246	3059	1613	3057	349	0	1534	1595	955	623	809	0	1265	2613	470	859	24	492	178	1460	465	539	1868	208	0	1873	722	503	2267	1404
IL6ST	1121	8282	5415	806	677	2291	4068	6336	3772	5397	5428	4143	3671	1385	1897	5011	5934	4956	4779	4770	416	3390	2434	5412	1391	3919	5919	2047	3541	241	7747	3531	240	12755	4693	8184	4946	7727	702	6062	4068	2888	8504	6906	5250	1733	6085	5340	4706
SBF1	1684	1666	1438	1690	1237	1279	1711	1272	1575	1634	1752	1572	1174	1373	2269	1055	1510	1886	1417	1532	1681	1665	1674	1675	1088	618	1560	1299	946	1816	912	1397	1840	1311	1487	871	891	1261	1193	1376	1532	1230	1190	1154	1077	942	1444	1032	1096
SBF2	942	2992	1924	1204	668	1355	2613	1593	1496	2655	1710	1643	1106	935	1802	1841	1354	2912	3105	1599	590	1361	1467	2104	1233	1911	1784	801	1546	715	3518	1250	496	1651	1457	3637	1725	2304	613	2392	1854	1619	2596	3552	1182	1159	2262	2094	1659
PCNT	761	1062	849	602	817	1020	961	1062	1003	1040	1052	982	634	678	1098	962	1058	1113	669	963	857	1275	918	954	464	536	959	868	737	739	653	921	684	818	1019	626	650	854	688	900	900	982	867	819	788	486	894	617	814
SAR1A	4259	6820	4496	4684	2088	2041	3571	2415	2529	6671	3150	2556	2655	2280	3610	2510	2367	5481	4377	4405	2282	2480	2975	3124	4494	3618	2961	2445	3498	2975	7330	2834	2660	2700	2210	8645	3838	3858	3770	4796	2869	2445	6160	6245	2713	3447	5197	3389	2623
DBN1	1832	1841	3584	2730	2107	731	650	651	1083	1230	1313	811	1430	1194	1403	745	966	1616	685	1743	2200	1869	1266	1070	3484	1733	1141	1495	1523	3206	2117	1725	3689	1018	797	877	1142	1519	1479	1524	1000	1478	1847	980	1305	1550	2339	1117	1162
SAR1B	585	598	506	517	437	309	524	473	432	757	489	415	412	312	604	456	436	634	588	460	469	353	373	387	630	494	420	551	489	376	742	540	239	582	413	754	537	585	378	582	371	340	539	645	1338	471	493	454	339
TPPP	479	831	523	617	443	351	409	415	781	826	555	481	425	553	601	448	382	903	470	604	232	178	666	327	770	218	401	589	509	627	1028	219	478	169	404	453	308	590	538	907	547	300	825	479	446	540	1766	288	487
OGDH	3599	5604	4396	4676	2475	1783	4429	1912	2229	5444	2943	2296	2918	2026	4607	2150	2133	6556	3752	2973	2775	2863	2665	2937	3328	2195	2705	2334	2499	3203	3990	2653	2869	2038	1924	3889	2271	3296	3308	3689	2579	2006	3449	5737	2357	2569	3586	2205	2330
SIN3A	1694	1829	1486	1099	1945	2995	2319	2928	2309	2038	2153	2772	2433	2478	1950	3289	2653	1760	2318	1917	1768	2306	2442	2685	1330	2286	2350	1759	2290	1325	1504	2274	1491	2778	2685	1671	2282	2442	1997	1807	2905	2815	1879	2016	2227	1955	1870	2605	2497
ADD1	7324	9301	8071	8676	5752	5558	7304	4817	5533	8471	6627	6376	6098	6055	7750	5917	5400	9356	7456	6617	5897	4834	6569	7023	7205	7415	6587	5718	6559	7221	7908	5758	7228	6046	5315	9156	6587	7091	7990	7955	6848	5889	8221	8043	5312	5863	7504	6314	5719
CDC73	739	1451	1083	895	580	1256	1350	1368	1076	1461	1023	1063	609	937	1098	1290	1250	1528	1454	1086	593	1076	1084	1199	1116	1006	1087	724	1149	585	1344	984	488	1126	1268	2134	1223	1430	419	1264	1275	768	1433	1564	1209	943	1281	1298	932
C11orf31	988	453	619	960	1112	526	573	622	524	713	539	725	1301	896	912	564	634	522	480	568	1215	697	592	505	803	491	582	1196	560	1029	324	726	1156	756	688	333	508	568	936	482	527	550	346	494	794	812	437	462	533
C11orf30	305	385	375	213	304	735	563	680	613	586	688	711	358	395	303	785	741	400	668	516	265	586	490	677	317	615	651	337	514	213	589	512	212	700	615	430	584	634	262	478	795	612	562	517	602	375	463	652	536
R3HDM1	487	820	700	426	420	592	705	497	530	1234	543	550	451	449	529	592	566	816	756	570	441	867	551	612	472	614	517	491	487	515	799	703	313	563	470	1067	647	586	338	737	535	574	747	787	603	493	578	520	626
UPP1	268	201	194	414	158	52	111	66	96	80	145	84	74	101	205	77	57	134	57	173	179	91	143	94	476	94	122	138	121	451	111	163	413	62	76	92	129	122	206	199	92	60	111	109	62	221	276	75	89
ZNF418	103	77	41	35	97	372	91	167	164	43	135	202	97	136	31	214	311	64	77	93	79	159	114	126	51	103	181	123	179	80	72	111	83	209	251	76	122	101	111	101	200	234	100	84	140	118	76	180	170
LMBRD2	78	325	196	56	69	245	320	369	249	315	310	311	172	94	97	352	282	269	288	241	56	303	166	352	101	218	298	110	225	49	327	218	27	390	261	354	267	418	39	274	323	195	349	342	359	130	271	317	243
ZFP62	404	362	354	296	459	996	584	1055	575	345	589	948	671	637	417	995	916	335	571	489	451	684	459	739	345	791	552	586	550	396	483	769	434	812	843	475	721	699	443	568	756	838	542	447	603	527	350	830	677
SRFBP1	172	208	142	106	147	486	238	535	297	200	258	314	240	184	153	396	445	172	212	257	170	381	385	348	208	298	297	185	373	148	274	318	91	301	319	279	372	289	125	226	355	402	291	210	407	274	318	383	376
BCAT2	695	273	386	592	912	449	660	465	450	500	413	445	542	527	959	397	568	427	533	422	947	602	371	392	375	353	383	682	334	653	246	627	847	479	428	170	310	352	652	321	406	341	204	950	846	449	321	306	368
BCAT1	620	823	2109	240	36	17	209	155	169	167	343	143	77	32	221	108	121	435	271	455	46	524	185	135	1214	526	284	163	257	1180	1629	455	346	162	88	699	476	769	164	768	292	106	1394	758	140	301	1187	388	117
LOC283267	302	281	405	298	176	201	256	174	253	293	272	298	128	269	321	278	205	282	408	251	154	161	245	283	315	343	300	228	255	310	593	206	384	198	210	414	358	384	335	392	292	254	491	406	151	276	334	349	238
MACROD2	85	113	62	71	61	267	101	208	125	180	119	218	111	132	61	217	218	125	123	83	108	244	170	157	52	117	116	97	107	54	86	160	61	136	253	203	158	132	73	101	183	287	106	64	116	154	105	140	119
MACROD1	238	149	114	339	300	209	178	171	108	140	124	214	305	288	419	127	138	185	158	129	456	162	143	134	109	97	141	221	117	226	55	138	478	166	219	70	90	121	288	125	125	142	70	95	131	117	124	69	106
GBA2	915	677	682	639	916	1078	904	1049	1205	917	1111	1096	806	940	1057	910	1044	918	869	989	1045	1056	1016	1056	689	628	1049	1157	858	1096	710	1110	1028	917	920	581	847	726	1133	810	1068	1070	694	871	1045	1021	738	1015	936
AKAP5	52	28	14	5	67	128	116	100	106	24	89	269	36	94	11	135	121	23	30	82	123	108	58	165	13	78	98	107	67	34	31	186	28	152	214	33	89	76	47	71	177	177	60	40	139	115	34	126	75
AKAP6	59	129	139	56	64	659	241	416	337	147	192	651	237	387	86	556	332	178	194	124	119	334	228	340	64	771	225	136	170	175	77	157	77	181	402	68	372	302	146	138	312	357	235	156	198	160	160	330	197
AKAP7	195	387	284	287	147	356	336	306	183	407	243	197	187	208	478	241	234	333	391	212	195	174	220	221	296	220	197	191	222	207	402	194	156	178	235	573	241	249	265	292	248	238	337	404	145	180	275	244	216
DBNL	2852	2385	2190	3524	2106	1210	1359	1258	1518	2000	1582	1427	1579	1668	2529	1176	1224	2134	1379	1865	2774	1389	1641	1404	2474	1370	1665	2325	1547	3188	1443	1903	3062	1376	1376	1581	1425	1227	1961	1902	1212	1348	1658	1524	1564	1698	2009	905	1247
AKAP1	2127	4270	2554	2830	2678	5007	3938	4297	2811	4990	2384	3046	3034	3237	2819	2453	3355	4052	4190	2423	1993	3119	2875	3239	1571	2615	2058	2217	2365	1979	2721	1956	1996	2591	3686	3515	2050	3265	3324	3674	3131	2438	2363	5166	1984	1386	2822	2360	2693
AKAP2	1867	3798	2259	2157	931	1575	2719	881	1751	3064	2058	1077	737	1716	1467	1476	1566	3563	2435	2186	685	1072	2207	1670	1646	1799	1859	805	2633	686	2739	1227	1138	910	1341	3601	2378	1823	2165	2434	1427	1204	2868	3225	1194	1795	3747	1753	2337
ORC1L	10	7	22	4	20	64	5	33	34	4	20	14	53	40	2	50	60	9	8	17	74	152	40	21	9	33	12	30	18	46	1	103	29	29	18	3	22	34	27	10	28	39	8	2	34	20	11	10	49
C1orf135	28	11	10	10	24	26	12	17	17	11	12	18	45	35	9	18	31	23	9	14	45	48	23	14	13	17	16	12	13	18	8	44	13	12	14	24	16	31	13	15	19	30	13	20	20	17	16	17	49
AKAP8	505	531	361	359	471	1088	490	1117	750	526	612	697	715	694	594	608	862	438	423	639	647	780	913	653	424	414	685	672	800	598	342	537	626	671	966	364	471	418	576	464	868	738	446	407	683	638	625	653	812
AKAP9	1122	1593	1290	495	1757	3866	3507	4891	2958	2821	2678	3811	1637	2048	1828	4258	4056	1679	3115	2499	1497	3137	2213	3584	825	2430	3214	1943	2284	779	2102	2249	759	4402	3934	1590	2848	3341	1025	2249	3959	3447	2867	2642	3727	1870	1886	3950	3141
EIF2A	1688	2081	2010	1813	3111	3968	2867	4225	2512	2553	1776	2758	3054	2782	3260	3596	2991	2047	3444	1750	2236	2578	2866	2871	2065	4000	2109	2014	2445	1924	2241	2490	1317	2505	2794	2777	2293	2929	2210	2201	2383	3578	2350	2939	2314	2002	1949	2686	3013
ZNF416	144	124	109	144	197	255	121	181	110	89	139	190	178	198	102	201	230	126	131	109	139	149	141	178	156	216	145	163	160	147	154	169	165	174	201	161	178	140	211	145	161	194	142	102	103	178	112	188	195
PPIP5K1	589	557	377	288	481	845	680	1054	921	583	666	1002	656	628	297	918	968	723	568	815	612	915	870	692	340	788	747	559	628	510	482	680	337	746	799	669	647	533	390	754	1016	778	546	517	871	673	594	975	959
CCDC117	589	737	802	775	787	888	848	978	850	1260	922	1138	1004	887	748	1244	871	963	955	757	637	904	615	960	842	1019	811	703	767	555	1113	910	644	1339	968	1073	1080	1316	643	894	929	1067	1106	716	818	831	742	1093	677
PSTK	49	32	22	26	77	81	30	70	63	34	44	59	58	68	48	69	73	27	43	51	79	57	67	41	38	48	45	67	36	48	27	56	51	52	85	42	53	38	39	27	56	56	33	33	64	46	33	50	47
TUBE1	177	262	221	211	219	359	354	342	315	401	304	284	142	269	374	290	352	251	479	288	167	166	273	312	308	258	313	231	293	167	288	215	183	254	329	322	262	259	181	281	371	281	229	336	206	249	273	336	197
PHPT1	1078	721	541	1490	945	397	502	540	446	667	551	448	768	603	1274	329	398	598	524	708	1596	559	450	463	938	448	481	825	551	1127	416	683	1799	476	373	396	497	443	1102	635	515	370	339	607	561	722	529	365	446
SMC1A	1790	2326	2429	1239	2569	2794	2384	2926	2603	2169	2574	3150	2263	2941	1662	3273	2734	2170	1920	2162	2017	3092	2443	2494	1539	2619	2487	2128	1991	1404	2002	3006	1480	3020	2315	1724	2548	3132	1816	2274	2342	2613	2449	1861	3438	1792	2190	2749	2421
RLF	480	692	551	310	423	1392	817	1589	1178	841	987	1027	694	766	526	1066	1088	627	823	777	476	744	1247	979	528	943	946	601	940	433	785	770	372	919	998	805	892	925	526	747	1114	1044	915	810	667	670	908	1205	1009
NFU1	856	1279	896	1397	925	416	1284	467	440	1498	492	493	814	651	1824	445	420	1431	1437	693	624	369	511	579	1170	765	580	721	716	745	1225	390	706	534	526	1240	626	690	1192	1001	550	527	862	1762	392	595	799	429	484
TMEM170B	331	845	1307	735	163	247	1618	244	259	3131	640	330	197	193	1198	328	294	2964	1625	237	109	256	362	634	1066	289	348	158	442	311	1266	254	202	276	375	1514	293	1530	259	1041	356	173	1037	2324	139	384	828	447	177
RRP1B	782	843	841	692	864	1326	946	1272	965	911	967	1084	1036	1126	859	1037	1262	993	899	910	986	1284	1200	1103	768	1088	908	882	879	775	942	1183	843	929	1022	859	936	999	911	873	1054	1137	909	1044	839	873	892	1017	1133
NOVA1	722	619	963	632	369	229	428	396	427	1257	505	421	246	158	820	1103	299	678	1051	953	227	464	485	836	799	906	792	582	621	696	1659	369	662	1183	283	876	743	842	502	996	746	638	1176	863	247	437	906	883	478
HSP90B1	13540	16334	16555	10243	15248	15795	12045	16211	15594	14191	12343	14319	14420	13912	10610	16123	16049	12687	11770	14498	15664	16581	14624	13697	14899	17041	14651	18245	16235	14568	13477	21546	12085	18443	12730	13261	17756	16597	14611	15577	12067	16433	17840	13913	20295	14451	13322	11788	16104
MCF2L	890	1299	852	1418	1037	865	825	1173	836	714	1543	931	1298	663	1316	834	1037	1029	805	1082	1050	922	1157	1074	796	493	1114	893	1018	1159	827	823	1584	900	1223	1060	963	709	1081	1010	1014	913	924	789	1054	909	1079	762	910
KRR1	450	659	548	335	650	1311	854	1403	935	789	860	1022	1002	775	584	1220	1125	577	873	789	565	937	796	1041	554	915	878	657	855	371	811	825	351	947	1011	766	1023	963	462	783	1201	1071	960	831	926	658	785	1157	964
FAM64A	17	2	49	2	17	20	1	14	33	1	19	8	41	30	3	44	25	0	1	8	42	184	12	10	15	9	6	23	14	54	1	70	25	19	10	1	12	17	14	12	12	22	2	2	24	2	3	4	27
TMEM132A	492	92	128	196	2510	470	237	468	246	56	366	653	1551	577	83	390	513	125	94	384	4847	1198	343	300	139	225	299	914	204	497	21	1090	846	555	742	65	237	237	359	118	508	539	119	42	1235	433	178	190	790
PEG10	851	295	237	129	1116	3661	1922	3618	3251	644	1991	3506	1954	4680	124	5737	3963	429	1368	1603	1567	2336	4164	3069	184	2090	3908	1546	1397	957	160	1723	911	3254	2270	784	1716	2593	1236	1291	2354	5874	926	415	6032	1079	1309	6593	5102
OVGP1	54	34	29	25	74	91	30	72	54	30	51	84	38	40	26	60	71	42	86	31	31	25	80	53	18	38	44	39	47	54	36	43	54	37	74	28	28	31	47	36	67	62	36	28	42	41	25	64	40
STRN	159	653	454	157	191	531	625	814	592	666	554	609	307	211	330	846	672	560	596	446	121	700	526	664	233	474	568	186	423	79	777	469	69	632	590	862	506	792	64	552	662	537	765	655	655	258	642	661	615
CETN3	258	267	267	270	392	393	316	346	266	323	287	308	405	363	337	381	347	240	384	290	285	268	238	329	393	318	296	407	343	291	263	291	264	303	337	304	307	292	419	306	327	348	256	280	324	299	297	315	204
CETN2	1220	1026	680	1145	1878	943	869	898	1006	878	862	1032	1487	1421	592	1000	974	870	767	937	1624	699	830	844	1087	1415	966	1640	1297	1098	991	1076	1161	1304	845	1280	1141	1025	2042	1129	1029	1062	1067	769	1229	1090	917	978	988
CCL28	519	27	25	21	459	2676	659	3829	1755	58	512	1708	1695	1628	58	2489	1938	111	451	914	1435	3383	1759	1220	27	2500	890	741	738	750	36	1184	1063	999	1715	57	1218	651	490	615	892	2228	356	57	461	571	288	1587	1396
FAM92A1	172	294	263	298	69	111	185	89	91	434	148	100	88	94	203	120	111	340	285	168	107	114	151	165	282	188	127	113	158	132	263	139	98	97	91	378	176	199	147	259	123	128	290	312	73	121	223	104	91
DIO2	219	121	143	49	20788	62	76	1072	267	92	364	112	126	450	19	394	3293	109	76	167	926	1441	207	100	197	503	159	323	108	141	52	11862	317	1180	209	159	142	1234	134	319	90	208	274	28	2449	169	223	328	5849
CCL21	2007	151	1361	1442	150	21	279	596	4527	1078	436	1018	653	76	574	946	516	4766	2418	501	714	451	991	3787	270	2970	1051	1245	2892	978	704	3315	2425	1409	729	199	444	1568	482	1081	5082	3368	723	1037	335	1595	1119	2374	918
CCL22	202	30	31	108	47	200	26	159	126	6	62	110	117	165	4	104	114	13	43	49	218	136	246	65	144	85	35	117	46	199	124	108	119	29	101	21	296	75	47	66	51	109	83	7	31	82	70	122	111
ALPK1	546	517	515	253	575	1173	602	953	769	380	742	931	647	675	320	932	955	400	602	712	576	528	688	762	367	902	784	866	682	539	495	795	447	908	1020	427	631	632	685	530	956	799	583	517	776	730	507	818	825
ALPK3	438	3211	1972	832	163	60	470	141	215	7176	325	251	205	109	6499	157	102	4483	2979	421	113	211	148	1216	289	303	417	89	191	305	883	227	130	143	153	1675	276	857	436	988	341	141	608	5399	750	190	525	253	152
TRIOBP	2207	2343	2646	3137	1468	1919	1747	1770	2214	2427	2077	1923	1941	1629	2093	1723	1724	1910	1771	1914	2691	3248	2095	2129	2001	1395	2190	2029	1780	2529	1472	1778	3000	1608	1995	1392	1472	1405	1976	1723	1921	2149	1633	1465	1642	2040	2046	1650	1445
C8orf45	28	35	37	17	29	49	60	36	37	41	30	56	99	37	27	61	56	34	68	27	27	34	26	56	16	47	42	45	28	26	41	36	24	59	62	63	42	38	39	40	51	45	52	67	27	46	33	42	36
PHRF1	1117	750	682	1033	1247	1173	895	1163	1057	763	1296	1140	1474	1112	1190	794	1133	880	549	1122	1398	1343	1288	937	639	436	1107	1057	873	1192	396	924	1479	986	1266	344	546	701	1064	693	926	1172	663	421	1078	635	969	624	785
C8orf42	262	180	166	346	320	734	376	618	475	220	347	613	348	466	331	681	593	249	344	316	435	480	435	467	254	528	393	413	428	257	206	438	364	397	495	357	512	381	346	284	545	408	356	306	344	420	292	554	367
C8orf41	268	228	217	314	353	267	250	239	213	254	268	286	226	267	227	259	296	247	269	288	305	252	210	209	277	242	257	294	275	275	288	296	340	302	273	255	267	339	372	232	234	319	218	207	305	260	220	272	246
C8orf40	738	879	745	1209	735	506	823	603	573	699	471	621	807	599	843	556	557	842	901	610	660	432	625	587	975	817	537	737	592	635	925	466	773	680	629	1193	555	848	678	712	666	600	643	956	630	705	695	561	502
CDC45	13	5	37	1	18	74	5	33	79	1	13	6	61	45	1	26	45	3	2	14	109	157	43	6	9	10	5	43	20	68	0	93	26	23	14	0	16	41	24	8	14	17	3	2	54	6	9	4	41
FAM70A	167	51	347	116	89	385	173	230	329	101	272	377	229	549	221	328	264	46	317	190	109	127	301	392	171	653	177	320	397	135	317	323	168	160	363	107	239	1043	364	213	459	234	381	157	127	107	181	453	154
FAM70B	80	41	77	134	25	16	29	26	37	27	59	36	27	15	78	33	16	54	53	40	49	22	43	47	145	39	67	49	44	92	45	56	173	31	17	32	59	43	84	53	35	29	40	74	27	95	67	41	37
BRF2	389	520	356	525	342	409	414	357	233	365	250	333	649	366	524	293	315	408	320	297	395	301	353	341	350	342	287	319	386	478	400	331	539	348	356	485	310	403	464	449	329	334	387	286	241	288	325	294	273
UBE2L6	1498	1028	1394	1500	1408	884	755	986	1194	692	1320	1420	1841	1595	645	993	858	691	898	1558	1680	1151	924	994	1630	1837	1055	1911	1282	2057	1053	1564	1922	1069	1032	917	3566	1161	1848	1072	949	1221	917	1218	807	2025	932	1054	1377
BRF1	699	527	441	753	608	648	513	582	531	520	672	639	727	688	716	485	612	625	309	689	948	684	662	497	381	235	594	793	541	775	195	594	1015	580	667	273	286	363	714	463	578	573	388	263	486	462	467	380	436
FSIP1	53	3	6	2	191	44	22	111	39	3	164	125	32	38	4	214	119	4	5	57	83	57	31	56	16	17	59	116	21	12	4	91	14	145	122	14	63	206	41	24	36	44	9	4	167	47	22	49	107
DNAJC8	2060	2519	2215	2631	2109	1515	1867	1639	1569	2386	1733	1583	2055	1908	1999	1683	1522	2085	1883	1773	1858	1410	1725	1816	2936	2273	1707	2181	1887	2228	2315	1930	2210	1707	1452	2527	1968	2214	2730	2270	1651	1697	2351	1891	1622	2164	2101	1628	1677
DNAJC9	461	321	317	352	597	675	381	630	607	282	484	562	687	675	393	577	579	257	341	385	813	650	527	515	429	470	447	634	571	654	286	677	547	573	552	255	438	533	594	375	575	554	360	301	513	506	377	498	521
MB	253	12	3	15	255	150	63	187	192	25	94	203	672	231	1	194	161	7	19	127	368	164	152	126	5	81	108	313	203	111	4	183	158	277	216	16	143	214	298	53	160	174	30	2	691	183	59	105	90
DNAJC4	683	405	344	800	867	700	398	533	392	300	431	616	779	755	420	485	498	373	440	447	1034	700	549	521	424	504	474	773	444	883	276	581	1224	580	724	324	395	455	775	359	459	602	275	419	495	578	408	407	538
DNAJC5	2326	1910	1854	1907	2062	1500	1653	1631	2019	1610	1833	1902	2940	2018	1458	1805	1668	1894	1116	1585	2671	1874	1798	1703	1519	1501	1849	2091	1399	2394	1260	2238	2267	1927	1754	1472	1564	1590	2116	1624	1648	1713	1522	1336	1915	2018	1481	1736	1582
DNAJC6	32	34	37	32	44	85	70	72	109	35	92	103	48	78	30	75	88	40	70	68	41	47	90	76	47	75	109	46	85	28	40	69	41	58	61	73	101	88	58	76	87	68	112	58	92	62	89	103	89
DNAJC7	1484	1539	1437	1481	2109	1400	1426	1541	1246	1496	1279	1258	1897	1388	1663	1376	1475	1461	1180	1310	1491	1394	1255	1337	1570	1467	1304	1840	1451	1607	1339	1570	1446	1423	1277	1468	1369	1354	1989	1413	1207	1555	1343	1442	1510	1523	1357	1127	1272
DNAJC1	836	564	637	784	1612	613	523	874	468	604	476	656	1540	606	698	666	547	518	511	609	855	592	592	657	782	515	546	868	647	775	451	692	918	587	648	466	569	672	777	644	450	748	551	445	862	630	556	400	569
DNAJC2	398	383	389	312	488	847	394	856	548	497	496	510	622	532	390	633	687	319	381	496	552	610	654	508	519	572	535	662	517	466	391	547	499	516	627	353	585	480	530	459	522	672	459	403	576	590	499	515	520
DNAJC3	2168	2146	2411	1561	1887	2169	2070	2816	2645	2122	1914	2278	1855	2005	1320	2511	2647	1945	2150	2410	1793	2085	2364	2230	2186	3073	2669	2302	2656	1547	2630	2545	1625	3283	2311	2729	2815	2337	1754	2386	2433	2116	2924	2159	3661	2525	2580	2596	2386
ZNF701	116	102	154	91	129	297	177	333	158	132	171	220	213	140	102	234	245	125	139	151	102	191	146	224	116	198	207	165	158	82	157	142	91	230	282	178	175	186	120	169	293	266	174	154	191	132	145	242	231
GOSR2	1206	1369	1303	1114	904	1205	1004	1054	1165	1306	1261	1250	1260	1140	989	1176	1169	1247	977	1273	858	1036	1201	1131	1224	1278	1306	1125	1131	1015	1350	1315	930	1276	1159	1279	1206	1148	1427	1317	1212	1195	1150	1035	1145	1302	1114	1327	1159
GOSR1	1041	1099	907	733	1114	1646	1262	1727	1284	1183	1216	1497	1367	1078	868	1473	1421	1024	1257	1129	1028	1299	1304	1322	926	1449	1231	1036	1166	768	1240	1275	749	1553	1491	1370	1326	1236	1042	1109	1467	1339	1250	1139	1452	1179	1041	1533	1376
RRP15	414	413	424	280	484	783	511	872	598	449	517	735	559	567	398	614	800	489	498	485	457	571	665	602	489	754	561	587	672	452	567	597	311	536	622	572	773	572	449	501	693	616	586	609	502	593	604	779	670
CCDC97	1046	650	728	769	1172	1000	755	861	1071	644	981	1049	1229	1274	721	945	1002	744	684	923	1300	978	1077	966	771	954	901	953	884	1047	649	1088	1238	957	1034	557	759	785	1173	709	1002	1027	642	591	981	903	848	859	1030
RALBP1	2146	3154	2300	2313	2076	2351	2344	2306	2307	2156	2038	2426	2337	2341	1757	2465	2447	2602	2294	2141	1734	1829	2166	2385	1929	2110	2311	1949	2084	1777	2333	1790	1793	2443	2607	3004	2178	2657	2619	2608	1932	2183	2935	2054	2239	1773	2359	1997	1825
NRN1	1651	2564	1586	5330	984	311	2397	498	764	2596	1368	600	820	542	2383	640	345	2984	2282	1253	504	210	1071	1123	2691	1736	1292	769	1502	1528	1668	574	2223	436	437	3299	1203	1267	2149	1954	927	805	2008	2848	162	2047	1779	782	374
MAP3K6	906	1164	698	1384	968	805	891	773	947	690	1101	891	999	939	1141	475	775	851	591	1011	677	771	1052	845	901	562	848	1553	351	1554	717	713	1774	705	882	671	663	518	1429	581	763	703	735	726	704	896	960	895	1098
SSB	1928	3549	2187	2800	2414	2068	2248	2076	1766	3366	2037	1730	2137	2035	3185	1985	2024	2802	3006	2100	1910	1706	2211	2131	2982	2010	1827	2489	2112	2418	2916	2074	1986	1841	1701	4281	2733	2563	2625	3261	1780	2111	3286	2652	1769	2276	3063	1966	1867
RAP1B	2512	3453	3927	3485	1418	1508	2299	1830	1996	3127	2096	1678	1611	1817	2520	1812	1798	3771	2960	2447	1475	1385	2013	2002	4935	2587	2017	2199	2669	2623	4398	1917	2172	1780	1786	4503	2833	2915	1722	2972	1938	1350	3724	3181	1573	2751	3398	2314	1744
RAP1A	1401	1596	2293	1845	939	1004	1483	1171	1070	1572	1066	1163	840	1422	2041	1224	1095	1809	1909	1149	903	943	1339	1255	2906	1524	1175	1305	1573	1651	1848	1393	1230	1259	1038	2674	1750	1770	1145	1528	1186	964	2013	1834	1357	1636	1714	1571	904
PPP1R8	916	994	873	881	1026	1135	908	1084	978	1025	903	1006	1199	1062	1009	1050	1072	939	1004	926	945	938	979	989	1107	1088	922	979	1062	894	1010	1053	961	1051	1024	1019	1042	945	1118	1030	1027	1114	992	1042	995	1024	979	984	1094
TRIM46	32	4	7	6	39	114	18	64	50	4	27	53	50	32	11	44	67	0	6	29	63	110	48	41	4	21	22	47	17	47	3	50	63	25	69	2	19	24	26	17	56	43	7	4	45	32	8	30	57
MAP3K4	569	754	703	533	725	1256	943	1088	932	965	1001	1048	582	933	814	1149	1163	742	871	800	592	941	1020	1011	687	918	946	752	820	615	813	944	779	936	1083	778	842	1031	662	896	1096	1128	886	838	865	585	785	1060	907
TRIM47	970	375	982	998	663	467	390	661	773	298	578	715	676	1271	442	502	607	447	235	725	1449	711	1014	455	1238	657	571	856	741	1581	463	950	2353	447	504	274	717	442	1146	646	559	934	515	355	499	1043	822	593	977
NCRNA00219	509	240	269	413	1147	1107	561	819	464	316	429	799	1111	1035	741	588	631	276	732	298	621	532	653	689	367	969	430	595	658	657	183	383	782	561	887	310	393	468	955	316	563	775	288	471	271	476	297	583	603
SLC23A2	934	1223	1544	810	530	1366	1219	1180	1341	1174	1413	1499	1157	1106	706	1448	1198	1114	1343	881	809	1030	1120	1628	755	1677	1225	727	900	840	1459	1446	798	1190	1172	1420	1290	1344	803	1192	1545	1195	1425	1273	657	872	930	1488	1252
IPO11	622	834	821	749	524	832	704	1009	754	779	807	770	645	656	517	836	860	810	838	781	538	866	736	694	1056	852	784	605	744	489	878	802	546	814	787	1170	909	911	519	822	812	762	916	859	769	828	838	867	743
ZNF410	990	1025	882	955	1162	1097	918	1065	1008	1041	1064	1070	1073	1017	760	1195	1128	948	844	1046	999	978	1088	1009	1169	1159	1082	1146	1141	1007	984	1160	830	1232	1095	1159	1096	1004	1170	973	1108	1154	952	916	1262	1192	1025	1155	1200
FAM91A1	632	764	984	493	530	1134	933	1341	1269	804	1225	1046	1112	864	658	1294	1324	847	1083	942	580	1067	1187	1030	1006	980	1114	726	1057	647	1001	1168	519	1164	1217	1240	1220	1063	435	926	1231	876	1138	1129	1178	1086	990	1547	1330
MTCP1NB	330	367	303	578	255	203	280	181	208	318	207	253	328	298	372	194	174	379	332	229	304	182	234	222	449	293	216	323	281	352	349	199	374	202	222	499	230	245	414	363	207	264	277	319	209	268	328	219	196
ACAT1	2214	4613	2850	4695	1513	961	4345	1054	1103	5533	1354	1008	1254	999	5580	1032	957	4954	5068	2069	934	1089	1433	1861	3818	1798	1650	1388	1749	2625	4067	1021	1609	1261	1087	4712	1707	3018	2647	3277	1185	962	3528	6008	952	1916	2407	1319	979
ACAT2	318	270	189	315	510	367	349	417	351	402	318	421	512	406	528	365	449	273	368	275	687	476	343	343	268	319	285	433	322	388	217	498	236	379	347	264	299	293	475	266	435	331	254	399	1198	384	218	306	438
RNF152	32	73	21	23	41	116	74	197	180	54	83	108	84	55	14	109	126	47	47	61	44	166	102	78	27	65	105	37	51	16	28	99	28	117	144	70	61	97	24	35	93	74	81	22	92	41	81	71	62
LIMD1	614	645	1313	399	548	717	814	890	920	628	1009	943	615	611	607	1009	1037	657	913	757	689	1181	733	985	680	914	917	745	702	794	730	1248	437	1521	1099	740	930	1016	507	790	983	944	796	834	903	818	716	1010	953
RNF157	482	1576	967	1189	200	106	1319	57	195	1588	264	111	154	129	2915	115	87	2130	2055	483	136	252	358	642	617	262	379	126	316	358	1342	294	262	136	139	1773	349	682	462	1193	413	147	746	2374	134	189	921	213	240
PMEPA1	6647	7825	3825	5785	1213	671	3300	751	1778	11108	3255	1262	1761	1032	1628	834	1102	7950	2010	4764	1360	631	3786	2059	4156	1321	2788	1336	3729	3143	9516	1464	3403	1285	1185	8385	1920	2190	3395	6460	1549	1041	4888	1550	1333	2886	4277	1760	1887
PEX1	392	565	370	315	617	850	792	956	590	703	610	731	529	460	667	770	837	606	826	572	449	608	592	688	397	611	592	518	543	301	592	607	260	701	816	694	545	591	422	611	771	620	570	752	951	494	556	721	679
TMEM177	151	71	67	73	247	298	93	182	143	65	80	179	263	248	91	155	195	70	80	129	267	237	134	165	91	132	121	204	109	173	57	227	193	124	154	51	121	100	165	83	154	189	66	67	171	135	63	140	192
MARVELD3	310	1	5	1	1096	281	146	319	346	7	221	352	787	385	2	346	537	7	33	302	503	278	166	164	1	189	371	1397	299	123	0	479	206	898	554	19	225	144	505	73	269	297	47	0	504	405	76	291	243
CTF1	326	279	127	281	196	214	331	196	218	197	172	263	176	375	265	213	213	222	312	177	239	152	204	208	133	262	248	265	265	275	232	163	266	187	213	383	166	202	407	229	219	246	157	246	160	205	169	212	251
MECP2	1511	1757	1627	1284	1389	2241	2372	2111	2282	1770	2464	2693	1619	2121	1777	2400	2005	1949	1986	1760	1318	1601	1870	2589	1136	2362	2222	1629	1835	1340	1769	1851	1589	2182	2034	1940	2010	2413	1805	1833	2761	1987	2176	2070	1581	1723	1594	2592	1948
PEX3	371	293	275	264	321	479	385	464	475	363	390	465	393	328	287	422	531	289	398	354	314	357	411	429	366	388	408	428	480	301	313	352	193	430	464	344	462	285	295	312	565	411	342	357	658	550	361	460	424
LDLR	875	376	442	636	1133	1554	946	1463	4815	5518	3324	1341	1307	1062	540	871	2113	1334	1115	2427	2068	1363	5209	1428	684	468	2294	2691	1847	523	352	1144	306	1103	817	952	1307	540	1208	354	2362	643	439	1255	3435	1637	3030	1033	3773
PEX2	1031	1173	682	1102	1332	1038	1075	1114	960	1022	868	1051	2233	854	828	1079	998	1020	1162	899	1000	719	837	1091	1041	1189	948	1073	1063	759	1268	892	721	1239	1221	1218	1004	1078	1167	999	1075	980	924	955	1150	1098	814	1123	789
TRPV4	110	26	82	7	104	449	74	374	287	13	91	294	372	258	4	228	192	16	57	243	224	496	265	225	50	149	174	174	163	249	16	219	249	85	179	26	187	111	234	66	235	261	69	11	149	194	65	77	131
RARRES2	3777	8059	2809	18680	2254	352	4841	427	1357	6998	2212	1087	1348	1062	5597	656	566	9450	4885	3744	1037	396	2127	2430	4369	1192	1993	1765	2487	4330	2921	664	4401	911	926	3076	1165	2180	6207	3815	1536	706	2393	4803	398	1911	4220	842	854
TRIM8	3651	5082	3485	5017	2196	1622	3390	2210	1847	3993	2447	1869	2338	2207	3653	1562	1787	4813	3390	3199	2610	2028	2524	2178	3311	1649	2693	2275	2457	2962	4450	1838	3535	1944	2241	3478	2113	2705	3045	3288	1980	2008	2732	4630	1864	3105	4096	2031	1656
IL2RB	367	222	128	31	122	356	145	236	332	62	212	161	157	215	51	276	225	125	91	266	243	141	248	173	223	204	494	367	237	251	87	316	340	222	187	90	384	230	348	165	238	175	133	96	182	333	199	164	241
TRPV6	406	2	2	2	137	423	178	484	268	29	136	759	181	355	1	233	299	5	31	200	543	213	351	470	1	232	305	257	120	222	1	347	237	299	516	31	132	139	289	43	421	282	22	0	797	412	46	282	230
PEX7	235	146	122	148	334	307	185	239	188	170	171	248	254	178	175	212	291	139	218	199	310	230	189	173	127	196	193	360	278	196	152	200	148	266	272	187	213	136	261	169	214	272	127	153	398	251	164	167	288
IL2RG	608	187	228	126	178	276	110	230	231	83	246	219	207	268	70	285	278	116	224	167	287	243	561	362	428	393	223	337	436	832	278	677	618	274	219	106	715	525	405	331	356	205	271	98	121	450	229	201	351
CP110	301	442	395	257	282	1011	749	893	878	608	892	840	475	647	422	975	977	398	799	622	337	756	687	956	431	647	738	467	594	306	573	590	269	813	795	521	804	950	300	553	1046	710	636	582	704	537	591	930	756
NUP210	850	103	181	23	1022	1143	407	1443	1252	59	866	1029	1178	729	26	1257	1215	49	197	668	1385	1678	1071	757	117	503	918	973	639	859	64	1558	507	1092	1026	87	641	1673	484	310	939	1005	198	68	1361	773	306	747	1416
C16orf58	2048	1395	1313	1790	2298	1910	1557	1667	1790	1592	1710	1786	2254	1804	1760	1518	1794	1289	1366	1781	2505	1836	1814	1815	1158	1487	1797	2057	1587	2075	1099	1816	2267	1872	1833	1069	1228	1307	2128	1377	1693	1549	1110	1246	1983	1309	1275	1278	1603
C16orf59	29	6	14	4	35	33	10	22	26	4	20	23	49	31	11	17	34	11	3	17	90	86	26	12	6	7	11	40	9	44	1	40	37	21	25	1	9	22	22	7	16	15	4	5	31	15	7	11	40
SETDB2	393	312	413	256	368	794	500	856	495	342	487	684	447	522	332	777	763	344	480	473	328	594	511	716	347	575	625	426	547	423	429	435	303	778	768	485	566	463	471	494	635	682	531	428	474	460	415	640	408
RARRES3	1591	353	342	433	885	902	453	1358	1126	183	1178	1171	1327	1491	159	1095	822	214	285	1189	1543	810	644	759	468	1066	924	2269	1189	1156	208	1161	2100	1344	1237	330	1852	538	1514	721	921	1230	268	169	719	2808	543	935	829
C16orf52	258	338	353	358	224	470	407	480	380	616	437	432	212	361	348	443	442	391	640	368	168	290	420	479	402	438	412	268	438	239	531	316	231	405	440	567	469	403	196	396	485	333	451	529	317	447	391	573	420
CDK5RAP3	1861	1008	1139	1466	2034	2405	1205	2315	1853	1106	1702	2213	1870	1935	1486	1794	2575	1053	911	1725	3761	1950	1941	1760	1008	1039	1890	2821	1575	2740	764	1595	2112	1915	2410	829	1181	1159	2655	1537	1975	1677	1051	950	1755	1606	1114	1538	1519
CDK5RAP1	496	391	312	430	515	618	384	557	467	452	402	421	586	400	328	427	530	422	372	475	496	429	463	405	378	332	437	516	444	568	337	422	441	378	453	316	397	307	474	379	451	463	324	330	694	467	347	378	438
C16orf57	741	731	855	710	858	508	650	465	748	921	717	502	713	764	626	653	595	750	665	738	806	663	698	627	805	925	730	804	571	1018	880	978	883	579	477	888	831	639	882	729	512	591	735	679	748	810	680	836	796
C16orf54	162	85	166	40	31	40	50	40	108	45	164	44	42	59	38	92	31	86	104	80	34	30	125	221	218	57	105	89	69	148	135	103	104	68	35	41	143	211	55	74	111	51	76	77	28	121	136	58	71
C16orf55	98	56	52	113	155	113	58	93	118	51	94	97	140	119	66	71	99	65	57	86	147	85	79	73	66	80	90	147	103	107	41	112	143	109	96	44	64	83	145	70	103	98	50	50	95	95	49	89	99
NUDT16L1	499	240	251	633	581	307	334	320	325	245	349	383	564	351	549	309	312	341	250	315	768	406	267	252	244	231	356	651	367	400	167	428	506	516	433	185	224	311	459	247	300	297	195	280	475	409	241	199	277
KIAA0319L	2157	1141	1244	945	2935	2362	2242	2205	2418	1177	2249	3143	2606	1860	1317	3002	2668	1191	1488	2118	3036	2071	1804	2183	970	1839	2606	2821	2128	1549	1004	2607	1637	3509	3122	1061	1957	1674	2390	1430	2789	2773	1303	1391	3890	2338	1178	2106	2507
ITCH	943	1896	1545	896	757	1676	1865	2051	1509	2162	1542	1568	1020	1227	1574	1892	1705	1902	2092	1370	781	1556	1583	1714	1356	1786	1631	906	1576	855	2226	1335	671	1671	1602	2472	1777	1989	785	1757	1882	1485	2169	2041	1551	1395	1871	2013	1716
ZNF207	2135	2066	2069	1714	2658	3186	2127	2999	2921	2461	2645	2530	3201	2507	2119	2948	3408	2270	2544	2412	2518	2854	2868	2581	2306	2915	2516	2544	2474	2182	2661	3037	1851	2797	2838	2300	2672	2150	1997	2182	3104	2654	2181	2806	2864	2788	2269	2902	3627
CHMP4B	3523	2623	2511	3475	4270	2368	2271	2686	2842	2229	2709	2572	4046	3162	2503	2550	2411	2184	1688	2756	3965	2147	2791	2308	3227	2537	2731	3945	2836	3887	1750	2826	4424	2864	2554	2218	2362	2550	3999	2722	2189	2928	2441	1524	2975	2750	2676	2255	2198
BAX	416	261	363	455	297	273	212	303	365	137	365	257	346	340	263	234	261	171	107	348	677	425	271	227	444	199	305	605	268	797	140	459	793	297	229	104	287	232	424	264	317	315	188	117	302	319	254	182	236
BAD	1087	695	585	1796	1114	398	529	410	379	496	483	522	833	687	744	333	412	669	466	646	1184	475	549	379	985	439	557	936	553	1198	400	549	1790	570	484	405	369	435	1110	491	408	483	486	425	646	703	647	333	363
IARS	1726	2022	1990	1172	2783	2717	1956	2806	2472	2491	2104	2674	2144	2048	1570	2589	2849	2049	1872	2046	2311	3392	2278	2240	1810	2737	2250	1994	2080	1819	2407	3469	1075	2852	2104	2231	2876	2285	1777	2141	2275	2876	2295	2007	3179	2140	1935	2671	3037
BHMT2	756	2364	866	1489	57	18	647	47	218	1999	714	73	104	67	424	114	97	1760	610	900	35	106	671	368	1220	225	598	84	691	687	1728	68	349	85	101	2734	525	780	529	1670	261	107	1800	815	21	479	1347	301	58
PRKCDBP	750	518	577	1383	227	78	288	90	178	395	237	248	277	350	498	110	101	493	217	404	428	283	191	188	726	418	348	514	421	746	307	228	1475	250	258	298	262	207	555	335	189	197	308	227	131	498	480	159	203
COBLL1	1710	5123	2057	1873	464	1312	3000	1294	1384	5416	1817	1552	628	1039	1607	1222	1229	5093	4179	2032	467	1045	1689	1724	1860	1690	1728	630	1660	968	5171	703	559	934	1281	7083	1752	2361	881	4362	1707	1227	3744	3053	1044	1616	3336	1541	1400
SLC37A2	765	250	1455	144	55	82	105	429	165	64	208	84	88	71	82	129	101	358	88	275	174	269	337	117	818	264	266	237	127	1287	329	542	398	91	57	273	225	380	144	469	97	136	763	232	377	176	594	170	92
CDK18	257	79	73	119	260	495	293	481	505	69	303	340	478	559	379	390	416	149	200	419	517	511	443	298	97	291	345	415	377	423	40	357	532	266	362	56	321	166	546	159	403	422	105	131	232	187	112	276	451
CDK19	465	755	757	442	541	803	773	986	1101	561	728	808	622	757	813	1166	852	632	997	610	577	890	604	935	581	1045	651	555	683	469	749	787	470	1064	934	946	725	1103	467	809	759	882	846	871	753	523	597	776	723
PMPCA	993	807	645	1012	1108	934	806	847	776	869	839	727	976	882	1114	669	831	695	732	851	1467	1096	930	718	757	544	753	976	682	1228	555	862	1118	718	849	525	580	778	954	689	808	686	533	838	958	764	689	625	696
TOB2	2367	3434	3252	3282	1705	1535	2788	1346	1952	3262	2661	1776	1219	1752	4678	1665	1744	4267	4226	2397	1316	1728	2646	2319	2548	1890	1988	1786	1812	2388	4225	1919	2195	1829	2195	4324	2210	3324	2089	2862	1867	2110	2515	3592	1719	2050	3452	2059	1725
CDK12	869	1187	1138	661	820	1904	1345	1995	1491	1251	1458	1636	1073	964	774	1905	1764	1242	1284	1347	776	1978	1648	1537	786	1333	1458	807	1330	666	1332	1519	579	1626	1693	1291	1498	1535	626	1199	1661	1568	1404	1296	1727	1143	1328	1617	1750
CDK13	873	979	952	550	999	1496	1141	1463	1071	1031	1173	1358	1002	1172	888	1413	1432	1077	1138	1061	801	1216	1170	1261	714	1172	1181	908	1032	717	1121	1162	742	1323	1383	1062	1188	1162	1018	1021	1474	1592	1096	1118	1215	892	1005	1399	1311
CDK10	607	519	339	685	766	602	401	522	520	451	574	597	533	607	711	514	783	324	351	639	855	727	579	499	402	214	548	876	450	1015	272	651	1152	679	731	185	403	349	729	356	482	420	326	341	483	567	403	478	517
SRRT	1425	877	925	1017	1736	1790	883	1699	1539	942	1566	1733	1514	2036	1072	1079	1826	951	471	1450	2242	1758	1774	1220	982	656	1456	1929	1292	1890	490	1491	1895	1516	1460	460	924	842	1954	940	1396	1537	818	564	1620	1233	1195	1044	1242
CDK16	1865	2025	1677	2096	1914	1278	1893	1154	1592	2285	1537	1181	1553	1543	2497	1309	1366	2243	1885	1753	2044	1902	1559	1469	1611	1344	1561	1664	1358	1978	1603	1685	1804	1512	1336	1665	1188	1439	1762	1604	1294	1487	1171	2287	1499	1657	1564	1279	1511
CDK17	604	661	695	672	404	1116	733	987	730	596	813	936	599	783	716	1021	1031	731	901	769	433	687	876	852	1141	768	879	666	1090	403	775	752	487	966	1047	1047	1032	852	398	714	1177	826	863	868	768	1069	876	993	853
CDK14	512	966	570	316	599	859	760	895	719	730	745	758	491	1060	226	940	789	614	661	676	503	678	639	788	617	1448	967	514	654	364	486	828	430	847	835	1133	905	929	666	548	1096	654	814	690	1048	502	540	1223	1037
GPR126	246	390	249	241	131	377	303	628	530	176	301	435	364	495	123	651	392	383	175	292	180	497	389	323	291	462	368	166	368	173	557	325	264	324	624	350	508	402	196	260	377	429	702	503	237	357	379	775	406
GPR124	4181	4408	4343	4324	1313	700	1609	1065	2687	4867	3648	2537	2168	672	2315	2035	1438	3117	3011	3983	1750	3859	2940	4391	3612	2913	2571	2048	3045	3805	3220	3850	3770	3041	1422	3094	2066	2404	3258	3227	3667	2898	3625	2658	1072	2579	3006	1848	2646
GPR125	917	1332	758	708	980	1871	1232	1857	1421	1496	939	1445	1364	1442	1413	1352	1630	1230	1444	1021	1123	1532	1283	1392	743	1694	1173	1330	996	785	1193	1450	973	1230	1421	1418	1107	1453	1190	1296	1202	1814	1439	911	960	755	985	1349	1459
GZF1	319	370	362	261	335	502	443	514	483	384	520	456	585	443	375	497	541	425	392	457	388	446	474	463	444	428	526	446	547	320	411	468	328	554	512	460	453	434	453	436	532	542	477	383	511	472	408	493	450
ATP6V1B1	337	7	15	33	246	869	139	991	721	37	240	859	4152	555	28	491	712	41	168	559	472	2647	1096	288	31	306	741	970	607	557	19	678	408	729	375	15	980	151	422	92	276	842	161	28	571	454	174	213	476
ATP6V1B2	2142	1902	3210	1760	1557	1383	1690	2024	1724	2054	1821	1528	1409	1467	2298	1826	1687	2123	2432	1689	1648	1771	2211	1573	3324	2472	1753	1498	1555	3479	2882	2566	1862	1581	1590	2716	2212	2498	1804	2484	1518	1697	2472	2334	1628	1841	2138	1908	1729
AASDH	256	292	250	183	358	689	431	586	442	358	429	469	373	406	285	564	568	269	425	367	337	475	355	494	269	453	468	315	434	241	407	357	228	432	555	356	392	426	317	361	608	524	348	378	448	354	369	419	409
MTA3	886	931	705	803	1081	967	1081	980	827	1153	985	929	1176	793	915	1122	834	925	986	856	861	860	765	1076	645	892	972	886	849	697	736	816	814	1075	1126	1120	869	911	988	883	996	982	901	931	1043	801	738	856	916
VIPAR	515	651	628	709	681	586	617	557	366	725	479	558	594	498	698	606	576	648	782	436	468	526	467	546	597	764	473	468	532	617	677	546	556	572	548	759	558	634	646	633	493	522	627	710	534	434	459	523	418
KCNAB1	132	657	590	532	48	184	270	231	163	620	202	162	161	161	360	172	188	692	444	236	79	144	153	177	435	321	220	139	277	274	593	141	240	131	141	497	362	681	152	240	135	122	447	580	91	279	447	229	143
ZNF304	363	417	327	281	493	698	435	540	568	407	616	712	550	581	187	718	641	443	402	348	342	427	464	627	305	641	506	429	420	263	463	550	289	721	623	441	554	512	532	466	632	675	474	331	429	455	341	587	535
ZNF302	653	619	574	405	680	865	810	1027	733	695	656	1006	715	855	631	1027	1057	567	822	655	550	578	533	844	613	1085	714	858	710	500	799	818	512	1135	935	836	943	918	871	923	865	661	837	787	726	833	534	937	645
BFSP1	67	46	40	86	96	79	48	46	63	82	41	48	90	67	24	62	35	45	48	50	69	85	52	39	54	53	56	67	69	83	26	77	82	50	71	46	44	45	86	59	46	90	32	45	65	57	44	50	27
P2RY8	191	142	115	122	74	97	89	94	76	103	118	70	108	76	113	75	76	143	73	79	89	78	230	146	141	65	99	106	159	171	43	171	138	96	69	141	126	167	105	81	111	83	84	52	50	152	131	50	119
STS	1652	4248	1957	1485	367	345	1507	793	643	3019	1026	700	838	366	1094	667	518	3311	1617	1559	453	940	1059	1174	1827	833	1281	547	966	1053	3206	733	760	824	632	6046	1914	1598	674	3287	613	801	3696	2385	505	1375	2590	1041	767
MMP25	56	28	21	8	65	24	23	27	66	10	74	43	87	34	24	20	112	5	16	52	71	32	24	22	68	31	98	111	68	33	17	81	70	95	57	16	37	160	103	22	45	37	24	8	75	57	24	26	42
MMP24	567	390	319	950	400	278	425	228	409	501	395	258	383	414	404	297	271	456	331	400	493	288	367	285	375	189	372	448	380	493	236	301	740	270	433	285	213	229	570	379	293	324	351	248	410	337	279	214	325
KCNAB2	410	175	596	132	98	159	86	123	161	58	262	162	122	132	128	154	108	161	70	212	140	271	317	157	504	118	167	207	136	1452	156	371	388	152	145	143	248	245	169	346	158	130	298	111	122	158	312	135	71
MTERFD1	240	266	257	243	248	275	230	327	287	349	290	265	376	299	262	227	312	251	268	297	234	253	273	246	413	283	249	286	274	301	359	276	253	255	259	316	356	315	249	349	277	318	308	306	301	326	311	342	266
ZC3H13	1540	2937	2032	1057	2145	3159	2625	3000	2462	2812	2590	2661	2217	2408	1729	3205	3028	2441	2291	2345	1371	2870	2593	2896	1449	2141	2701	1777	2416	1135	2459	2458	998	2687	2840	2409	2469	2916	1761	2559	2946	3161	3171	2288	2976	1548	2555	2538	2359
RPL15	22040	14920	17357	24150	41355	32983	20989	29254	21400	17330	17608	28164	31267	35388	27901	28383	22625	16970	24042	14268	32776	22741	22688	24721	24857	40140	17675	27420	22037	23480	17323	25751	30250	25115	23686	20647	19863	24632	33070	18940	24931	27847	17779	21740	15781	21714	15839	24293	23017
TFG	1803	1578	1559	1490	1831	1471	1283	1696	1760	1760	1384	1333	1662	1698	1420	1476	1587	1530	1474	1627	1896	1591	1735	1359	1996	1878	1568	2077	1584	1578	1835	1837	1612	1638	1502	2020	1746	1480	1419	1469	1491	1502	1542	1524	1923	2079	1830	1664	2042
HVCN1	229	234	306	185	67	79	132	100	87	127	108	101	79	94	166	117	80	138	159	108	128	127	157	133	260	156	86	112	115	423	181	249	192	119	84	162	171	142	139	179	130	94	189	131	67	140	152	90	93
FBXO17	345	701	324	666	247	225	461	132	235	665	290	280	273	289	868	213	174	648	494	395	150	158	282	424	415	364	276	336	403	488	383	194	439	245	265	591	206	466	487	507	309	243	562	525	84	269	488	249	216
TOMM34	555	212	365	359	866	625	447	538	741	286	522	581	1005	875	248	633	700	259	329	601	975	786	788	556	429	749	611	928	616	725	294	908	831	716	577	209	605	350	739	417	664	820	310	238	720	801	437	609	856
PIH1D1	939	711	642	1209	1388	678	586	718	717	637	699	750	793	901	912	676	745	596	551	801	1238	795	653	676	862	563	642	1045	759	1103	461	713	1580	771	687	497	637	642	1121	677	654	694	515	463	712	673	648	557	506
RND1	131	20	8	224	297	19	169	57	192	301	727	75	241	32	76	69	55	107	28	246	279	44	162	68	124	18	95	58	71	41	33	143	246	75	87	26	46	54	75	40	124	96	32	82	378	192	309	34	61
RND2	109	52	70	69	139	115	69	101	106	44	143	168	146	249	22	122	70	33	40	116	95	70	81	104	86	141	105	145	148	99	24	58	155	69	93	18	93	78	295	39	180	159	82	15	71	82	68	122	98
RND3	2247	1138	1380	969	2183	3168	1814	3931	3154	2015	3198	2564	1785	2730	972	3698	3089	1375	3322	2068	1775	2086	2526	2293	2329	3161	2230	2559	2635	1718	1724	1999	2376	2473	3125	1232	2843	1714	2098	1621	2973	3342	1799	1508	1808	3005	2932	3173	3555
NCL	11278	11276	9711	9121	16813	14069	9806	13362	10680	11098	10126	11632	14501	13474	11220	13254	13833	10658	7912	9931	16711	15798	13771	11095	9629	9977	9436	14121	10868	10940	7358	14586	10261	11648	11752	8923	10601	11063	14686	10584	9872	14779	10746	7535	11613	8811	10920	8670	10985
CTNNBIP1	1413	1417	785	1761	1221	1017	1233	919	1149	1201	993	1083	1377	905	901	933	1043	1114	1170	1174	1759	1156	1043	1001	1061	882	1048	1250	1194	1379	596	1144	1474	1353	1304	1403	946	734	1158	1056	996	1062	753	1041	1646	1219	874	844	891
PPP3CA	1402	1717	1618	1513	2893	1824	1748	2078	1516	1747	1731	1936	1263	1682	1287	2597	1912	1654	1916	1705	1021	2044	1688	1687	2036	2397	1754	1402	1747	1199	2202	2467	1348	1747	1946	2095	2774	2268	921	2015	1474	1970	2031	1935	1419	1504	1987	2263	1977
PPP3CB	1703	3073	2413	2424	1023	1480	2436	1543	1456	3347	1590	1508	1216	1528	2092	1534	1554	3267	3016	1844	1171	1171	1778	1804	2558	1981	1661	1302	1872	1644	3238	1280	1394	1468	1462	4008	1875	2139	1527	2406	1714	1316	2761	2748	1492	1594	2361	1973	1451
PPP3CC	375	458	357	428	279	367	365	387	321	478	331	273	285	264	497	268	288	380	448	392	267	251	464	385	556	317	374	344	469	397	452	273	376	313	353	496	393	299	391	372	393	351	440	436	370	428	567	304	422
ZNF821	184	103	74	143	183	220	171	182	149	131	126	221	267	224	143	187	180	86	121	165	239	179	122	187	109	128	157	261	150	175	56	161	227	194	246	62	137	114	270	80	207	199	84	75	141	127	96	114	121
LIF	276	34	175	59	219	71	670	146	833	91	598	53	99	188	118	131	392	157	134	706	593	74	1858	271	306	91	392	97	78	110	57	153	320	91	321	10	81	80	100	102	326	620	63	104	409	264	177	158	347
KIAA1549	223	89	95	47	476	433	263	547	462	87	367	491	377	473	34	685	600	103	131	307	524	672	359	477	88	435	446	406	273	205	81	600	273	611	473	138	409	376	308	224	480	608	220	80	587	351	227	440	531
KIAA1012	838	1553	1236	820	673	1474	1558	1770	1171	1706	1269	1369	781	998	1218	1513	1468	1606	1645	1185	689	1166	1220	1390	1066	1247	1387	851	1274	677	1730	1095	567	1487	1293	1771	1461	1518	656	1494	1491	1199	1712	1662	1441	1057	1532	1592	1379
NCF1	188	102	168	53	10	17	7	42	64	24	107	55	46	38	24	38	45	82	17	76	69	62	114	30	104	54	52	90	58	256	122	145	157	45	35	35	57	210	50	48	76	52	72	42	38	71	114	59	75
KIAA1543	419	1	4	0	1091	659	235	613	432	12	276	706	683	806	3	385	654	12	52	405	966	799	417	408	0	208	553	615	348	303	0	411	502	775	779	10	190	203	471	111	376	630	59	1	815	370	133	225	459
LRRC41	1971	1664	1673	1832	2003	2072	1740	1695	1794	1666	1697	1819	1871	2114	2074	1825	1750	1677	1925	1765	2498	2351	1931	1720	1521	2038	1755	1815	1575	2012	1586	2218	1787	1810	1830	1692	1626	1607	1922	1497	1779	1848	1235	1769	1810	1979	1450	1752	2115
LRRC40	227	349	342	223	209	413	332	483	362	407	328	360	279	296	377	395	429	353	485	300	217	389	381	349	407	356	315	283	361	216	390	377	164	387	381	449	404	344	182	374	376	356	419	407	378	402	364	489	385
LRRC42	502	312	440	362	614	455	398	501	576	338	423	533	629	601	337	525	523	364	360	476	706	595	598	452	586	522	499	660	604	572	307	644	450	581	542	292	488	424	646	352	518	635	347	274	696	644	420	490	614
LRRC45	336	157	153	287	441	202	105	222	199	92	168	218	369	208	128	196	228	120	64	214	491	342	210	158	169	63	177	378	163	375	40	178	487	254	229	37	80	126	308	121	134	175	100	56	255	128	130	67	140
MMP23B	113	112	145	240	30	15	38	19	45	37	109	40	85	10	34	18	30	51	56	146	139	132	65	49	275	179	82	138	79	398	42	96	589	71	71	22	58	72	181	46	37	77	59	87	32	105	74	57	55
LRRC47	1311	1077	857	1392	1491	1296	1117	1238	898	1144	1019	1124	1354	1174	1598	964	1154	1047	1059	1027	1672	1246	1077	1136	982	1100	1061	1156	982	1293	864	1081	1533	1045	1158	1062	932	1138	1526	982	1101	933	875	1024	993	1075	1015	953	1004
HDAC10	389	228	195	376	226	303	184	306	223	176	195	287	525	228	289	209	295	197	176	260	431	387	264	228	240	122	266	336	179	634	125	249	504	252	299	122	175	178	268	230	240	207	162	190	273	330	206	198	171
LRRC49	96	66	79	93	90	170	89	174	142	92	130	160	131	137	83	175	139	53	117	112	94	86	131	143	115	273	123	152	169	94	140	118	105	153	138	92	130	143	177	137	220	140	156	105	79	157	100	199	135
LRRC48	82	11	7	17	198	109	46	77	112	9	107	169	78	146	9	98	135	8	27	92	142	44	66	84	16	89	118	177	120	46	14	125	45	203	116	11	54	49	159	42	169	72	25	15	106	72	40	68	117
GPATCH4	625	459	472	406	718	624	318	729	575	488	518	579	854	621	451	528	674	421	213	582	780	548	680	462	533	343	534	937	526	647	267	632	581	537	483	221	468	486	802	541	395	711	556	269	740	488	613	385	422
B3GNT5	255	297	262	302	247	356	622	411	837	860	680	350	361	528	271	518	366	474	649	591	182	420	449	519	482	327	445	240	382	198	382	265	265	221	526	376	366	317	220	271	423	757	271	268	260	249	552	404	335
B3GNT7	176	77	237	31	94	58	43	65	126	26	87	88	86	129	34	85	62	100	36	108	754	73	99	87	185	114	92	144	62	327	103	148	201	63	91	31	95	72	109	80	111	133	108	54	131	123	103	77	135
B3GNT1	727	876	785	1294	990	676	730	452	436	718	703	776	835	836	774	593	549	826	903	667	741	553	430	728	741	686	555	704	720	814	711	663	1138	675	651	814	529	740	990	729	736	568	732	733	521	663	629	490	491
B3GNT2	872	473	652	713	1102	1586	911	1346	1390	452	1082	921	1159	1430	403	1299	1362	564	1015	1024	1071	906	1242	1095	1103	677	1021	817	1387	797	642	953	741	857	1369	816	1048	744	720	643	1376	1384	753	613	1399	1023	798	1053	1315
B3GNT3	83	0	10	19	121	719	41	403	238	37	20	352	270	298	6	571	427	16	78	112	657	1024	648	304	28	154	58	177	147	223	1	223	162	95	278	8	272	97	56	94	103	664	69	1	85	69	62	70	173
FNDC4	893	594	873	953	320	113	443	85	260	672	282	210	183	360	1092	136	91	491	427	436	287	143	266	244	904	210	339	552	317	678	577	230	711	148	176	387	330	288	662	645	174	229	407	675	131	357	770	224	222
B3GNT8	100	32	62	91	141	43	48	23	33	24	51	52	63	144	60	37	35	48	37	69	154	38	61	57	88	69	67	71	50	213	45	79	235	59	60	21	32	57	148	57	72	76	44	29	55	52	70	54	59
B3GNT9	358	204	375	207	370	208	193	178	294	210	243	294	237	268	116	175	213	191	169	361	369	406	248	183	374	391	274	526	302	494	237	418	345	326	290	183	252	215	422	225	305	327	219	233	252	266	219	205	428
ADRA2C	143	86	106	460	43	15	36	27	48	61	91	30	219	40	168	22	20	153	46	91	70	14	64	56	208	36	72	137	81	124	51	27	516	43	55	66	74	57	121	79	45	40	119	81	30	160	102	33	53
MRPL46	481	536	485	691	541	346	499	339	325	545	325	324	500	454	996	324	306	601	568	400	468	323	310	400	536	331	344	414	340	530	415	329	406	289	345	517	387	392	673	492	314	362	380	669	275	446	387	307	286
SEC63	2617	4214	3184	2268	2136	3564	3348	3739	3603	3647	2824	3278	2537	2575	2688	3567	3403	3442	3357	3076	2452	2921	3073	3411	3054	3965	3059	2916	3641	2121	3956	3117	2024	3861	3187	4819	3260	4325	2205	3630	3048	3144	4467	3427	3386	2901	3420	3349	2869
PWWP2B	522	340	266	694	431	229	247	344	189	219	240	335	453	378	508	143	232	417	160	318	574	343	306	214	206	117	290	427	300	545	166	234	636	293	319	145	146	199	382	237	215	216	217	225	228	327	337	145	239
PWWP2A	283	270	372	252	320	534	373	612	329	379	411	470	425	396	276	451	540	349	542	331	290	470	409	461	343	399	420	305	446	283	396	436	271	450	476	478	448	375	247	413	483	466	404	466	387	387	429	494	397
FGFR1	5755	6861	6223	5320	3958	4772	5184	2153	4474	6865	4850	3791	4010	4658	5161	4075	3748	6835	5198	6209	4026	4261	4566	5109	6669	5959	4813	4222	4742	6271	8197	4648	5465	4650	4944	6271	4081	5779	5190	6102	5929	4784	6553	7415	3134	4005	5829	6798	5981
STAT4	61	203	60	64	42	100	259	106	68	166	59	136	64	57	157	103	63	161	293	69	56	35	91	145	86	91	59	168	102	91	59	80	71	87	86	89	165	95	106	139	151	72	124	336	36	84	93	87	74
PCYT1A	403	1001	612	383	338	320	588	334	450	921	439	450	513	292	549	441	332	886	577	498	273	439	406	460	471	370	527	286	413	354	729	458	202	415	342	806	496	546	386	656	419	400	774	845	465	422	676	467	438
PBRM1	1250	2846	2181	1133	1096	2103	2539	2315	1892	2933	2071	2025	1232	1407	1857	2416	2420	3132	2794	2020	934	2231	1839	2327	1578	1939	2146	1176	1865	1037	3307	1730	816	2195	2203	3690	2242	2818	1102	2569	2312	2043	3035	3192	2042	1491	2706	2394	2051
DAAM1	659	1532	592	383	529	892	1026	961	1046	1509	978	851	743	541	499	1233	1156	1964	1304	789	447	918	1136	1004	769	943	1094	470	977	406	1405	721	289	929	1083	2217	946	1299	464	1417	1306	976	1485	835	1301	1146	1902	1369	1139
DAAM2	1179	3453	2497	1984	435	565	1721	452	893	2696	1632	862	693	429	1656	914	556	3597	2146	1639	399	1371	1627	1654	1722	891	1335	381	1279	1547	2559	882	837	737	790	3873	1700	1838	1080	2587	1147	934	3581	3268	320	1102	2810	1038	767
HLA-DRB1	5166	6096	6970	4887	1477	3528	1813	2465	4490	1154	3934	4689	1746	2128	2758	2824	840	5266	817	2372	7689	965	5390	1251	5667	2316	5041	4681	2099	11574	2004	6594	7648	1859	2421	2053	7328	2205	3592	4218	3123	1710	3937	1039	1508	7806	7486	529	2363
HLA-DRB6	223	148	66	805	184	0	107	123	141	207	110	1	209	342	192	89	228	45	137	337	85	260	298	146	439	205	13	311	139	686	320	341	995	82	224	155	129	88	212	144	96	207	153	147	95	111	68	219	114
XAF1	630	1050	779	553	322	1040	559	994	825	852	1144	1427	530	461	612	559	839	996	839	2561	336	1143	782	920	617	859	868	1313	903	1120	1504	714	801	555	761	917	5322	579	788	1136	919	656	1041	2189	399	1411	958	710	1152
PWP2	604	554	502	536	811	606	448	597	599	504	573	590	590	724	595	603	673	540	370	586	864	721	656	523	528	384	686	717	560	780	384	753	737	536	594	312	498	591	669	501	544	650	417	399	556	573	571	426	494
HLA-DRB5	959	3581	3715	1617	416	2333	416	623	1476	303	856	3491	476	656	543	325	347	3014	279	379	4143	585	512	234	940	263	3718	839	522	1835	524	3974	2921	250	744	129	4254	492	525	2163	1584	614	712	85	351	4018	4081	263	380
CCDC152	191	273	307	239	46	112	215	103	111	210	136	165	118	120	228	175	139	206	274	140	106	94	149	191	406	293	171	184	169	390	289	110	261	162	123	415	221	253	129	305	173	67	374	285	100	178	215	229	103
GUK1	3006	2183	1822	6277	3139	1108	1453	1136	1623	1369	1642	1271	2901	1636	3158	1028	1089	1609	1055	1899	4183	1550	1424	1275	3199	1178	1566	2455	1458	3281	1110	1707	5657	1310	1257	1043	1239	1594	3157	1691	1233	1160	1148	1155	1566	2268	1707	950	1148
CCDC157	34	3	4	5	58	47	15	41	56	6	33	41	44	16	9	27	45	3	2	47	73	34	31	20	6	18	52	74	21	35	2	41	40	47	55	2	12	14	41	12	44	36	4	5	53	43	19	21	43
CCDC159	229	100	125	149	190	158	107	170	187	67	179	172	209	185	73	161	188	81	49	198	275	141	145	146	133	115	197	272	171	252	55	144	274	197	186	74	121	78	235	117	177	153	114	54	266	192	113	105	149
SNX21	1177	1453	1307	1722	548	472	1004	391	545	1231	676	439	641	471	1302	422	470	1158	1013	847	636	463	808	797	1458	570	686	763	752	1550	979	436	1355	445	580	958	516	865	939	1119	644	488	837	1088	349	820	1204	500	465
SYT9	51	1	2	0	25	21	33	129	42	1	72	89	49	35	1	178	18	4	2	40	83	15	27	98	0	19	103	89	35	10	1	40	27	69	75	12	51	38	20	29	55	171	12	1	131	85	34	104	62
LRRC4C	78	12	14	4	23	111	101	190	164	27	114	70	137	257	25	114	85	26	56	92	190	71	161	92	47	173	162	242	93	55	41	130	181	88	196	41	127	84	86	89	155	317	45	12	75	165	98	218	193
MTCH2	1759	2098	1579	1744	2046	915	1230	1023	1122	2086	1277	985	2202	1091	1183	1091	1038	1933	1108	1315	1741	1353	1123	981	1693	1246	1174	1485	1281	1472	2176	1569	1208	1240	961	2089	1444	1294	1633	1647	996	1094	1680	1569	1815	1419	1495	1176	1222
FN1	20483	33456	72479	14714	4855	1266	3417	3014	8179	12391	40819	4272	8550	1266	5481	5724	4471	17637	10375	14980	3328	35869	8336	7155	34282	21086	10064	10179	12902	26804	33567	19715	11035	13857	4990	9033	19739	35175	9121	19612	6919	18354	26624	19913	8931	13541	27316	10375	8420
ATP5J	2021	2555	1716	3129	2581	909	1895	1091	1064	2626	1215	1036	1928	1210	3041	1005	831	2192	2032	1293	1663	847	996	1190	2718	1698	1122	1747	1467	1707	2301	1236	1881	1064	1019	2621	1568	1531	3032	1959	1028	1201	1686	2613	1263	1703	1540	1053	964
SYT1	67	28	40	56	50	142	58	427	140	21	211	89	91	113	35	126	85	23	53	60	66	36	82	124	65	136	82	45	99	45	53	76	89	79	95	22	161	117	243	268	89	129	96	30	144	69	66	126	126
SYT7	1108	276	294	217	3084	1556	615	1599	1498	221	776	1714	2058	1043	159	1708	2243	225	300	1030	1488	3036	1159	1057	259	710	1294	1713	1237	781	204	2621	740	3654	1720	265	697	947	981	551	1090	1437	402	183	1441	687	398	734	1471
SYK	795	514	1292	203	573	427	375	429	651	107	509	580	511	415	131	644	464	384	222	507	494	628	734	547	951	584	761	773	448	1666	654	998	532	627	460	464	802	667	467	592	601	517	910	364	507	673	826	673	500
OBFC2B	590	436	449	670	719	427	380	363	411	424	397	469	677	525	576	413	386	398	436	399	754	458	390	416	579	446	385	686	447	556	362	609	810	476	421	388	435	534	683	416	478	453	337	368	487	524	374	394	435
KAZ	915	789	525	701	601	1176	771	952	899	612	771	865	840	804	267	847	873	1303	497	917	778	1036	928	759	549	795	819	872	688	829	718	911	689	670	833	964	750	621	737	1036	776	955	773	687	666	850	978	835	926
OBFC2A	295	350	538	230	141	215	310	224	504	329	347	184	109	314	260	226	245	446	402	414	196	221	397	240	543	264	435	343	168	723	327	362	323	176	229	368	542	291	259	442	251	231	392	538	187	758	504	443	207
TASP1	172	169	172	156	166	374	194	362	293	144	200	271	239	282	110	252	303	146	178	233	186	238	254	232	211	231	250	230	261	184	187	217	143	263	310	196	260	212	159	210	320	239	215	186	221	255	221	319	279
PER3	747	2163	749	506	605	1743	2427	1699	1483	3352	1467	1086	1065	602	1149	1220	1617	2754	1557	1775	599	1495	1218	2216	591	2857	1621	1083	1543	1083	2653	496	400	1978	2167	2803	1998	924	1429	1408	2655	903	1728	5194	755	1167	1598	2497	1641
FUBP3	1020	1236	1001	1058	1084	1421	1152	1289	1160	1250	1103	1275	1293	1126	1419	1281	1337	1259	1260	1116	1008	1344	1266	1256	1039	913	1128	998	1214	736	938	1191	719	1284	1335	1352	1041	1114	909	1143	1238	1181	1231	1110	1217	1038	1170	1148	1039
ATP5L	3206	2865	2555	4280	5115	2047	3427	2166	2109	3650	1806	2121	3258	3055	5146	2142	1842	3171	3649	2165	3262	1829	2031	2335	3585	3299	2007	2951	2543	3251	2960	2475	3221	2134	1796	2868	2236	2441	4772	2398	1952	2284	2047	3980	2106	2690	2020	1951	1970
LOC100133331	110	105	155	35	86	187	160	105	118	166	133	156	63	113	113	60	141	83	76	98	84	136	114	137	21	119	139	145	125	123	158	93	105	131	151	55	72	70	128	91	221	132	65	128	106	124	63	162	204
COLQ	49	41	42	31	33	66	34	58	57	47	55	46	22	40	19	38	71	56	44	58	54	50	46	45	29	40	46	64	40	89	29	50	59	32	62	23	41	33	56	45	64	48	23	44	35	95	30	38	79
SLC9A3R2	2376	2500	1382	4383	1888	872	1495	764	1193	1812	1186	1110	2577	1293	4413	603	1124	2667	1036	1760	1962	1191	1435	1148	2291	632	1503	2079	1620	3371	955	1182	3918	1552	1078	844	1220	836	2744	1602	986	845	1223	974	1041	2639	1830	502	779
SCHIP1	232	372	230	424	231	372	363	223	415	487	256	281	239	492	248	279	299	292	498	300	318	255	375	249	437	384	256	386	370	285	258	290	390	212	277	275	275	245	628	310	411	302	302	286	290	529	306	346	392
FAM189A2	592	147	91	247	1376	2297	739	1382	1109	136	699	1483	1328	2314	58	1450	1345	259	439	688	1351	1526	1071	1061	102	1317	815	1219	748	813	80	779	1024	976	1648	280	842	483	1336	365	1254	1539	346	159	953	557	388	1220	1377
ZFYVE19	520	303	315	545	697	440	381	489	401	316	433	499	581	497	375	482	512	308	316	503	724	512	463	460	377	304	443	667	380	690	191	422	674	485	516	203	311	313	675	383	376	424	263	288	439	343	269	303	312
SAP30	138	76	127	140	151	91	79	136	122	125	146	93	150	137	174	106	92	85	117	99	188	98	81	99	169	120	119	223	103	156	103	117	155	114	154	94	126	115	135	101	94	134	78	64	161	127	91	90	119
TRIM5	382	534	428	287	529	673	457	669	586	364	568	603	447	530	235	698	740	333	412	678	679	755	587	485	423	631	565	682	544	452	497	744	417	611	639	391	1046	482	436	481	670	591	486	491	795	703	489	538	644
HFE	254	336	325	111	114	302	302	244	286	214	270	321	140	192	117	287	257	231	302	301	113	267	245	302	224	276	299	199	288	209	282	281	111	373	260	369	287	239	167	335	299	269	352	280	458	268	276	265	267
TCP11L2	153	409	333	108	110	257	354	328	387	548	327	314	177	179	208	579	331	409	590	266	71	274	245	377	191	479	303	95	280	92	485	191	70	340	383	328	301	358	94	328	478	324	409	395	243	154	327	386	212
NES	2989	2727	3313	5424	7065	7333	2812	2660	3450	2365	3206	4311	5447	5121	4658	3333	3730	4517	1211	3725	10773	11150	3509	3690	3703	2406	3834	4506	4223	4542	2111	7842	4844	4174	4735	1604	3134	2104	6244	2614	4245	10646	3412	1730	4103	3138	4321	1854	6555
CNTROB	683	423	520	506	911	924	559	836	821	398	781	797	776	845	468	857	891	423	332	761	962	1056	747	715	439	460	732	901	671	877	300	692	885	936	925	311	431	416	866	477	802	841	443	380	793	539	537	619	720
PALMD	4654	10281	5006	7306	1281	1902	4363	1801	2322	11433	3059	1561	1613	1486	4156	1601	1382	9435	6514	5117	785	1645	3697	2982	6507	1752	3234	1806	4829	3901	12008	1038	3175	843	1531	11394	4530	4821	3479	8509	2057	1369	7560	8434	766	3892	7122	1962	1068
ANGPT2	384	400	447	392	141	109	209	279	254	226	767	226	414	123	179	260	107	320	326	336	128	173	333	364	916	461	514	473	642	273	580	246	733	321	155	257	1529	424	458	620	317	232	499	1137	174	633	656	457	205
ANGPT1	657	2662	662	1011	39	237	872	124	227	1661	645	211	98	167	539	236	258	2300	1585	930	66	170	512	433	1031	353	586	89	587	346	1456	103	281	157	233	3762	887	835	224	1382	344	92	1765	1361	141	557	1247	392	191
TRIM4	1239	888	898	1013	1567	1541	1060	1687	1078	871	1075	1221	1146	1232	1264	1540	1334	778	1334	1144	1406	997	1317	1371	898	1781	1240	1012	1009	1209	756	1230	920	1532	1504	1211	1588	1690	1326	980	1358	1412	945	1425	1278	1341	865	1422	1229
PRSS22	93	1	5	0	101	71	49	128	158	5	96	94	242	160	0	67	117	8	9	103	232	67	114	54	2	35	86	110	71	59	1	60	124	82	131	1	25	35	125	26	95	100	8	0	98	101	34	52	76
MRPL45	920	996	919	1083	1780	1313	1200	1273	846	1233	781	1017	1503	1194	1522	1333	1190	1069	1496	691	1155	1164	985	1013	949	1396	789	925	917	894	1013	1084	955	1025	1056	1199	868	1099	1384	1025	824	1286	932	1359	917	918	740	847	1006
ZFPM2	352	648	575	379	59	36	435	118	211	776	375	110	119	57	522	120	119	723	661	321	43	137	244	418	525	579	299	74	402	230	664	155	199	118	147	555	280	507	106	471	359	171	581	824	76	221	454	238	168
SEPT10	1527	2672	2242	2016	1002	2473	2782	2853	2325	2184	1974	2360	1797	1976	1903	2761	2364	2411	3099	2113	1059	2296	2353	2659	2441	2817	2417	1583	2381	1354	3021	1746	1157	2006	2467	3916	2732	2342	1282	2966	2631	2284	3309	2859	1725	2310	2926	3278	2261
C1orf52	275	285	230	287	258	466	350	415	323	395	360	347	280	325	346	333	364	295	362	302	258	299	324	378	402	294	313	318	334	360	309	270	374	306	418	289	351	284	231	322	414	323	284	349	257	363	304	348	276
C1orf51	59	97	22	10	61	158	44	101	88	94	63	54	145	59	98	61	135	112	18	137	73	159	70	139	29	194	81	201	98	129	49	41	53	131	151	117	212	62	301	32	191	59	67	294	74	60	37	87	130
C1orf50	131	176	154	238	201	129	192	158	125	187	114	153	137	189	233	140	128	201	211	141	156	111	141	139	218	146	120	154	142	182	167	142	186	143	152	220	137	166	190	167	147	129	144	184	142	131	142	134	132
C1orf57	584	547	406	715	616	420	501	431	383	578	410	496	662	507	497	422	369	491	386	431	422	302	424	467	550	471	409	561	470	550	390	492	499	339	301	542	447	376	602	454	313	422	506	472	417	515	440	295	407
C1orf56	199	129	145	276	142	97	168	115	116	124	115	121	163	183	204	107	106	137	182	145	180	114	138	121	166	135	132	214	133	194	115	123	223	134	129	150	105	162	187	114	113	121	95	163	152	165	111	96	113
C1orf55	437	526	482	447	373	946	785	852	839	823	1040	741	548	618	528	804	804	667	803	767	401	711	950	747	635	569	862	461	707	257	580	599	315	705	968	680	712	721	298	528	888	689	584	676	782	584	895	712	651
C1orf54	187	283	262	289	97	55	86	76	86	143	138	86	81	88	81	81	61	149	105	108	69	109	96	44	450	169	105	226	127	328	130	224	254	127	38	179	225	106	205	124	77	122	128	118	53	172	97	69	100
MPZL2	637	157	253	425	661	988	622	1338	1366	71	793	856	857	1467	136	865	922	307	229	765	1182	820	1040	557	315	1442	1011	959	850	422	267	943	968	631	1103	134	1123	378	869	451	1007	1248	556	304	1286	1194	664	2004	1308
C1orf59	252	207	262	154	349	240	181	159	256	138	194	333	468	176	150	271	215	203	185	191	254	226	171	219	250	150	144	296	152	268	136	227	157	193	260	237	254	161	217	183	190	246	171	169	226	250	222	169	210
C1orf58	242	448	392	142	267	375	481	496	424	457	444	576	334	278	276	693	439	427	467	347	162	365	280	491	227	514	437	223	270	109	521	363	105	622	448	499	507	591	190	426	446	507	551	433	601	321	362	504	412
LOC647979	10815	19008	10886	10015	7625	12075	14313	11806	12519	14446	12405	12736	9844	10685	7611	13951	12011	14589	12685	11014	7917	9251	10742	14450	10168	17873	12051	9327	12503	6999	16283	11811	8610	12393	12712	24147	12509	15358	8944	15368	14232	10474	16882	13521	10115	11136	13036	15388	11020
ICMT	2525	3575	3237	3130	1975	1530	2387	1568	1861	3038	2112	1957	1831	1823	1682	1909	1645	3332	1908	2456	2738	2189	2024	1714	3140	2449	2093	2237	2210	2390	3267	2741	2485	2189	1522	3753	2530	2593	2211	3108	1926	1706	2939	2777	2423	2285	2693	2313	2139
NIPA1	322	461	590	339	207	353	402	418	324	471	361	402	287	294	342	416	306	510	535	336	245	404	297	390	299	390	392	240	340	273	572	382	231	395	328	551	452	471	241	484	343	328	591	438	535	360	425	465	257
TBK1	528	550	623	467	592	659	628	896	789	538	684	635	719	602	477	750	722	503	578	708	540	519	689	624	696	757	681	614	701	483	692	621	497	663	668	626	878	692	538	716	704	765	778	568	723	720	590	771	717
LAG3	46	8	22	47	8	29	12	23	37	26	27	19	18	21	11	19	21	16	21	29	22	16	39	31	17	32	20	41	28	52	13	36	83	16	17	6	76	20	28	20	36	16	16	14	8	34	10	28	24
RGP1	121	220	123	83	149	208	229	245	258	213	223	255	118	160	121	267	208	175	189	188	134	213	189	255	77	191	193	116	173	61	183	240	62	240	224	196	200	208	108	177	254	208	186	211	223	133	144	253	197
FCF1	750	963	772	693	657	986	867	936	765	986	860	928	837	774	930	1100	940	847	1040	779	718	834	790	928	983	1029	820	713	806	748	1014	1080	649	912	959	1074	920	1002	744	937	937	881	978	939	874	977	911	993	853
MPZL1	4316	3026	3770	2952	6087	8510	3666	6154	6038	2554	4220	5839	6945	8080	1901	7796	6622	2832	3535	5083	6500	5528	4350	4758	3873	11018	4118	6740	4640	5459	4538	6116	6081	4807	5976	3020	6559	5079	5620	3668	4561	7793	4319	3368	6237	4424	3281	5800	6629
ATP6V0A1	1664	1298	1628	1615	1765	1466	1803	1250	1475	1432	1630	1649	1610	1709	1500	1522	1458	1447	1826	1423	1420	1264	1431	1541	1200	1970	1631	1402	1235	1932	1636	1617	1554	1340	1413	1636	1369	1643	1565	1316	1636	1291	1414	2061	2190	1468	1367	1729	1955
ATP6V0A2	389	458	485	425	478	447	431	507	566	437	532	440	506	475	347	636	446	493	465	472	371	384	455	473	469	520	551	443	440	442	633	681	392	617	463	670	608	548	479	576	508	484	652	433	433	689	500	738	437
GPR98	97	1	0	1	256	742	209	623	363	16	312	737	332	293	1	850	934	6	117	259	555	1189	257	509	2	335	444	380	276	92	1	638	60	1181	813	39	400	493	147	130	507	612	105	1	487	232	85	278	445
SLC22A15	39	28	64	13	27	89	39	95	115	56	82	83	76	86	51	91	136	25	39	72	22	36	89	63	39	90	95	83	112	55	31	50	43	100	69	23	65	62	78	53	81	45	66	44	69	54	62	79	74
C17orf108	395	540	269	641	355	382	424	340	269	298	306	317	606	325	401	337	312	362	369	351	483	280	391	466	309	400	315	348	381	452	336	191	456	239	422	486	339	281	468	412	403	265	339	339	178	489	313	245	292
C17orf106	379	185	181	449	468	283	210	221	271	241	187	262	361	347	364	219	255	179	174	232	477	278	253	176	286	114	209	370	188	446	100	247	431	183	237	118	142	171	439	197	172	215	173	148	226	199	200	116	194
C17orf107	184	28	15	29	170	248	125	187	302	30	207	257	169	352	14	131	188	31	46	155	205	87	256	126	43	121	168	237	150	123	7	120	165	147	264	18	66	79	308	42	218	162	43	33	219	98	78	126	126
C17orf103	1304	2579	1615	1952	971	693	2363	602	629	2284	1082	840	632	873	1823	895	618	2683	2173	1387	732	646	895	1118	939	748	1132	632	864	1127	1546	591	1253	905	1029	2460	813	1345	1311	1767	792	721	1484	1997	565	736	1357	673	408
C17orf100	42	17	16	22	81	94	39	72	60	14	52	106	95	118	21	50	102	20	29	47	91	69	39	51	30	49	54	73	57	48	10	64	70	76	84	22	39	38	65	28	79	107	18	13	44	46	26	61	71
C17orf101	433	320	292	555	559	293	305	335	334	268	304	327	454	269	545	309	279	313	251	376	469	400	306	302	299	196	306	488	293	556	169	321	476	356	396	189	204	257	454	268	282	353	225	254	427	263	282	198	264
SMPD4	1525	1132	999	1119	1505	1806	1248	1508	1298	1197	1379	1493	1630	1541	1174	1343	1604	1114	1129	1357	2044	1660	1396	1501	937	1302	1628	1751	1220	1685	1016	1595	1624	1390	1586	939	1160	1085	1643	1108	1606	1337	898	1129	1523	1431	1089	1386	1651
ATR	561	758	592	271	663	1251	809	1602	1209	895	922	1105	729	651	384	1255	1363	683	795	937	656	1252	1037	1052	558	942	1101	807	891	438	1115	1057	400	1074	1097	780	1159	1018	450	871	1193	1173	1030	826	1188	755	805	1285	1239
ADAM33	690	332	648	701	186	290	319	285	630	468	590	466	307	69	903	322	593	387	524	787	317	582	692	972	823	743	733	829	680	1596	764	495	1001	525	544	292	815	668	670	874	911	431	721	560	223	749	589	645	508
SMPD2	197	109	119	180	318	189	136	203	223	123	136	206	246	210	109	211	241	88	105	181	410	213	189	155	156	162	196	312	174	211	73	244	234	195	194	74	141	115	200	139	134	169	48	83	328	179	117	128	179
BRIP1	13	7	20	8	11	103	34	69	108	24	40	45	46	27	33	79	70	16	26	26	51	182	49	38	6	31	18	26	28	13	7	97	11	50	43	8	32	72	8	26	55	63	17	22	56	15	10	41	61
ITGBL1	381	529	732	287	607	990	240	448	611	287	435	810	594	651	307	1326	814	390	168	491	551	334	436	499	729	2193	582	329	347	719	692	895	502	663	1400	246	995	960	511	1213	297	955	1545	240	431	437	817	506	1204
ZDHHC3	2165	3125	2228	2669	1838	1461	2193	1397	1630	2483	1748	1595	1476	1525	1823	1546	1434	3260	2096	1925	1773	1277	1760	1586	2443	2052	1852	1517	1626	2015	3024	1776	1648	1516	1503	3421	1781	1981	1857	2816	1631	1507	2491	2447	1668	1903	2134	1973	1596
ZNF571	86	84	84	87	98	202	110	184	94	80	135	136	126	160	56	155	156	87	114	108	84	89	91	146	94	133	133	108	147	77	116	96	93	132	128	117	146	115	97	127	157	150	136	90	104	140	87	135	101
ATP5A1	11897	11676	8855	12219	15357	9467	12820	8767	7766	15384	7695	9311	11499	9965	14706	9423	9292	13521	12423	8978	13719	11565	8573	9833	9475	10823	7936	11006	9557	10923	10822	11187	9076	9325	8752	10350	8498	8490	13086	9695	8190	10706	8534	15003	10994	10395	7984	8461	10000
SASH3	496	241	514	82	124	202	91	252	242	42	214	196	174	206	72	251	193	136	71	218	220	221	462	180	510	187	238	430	187	1452	167	521	462	223	153	133	425	305	280	274	257	191	297	102	111	398	296	234	216
RAB30	185	317	265	114	153	268	296	261	344	354	291	342	393	269	88	281	256	274	290	375	75	178	225	309	157	327	287	125	499	83	380	181	75	270	293	367	222	441	225	345	306	201	496	204	294	140	326	343	287
TTC28	985	2030	1549	840	596	1439	1428	1159	1343	1489	1440	1532	1030	1239	865	1463	1079	1673	1834	1374	662	1516	1309	1709	850	1482	1290	936	1403	1065	1341	1223	884	1197	1238	1551	1506	1486	1429	1379	1809	1574	1744	1865	814	1140	1286	1468	1448
AAMP	2588	2122	1855	3202	3155	1934	2013	1722	1929	1896	1985	2235	3142	2588	3068	1785	1934	2168	1480	1971	3315	2099	1988	1862	1910	1089	1888	2771	1963	2540	1073	2049	2805	2004	2085	1076	1286	1791	2801	1768	1701	1783	1449	1468	2183	1848	1830	1361	1364
LRRFIP1	2871	2565	2860	2606	3457	2534	2369	3024	3176	1953	3198	3159	3030	2319	2000	3720	3428	2169	1821	3171	2426	2230	3015	2706	3849	2734	3540	3621	3809	2468	2514	3095	2463	4316	3343	2147	3309	2807	3064	3152	3093	3208	3314	2100	4012	4273	3694	3500	2863
TTC26	53	62	65	16	87	132	79	121	132	51	132	154	77	51	41	161	173	41	75	102	78	126	109	117	59	128	111	106	87	38	89	138	29	156	125	65	108	137	51	78	157	125	89	53	150	98	123	166	132
DOT1L	483	301	304	295	612	486	400	455	456	242	483	545	357	481	322	405	617	445	254	483	668	1000	566	443	366	245	519	458	287	674	228	636	598	523	570	141	313	296	341	311	500	499	249	279	541	551	387	386	621
TTC22	47	0	1	1	45	104	42	110	51	1	59	134	49	106	1	78	80	4	6	56	113	135	75	54	0	52	75	59	41	23	2	71	42	96	120	1	53	29	56	16	73	96	16	0	73	30	26	55	41
ZNF572	30	42	37	16	39	120	53	119	50	27	47	84	79	67	36	102	97	17	43	37	39	77	38	60	38	76	42	60	55	39	37	69	31	81	84	44	74	70	52	59	72	75	54	50	47	53	28	52	64
CARS	1145	1388	1219	1098	878	586	933	711	707	1331	814	618	1136	640	1009	622	687	1259	710	1270	1047	657	888	663	940	628	779	930	872	1196	1057	806	1151	695	742	1133	841	770	1047	1150	649	726	892	835	799	744	962	686	673
PODXL2	388	125	57	136	683	684	166	583	345	136	260	424	751	293	128	379	460	110	116	203	1088	620	401	320	120	171	188	376	203	436	48	480	370	321	467	70	249	222	177	152	243	567	150	70	700	279	144	184	347
IL6R	290	330	688	209	234	300	436	253	490	339	400	462	221	425	374	351	278	401	523	314	119	142	543	440	397	453	341	236	307	316	654	283	150	295	452	382	393	770	223	490	367	304	593	359	239	321	443	430	460
ENO1	18113	13477	14665	18161	25842	22238	11544	17061	15699	10700	12812	13489	19563	22212	12302	15975	16559	14526	8750	14760	36486	22597	16621	12961	16495	15620	10861	16480	14587	21795	10611	25694	21139	12651	15446	10091	13368	14554	19995	14288	13628	20466	11925	9456	14011	12368	13292	10741	21233
ENO2	396	128	245	218	223	369	201	528	389	154	405	390	639	464	170	352	316	183	191	371	308	262	469	371	347	428	450	476	573	351	235	305	532	224	211	87	299	310	546	300	430	399	269	137	276	317	288	558	347
ENO3	55	76	43	67	56	44	65	48	31	46	35	40	31	27	107	42	57	69	47	40	48	51	31	41	21	11	47	61	31	66	13	45	51	27	42	32	25	121	45	44	33	36	38	50	50	18	27	13	18
TRAM2	1590	1647	3226	1091	793	778	1108	697	1307	1217	2370	1206	994	830	1130	1373	1229	1555	1671	1728	1039	1670	1192	1604	2180	2185	1709	1033	1281	1219	2282	2127	1675	1477	981	1698	1662	2156	1126	2546	1335	1632	2270	1505	1076	1641	1999	1654	1216
SYCP2	87	29	23	19	111	787	318	572	493	57	343	357	924	225	29	671	702	58	106	182	202	404	371	415	22	183	399	366	193	75	26	137	99	274	589	48	258	189	136	157	623	487	65	69	337	243	109	370	427
NPAT	312	403	406	205	252	972	627	1097	668	518	606	674	341	480	389	777	836	428	612	516	272	684	644	744	303	638	673	330	622	228	538	526	204	706	751	546	672	698	259	490	836	632	570	659	564	457	586	773	631
TAOK2	1759	1668	1485	2161	1253	957	1428	1036	1287	1383	1736	1346	1205	1122	1924	957	1119	1717	993	1439	1653	1229	1275	1248	1491	697	1441	1396	1240	1711	943	1280	2146	1322	1230	999	996	1149	1234	1535	1245	1045	1369	1177	1197	1331	1449	902	913
CNOT6L	957	1175	1131	889	1068	2264	1763	2543	1581	1337	1522	2014	1257	1839	1288	2323	2134	1200	1867	1300	907	1539	1417	1689	1031	2110	1588	994	1545	714	1463	1344	973	1912	2422	1616	1957	2009	901	1256	2074	1701	1680	1385	1426	1220	1406	2025	1636
NDUFS1	1224	2055	1471	1128	1056	1298	2524	1384	1200	3479	1229	1289	1664	884	2644	1340	1451	2468	2634	1444	1040	1521	1267	1544	1310	1226	1500	1143	1380	906	2485	1322	614	1433	1315	2123	1382	1573	1173	1883	1402	1185	1758	3449	1852	1311	1373	1277	1472
LLGL2	685	68	97	165	1029	686	364	822	637	65	505	616	1242	712	133	469	734	107	132	553	1353	783	544	544	85	232	726	850	406	484	56	643	706	752	692	36	233	347	487	207	728	516	106	62	1216	621	240	464	649
SLC22A18	413	144	73	187	297	99	189	122	159	64	206	201	596	190	157	140	121	126	89	267	598	186	135	140	103	141	226	459	168	367	108	260	231	185	229	94	125	116	304	97	177	169	68	161	442	292	131	160	311
ACOX2	399	608	356	530	216	262	458	150	242	839	312	345	262	261	554	208	198	582	601	389	297	123	251	357	425	329	374	332	250	401	407	204	311	241	295	501	236	471	460	517	305	249	341	634	152	312	250	259	224
ACOX3	781	466	381	433	1097	886	524	515	440	308	623	799	891	495	294	704	656	437	323	516	1024	703	465	822	292	527	704	654	488	598	324	730	549	711	830	436	564	405	555	421	764	509	374	364	1252	530	482	567	813
ACOX1	2953	4770	3326	2505	1255	1356	4191	1450	1694	6823	2799	1593	1327	1361	3938	1704	1516	5086	3940	3260	1070	1505	2526	2315	2866	1854	2280	1377	2062	1828	4884	1473	1541	1839	1695	6927	2396	2582	1942	3317	1728	1447	4631	5174	1948	2264	2986	2239	1493
NSMCE1	1162	814	852	1332	1645	950	816	928	808	764	781	800	1163	1089	1042	809	724	746	720	817	1637	820	779	804	1114	1103	715	1407	895	1356	705	1064	1610	909	822	829	797	900	1565	800	717	899	688	787	807	898	702	623	785
LOC728613	121	130	73	129	173	232	186	175	159	91	147	173	219	104	131	158	180	152	209	166	165	151	192	205	135	103	157	124	135	89	50	151	65	181	261	169	123	126	107	127	236	134	143	141	151	122	122	229	183
CFD	15469	15794	10172	44898	2458	163	4924	322	1062	5868	2226	1147	2789	1082	12334	473	710	14962	5634	8145	580	246	2877	3673	12224	3251	3768	2828	5168	15131	10206	547	24572	1069	1780	6141	2653	8681	5337	8158	1870	969	8896	6610	1191	3967	15653	1908	1526
OBSCN	506	107	85	125	765	1872	917	1088	1501	80	1168	1774	631	1529	86	1456	1449	157	264	723	1128	1067	1079	1566	71	671	1304	1014	780	641	40	918	861	1291	1946	63	461	579	1002	352	1900	1049	263	85	724	349	364	1201	1144
PFDN1	1419	1390	1287	1506	1335	835	1349	838	999	1620	916	838	1363	1086	1522	905	870	1560	1464	1122	1229	847	941	1034	1435	1354	914	1269	1216	1418	1519	1104	1509	1005	966	1610	1008	1066	1664	1360	951	1047	1082	1306	1075	1259	1184	1018	1033
PTK2	1759	2336	2191	1929	1525	2261	2267	2391	2387	1974	2299	2214	3174	1939	1971	2439	2164	2177	2042	2002	1635	2024	1837	2262	2112	2298	2362	1804	2465	1569	2358	2057	1629	2345	2037	2234	2558	2475	1902	2141	2053	2234	2493	2307	2008	2246	2243	2287	2119
PTK7	1284	161	187	210	2231	3480	1064	2195	2654	216	2068	2668	2461	2492	69	2697	2657	134	456	1508	4189	4688	1569	1583	548	1278	1498	2343	1428	1383	30	3279	1789	2727	2932	197	1037	1281	2058	602	2268	3272	471	114	1921	1133	518	1579	2276
PTK6	139	2	9	4	177	156	33	255	105	11	85	240	528	63	5	69	147	6	19	79	205	216	126	94	4	40	103	146	84	78	10	167	31	118	160	7	68	37	72	30	93	115	24	3	371	85	25	95	85
RABGAP1	1353	2155	1495	1194	1417	2613	2186	2734	1915	1889	1936	2202	1901	1960	1473	2533	2471	1871	1943	1749	1375	2178	2170	2114	1184	2218	2145	1613	1891	1303	2006	1807	1338	2188	2278	2358	2252	2059	1710	1990	2170	2460	2354	2155	2280	1646	1810	2274	2320
PRKAA2	134	100	77	100	263	312	305	955	303	253	251	571	184	237	82	426	441	166	283	223	217	343	244	410	50	259	425	237	273	63	88	423	68	525	417	330	289	278	147	115	425	247	290	266	903	362	191	416	342
PRKAA1	1315	1821	1804	1164	1050	1884	1951	2352	2287	1764	1842	2288	1065	1461	1801	2325	2162	1950	2392	1797	1059	1568	2039	1966	1739	2067	2156	1303	2046	946	2323	1653	959	2419	2317	2529	2354	2033	858	1912	2326	1704	2439	2337	2119	2352	2256	2955	1927
ITGB3BP	184	148	149	147	162	429	176	350	165	81	148	180	350	259	178	219	267	68	201	159	190	173	149	285	242	291	195	200	230	210	202	147	143	178	204	112	157	200	214	175	284	185	113	166	136	225	121	248	276
PFDN2	636	758	493	1031	761	326	576	381	443	795	448	381	601	607	1022	278	336	772	426	540	715	403	490	339	749	256	372	695	448	622	338	462	859	361	367	291	376	525	746	465	299	382	394	454	464	414	611	235	278
CYB5B	1531	2110	1637	2203	1491	1106	1619	1219	1358	2378	1369	1229	1460	1481	1749	1338	1212	2105	1779	1372	1418	1107	1300	1208	1925	1725	1287	1262	1554	1339	2168	1387	1366	1381	1190	2520	1548	1575	1714	1754	1391	1278	1728	1970	1264	1591	1584	1406	1382
POMP	1695	1681	1715	2078	1473	727	1183	950	902	1630	1034	816	1190	1004	1360	849	794	1630	1321	1139	1485	843	996	854	2695	1288	1009	1459	1176	1793	1733	1099	1506	940	803	2133	1359	1131	1618	1489	862	935	1582	1457	1255	1437	1575	938	1016
GAL3ST4	235	124	185	137	155	315	132	238	288	128	238	302	196	332	63	306	251	86	129	250	445	341	344	206	263	502	242	408	294	350	198	513	436	233	201	70	293	189	382	175	237	269	160	153	195	198	191	266	303
SCARA3	1463	1183	1851	636	596	3434	539	3126	1328	527	891	1393	2008	2411	318	1584	2307	460	542	1202	2250	3382	1479	1168	1627	2401	1339	1705	1561	2058	1402	2027	2769	998	1543	299	1510	1074	1971	1465	1599	2770	1159	704	845	1090	871	910	1423
XPA	352	423	324	401	382	339	370	318	260	478	316	280	372	359	456	333	292	357	422	341	267	221	313	361	420	381	312	411	355	348	372	252	349	306	339	455	333	311	482	376	342	308	393	357	245	327	377	308	225
IL17RD	814	415	986	386	2799	7194	1555	2348	1758	447	2089	3458	1682	2208	307	2896	2529	368	1505	1532	1960	3365	1389	2931	581	2845	1329	2155	1870	860	896	3367	1297	2750	5301	476	2332	2733	1993	995	3932	3464	1462	479	2549	1312	960	2682	4043
ATG16L1	563	465	380	422	708	827	643	772	754	506	704	991	649	565	487	762	963	448	509	736	833	575	748	676	454	510	835	611	829	571	518	771	566	1039	916	476	676	565	648	570	865	863	528	472	982	969	610	838	675
ATG16L2	257	177	304	122	144	442	202	455	326	107	276	331	243	156	138	321	388	187	141	297	189	358	365	327	137	150	379	370	212	683	185	266	273	218	409	117	214	248	233	261	499	205	216	191	231	276	202	317	283
C4orf52	496	560	557	739	570	337	455	369	263	524	261	402	375	450	556	343	363	493	551	399	496	369	362	325	656	505	357	562	487	584	579	280	553	395	429	651	430	440	565	461	347	366	464	452	313	453	446	311	286
ARHGDIB	5568	2721	4521	2892	3000	2550	2684	3271	4317	1496	3215	3829	5292	4305	1749	3343	2861	2049	1752	3175	4315	1819	2889	3006	5014	4606	3548	6430	3822	6856	2588	3845	5641	3840	2948	2622	4740	2890	5285	3302	2497	3142	2982	2075	3474	5385	3208	3640	2938
C3orf34	69	67	93	66	100	43	68	53	55	109	82	74	77	88	56	77	40	62	72	88	46	67	47	61	87	52	70	65	67	72	90	89	50	70	43	104	81	99	67	94	64	69	114	53	62	67	80	70	28
NANP	166	187	199	126	139	145	163	179	165	202	139	180	226	188	155	196	189	204	185	147	166	176	142	189	263	211	163	154	123	169	238	195	166	182	160	231	240	199	174	201	178	210	225	186	171	216	187	245	153
C3orf39	564	424	542	461	491	590	419	428	518	366	534	559	608	594	351	487	501	349	448	584	691	513	507	584	623	516	534	605	571	749	415	560	732	579	532	370	401	517	572	424	528	502	402	351	473	550	409	510	424
C3orf38	320	331	453	361	378	344	344	422	316	430	359	448	408	425	358	423	378	386	382	338	357	306	324	382	522	473	339	381	363	351	479	393	321	408	366	465	507	460	379	370	382	412	489	364	363	425	372	493	313
MATN3	83	35	29	23	88	75	35	35	87	14	112	32	32	42	256	85	34	30	25	60	43	70	63	70	80	132	77	139	69	36	22	127	54	50	69	37	43	77	35	60	74	71	42	52	78	60	55	69	68
MATN2	3042	5786	4907	2915	7987	9754	5057	2958	3385	3127	3931	5532	4522	6475	3038	4700	4606	4451	5823	3695	3905	3785	3839	4526	3262	5983	3319	4149	4355	3835	5332	4277	3470	4177	6225	3369	3605	5028	4454	5037	4812	5724	4221	6131	2950	3032	4114	3432	5639
ENDOG	227	139	152	404	309	85	181	94	96	92	112	115	108	144	206	35	136	195	126	131	316	115	92	112	168	72	121	242	116	269	86	139	397	134	139	77	70	136	173	96	98	91	65	129	131	164	153	81	138
STIL	56	58	64	12	67	190	51	167	125	37	92	91	125	62	14	140	136	31	46	67	102	281	73	73	38	78	67	86	58	74	26	162	41	111	101	39	97	130	48	55	101	123	49	30	164	65	51	90	177
PDSS2	409	396	437	344	391	435	397	416	313	491	431	394	353	317	402	362	458	456	407	408	413	394	364	354	369	380	372	406	413	331	455	374	320	391	385	445	344	335	382	403	461	379	437	555	533	437	333	340	438
C15orf63	775	695	581	951	1341	401	420	541	463	714	491	458	850	706	1184	377	412	702	310	565	1084	442	401	359	759	258	358	702	567	752	287	625	893	481	399	249	412	482	1031	530	306	545	449	236	714	382	479	242	307
CES2	1453	1741	940	1323	1289	1352	1685	1044	1397	1506	1454	1340	1480	1475	1515	1446	1239	1690	1400	1514	1679	1225	1293	1449	1040	1150	1408	1809	1133	1485	1129	1395	1346	1344	1479	1261	1304	1099	1687	1525	1459	1449	1098	1518	1266	1289	1155	1133	1442
EBF3	415	1244	970	977	138	176	458	243	211	1452	541	158	172	119	1427	195	186	1160	1154	628	78	116	337	579	1130	356	451	125	603	515	1626	139	553	176	211	1408	557	987	326	977	287	203	706	1671	118	504	906	255	184
EBF1	1916	4714	3757	3387	564	277	4378	385	583	6086	1722	630	622	311	3003	835	486	4800	6512	2260	234	419	1118	2106	3206	1619	1428	539	1999	1392	4257	625	1357	571	706	5915	1705	3881	1172	3040	1291	588	3286	4691	307	1425	3024	1107	708
CES8	83	31	49	30	74	137	55	147	98	52	76	125	115	68	106	121	141	47	47	93	62	172	137	108	28	39	95	143	76	89	47	66	50	93	174	61	66	54	47	39	113	105	58	35	67	75	38	94	100
LMNA	14010	9487	10257	17423	7729	5969	7021	7616	17638	9991	12143	6758	7436	11902	6953	5716	6874	10151	4060	17076	13243	8073	22198	6543	16107	4381	11369	10549	10222	16880	5214	5917	17507	5525	7476	2874	4602	4621	10390	8554	8879	9335	7462	4297	10506	9684	23413	5777	8791
BDH2	760	747	660	914	1178	1284	861	1285	1094	756	944	985	838	944	675	1320	1406	681	853	888	766	828	909	1026	1256	1378	1137	1112	1079	1048	1094	984	999	1078	1226	800	1101	1039	926	1116	1323	910	917	732	800	1140	814	1084	1009
BDH1	462	221	168	120	942	524	525	471	384	253	269	525	652	475	1164	398	606	622	404	417	832	731	273	335	90	199	330	616	350	302	47	552	162	623	523	130	223	359	476	196	406	497	142	1255	872	455	139	224	327
DDX23	2347	2178	1908	2219	2754	2446	1828	2528	2059	1968	2299	2460	3097	2466	1870	2272	2359	1993	1427	2204	2891	2207	2205	2043	1965	1769	2005	2656	2228	2263	1501	2463	2397	2510	2181	1464	1947	2160	2797	2069	1963	2556	1914	1422	2258	1764	1845	1876	1717
DDX21	879	1436	1190	638	1272	2802	1294	2943	2427	1664	1895	1911	1557	1656	1266	2502	2572	1486	1402	1556	1129	2973	3021	1863	1520	2178	2020	1274	1564	739	1953	2478	450	1915	1759	1411	2314	2223	731	1559	1732	2415	1962	1483	2346	1938	2626	2424	3189
DDX20	409	392	270	306	579	706	443	707	531	364	495	549	583	538	332	585	615	351	380	430	463	468	516	495	494	520	472	505	464	365	425	587	367	547	528	420	586	469	483	472	629	647	474	376	496	535	430	621	625
DDX27	1060	673	695	706	1518	1451	709	1168	1028	815	1152	1088	1600	1409	1022	1139	1271	634	653	960	1468	950	1166	1028	801	718	986	1394	933	1084	503	1165	1251	999	1153	411	760	881	1334	765	1020	1243	719	474	1097	841	913	822	985
DDX24	3775	4421	3237	3872	3311	3299	3984	3088	3275	4150	3618	3186	3496	3485	4201	3018	2901	4719	3546	3790	3052	2493	3786	3360	3596	3647	3752	4278	3827	3428	4420	3323	3617	3387	2975	3791	3687	3981	4845	3841	3503	3276	4046	4470	3282	3706	3721	3489	3103
ERBB2	4991	674	701	778	13974	4873	3300	5320	5593	499	4971	7336	5520	6885	495	6063	5925	670	1009	4537	47412	5443	3983	4728	835	3317	5346	6752	3131	3174	553	6750	5211	6354	6681	627	3182	2346	5134	1895	6127	5473	1473	467	7616	5929	1824	4933	5361
HLA-DMB	1149	924	1125	915	502	407	501	650	918	313	757	570	499	486	482	776	493	772	404	697	704	649	1395	456	2106	813	783	1196	739	3338	1132	1859	1277	451	657	901	1231	590	768	922	618	655	1103	625	496	1359	1213	628	748
DDX28	331	206	143	292	352	294	213	240	256	162	225	211	488	341	257	254	282	208	186	217	429	278	298	249	263	215	217	317	223	398	169	284	343	225	287	144	247	206	380	211	273	268	154	169	250	305	185	237	288
UNC13D	232	58	113	88	440	260	189	222	324	43	273	266	230	250	117	217	221	27	90	257	475	248	285	254	126	163	233	420	107	640	52	381	408	152	255	25	171	187	185	177	344	243	103	85	335	183	141	197	302
TSNAX	936	991	822	884	709	1164	1056	1139	949	946	1019	969	1223	713	957	1092	1090	948	1228	872	652	826	906	1056	1102	956	960	1083	1258	694	984	968	632	1034	1172	1260	1035	891	720	946	1123	807	1017	1275	1052	1140	945	1277	981
ZNF90	83	63	103	123	176	172	77	109	51	39	134	146	90	190	376	122	131	72	62	71	154	144	103	96	68	78	93	131	179	119	41	113	115	130	123	47	67	108	147	52	129	129	57	96	75	86	30	87	89
RPL32P3	105	119	118	72	107	363	170	296	211	70	190	299	189	184	89	354	323	110	143	185	101	194	224	244	57	165	219	178	163	133	124	196	116	238	240	70	156	147	138	169	311	197	155	149	124	152	84	258	233
ZNF92	373	148	139	81	400	382	343	864	464	146	355	717	994	518	153	1002	940	130	206	613	206	357	235	710	195	411	1157	538	710	151	201	453	138	1105	739	204	1002	467	419	375	411	405	362	157	760	821	311	859	304
UNC13B	1395	2286	1453	1324	883	1034	1709	1067	1270	1809	1226	1228	933	1085	1150	1358	1208	1979	1353	1163	1187	1635	1175	1448	1167	1340	1452	1141	1272	1058	2157	1497	869	1223	1050	2267	1308	1368	1071	2208	1118	1288	1780	1778	1363	1062	1498	1277	1281
PI4KAP1	244	258	179	146	160	275	225	195	329	143	498	193	270	122	600	175	381	155	175	190	242	157	219	418	113	145	183	231	271	269	185	317	117	253	428	167	140	132	179	442	422	135	162	203	159	178	118	554	183
FLVCR2	86	151	299	73	78	45	134	52	69	70	85	46	54	40	138	85	66	131	89	77	67	68	93	67	197	80	75	135	56	251	129	128	63	62	90	72	113	152	64	122	56	96	142	249	93	189	93	85	83
FBXO18	1795	2055	1755	1713	1605	1572	1966	1415	1649	1863	1692	1626	1526	1513	1942	1553	1708	1909	1916	1821	1644	1620	1696	1773	1769	1462	1795	1697	1675	1712	1444	1736	1726	1631	1578	1614	1446	1804	1906	1742	1680	1569	1493	1774	1656	1566	1683	1419	1498
DCTD	1696	1503	1705	1863	1974	1408	1392	1287	1396	1309	1340	1591	1909	1651	1688	1590	1376	1406	1668	1455	1984	1487	1368	1461	1793	2048	1549	1891	1591	1729	1587	1847	1752	1815	1506	1592	1625	1428	1939	1643	1353	1857	1377	1603	1506	1819	1397	1679	1621
UBE2J1	1632	1420	1385	1152	1371	1938	1705	1912	2205	1688	1598	1744	1561	1554	1435	2007	2106	1535	2126	1533	1372	1955	2114	2392	2158	2171	1662	1393	2069	1657	1805	2112	1120	2134	1800	1642	2085	1814	1262	1629	2187	1962	1707	2128	1777	2101	1841	1775	2108
FKBP10	1715	978	2344	1759	2867	1212	687	629	1179	656	1831	1173	1758	1272	711	1253	1287	633	688	1425	2669	3462	1184	1167	2529	2016	1217	2382	1294	3439	626	2669	3336	1720	1203	507	1088	1307	2372	1229	1164	1911	1176	695	1233	1026	1052	850	1808
FKBP11	430	110	248	218	324	483	132	281	289	83	235	338	328	239	86	323	361	118	213	270	539	518	427	329	243	409	266	521	403	472	132	584	404	501	305	87	366	254	393	182	315	299	189	152	323	395	149	223	331
FAM3A	813	672	497	1171	757	436	552	455	459	540	525	694	732	611	993	426	442	631	485	583	840	559	523	499	565	342	561	846	508	978	428	568	1229	515	530	356	398	436	815	510	456	411	379	363	667	667	583	356	413
C12orf10	859	565	625	1144	1248	713	684	615	606	518	593	702	940	888	1028	636	599	550	715	593	1115	671	627	614	703	628	551	868	693	1048	395	694	1353	636	615	412	484	553	1131	554	599	638	429	461	484	599	538	551	596
FAM3C	943	736	1184	836	654	912	727	1168	1012	705	857	860	714	962	703	998	1016	754	1001	898	889	863	857	937	1494	1478	992	1189	1288	848	991	1303	988	1105	1007	1160	1255	1093	589	970	1058	723	1154	871	1025	1284	1139	1466	917
C20orf12	86	93	76	109	105	277	79	350	183	54	130	198	211	153	57	234	273	38	69	144	131	250	141	137	45	126	173	151	117	93	73	120	87	225	184	74	137	133	87	84	176	212	81	70	145	86	76	124	107
C20orf11	1710	1103	1330	1433	2141	1980	1530	1807	1679	1074	1668	2189	3447	2227	1357	2022	1975	1168	1346	1373	2237	1678	1537	1808	1436	2246	1541	1737	1527	1587	1018	2122	1630	2223	1884	1265	1570	1864	2243	1292	1825	2164	1355	1098	1848	1646	1129	1807	1688
VPS16	827	724	806	993	1315	618	744	612	649	730	701	730	1200	618	855	600	679	750	593	629	996	764	676	737	698	483	693	934	645	981	447	825	870	731	633	599	593	622	902	637	677	629	470	764	815	664	576	556	639
PDPN	529	186	1214	125	460	818	303	454	844	64	1004	657	804	1161	128	775	536	314	276	465	480	557	741	667	637	1123	585	1323	526	681	252	624	940	572	648	156	752	470	1317	444	785	775	495	221	415	595	668	557	765
GGPS1	1054	945	831	762	1032	887	844	1048	888	1015	953	960	1076	989	651	931	947	857	875	876	949	787	721	802	1043	1084	888	1036	961	793	1137	886	728	963	882	1133	999	899	953	926	953	921	987	817	1410	991	895	974	853
C9orf167	188	188	220	309	54	26	112	52	68	69	138	44	63	54	198	36	30	187	82	101	85	81	104	67	255	72	119	118	97	364	74	135	246	67	76	99	102	83	155	122	77	63	123	124	40	149	157	58	67
PARD6A	96	61	57	182	172	33	35	36	61	54	74	41	82	57	40	56	36	63	42	72	123	65	60	44	95	36	69	144	54	93	36	71	145	50	46	52	39	48	97	51	48	42	53	27	79	82	61	33	52
PLA2G6	334	343	211	346	245	490	335	354	371	249	385	323	214	231	397	291	489	402	349	435	248	345	303	392	134	144	440	305	228	433	226	219	302	359	489	178	209	187	380	394	447	235	225	664	446	250	218	297	301
PLA2G7	242	34	323	11	86	94	35	54	64	8	67	68	40	60	19	86	93	24	18	102	76	201	250	52	673	65	59	154	59	2035	100	388	171	46	109	90	213	75	110	270	64	96	116	28	175	46	113	80	80
MARCKS	5058	3480	5335	2801	2401	4348	3516	4470	4140	2259	4553	4550	3609	5946	1442	6060	4216	3309	3633	4521	5123	3873	4029	4488	5534	5725	3942	5208	3796	5681	2803	6098	4360	5025	5966	3413	5949	4265	4138	3084	4125	4320	3600	2875	6779	5800	4075	5441	2522
CCDC76	165	188	208	120	127	576	232	584	269	214	255	347	152	274	221	407	569	217	332	248	149	305	336	344	197	269	297	230	279	171	273	319	150	329	468	276	317	279	142	297	403	261	268	328	228	271	248	472	302
CCDC77	128	146	150	92	152	161	161	173	180	160	160	192	158	130	173	259	193	94	148	155	148	172	155	159	171	151	160	171	160	180	154	152	153	186	199	153	164	170	153	177	160	196	193	146	126	128	112	163	139
CCDC75	68	414	152	126	45	87	439	93	88	510	208	118	79	66	552	136	75	429	483	162	22	75	90	229	141	90	156	52	127	52	286	98	26	111	83	439	118	305	89	369	113	115	396	661	88	91	212	138	57
CCDC72	1273	1166	1036	1675	1477	725	736	940	682	1133	672	922	1233	1023	1596	756	595	803	882	657	1340	727	640	677	1520	792	704	1401	1080	1068	816	1195	1476	988	843	783	809	1203	1416	1096	657	828	763	785	1017	1067	958	646	555
CCDC71	537	314	299	481	567	570	400	486	497	266	400	450	635	449	464	451	511	282	320	478	748	441	460	513	406	377	492	535	434	592	219	492	571	423	584	221	366	335	482	319	538	465	242	316	434	522	327	357	459
FPR1	162	122	280	18	23	36	21	13	90	17	131	28	34	37	36	9	5	54	19	69	15	30	170	24	460	86	192	454	47	105	56	56	94	21	26	110	49	405	65	38	32	18	96	43	32	205	210	84	58
FPR3	463	608	1704	178	62	94	74	91	255	61	455	136	152	114	91	309	89	628	90	503	116	116	411	148	1426	252	342	366	157	1397	1093	477	380	100	103	614	851	488	137	553	161	179	1319	316	133	421	1477	348	161
CCDC78	6	2	3	1	7	15	2	38	13	1	15	13	34	3	1	12	22	2	2	6	12	39	14	8	0	1	10	8	6	13	0	8	11	6	19	0	2	19	4	7	12	6	3	2	8	9	1	12	8
CGRRF1	244	273	217	365	268	269	323	286	284	351	262	249	287	289	346	271	249	292	377	250	207	153	209	300	404	342	270	261	317	256	360	196	257	244	250	398	286	312	266	270	318	232	274	285	252	321	266	274	189
TMEM109	4513	4410	3668	6866	3620	2522	3201	2321	2705	3537	3103	3167	3544	3460	3635	2379	2099	4002	3432	3340	3827	2178	2873	3419	4361	4036	2919	2891	3250	4199	3671	3037	5324	2562	2084	3793	3199	3861	4544	3666	2861	2468	3561	3275	2567	3616	3621	2875	2442
TMEM108	33	26	28	14	80	141	42	84	67	18	44	131	92	125	38	64	130	19	32	46	152	156	40	67	62	65	70	64	28	47	48	110	70	83	93	9	57	63	68	25	133	103	45	25	75	50	47	73	112
HOPX	133	50	64	167	353	92	41	100	73	52	93	97	139	133	28	122	47	73	32	36	170	87	91	81	138	103	63	169	211	85	65	222	215	159	69	44	185	95	181	81	106	104	80	33	126	179	54	66	95
SPARCL1	17725	20607	22458	32570	13315	22909	18158	11156	12643	18455	23003	17525	13185	15402	25737	14755	12546	17835	24396	15290	10918	15309	16269	17495	32142	17561	19130	20317	26772	15999	21812	19899	23816	15944	16199	23798	32341	28591	20555	26183	20534	15581	25997	22597	10846	23543	20703	12493	20826
TMEM107	234	241	196	250	185	174	195	201	213	154	189	240	127	233	97	242	220	183	177	214	213	168	162	199	192	279	207	249	262	237	201	231	238	268	205	256	208	214	295	205	206	187	215	194	174	195	194	237	182
SMPDL3B	163	3	2	7	834	269	77	233	211	14	86	137	352	298	1	246	326	5	39	188	510	402	177	119	4	109	181	403	154	154	2	404	238	462	275	4	172	112	270	61	153	289	31	0	458	189	55	127	310
GHITM	4531	5536	4660	5784	4197	3115	5098	3908	3371	6130	3580	3318	4045	3571	5731	3610	3281	5711	5623	3619	3759	3040	3494	3525	5185	4138	3370	3597	3871	3619	5756	3591	3208	3606	3223	6563	3753	4415	4645	4586	3339	3102	4743	6813	4491	4016	3709	3698	3089
TRANK1	617	846	942	446	335	792	623	722	668	647	1097	859	469	452	495	876	659	611	850	932	392	565	750	905	521	788	842	639	677	602	598	804	571	879	837	645	1357	1107	513	839	977	725	918	926	423	628	653	935	526
SPEN	1926	2655	2303	1233	2002	4431	2927	4649	3475	2377	3338	4292	2121	3275	2239	4259	3913	2837	2476	2841	1861	3514	4128	3823	1102	3016	3403	1822	2781	1601	3516	3041	1621	3721	3153	3093	3234	3733	2251	2770	4676	3437	3571	3371	2730	2071	2825	4206	4025
OSGIN2	859	1942	992	1410	553	629	1664	733	826	3573	875	627	1277	576	977	804	743	2357	2389	1002	566	608	795	1079	1530	714	963	465	923	577	1402	602	560	628	859	3098	824	1131	624	1313	808	666	1684	2072	773	1004	1822	916	618
FKBP1B	67	43	52	83	117	59	35	51	51	20	57	76	62	105	37	62	49	51	41	52	117	46	47	62	139	103	50	153	62	72	45	77	163	68	77	30	45	52	173	66	69	58	45	33	59	59	62	51	50
FKBP1A	5153	5985	6381	8103	4204	2535	3029	2948	3268	4344	3739	2699	4143	3305	3604	2844	2641	5268	3827	3844	4164	3383	3286	2787	8835	5340	3685	4266	4222	5898	6215	4520	6895	3030	2829	6050	5343	4143	5373	5524	2666	3414	5076	5481	2863	5649	5415	3605	3611
SLAIN2	1265	2111	1593	1424	1075	1528	1916	1499	1324	2175	1394	1465	1041	1287	1572	1425	1552	2305	1972	1454	969	1269	1454	1447	1680	1491	1612	1026	1736	940	2364	1417	871	1729	1377	3359	1578	1777	1155	1969	1703	1274	2165	2063	2033	1465	1934	1715	1481
MANEAL	192	45	38	83	217	367	105	277	183	38	123	335	354	253	31	235	256	40	67	119	482	301	190	203	65	199	152	264	146	178	55	364	161	207	233	58	231	204	159	99	240	307	63	48	317	212	83	158	220
SARS	3092	2454	2580	3153	4789	2745	2639	2572	2791	2368	2627	3134	3601	3475	3447	2874	2621	2582	2369	2393	3807	2354	2550	2449	2879	3001	2578	3794	2860	3326	1969	3100	3332	3210	2666	2189	2493	2784	4617	2523	2335	3284	2371	2230	2836	2556	2322	2388	2351
STAT6	4556	4921	4265	4241	3401	3618	3738	4215	4257	3066	3540	3528	4974	4229	4090	3923	4069	4435	3154	4018	3863	3937	4358	3867	4473	3397	4180	4341	3474	5203	3449	3765	4798	3183	3869	3470	3370	4429	4078	4402	3740	3960	4210	3580	3160	3430	4630	3744	3639
ZFYVE26	840	1172	1239	587	695	1043	1265	1213	975	1204	1358	1283	877	705	741	1364	1166	1327	1177	1110	605	1144	1129	1267	813	1012	1238	749	833	1081	1307	1289	679	1088	1213	1281	1225	1296	780	1204	1344	1127	1292	1281	997	771	952	1330	1008
STOML2	1595	1345	1339	2087	2195	1136	1363	1134	1285	1454	1190	1258	1495	1410	1907	1152	1254	1544	1296	1235	1799	1525	1202	1158	1457	1142	1137	1750	1227	1747	981	1624	1417	1298	1233	1047	1080	1201	1683	1144	1066	1291	914	1306	1274	1315	1123	927	1175
STOML1	461	401	309	712	271	162	238	202	162	286	215	185	286	178	344	145	194	298	196	288	341	200	211	238	277	142	244	288	245	440	151	230	563	167	191	210	194	192	359	271	180	155	261	222	195	273	279	159	85
FBLIM1	1026	466	484	688	1719	1301	778	1109	1409	462	1173	1273	1351	1540	271	1061	928	733	432	935	1600	1488	1376	801	605	1010	1155	1708	965	1466	199	1843	2001	983	1246	455	1265	660	1737	603	1009	1881	732	361	1212	1662	771	1151	1578
RPN1	6638	4384	5465	5805	7807	3609	3653	4221	5228	3978	3995	4044	6368	5392	3603	3869	4446	4185	3512	4813	7009	4160	4558	3768	5713	5081	4398	6588	5063	5878	4195	6214	6269	6049	3733	4257	4666	4826	7293	4474	3708	4396	4634	3226	7141	5183	4581	3996	4614
FAM10A4	389	610	458	465	436	496	640	525	366	649	328	523	480	419	739	486	422	684	677	305	453	372	424	506	404	531	372	374	468	360	404	409	271	484	437	633	409	590	441	486	422	477	483	592	397	285	442	429	310
TRPT1	384	293	288	478	490	226	464	187	249	362	243	281	295	298	640	205	247	343	377	283	450	263	229	246	343	225	246	374	254	372	190	269	461	250	274	227	177	195	332	239	221	202	155	338	400	240	194	199	219
DAXX	1441	1015	1140	1276	2013	1173	1021	1263	1410	1131	1420	1333	1493	1430	1100	1371	1378	1041	910	1426	1995	1404	1333	1161	1393	1068	1317	1716	1293	1699	859	1728	1753	1489	1251	878	1192	1167	1686	1152	1230	1569	1010	790	1744	1246	1122	1141	1118
CDC16	1670	2017	1486	1581	1513	1646	1585	1604	1472	2072	1391	1443	1536	1459	1416	1540	1593	1906	1800	1583	1548	1267	1435	1665	1863	1722	1455	1801	1408	1652	1977	1391	1406	1442	1563	2241	1611	1558	1931	1849	1734	1674	1897	1841	1509	1799	1618	1624	1488
AHNAK	87596	256873	142262	81747	47297	62224	128382	82751	92015	128116	104771	98183	54944	69512	50689	109183	81974	229780	107040	99685	30024	48425	102558	115248	75767	102758	116042	45598	101224	60791	222893	57580	52783	99913	90522	246597	82333	146424	69812	186911	107964	75124	225129	151052	66653	56504	208443	128757	80154
NT5E	1110	847	2613	764	154	68	386	433	956	702	648	509	570	174	532	671	287	889	1049	1751	379	647	659	823	2248	2812	764	810	1270	1283	2634	647	1267	594	266	884	1648	1789	559	1333	844	1085	2168	1532	558	991	1727	1476	700
ZNF431	95	116	130	56	122	525	186	440	200	112	182	243	130	161	162	292	337	156	224	178	94	254	188	249	106	210	227	115	250	113	180	170	91	224	335	156	216	191	88	165	343	267	175	210	240	210	165	287	383
UNC50	634	701	538	646	633	554	681	646	604	691	593	692	685	560	678	654	603	608	728	597	592	461	510	665	892	749	614	684	625	645	720	591	559	665	634	729	687	652	637	702	633	561	689	702	595	708	661	660	491
MAP1A	1083	956	2735	701	357	246	621	257	639	1159	1140	764	472	285	750	726	428	1246	871	1278	329	1505	1115	1470	1535	1973	994	404	1033	1348	2373	915	1325	623	370	718	1078	1339	725	1582	973	1015	2002	1031	370	995	1547	1465	597
MAP1B	2597	5238	5474	1487	1820	1631	2675	1808	3313	2180	2867	4472	957	3499	1485	2239	1886	5207	2495	2235	1597	2830	3013	1983	2813	3588	3987	1609	2203	2301	4802	1911	1803	2124	1371	5986	3774	3205	2327	5936	3508	2906	9161	2847	3230	1983	6230	5669	3744
PDCL3	417	320	297	324	559	311	230	322	349	211	290	366	775	488	260	290	353	292	198	306	563	305	292	266	375	320	308	509	355	384	265	438	390	341	285	309	345	274	552	333	260	373	291	159	490	376	314	280	347
CCM2	1214	1128	1118	1823	963	676	796	470	588	952	887	674	764	772	832	477	562	1089	626	956	1187	680	761	664	1458	457	692	1024	759	1776	644	789	1978	599	609	789	637	762	1324	1026	695	723	835	514	551	708	905	435	467
TBC1D4	1238	2162	1704	1001	1763	3863	2617	2586	2205	2381	1782	3168	1704	2437	1951	2767	3236	2380	3448	2285	1616	3239	1907	2959	1336	2216	1963	1988	2137	1232	2159	2148	1039	2373	2846	2040	2538	2633	1691	2374	3967	2426	2542	2490	2235	1273	1828	2239	3218
MAP1S	847	454	410	965	764	608	428	626	571	306	500	665	647	898	653	300	534	520	336	642	1222	890	969	469	454	360	622	661	434	1133	261	582	1237	502	685	211	364	383	706	297	446	531	303	346	551	511	597	414	730
FRMD8	782	612	645	888	1044	860	595	722	910	541	827	719	974	1113	736	697	801	561	528	931	1625	990	936	720	649	684	839	829	687	970	495	1030	1355	812	967	518	676	700	851	618	722	842	576	549	913	882	793	820	1034
ZNF430	76	123	107	58	124	343	177	404	164	127	151	270	187	194	121	300	304	80	178	140	80	221	168	241	128	236	179	149	171	92	152	166	79	279	292	144	222	223	70	182	277	277	206	135	177	172	123	273	210
ZSCAN5A	64	39	46	24	67	64	54	73	107	31	61	58	81	54	28	71	82	28	33	74	81	70	87	61	52	59	64	67	84	88	41	67	76	50	63	27	53	26	52	41	74	68	28	35	63	62	63	46	126
IMMP1L	64	50	32	76	83	84	64	106	67	50	47	77	76	71	61	67	88	44	61	53	80	64	61	65	61	59	65	87	65	51	45	62	64	72	66	63	60	64	76	50	80	57	49	47	88	70	56	77	68
FRMD6	1585	1112	2629	592	1939	4747	2008	3915	2934	1046	2490	3977	1925	4007	639	4914	4206	925	2058	2069	2381	3840	2053	3352	1925	4840	1877	1800	2648	1299	1619	3288	1841	3652	4961	1018	2786	3143	1746	1668	5272	4294	2284	1205	2169	2087	2021	4678	2994
PLCD4	151	244	66	99	204	142	154	67	78	270	151	146	199	82	90	179	84	142	108	115	115	105	98	180	80	113	126	131	108	107	134	99	124	104	181	111	122	84	147	121	208	210	109	185	124	124	110	150	120
SNRPF	575	340	440	500	1216	573	319	520	480	366	408	438	895	702	437	444	474	303	347	389	999	530	406	407	620	540	394	711	528	610	337	689	924	482	437	293	500	473	1046	361	402	673	328	268	470	553	458	419	549
TMEM200B	255	569	340	661	60	81	504	34	170	579	224	200	95	180	772	103	91	607	656	244	102	121	248	327	404	159	211	130	311	416	328	121	327	90	123	289	119	308	300	517	291	118	360	369	50	198	486	189	92
GNAS	23897	25375	23001	25674	29145	28267	21895	17996	19378	25855	17501	19120	35363	23583	28154	19822	17731	24199	24450	18684	28567	20025	20716	19537	24848	25687	19082	24491	20167	31732	23319	21976	25129	19144	17565	21482	20118	20950	24313	24236	17069	29819	17493	26765	23206	20132	18609	15773	19276
MED13L	1929	4135	2892	1326	1753	5191	4438	5698	4466	3909	4581	4829	3367	3500	4375	5831	5687	3625	4943	3665	1675	4174	4454	5954	1653	4635	4639	2998	3599	1164	4958	3388	1438	5700	5890	4891	4275	5508	1897	3915	5408	4612	5127	5609	4676	2317	3823	5874	5568
PTCD2	120	219	177	134	162	220	259	200	117	227	179	174	140	106	248	195	186	226	284	146	142	213	140	155	146	179	148	134	151	128	238	171	104	158	184	274	201	182	129	226	164	172	208	307	145	138	157	139	146
PTCD3	787	1068	866	669	977	1323	1271	1202	958	1362	955	1074	715	825	1233	1281	1291	1111	1475	875	857	1157	881	1131	786	1116	1011	963	975	766	1448	1101	644	1123	1150	1082	1114	1152	832	1200	1186	958	1093	1623	978	956	876	1079	1007
DSCR3	995	1188	1185	1167	831	792	1082	872	922	1294	1037	842	1203	743	1330	897	849	1182	1303	911	916	859	993	1023	1269	956	998	770	842	1091	1292	916	765	936	858	1331	1069	1121	898	1159	940	875	1149	1316	1027	1064	1109	1000	878
PTCD1	325	254	255	309	360	356	258	379	259	243	320	335	398	304	298	275	328	253	189	312	464	402	343	279	210	152	310	301	286	389	158	335	428	287	311	131	230	236	341	256	289	324	201	174	322	217	238	205	196
PDE7A	407	195	326	182	494	2135	415	1895	765	205	549	1067	889	745	188	879	1581	232	420	543	720	1307	1325	941	282	842	618	729	587	586	412	975	662	729	1016	255	1217	914	513	491	687	1463	548	234	668	557	334	844	869
ZNF433	98	60	78	71	127	219	105	232	136	83	117	132	122	141	67	145	174	55	78	126	115	133	129	130	61	127	129	148	143	101	72	108	83	135	156	74	128	90	135	94	184	127	78	92	136	124	85	167	156
SIX5	669	386	397	754	939	634	678	479	487	428	564	761	535	960	1259	406	577	568	499	640	1133	690	471	550	342	354	552	680	460	768	198	542	1207	758	776	200	264	438	791	341	572	536	281	377	542	425	335	344	396
GNAL	116	685	219	192	95	292	518	122	197	447	297	545	191	181	134	401	256	390	461	226	157	77	213	242	198	307	190	197	174	54	440	173	85	296	359	710	406	295	181	427	604	230	477	301	448	375	402	379	357
HLTF	592	1233	769	515	689	1268	1282	1406	1216	1496	1090	1298	831	693	499	1628	1336	1155	1304	1055	598	1307	831	1433	666	1016	1126	905	1126	611	1543	952	387	1554	1120	1276	1230	1128	659	1081	1315	1060	1107	1540	1122	993	911	1157	982
AGFG2	606	360	341	718	388	423	410	549	531	353	546	454	595	539	396	422	424	323	392	535	584	468	571	510	433	446	554	516	497	572	246	418	841	459	516	288	434	356	623	386	535	543	315	420	427	474	363	518	468
AGFG1	1848	2926	2302	1761	1145	1678	1848	1947	1717	2520	1856	1590	1033	1287	1899	1861	1887	2562	2196	2077	1448	1489	2101	1859	2420	1991	1910	1208	1748	1564	4318	1708	1242	1551	1659	4659	2280	2353	1160	2818	1940	1473	3303	3172	1949	2231	3340	2156	2188
DPF2	1231	965	970	1015	1559	1190	1108	961	1097	1058	1231	1198	1398	1506	1194	1276	1102	963	1092	964	1329	1196	971	1353	854	1421	997	1018	932	1143	905	1292	1422	1190	1068	941	1107	1115	1467	946	1186	1452	883	987	950	1005	705	1148	926
ASNA1	1274	1010	1000	1494	2067	716	826	782	914	962	1002	830	1255	925	1182	831	824	886	744	973	1629	960	901	773	1343	760	896	1358	911	1488	749	1218	1447	1011	830	689	709	935	1382	923	784	840	734	709	1191	1005	884	688	789
RPS12	17670	10108	13006	19344	29966	22506	16084	20184	16174	13368	10010	17510	19901	23943	30041	20688	15627	11170	18999	10726	28175	20764	19239	17670	21500	26094	12776	21489	16185	21577	10902	20714	23134	15889	15605	12330	13799	16976	19049	13161	14843	16449	10342	19025	9130	14814	11067	15393	15858
RPL18A	2330	1084	1327	3128	3879	3158	1472	1976	1786	1252	1373	2240	2875	3316	4489	1815	1614	1096	1807	1253	5219	3176	1982	1810	1998	2560	1256	2503	1502	2907	951	2389	4614	1465	1934	919	1380	2034	2663	1296	1642	1888	813	1518	1096	1528	1232	1416	1613
SIX1	273	785	338	426	314	24	537	11	30	677	152	262	503	83	938	56	25	397	556	339	27	17	82	241	384	164	107	68	106	215	671	101	154	35	52	562	108	313	239	587	104	21	186	545	502	496	224	93	18
FST	248	194	159	271	123	180	139	176	269	203	342	158	142	221	256	217	189	141	682	260	145	147	255	176	233	249	229	390	184	256	199	219	462	81	167	154	170	233	319	210	192	231	220	210	169	356	154	141	166
SIX2	40	126	165	69	12	5	14	20	18	62	17	19	15	16	62	8	7	73	38	47	21	24	14	26	136	29	27	14	12	50	111	23	52	8	5	40	35	88	24	72	19	15	47	58	10	28	85	14	8
DACT1	136	222	161	233	137	147	234	133	245	153	363	301	251	485	91	191	134	234	116	243	74	127	246	299	406	369	374	116	299	231	158	198	282	222	150	133	357	170	441	246	336	257	328	191	70	446	271	526	129
DACT3	67	113	95	184	85	47	80	50	100	72	114	102	69	66	67	67	60	165	70	70	107	158	106	60	199	174	140	111	151	135	51	188	137	177	64	44	112	65	115	62	104	147	117	75	39	169	73	102	88
VPS45	945	1136	954	933	888	762	996	868	836	1252	808	821	750	837	681	820	904	1044	867	909	846	839	780	850	1022	977	842	946	778	879	1181	951	829	834	771	1295	954	992	1003	1165	789	807	1055	1124	1001	841	862	843	846
VPS41	874	1559	1232	1009	612	1182	1728	1254	1122	1609	1300	1318	1054	867	976	1399	1260	1504	1642	1167	767	1252	1075	1332	1307	1409	1244	978	1120	914	1797	1097	705	1278	1292	2086	1347	1472	806	1688	1392	1139	1837	1695	1246	1159	1259	1434	1195
BCAP29	1665	2652	1609	2220	941	782	1869	1131	1044	2537	1339	1001	817	882	1917	1066	960	2721	2443	1461	800	709	1084	1390	2288	1353	1326	1191	1499	1106	2676	1038	1117	1145	1066	3175	1731	1523	1148	2216	1224	874	2082	2689	1428	1543	2118	1549	854
SLC15A4	688	722	701	560	500	676	598	779	589	537	578	725	582	858	550	663	659	591	690	559	638	548	646	607	756	940	606	593	677	684	792	635	680	612	682	701	721	749	599	648	701	710	751	582	602	635	771	831	788
TMCC1	714	1270	878	766	676	1058	932	1025	784	1095	848	873	746	703	629	865	994	1133	927	1032	664	797	826	845	735	796	997	754	954	685	1221	803	676	1017	930	1512	1006	1042	696	1242	1096	792	1251	880	942	806	1050	888	1003
TMCC2	50	65	114	102	32	32	57	23	76	61	71	51	54	94	67	47	30	57	63	79	74	67	66	49	101	51	54	42	47	87	58	53	143	49	37	49	49	56	73	79	50	51	75	38	34	50	67	44	26
SDR42E1	102	39	21	34	268	405	132	307	257	26	170	295	180	279	14	314	393	33	54	142	229	269	206	224	24	265	186	176	168	88	24	281	116	264	395	49	178	168	209	84	281	336	75	34	266	222	103	295	296
LOC147804	112	174	97	106	49	111	87	97	160	76	96	122	162	113	138	105	158	72	77	114	100	108	81	92	71	112	105	121	79	94	71	97	152	102	76	102	75	95	125	117	95	62	93	81	69	153	80	175	65
NMNAT1	228	414	306	185	206	325	363	338	254	411	343	342	220	212	261	428	382	290	341	316	235	403	287	319	381	272	338	316	264	335	362	345	228	329	362	375	343	312	223	386	328	355	350	505	360	348	297	362	214
EPB41L1	2949	4860	2155	2175	1333	1761	2746	2360	2354	3958	2319	1860	2154	2135	965	1905	1852	6545	1870	3861	1689	2079	3095	2103	2118	1863	2746	1804	2457	2594	3074	1626	2168	1430	1705	4609	2129	1664	2187	3360	1707	2663	3000	2211	1572	1777	3351	2435	1823
NAA16	163	211	191	114	116	845	278	729	307	279	326	359	192	340	219	399	526	229	304	302	178	406	391	357	200	288	383	241	360	188	252	306	179	339	443	235	361	300	160	275	485	377	293	273	312	334	315	442	350
EPB41L3	1785	2464	3890	1002	347	207	551	473	755	1582	1098	567	480	331	2620	555	691	2555	1329	1540	514	678	1241	943	2936	1141	1273	877	1234	1502	2731	938	1330	1400	657	2341	1561	2128	585	2890	666	532	3018	1826	1079	1236	2976	1023	429
EPB41L2	3874	11972	6892	4796	1445	2801	5419	2417	3135	9587	3465	2509	1717	2269	4305	3224	2703	10112	7189	4543	1476	2876	4302	4389	5766	4532	4043	2083	3530	5004	9324	2824	2034	2358	2237	11214	4562	6441	3049	8731	3675	2746	10306	8371	1598	2521	8215	4134	2985
EPB41L5	497	789	695	473	640	551	826	703	586	829	793	642	780	489	812	839	601	813	919	619	428	559	612	859	497	742	733	630	623	320	990	565	326	762	713	998	665	859	390	811	871	656	840	897	731	515	734	721	805
ACSS3	527	2016	1075	1259	374	176	2325	140	369	2516	603	430	380	176	3690	602	284	1804	3459	637	151	213	443	1018	831	524	660	246	390	408	1224	425	166	448	432	2506	499	1201	471	1007	646	253	1379	3766	1339	471	827	406	342
ACSS2	2965	6957	5258	7989	2064	1036	5846	1252	1356	7312	2495	1200	2158	1484	8258	1235	1429	7634	6773	3221	1617	1172	2108	3239	3361	1911	2277	1106	2045	2732	5068	1072	1598	1414	1509	6014	1833	3668	3659	4443	2141	1129	3237	8939	2706	1743	3044	1411	1532
ACSS1	993	371	560	489	577	1129	606	1216	891	310	773	1223	3349	1033	576	1023	924	409	420	683	1397	929	826	956	381	640	697	1027	679	1046	301	751	916	871	1195	374	745	588	1019	613	1117	756	538	448	1664	802	415	688	550
KIDINS220	1879	3093	2880	1431	2099	3614	3235	3411	3071	3192	3086	3413	2186	2748	2426	3929	3644	3186	3523	2680	1628	2692	2881	3701	2168	2799	3125	2027	2766	1461	4074	2665	1506	3376	3589	3450	3048	3800	1965	3410	3764	3542	3960	3655	2789	1978	3198	3800	3286
PLEKHM1	1175	1140	1280	1123	799	774	1042	845	1071	1049	998	945	826	777	842	820	916	1096	827	1176	852	814	1040	984	924	754	1072	665	906	1200	1059	719	1082	807	943	972	764	896	825	944	1007	805	950	1021	824	981	1025	862	694
PLEKHM2	1835	1754	2289	1954	1204	1244	1360	1231	1422	1380	1769	1185	1291	1195	1841	1106	1218	1519	1152	1724	1568	1516	1801	1344	2082	1008	1585	1437	1188	3173	1293	1380	2434	1147	1359	1197	1155	1430	1472	1714	1374	1248	1430	1218	1096	1253	1941	1111	1218
VPS4B	1410	1667	1601	1086	1478	1993	1753	2034	1914	1671	1448	1883	1583	1630	1409	2132	2044	1637	1822	1613	1358	1557	1694	1718	1493	1985	1757	1600	1854	1117	1721	1614	1132	2066	2088	1946	1846	2035	1319	1652	1790	1829	1849	1654	2093	1576	1687	2216	1597
GMEB2	485	329	281	421	494	486	339	464	520	313	474	489	620	591	431	403	476	348	301	441	643	466	593	474	333	369	447	511	388	538	229	463	665	475	540	243	330	376	530	297	479	440	271	260	406	483	320	360	486
FAM72D	14	9	28	6	4	6	3	13	46	16	19	10	22	4	9	16	8	3	5	7	11	46	6	6	11	7	5	17	10	20	9	20	5	11	5	5	14	26	3	7	5	7	10	12	18	9	14	3	13
SLC43A3	1860	1308	1672	1186	1080	1589	1215	1646	2028	2696	1938	1212	1457	1924	1017	1477	1652	1179	950	1992	1382	1432	2115	1414	2591	3449	1682	1832	1882	2905	2290	1566	2382	1071	1404	1274	1890	1814	2108	1786	1826	1672	1967	1592	979	1910	1784	2116	1938
FAM72B	29	18	57	13	15	13	11	29	65	20	25	11	38	38	10	26	25	9	17	19	21	79	17	14	31	15	10	25	13	51	24	45	28	16	22	12	33	46	4	27	14	13	21	25	23	19	34	15	16
DCAF13	576	498	522	485	878	668	418	772	724	452	587	648	1372	642	467	642	751	393	435	528	779	669	611	540	798	713	577	680	575	563	550	818	479	632	524	544	709	668	584	573	597	717	514	445	802	788	596	697	616
DFNA5	333	284	397	226	207	212	201	279	366	141	318	160	257	181	159	308	251	205	254	389	273	445	349	269	572	621	288	289	311	815	422	509	494	236	157	341	313	385	310	320	274	404	403	298	253	246	234	292	274
MAGEH1	550	558	674	753	577	375	482	288	400	562	490	494	543	645	477	425	393	539	442	538	575	334	356	518	969	631	450	667	618	610	528	627	823	565	388	472	471	497	702	490	516	492	531	441	434	578	487	493	334
VHL	359	590	591	209	337	1293	944	1067	898	752	873	1026	428	545	872	1210	1170	514	1056	757	591	1353	969	1174	607	667	951	604	610	482	602	975	306	1060	1330	669	839	834	334	682	1052	1019	745	1009	853	1231	630	1065	1058
WNT2	109	113	566	47	93	12	3	37	46	60	100	12	53	4	38	109	98	95	49	128	178	581	40	149	590	136	27	118	105	267	194	464	129	230	71	28	74	179	87	139	21	154	117	89	132	60	261	89	244
FIZ1	424	239	259	322	422	285	291	272	291	238	319	335	353	436	298	257	325	246	212	331	453	303	302	284	245	282	354	424	287	377	217	340	531	350	307	207	243	231	453	265	296	310	197	229	324	345	235	274	304
LRRN1	356	21	37	16	341	1281	411	826	630	14	460	795	456	1014	4	1905	821	35	177	423	698	826	426	555	218	1173	554	592	416	195	17	807	338	761	1000	78	698	433	633	260	895	1373	248	10	663	526	185	609	721
PPP1R15A	3197	1445	2142	3865	1953	1485	2950	1681	3532	7159	4420	1422	1549	2002	2799	1500	1763	4041	2911	4643	1636	832	4086	3637	4264	630	3012	2028	2920	2887	1875	636	7760	790	2883	1182	1268	1108	2127	1293	3063	3273	1272	2002	2434	2052	4287	911	1652
CNTNAP2	124	13	2	1	18	3	33	211	7	3	185	23	350	7	6	8	10	68	4	8	21	32	26	4	2	15	21	5	14	7	2	98	10	281	11	37	11	139	18	15	47	11	13	25	661	22	4	33	133
BLMH	670	729	808	911	588	742	556	550	460	753	660	541	745	581	800	713	564	648	737	479	719	851	621	569	1078	859	528	675	663	944	699	823	909	660	624	784	615	752	680	728	507	791	697	827	480	624	567	512	618
ST8SIA6	43	12	12	2	56	76	91	94	132	6	87	155	100	40	4	246	115	16	17	89	34	63	40	113	5	73	183	100	67	4	10	61	9	322	152	11	105	54	29	37	183	109	56	17	186	51	43	163	108
MOGS	1141	580	767	1020	1205	929	709	917	1052	707	947	1152	980	1011	903	915	934	757	682	900	1530	1201	921	898	723	539	974	1201	797	1324	532	1148	1495	1214	1031	469	696	679	1064	757	896	1038	600	533	1050	1017	684	875	715
RECK	921	1047	1642	890	298	564	974	422	900	1574	1037	547	473	359	1186	796	561	973	1980	1235	274	774	788	1752	1333	3330	1233	580	949	1054	2233	745	740	760	543	1696	1040	2612	573	2117	972	880	2593	1542	422	741	1421	1304	826
MRPL37	1448	1229	1229	1910	2130	1133	1374	961	974	1498	925	951	1538	1238	2033	1052	1127	1595	1706	995	1645	1396	1174	1061	1285	1397	920	1318	1057	1578	1270	1284	1379	1025	1008	1327	952	1211	1571	1099	861	1131	918	1700	1046	1025	927	847	1309
GPRIN2	118	0	2	5	173	258	233	338	332	2	153	504	193	317	2	261	201	9	56	206	201	240	128	287	2	211	184	175	126	108	4	286	181	209	326	9	144	74	249	79	371	293	70	4	76	109	63	327	180
GPRIN3	46	118	89	31	15	149	156	295	149	89	167	113	61	48	54	160	140	115	178	105	15	141	148	167	66	117	118	50	75	79	117	132	32	153	177	137	212	167	18	143	153	155	149	198	89	76	127	231	140
GPRIN1	46	21	38	31	42	23	10	15	28	13	37	11	107	17	22	22	33	23	12	36	108	61	21	16	66	15	23	42	16	38	20	75	49	30	26	16	28	25	17	17	18	39	23	20	106	28	37	17	49
ROGDI	412	104	165	164	578	386	186	354	402	103	372	379	442	368	68	351	370	114	96	357	713	501	333	254	167	181	367	637	300	625	74	424	605	422	419	71	176	211	615	188	298	355	114	81	461	362	152	302	387
MRPL34	637	760	576	1323	872	333	538	368	271	460	322	457	578	562	728	248	296	602	509	410	727	448	329	320	668	463	335	668	433	693	652	383	1030	363	371	648	372	485	995	449	324	362	460	608	328	569	463	311	392
MRPL35	656	1015	790	771	816	654	918	719	658	1194	654	829	544	701	870	932	791	1085	998	733	613	736	546	770	905	844	735	713	848	675	1145	894	550	845	673	1076	943	871	695	940	655	807	922	1096	922	802	761	871	661
HIST2H2BF	32	22	22	16	39	51	21	87	46	24	35	64	54	38	25	59	40	15	21	28	47	58	48	36	11	22	39	30	14	12	24	53	34	47	59	15	43	37	28	23	52	27	26	20	51	14	14	42	52
ZNF813	56	97	90	34	76	155	139	186	122	113	136	223	123	51	80	222	141	69	120	110	55	159	89	183	73	172	141	79	108	51	120	150	38	190	200	121	167	162	65	130	148	210	197	90	144	100	77	250	160
SPTBN5	111	21	27	11	152	171	68	166	195	17	168	347	165	282	29	178	261	12	21	145	202	169	126	202	13	41	248	202	99	151	11	82	102	125	205	5	101	30	122	41	168	95	22	20	175	94	21	85	98
SPTBN4	82	150	43	139	31	37	97	69	63	136	73	75	50	29	146	22	35	151	44	66	44	50	58	67	44	12	75	49	64	72	40	42	39	66	66	48	24	47	68	66	54	27	56	75	29	31	64	32	21
SPTBN1	23395	97721	38921	28224	8990	12776	33437	11701	13962	47304	24215	15572	9740	10762	31476	15150	11696	55081	38687	29842	6591	14015	23324	26822	28205	15995	22164	9237	22671	19989	60610	10640	16962	11296	12669	75035	24810	36653	16077	60577	18143	12881	62735	42197	9245	16605	54952	17872	12065
ZNF814	315	148	167	108	358	410	211	349	367	155	323	362	212	377	96	423	625	158	192	246	286	335	229	310	136	353	404	459	262	254	198	425	267	575	414	174	275	283	407	298	357	358	202	188	373	264	133	359	429
KLF13	2423	4498	3309	2473	1647	2009	3357	1711	2945	2983	3095	2263	1849	2902	4918	2348	2068	4117	3451	1787	1698	1281	2882	3324	2707	2673	2104	2253	1986	2403	3955	2347	2352	1919	3092	4233	2309	2985	2171	3989	2650	2183	3481	4958	1592	2591	3000	2924	3654
KLF12	269	516	597	165	384	861	434	653	547	352	646	794	272	570	205	1077	784	416	557	439	278	754	455	792	384	848	509	377	488	250	622	770	282	854	840	438	691	899	292	515	840	631	833	531	646	398	433	732	916
KLF11	845	2122	1182	1466	560	1133	1637	1391	1096	1776	1245	1215	979	960	1223	1081	942	1778	1483	1526	616	900	1518	1818	1853	1345	1384	619	1268	1233	2287	840	1188	773	921	2462	1889	1762	875	1607	1358	1081	2016	1750	603	1355	2119	1367	1176
EBAG9	543	590	438	581	621	639	599	659	592	607	493	619	1084	742	612	627	594	585	643	506	512	413	505	624	614	668	541	588	640	449	632	507	474	599	590	706	608	602	695	662	574	610	638	669	579	546	484	539	430
KLF16	441	68	186	304	474	234	152	209	448	91	353	251	371	458	161	195	227	183	58	311	891	345	364	149	398	79	291	539	249	406	36	312	730	268	338	34	117	106	403	126	198	352	94	47	432	331	308	133	277
TFAP2A	996	14	10	11	2836	2218	830	2343	1121	32	1119	2110	1521	2247	20	2354	2270	53	233	1086	2187	1927	991	1659	10	1392	1578	1688	1198	607	6	1749	1123	2125	2437	115	1132	726	1063	424	1787	2252	324	10	2843	1630	501	1626	2161
TFAP2C	802	9	35	14	2354	5920	1511	5062	2341	127	1140	3123	2995	4082	15	2156	3659	111	517	1666	3895	3762	2867	2012	25	1686	1391	2388	1837	1051	37	2039	1423	1593	3115	88	1708	1040	2659	426	3646	3625	610	19	2428	878	526	2238	2684
TFAP2B	894	3	0	0	3660	711	911	501	597	31	714	2203	548	981	9	909	1019	16	160	493	2071	536	275	633	2	809	989	1114	309	393	1	1433	623	1307	1406	190	590	990	1105	232	1598	1293	136	0	2263	2788	168	1810	1342
C4orf14	617	459	519	602	1024	1095	622	1004	632	497	472	896	884	879	820	1038	894	466	861	496	968	1215	729	674	500	1009	558	691	603	770	490	867	670	878	938	544	645	829	712	534	595	1012	549	730	603	540	523	676	816
GBE1	1499	4289	3071	2822	612	526	4228	601	690	5632	1264	575	515	556	6200	562	549	6308	5385	1403	469	559	1211	1493	2618	1048	1041	476	1229	983	3969	563	676	509	644	5567	981	2487	911	3412	849	520	2693	5408	584	1057	2663	970	738
PCNA	994	712	1088	787	1287	1150	779	1067	1366	638	1044	1023	1983	1373	581	1041	1213	627	731	867	1729	1724	1127	868	1075	1007	751	1356	1033	1422	701	1608	1075	1185	858	698	1017	1162	1393	750	1120	1319	701	592	1162	1123	818	952	1209
SLC44A1	2094	1650	1877	1544	2208	2378	3017	2297	2900	1473	2622	3827	2702	3164	1512	4391	2600	1345	2208	2795	2316	2184	1886	3221	1854	3491	3583	3253	2721	1372	1916	2488	1709	4157	2920	2172	3280	2693	2494	2234	3308	2715	2240	2249	2977	3095	1944	4022	2739
SLC44A2	5402	5155	4130	5684	7005	4783	5413	5021	5731	3539	4348	4814	5201	5232	2994	5397	4629	6021	3361	4336	7435	4955	4876	4409	4298	4891	4683	5086	4500	4753	3323	5582	7117	5019	4697	5976	4880	4016	5395	5017	4511	5947	4887	5206	5789	5344	4490	4221	5576
EIF3E	5834	5739	6450	7227	10660	14292	9214	11627	7924	7295	5065	9253	11094	11176	10702	12258	9910	7016	11417	4609	8509	8693	7565	8806	8499	14810	6220	8330	7766	6994	7493	7489	5910	8272	8483	8403	7236	10504	9551	7484	7049	10649	7699	9600	4805	6072	5944	7948	8368
SLC44A5	74	5	6	7	58	92	71	357	167	7	100	208	39	52	7	61	38	16	17	85	12	69	57	109	11	84	46	129	83	46	9	155	26	164	177	7	156	77	84	21	199	78	10	8	335	198	15	133	22
ZBTB7C	595	330	372	265	627	777	436	581	614	137	461	730	576	813	166	523	714	262	339	596	1119	786	581	477	215	558	568	724	433	371	287	673	534	595	654	174	465	359	664	253	661	765	300	232	1406	462	313	399	696
ZBTB7B	2029	1621	1076	1594	2119	1417	1844	1866	2016	1241	1420	2212	2060	1572	1871	1283	1896	1615	1046	1790	1960	2057	1629	1862	1049	690	1592	1738	1245	1651	720	1555	1990	2069	2070	931	1026	1344	1450	1285	1304	1909	1059	1277	1914	1697	1393	1011	1315
MCCC2	2562	1543	1480	1040	5723	2558	2587	3606	2532	2069	2287	2919	3588	2400	3422	3148	4133	1844	2325	2815	2941	2691	2192	2264	867	3324	2584	2858	1758	1529	1900	4318	1145	3471	2751	1586	2853	2494	1656	2279	2068	2071	1586	2944	11224	3138	1436	2734	3105
PCNX	1444	3009	2623	1457	1030	3968	4158	2631	2359	4412	2803	3027	1121	2025	2291	3190	2738	3542	4137	2218	1100	2540	2193	3270	1638	2817	2505	1744	2051	1068	3210	2215	1160	2597	2853	4510	2850	3599	1465	2626	3673	2102	3506	4090	2020	1696	2348	3434	2527
MRPL39	343	418	323	376	513	313	460	417	382	634	345	339	497	371	596	365	389	377	586	349	388	360	334	366	524	461	317	403	385	364	407	351	329	334	345	441	370	351	306	404	392	354	355	478	402	364	384	351	313
LOC92659	56	6	11	31	100	89	28	57	83	10	51	81	120	103	16	70	73	5	12	71	138	98	50	55	33	40	65	90	50	65	6	67	85	63	71	6	46	42	95	21	60	83	13	5	57	51	21	37	63
HDAC1	1897	793	986	1201	2306	1903	1569	2003	2138	795	1711	2345	2359	2420	1049	2487	2019	1029	1038	1765	2573	1762	1846	1781	1197	1828	2027	2867	2240	1655	708	2186	2010	2372	1987	871	1855	1704	2690	1270	1931	2173	1114	873	3020	1791	1220	1958	1855
ENGASE	430	464	337	424	299	671	356	732	510	331	335	537	346	344	624	243	705	264	309	403	364	443	570	474	173	154	372	525	334	740	205	337	474	352	648	116	274	322	412	461	459	293	315	373	261	195	192	417	318
ZMYND8	857	1022	725	484	1399	1199	930	1118	960	864	1031	932	1727	965	670	1355	1118	692	848	863	972	1027	893	1059	453	892	1203	1159	1013	698	791	1062	675	1399	1194	929	941	1066	907	855	1123	1239	943	961	1282	675	756	1103	1171
THBS1	11047	6934	8123	8340	4389	12980	7852	7878	18891	28029	27227	6372	6785	6013	3594	8177	8500	6263	4431	12292	5084	6549	18125	5293	23630	5656	18908	7619	11028	5674	17726	7324	6976	5073	7557	10080	7210	15181	5540	12009	18412	10357	14427	3092	8312	9576	28332	9717	11952
FAM149A	245	931	343	590	134	84	419	120	188	745	200	125	130	82	499	118	90	493	510	284	82	168	205	296	397	333	263	126	288	334	551	83	272	76	96	732	174	339	257	546	195	184	476	588	38	198	396	159	102
FAM69B	303	296	153	747	218	226	155	205	155	208	310	226	272	195	254	161	145	274	178	192	247	157	180	206	334	155	173	251	210	316	133	177	483	216	245	244	198	151	293	187	192	158	210	169	97	393	167	133	166
RPA1	2346	2430	2029	2466	2530	2565	2686	2541	2404	2238	2138	2599	2635	2794	2276	2869	2439	2433	2566	1960	2660	2660	2294	2310	2076	2909	2022	2310	2555	2134	2363	2829	1978	2597	2483	2681	2305	2571	2643	2556	2163	2718	2356	2364	2357	2025	1953	2413	2126
RPA3	258	210	244	346	332	156	222	216	162	251	194	205	216	246	238	234	182	226	287	199	337	208	177	161	294	234	187	310	278	277	236	272	225	238	197	298	256	231	256	209	189	141	201	235	246	259	210	194	167
TENC1	4958	8456	6328	10639	2344	2605	8321	2312	3594	9050	5954	3293	3079	3111	12926	1869	2313	9504	8551	4999	2110	1565	5147	5848	5809	3379	4232	3196	4115	7247	6642	2132	6091	2035	2855	10208	3641	5659	4772	7415	4220	2150	6736	9781	1714	4163	6531	3817	3148
CXorf40A	549	331	322	391	600	325	330	326	352	333	355	506	608	419	362	453	381	327	302	322	589	253	230	350	361	349	474	525	359	408	493	347	453	612	401	325	434	320	518	408	333	358	266	257	496	428	305	309	328
CXorf40B	602	376	279	382	517	365	390	373	472	326	403	595	706	438	320	495	482	388	290	415	652	382	410	393	446	301	522	605	322	537	156	408	478	610	462	255	271	378	537	348	357	394	321	270	537	551	308	413	347
COQ9	787	842	643	865	1120	767	907	641	628	1057	691	655	961	745	1145	621	724	971	851	773	870	972	643	706	727	547	662	936	637	925	698	828	903	585	683	546	618	598	935	705	584	742	570	985	846	653	589	542	670
NDUFS5	2676	2117	1788	3206	3531	1708	2055	1703	1788	2430	1239	1347	2080	2244	3441	1488	1229	2258	2246	1492	3580	1714	1508	1225	3034	2198	1448	2034	1702	2291	1905	2259	3128	1311	1236	1989	1514	1361	3872	1878	1406	1634	1551	2520	1660	1389	1607	1406	1733
NDUFS6	1142	748	634	1826	1260	287	442	380	417	687	469	482	882	702	1226	291	384	746	378	565	1164	506	427	314	816	252	425	989	555	854	315	548	1429	499	416	267	345	481	1160	502	292	437	437	295	618	449	629	266	267
NDUFS7	865	644	398	1868	859	346	685	352	340	568	496	375	667	511	1618	209	367	657	628	635	1075	568	475	433	590	221	462	594	310	1056	329	477	1448	361	395	274	238	323	869	336	350	247	272	533	470	518	503	280	293
C1S	18496	18372	26833	11203	3154	2034	6266	3792	11409	10418	12263	7210	10746	2236	11518	6074	4026	12811	12271	17138	4197	3798	12722	11235	27257	21759	13861	15732	12994	25083	18279	9375	25019	6263	4605	17999	19726	22261	13970	23719	10364	10776	26074	12565	3849	16016	22767	13314	8620
C1R	13914	8429	16335	8823	2818	2168	4360	3176	9160	6208	9000	5447	7961	3254	6496	4489	3318	7813	6890	15353	4648	2729	9081	7472	15324	15124	10297	16413	9431	22393	7726	6841	26724	4310	3868	7486	12167	12257	12330	13504	6655	8636	14965	6735	3795	12085	12991	7595	6603
COQ7	409	416	318	352	488	580	525	507	506	490	502	604	635	410	431	551	497	428	535	411	395	371	458	512	348	453	456	488	459	319	371	405	368	495	522	434	449	444	529	419	526	528	410	451	547	518	419	507	575
COQ6	435	346	267	393	336	440	407	388	358	484	375	383	384	324	461	356	359	382	480	380	421	322	320	357	323	273	405	484	303	366	328	360	316	377	478	287	323	224	391	316	425	273	268	533	600	419	287	331	343
SLC9A3R1	2470	433	644	850	5712	2041	1874	1701	2835	466	2140	2243	5727	2450	350	1798	3193	574	379	2443	8557	2431	2016	1358	511	1408	2424	7155	2621	1853	307	3036	1881	5139	3113	772	1062	1191	3385	963	1476	2240	616	710	7169	2256	944	1618	2394
COQ3	138	151	129	164	186	160	178	154	142	229	90	150	169	135	212	113	148	179	153	147	146	114	133	133	155	134	117	158	170	172	211	135	143	111	124	179	141	112	202	146	149	163	136	209	143	179	120	139	116
COQ2	180	134	274	163	266	142	111	165	136	231	114	96	211	166	241	123	126	167	138	149	183	223	136	98	237	177	128	224	124	233	154	200	139	98	120	151	142	149	132	159	109	158	128	197	195	146	166	132	140
FAM198A	199	108	250	79	188	166	81	168	409	194	208	148	195	113	53	181	294	100	96	228	242	159	179	107	289	283	250	329	312	203	163	245	230	369	231	111	206	208	204	201	136	174	174	94	226	172	152	153	171
NEK7	3429	6848	3302	4516	698	1367	3472	1651	1796	4479	1972	1699	916	1455	2936	1676	1462	6777	5233	2288	581	1008	2352	2244	3723	2062	2473	911	2355	1540	5858	1115	1337	1436	1750	13993	2729	3486	1112	5279	2029	1031	6621	4323	1168	2089	5497	2683	1151
FAM198B	4799	6066	4971	2489	2515	7726	6051	4169	5941	4071	5903	7800	3145	7125	1816	5235	6126	5695	4376	4907	2637	4697	4521	5580	4671	5480	4357	4394	5773	3078	4247	4314	2195	6793	6991	10315	5521	4225	4055	5048	7891	3773	7495	3415	5656	5173	6413	5178	4634
ZRANB1	1029	1628	1295	1104	921	1792	1673	1913	1507	1784	1436	1531	1227	1471	1604	1877	1540	1535	1855	1327	954	1277	1472	1691	1180	1615	1464	1072	1391	912	1690	1258	976	1462	1595	1990	1592	1737	1207	1604	1608	1581	1763	1681	1171	1313	1393	1650	1319
ZRANB3	40	81	33	42	82	155	87	115	81	103	86	82	65	64	46	142	128	62	97	75	65	141	71	94	48	90	75	76	59	56	108	124	27	100	113	99	85	85	36	96	117	121	94	75	101	52	51	74	98
ZRANB2	1205	1491	1209	989	841	2776	1816	2995	1949	1495	1683	2006	1137	1889	1368	2142	2680	1383	1979	1576	949	1612	1634	2341	1345	2158	1728	1402	1595	1166	1711	1816	911	1906	2390	1934	2016	1874	957	1646	2299	1377	1693	2006	1202	1619	1331	2590	1408
TTC7B	612	1221	961	1013	192	310	943	238	338	1476	542	280	335	231	741	254	247	1067	1027	601	218	368	501	589	873	433	566	302	535	697	953	336	529	220	285	1430	469	621	451	1152	339	282	1117	1020	157	488	868	347	297
ZFAND2A	239	287	141	234	195	212	232	210	230	542	207	149	324	176	302	190	151	229	191	207	352	132	191	205	211	182	141	182	187	231	222	219	222	197	239	321	196	170	487	182	221	210	233	183	136	230	228	273	149
HBB	12399	38438	7273	2163	510	157	1639	181	3677	13749	1694	354	192	104	9595	352	175	2280	1544	632	216	277	1499	440	22752	2963	1013	3575	4689	774	10802	326	22759	1503	184	10081	313	129043	6162	5698	806	1792	10280	16723	788	1850	4741	911	131
CHMP2B	918	1177	991	987	1066	1015	1135	1210	1187	1235	1015	976	1177	1075	798	1031	1098	1146	1163	1010	905	903	1118	969	1317	1211	1119	1012	1197	911	1322	872	766	1095	1171	1538	1165	1114	755	1150	1154	955	1415	1053	1272	1269	1242	1236	1157
MUC20	218	85	108	62	294	275	166	250	370	97	161	167	817	736	79	327	221	98	63	260	244	375	328	104	48	497	304	218	265	444	96	215	257	281	410	22	81	87	465	163	411	232	34	145	206	209	50	396	281
BOK	3626	6028	4215	8998	2208	466	7563	382	1017	9231	1824	813	1361	1128	8227	659	703	8718	5764	2941	1699	688	2066	2409	2682	1028	1877	975	1987	3192	3033	843	2336	520	854	3198	1121	2761	2467	3246	1113	621	2598	7934	1166	1692	2849	1089	917
PCDHGB7	453	596	500	311	497	447	422	262	507	458	433	680	380	583	320	452	428	413	547	526	245	367	371	565	366	769	597	375	459	264	670	392	250	443	466	436	543	605	617	443	593	687	617	510	631	370	564	576	641
ATP9B	479	536	444	475	521	758	572	662	536	494	570	601	504	513	459	631	655	501	542	497	485	603	628	602	357	566	587	515	519	568	449	619	414	710	723	542	465	573	401	495	680	670	445	519	576	522	494	574	548
ATP9A	3625	10694	5895	5404	2712	2785	6708	2450	3207	10092	3863	3262	3545	2865	4621	3533	2385	9372	8235	3648	1853	1980	4006	4960	3385	3948	4093	1742	2864	2048	10708	2591	1745	2937	3271	14961	3741	8129	3020	8669	3658	2667	7612	8246	3003	2516	7044	4137	2782
ZNF828	532	565	527	388	548	751	710	729	780	627	722	975	608	831	590	983	789	680	672	609	706	735	653	892	505	913	658	563	495	450	798	936	452	937	687	719	951	785	484	676	836	936	719	720	717	746	566	969	698
BOC	1763	807	1360	1340	1546	2024	1467	1278	3038	1183	2380	2352	1515	1787	1242	1531	1658	1127	1944	1928	1945	2413	1945	1991	1759	2000	2044	2128	1756	2066	1120	3170	3110	1667	1614	559	1604	1621	2047	1291	2572	2259	1549	1054	1227	1323	1402	2266	1942
RREB1	1113	1738	1206	701	1011	1414	1658	1608	1355	1399	1352	1855	1055	1011	1343	1637	1588	2043	1322	1606	952	1913	1342	1485	709	1132	1630	1123	1227	818	1705	1268	663	1957	1720	1546	1241	1321	741	1385	1479	1456	1295	1778	1978	1072	1239	1327	1539
TPX2	163	136	345	50	185	148	46	177	430	117	194	55	592	111	26	195	163	40	43	87	299	1085	135	69	125	110	50	210	79	299	76	467	122	133	70	50	138	364	95	104	127	181	83	37	218	68	83	34	204
DENND2A	485	854	1187	828	268	84	442	97	305	802	414	173	173	81	763	236	192	857	792	447	241	485	435	509	893	554	409	249	377	933	723	528	690	348	185	638	322	832	337	663	378	357	676	827	194	291	793	352	280
DENND2D	629	509	539	439	701	584	590	653	584	491	445	689	430	659	676	649	658	576	821	516	843	546	578	533	423	625	595	671	564	750	522	717	571	807	519	574	666	594	660	626	560	699	465	755	550	605	517	692	667
PPT2	411	362	354	525	316	448	357	360	379	409	438	394	301	388	402	355	398	393	391	360	362	402	386	350	444	331	417	401	412	449	346	330	481	335	439	361	315	292	464	400	419	359	327	475	320	451	328	408	334
INPP4A	521	706	601	386	356	698	686	598	646	687	736	608	421	338	573	707	611	580	744	609	369	637	742	825	621	574	738	492	585	559	770	710	424	542	631	659	770	712	311	675	729	542	778	805	447	667	686	745	620
MICAL3	1366	1221	860	898	1195	2440	1210	2196	2256	994	1617	1893	1080	2178	607	1705	2406	1766	938	1611	1367	2011	1993	1490	474	1266	1718	1211	1929	1269	973	1529	1465	1894	1826	1303	1323	1240	1641	1195	2358	1645	1206	984	1225	1081	1627	1493	1989
PHC1	368	439	341	311	419	859	519	729	564	398	625	764	506	515	373	823	713	289	496	466	503	638	544	815	368	733	563	569	474	397	415	616	436	782	680	331	496	503	495	391	1024	597	404	500	473	530	437	751	774
PHC3	973	1675	1608	690	746	2640	2180	2619	1711	1905	1855	2140	872	1350	1520	2772	2182	1942	2406	1544	719	1493	1573	2217	861	2035	1990	1022	1756	671	2359	1432	679	2165	2457	2550	2074	2246	744	1730	2693	1443	2311	2462	1691	1583	1548	2653	2016
GPR107	2953	3135	2844	2080	2517	2709	2882	3322	3160	2864	2863	3500	3384	2461	1731	3749	3177	2723	2652	2691	2766	3157	2722	3274	1803	3610	3105	2815	2918	2067	3094	3543	2246	3879	3267	3300	3067	3610	2500	3125	3229	3235	3286	2967	4030	2665	2678	3319	3332
GPR108	1819	1120	1107	1818	2091	1150	1267	1183	1324	895	1167	1225	1336	1411	1062	1210	1309	943	1044	1273	1923	915	889	1184	1328	1419	1235	1517	1217	1413	838	1275	2167	1425	1183	1017	1054	1173	1900	1172	1117	1030	880	972	1601	1218	980	1132	1124
MFAP3L	146	223	115	72	135	889	399	1190	566	224	275	393	954	337	101	606	536	181	323	314	320	918	286	477	104	599	664	244	296	84	127	585	115	1159	1011	276	396	660	111	160	454	729	318	86	969	236	156	868	786
THOC4	743	427	475	875	815	407	349	422	567	461	522	453	747	790	573	334	510	420	222	561	1016	608	547	336	593	290	401	789	541	821	205	619	998	515	372	240	416	416	798	380	362	441	301	216	513	416	520	295	420
UBE2G2	1805	2453	1708	2108	1544	1773	1840	1714	1859	2116	1686	1578	1804	1717	1741	1636	1713	2149	1617	2149	1598	1330	1831	1672	1792	1437	1765	2027	1673	1861	2259	1642	1653	1287	1392	1980	1971	1503	2131	2052	1558	1583	1958	2163	1261	2124	1846	1619	1825
SYPL1	3164	2909	3069	3306	2239	3266	3666	4293	3221	3471	2710	3565	2822	3902	3402	3774	3677	3443	4405	2856	2525	2418	3106	3333	3705	4304	3046	2859	3787	2351	3900	2859	2696	3856	3448	4494	3996	3596	2420	3428	3409	2678	3437	4181	2892	3331	2996	4090	2884
STAT3	5930	6247	5981	4315	5281	5607	4985	7701	7202	4964	7071	5738	5298	6671	4691	6608	7153	5217	4729	6301	5850	5983	8305	5219	5485	7135	7827	7763	6241	4536	6463	7204	5235	7147	6905	5834	8439	6248	5053	5990	6317	7374	6377	5478	7800	8306	7348	8799	9128
UBE2G1	1204	1211	1118	935	1304	1379	1329	1365	1203	1213	1266	1464	1053	1258	1000	1697	1405	1295	1273	1198	1008	1178	1211	1241	1263	1489	1318	1251	1431	1052	1202	1317	998	1689	1377	1805	1579	1257	1188	1310	1353	1210	1407	1299	1869	1468	1244	1411	1329
SCNN1G	80	4	3	2	216	471	66	231	109	1	178	194	344	231	4	113	158	3	22	63	166	37	74	99	1	299	75	248	146	49	1	91	118	231	395	9	88	136	133	51	154	116	23	2	101	27	23	60	205
SAFB	1854	1292	1305	1800	2439	1845	1206	1737	1414	1510	1791	1818	1875	2329	1813	1570	1782	1415	898	1526	2216	1881	1773	1252	1201	806	1526	2044	1663	2030	756	1444	2613	1832	1730	732	1068	1383	2462	1278	1247	2059	1396	740	1657	978	1419	908	1125
PRF1	328	336	220	100	66	142	98	116	112	78	111	62	79	61	98	107	94	133	69	182	129	83	152	99	254	118	110	143	190	345	110	146	352	91	87	101	262	236	265	125	98	80	131	98	33	240	144	90	88
MGMT	654	473	511	879	796	382	275	211	227	339	368	322	445	605	670	200	261	450	380	417	847	286	350	244	604	266	381	409	376	418	176	385	1085	316	250	328	189	222	723	412	282	354	203	238	386	376	373	161	214
SLC35E2	43	61	41	18	40	119	102	101	38	123	109	162	30	60	46	55	118	93	40	69	54	51	69	100	27	60	73	89	41	35	24	23	20	128	86	34	45	154	30	38	50	46	51	58	139	43	37	62	68
WSB2	1769	2093	1927	1780	1227	683	1559	752	1252	2043	1176	953	1522	908	1065	1001	806	2250	1537	1389	1384	1196	1169	1037	2520	1230	1221	1304	1029	1604	2394	1423	1122	1106	895	2369	1383	1417	1340	1761	877	1112	1653	1889	1594	1440	1581	1239	1016
TRNP1	184	27	51	153	732	487	165	324	319	34	241	428	423	931	59	304	385	65	140	180	331	355	327	286	79	451	207	719	246	300	31	366	416	314	440	42	342	199	705	114	283	370	150	51	279	206	159	389	551
H2AFV	3085	3555	3109	2721	2483	2957	3350	3000	3053	3645	3465	3297	3143	3122	2210	3842	3356	3316	3156	2945	2675	2867	2635	3604	3319	3861	3100	3120	3566	2432	3691	2792	2492	4055	3141	4637	2764	3918	3081	3475	3470	2975	3504	3390	3575	3755	3066	3659	3105
ZNF335	417	347	295	268	411	972	380	722	585	277	535	613	438	596	375	505	659	275	321	615	557	592	657	588	281	367	603	573	474	599	264	488	522	556	684	202	390	364	448	346	719	475	283	281	482	501	358	586	659
H2AFX	399	123	337	362	428	167	145	155	211	139	218	271	387	481	139	146	183	170	125	208	647	554	240	148	289	145	187	497	181	503	114	418	781	305	204	100	163	280	367	122	179	231	105	85	285	271	205	148	252
H2AFY	2912	1916	2723	2212	4260	2086	1724	2374	2471	1604	2267	2105	4153	2787	1850	2099	2437	1857	1353	2240	4044	3033	2450	1589	2403	2175	2171	3533	2259	4567	1742	3572	2755	2425	2108	1664	2239	1966	3017	2162	1666	2229	2059	1439	3130	2387	2220	1879	2249
H2AFZ	1926	1366	1915	1924	2291	1249	1256	1639	1497	1262	1444	1381	2421	2001	1457	1504	1374	1196	1252	1250	2817	2424	1378	1118	2525	1644	1192	2140	1575	2336	1305	2322	2162	1544	1148	1375	1554	1876	2147	1364	1289	1225	1161	1188	1917	1746	1306	1285	1243
RNF8	336	311	276	305	294	391	262	385	341	347	329	364	361	318	279	355	380	278	274	373	316	341	309	384	418	342	335	355	338	424	335	348	344	322	319	294	365	342	377	347	365	390	344	253	303	293	306	336	316
RFX5	747	717	670	518	684	652	718	874	956	736	888	885	872	652	596	903	845	571	500	793	858	1166	753	725	603	668	781	935	681	813	608	1118	658	829	804	590	1020	754	585	807	812	841	776	580	1016	880	674	645	831
RNF6	711	874	819	606	604	936	984	1027	898	1040	904	943	839	761	857	1114	981	996	1102	889	566	845	830	942	977	800	959	724	920	525	1085	874	521	947	1040	1064	1056	919	513	1020	929	1172	1057	1046	1135	892	976	1160	905
RNF7	1264	909	952	1204	1634	794	960	784	917	858	960	945	1326	1175	1183	943	777	1000	1021	905	1344	823	905	851	1415	1004	902	1315	949	1172	853	1116	1289	1009	941	946	981	883	1479	893	797	950	778	873	1127	1177	824	847	814
RNF4	1354	1205	1059	972	1232	1448	1112	1389	1241	1085	1297	1380	1382	1199	838	1375	1360	1071	1143	1176	1324	1416	1404	1344	1226	1460	1337	1190	1201	1336	1202	1660	1098	1547	1380	1267	1405	1254	1276	1230	1303	1499	1159	1105	1613	1620	1017	1492	1468
RNF5	893	616	599	1012	1350	735	606	777	799	634	655	785	1104	1021	654	669	695	602	626	664	892	548	577	598	803	959	539	842	777	813	627	758	1092	804	680	580	681	704	1046	634	693	750	557	504	803	735	516	624	569
RNF2	422	329	392	396	370	682	505	676	580	373	461	668	413	583	318	670	657	357	492	510	382	563	463	590	599	648	497	404	688	349	404	647	331	681	664	523	601	518	371	401	595	578	464	407	662	579	480	584	500
APP	21473	13129	16245	13511	28587	48254	19590	46407	39102	12984	25082	37429	41668	46536	12266	46237	34758	13988	15481	26560	50248	50436	28279	27761	15046	45214	30738	30896	29586	18324	14219	38422	31714	36227	41220	12221	25849	30687	26132	20392	31256	46116	21558	12451	42238	23719	18753	30399	36582
H2AFJ	3865	2259	1683	4735	2094	627	1575	833	1267	1193	1152	1079	3764	1412	4542	718	913	1856	1208	1823	2412	672	1065	983	1609	694	1482	2289	1629	2299	1045	859	2983	1514	1241	1240	772	1368	3164	1537	921	738	1244	976	1589	1098	1680	774	602
RYBP	1125	958	992	901	976	1919	1380	1876	1734	1382	1580	1631	1278	1505	1065	1791	1797	1244	1531	1466	1186	1325	1710	1641	1415	1668	1744	1254	1813	739	1258	1410	914	1758	1730	1399	1622	1610	901	1249	1822	1599	1271	1329	1949	1669	1528	1726	1714
NCAPG2	215	368	387	164	172	443	326	419	395	276	350	328	420	252	248	467	415	272	348	248	346	705	375	346	288	348	261	339	294	318	264	468	196	397	365	347	312	423	253	332	407	399	332	302	377	299	271	370	363
PSMA4	1758	1769	2079	1841	2337	1073	1318	1404	1303	1772	1359	1321	1638	1430	1286	1443	1362	1600	1420	1514	2370	1372	1202	1254	2815	1764	1381	2174	1567	1927	1916	1884	1925	1556	1169	1904	1946	1598	2141	1748	1320	1606	1817	1425	1656	2082	1696	1506	1473
NRXN2	99	48	66	62	199	69	86	70	92	35	201	188	160	75	21	96	79	29	46	149	313	242	94	118	82	50	56	155	135	117	22	482	173	221	110	20	53	71	209	39	123	200	68	14	87	112	33	41	185
SRGN	2235	1748	3731	3343	540	651	813	817	1322	1645	2267	591	661	743	1902	769	637	1761	1975	1564	501	499	1895	849	5815	1183	1378	1829	1870	3350	1882	1149	1874	729	900	2496	2288	2124	1132	1702	840	668	1744	1643	758	2986	3370	987	1209
CLTA	2467	1911	2470	3242	3113	1807	1688	1885	1525	1785	1531	1892	2357	2392	2433	1715	1468	1975	1717	1543	2555	1806	1754	1423	3104	2253	1621	2517	2046	3062	1821	2254	3349	2040	1847	1772	1836	1858	3375	1877	1330	1885	1820	1591	1659	1947	1997	1440	1558
CLTC	8582	12501	13308	7017	7985	6675	9723	8883	8940	11843	8924	8502	9763	7086	7061	9020	8919	12402	9824	8886	12890	9797	8114	8599	10521	11222	9565	7590	9077	7283	15128	11327	5173	11338	7530	15750	10177	11833	6190	11250	8860	8826	13688	11915	13041	8627	11242	10543	10568
CLTB	1652	1147	982	2618	1222	522	756	650	920	908	923	774	1014	1345	1161	529	613	1075	538	1069	1632	729	976	531	1470	457	864	1417	856	1963	447	768	2861	650	753	501	591	665	1638	981	556	722	803	427	793	850	1137	491	571
TMEM159	1207	1706	1112	1143	1058	1327	979	1197	1025	632	869	1178	1334	1508	568	1492	1138	1306	1068	830	1353	1128	1248	1080	1460	1675	953	708	967	1568	1194	1100	1374	1001	1302	1554	1136	1311	1256	1149	1067	1352	1024	745	952	973	1120	1188	810
RRAGA	2445	2321	2278	2669	2343	1744	1954	1592	1956	2097	1838	1947	2064	2667	2057	1844	1719	2165	2168	1966	2414	1711	1904	1918	2773	2763	1863	2594	2311	2428	2419	2172	2503	1945	1818	2465	2258	1994	2843	2089	1956	2101	1888	2130	1863	2418	2171	1873	2068
LRRC61	185	77	90	188	336	227	165	182	126	80	136	168	290	263	197	157	163	102	125	140	401	343	131	280	88	127	140	194	105	165	74	285	225	180	165	72	119	113	263	76	176	160	75	108	147	173	94	162	121
TNS3	4237	8191	4532	3908	1430	2760	3975	2408	3564	4793	3560	3303	1723	2212	2044	2430	1720	6869	3245	4863	1890	1744	3155	3075	2627	3352	4038	1991	2927	3603	4987	2345	2729	2053	2201	7444	3473	2940	3303	4810	3399	2085	6334	3939	1810	2547	5052	2777	1695
ADRBK1	1826	1208	1470	1796	1387	1437	1366	1528	1740	1098	1708	1509	1857	1501	1396	1345	1641	1224	1150	1595	2027	1852	1744	1432	1484	830	1750	1607	1213	2632	895	1720	2719	1725	1631	769	1268	1392	1220	1256	1396	1549	1115	928	1388	1666	1423	1245	1280
ADRBK2	1155	4763	4501	2879	914	1069	5738	731	1061	6630	1984	1214	786	1084	3892	1635	1166	5045	5163	2065	572	829	1507	2598	2271	1658	1789	777	1419	1410	6187	775	600	1140	1437	6146	1616	3913	1309	3217	1406	871	2998	11093	855	1255	2430	1920	1416
STAMBPL1	128	172	205	237	59	127	180	128	81	352	118	103	58	89	229	104	112	199	411	127	77	128	125	133	184	172	146	120	155	127	209	131	125	109	88	126	149	195	58	185	126	115	157	301	73	138	184	138	96
C7orf36	161	145	150	130	215	233	180	236	183	168	175	184	232	265	184	185	208	120	177	148	194	161	158	195	212	255	149	195	247	189	162	171	170	165	220	169	202	180	243	182	203	189	163	155	166	172	152	169	187
C7orf31	112	122	96	99	90	181	186	146	134	117	114	153	142	237	111	155	107	129	199	122	90	87	113	177	134	218	119	141	162	143	107	99	144	126	144	162	157	109	239	131	157	165	172	139	85	133	141	165	106
C7orf30	366	321	290	504	400	263	352	260	256	396	239	236	354	361	403	219	243	345	403	273	315	233	257	245	442	289	252	326	289	396	293	269	354	218	260	289	256	261	429	258	260	265	234	355	215	334	298	222	279
PAIP2B	238	404	308	237	286	412	683	475	342	582	342	503	361	430	724	528	382	540	795	250	179	280	291	584	172	464	398	248	312	124	333	397	140	540	469	434	336	644	298	340	499	366	389	669	301	228	234	496	170
TNK1	463	34	42	107	450	466	236	567	416	50	308	495	511	744	56	411	422	46	72	400	570	357	436	353	72	247	439	483	385	304	41	384	592	553	499	53	254	176	487	191	422	449	107	35	418	351	174	509	372
RRAGB	281	315	318	307	320	418	402	410	385	337	336	422	376	366	313	454	410	306	461	293	282	285	303	409	307	482	348	404	310	298	350	293	232	390	423	390	343	392	434	354	414	313	366	441	277	403	307	379	333
LHFP	2618	3620	3670	3613	1174	1477	2722	1239	2685	3584	3260	2106	2006	1436	3236	2031	1118	2974	4452	3246	973	1083	2890	3462	5702	3575	3040	2007	3532	3728	4082	1829	5075	1718	1653	4452	3810	4541	2792	4106	2979	2339	4474	4096	903	3870	4146	3063	1867
USP27X	123	88	77	95	176	171	144	154	121	102	146	189	195	223	104	205	185	86	125	123	111	124	126	203	113	187	127	184	119	121	83	166	146	165	159	80	158	149	204	127	168	237	134	71	111	137	92	168	108
PCOLCE	3029	2193	4029	2879	1160	432	929	468	1811	1388	1757	1164	1791	402	983	887	682	1506	1343	3665	2163	3694	1842	1706	4501	3164	1940	3878	1952	6820	1623	2858	5500	2093	996	993	2065	1414	3134	1723	1459	2503	1891	2019	929	3024	2218	1380	1738
EPM2A	281	627	372	427	165	210	326	197	217	630	248	213	217	219	322	197	211	585	369	300	131	157	262	254	412	259	254	185	255	221	585	170	157	211	199	815	265	372	374	469	242	214	578	414	175	247	387	242	185
ISCA1	1000	1270	894	1358	1015	891	1093	798	751	1479	870	853	757	919	1099	978	898	1465	1340	996	652	612	843	932	1345	1021	880	805	935	826	1297	697	748	910	917	1838	948	1103	984	1192	870	721	1345	1456	719	985	1084	957	834
RNF103	1391	1012	1004	914	1495	1103	1268	1296	1642	1158	1657	1456	1009	1352	947	1683	1394	1100	1501	1363	1347	802	1135	1308	1088	1393	1464	1580	1410	913	1319	1284	1118	1853	1565	1326	1294	1424	1315	1158	1625	1303	1277	1169	2673	1383	1181	1735	1234
ISCA2	337	291	194	339	417	206	278	264	193	268	192	278	383	225	347	247	256	244	275	224	327	203	219	236	311	268	233	339	267	337	247	275	345	277	265	267	263	241	336	238	221	208	231	298	362	278	241	234	162
FAM118A	254	202	213	168	577	459	274	318	353	158	411	371	559	353	220	418	446	146	163	306	322	307	290	348	167	308	330	381	613	368	175	591	599	304	622	246	229	150	359	220	448	438	421	222	288	427	412	311	371
FAM118B	300	347	355	329	269	168	226	184	187	310	233	185	182	139	177	198	180	311	216	301	249	228	232	155	453	221	265	265	261	292	392	317	256	239	175	325	288	272	317	332	196	262	318	231	244	319	299	203	184
ZCCHC24	3275	5457	5092	4304	1015	599	3340	606	1652	4773	2525	1516	1225	1024	3279	1437	912	5400	3227	3420	1117	1192	2280	2590	4230	2458	2321	1185	2126	3079	4039	1822	3308	1458	1143	5866	2256	3037	2291	4276	1974	1744	4477	3408	850	3023	3940	2201	1079
LMX1B	625	11	56	10	1473	1164	769	1155	1400	17	1091	1400	1466	1561	9	1232	1262	48	150	942	1749	870	1127	828	20	770	1365	1141	650	439	29	1030	929	1437	1477	44	581	638	1052	326	1226	1434	200	22	1760	631	359	1028	1078
PPIG	691	1209	870	436	1000	2001	1521	1997	1550	1499	1283	1439	1200	974	932	1934	1779	900	1288	1301	805	1388	1568	1755	918	1206	1411	1185	1250	827	1104	1324	542	1502	1707	944	1390	1566	770	1261	1578	1610	1450	1193	1660	1132	1221	1422	1391
RECQL	756	1551	1607	894	550	713	1053	950	859	1329	977	771	662	669	875	941	807	1244	1197	931	533	882	840	882	1438	1137	904	631	909	785	1767	975	598	899	851	1604	1219	1384	566	1427	964	815	1727	1293	770	1019	1343	1087	876
SRPRB	1330	792	1019	928	1774	1038	653	1002	1083	812	800	1014	1389	1163	833	921	1140	744	716	913	1616	1195	963	803	1420	1336	868	1413	990	1113	952	1720	1157	1390	783	824	1120	1108	1191	954	745	1036	957	644	1594	1032	940	945	1018
SHC2	470	280	313	571	487	316	212	296	386	354	328	260	400	376	465	331	290	307	162	394	617	227	333	230	465	390	587	569	271	960	157	286	922	390	568	187	178	190	511	381	392	305	246	272	333	595	350	122	289
MAP7D3	560	1944	1337	845	231	217	965	224	319	1394	476	277	230	224	798	282	269	729	1388	591	118	232	532	508	975	494	631	264	536	691	1287	243	356	200	272	1686	723	997	418	1175	432	296	1344	1472	160	509	1369	425	319
H3F3A	4186	1629	3012	3608	4522	2714	2357	3231	2465	1768	2357	3678	3584	5048	2654	3130	3386	2507	2918	2164	3578	2635	1847	2186	4862	3195	2057	4614	3906	2779	2093	3982	3762	4563	3594	3221	2932	2999	2895	1962	3053	2434	1792	2296	2846	3613	2057	3208	1724
SIK3	1226	1039	909	659	1365	1610	1476	1525	1785	1059	1669	1667	1080	1887	925	2183	1524	1141	1140	1436	1178	1370	1523	1914	880	1748	2061	1171	1369	972	1135	1561	1301	1605	1995	1108	1377	1354	1458	1289	2402	1915	1175	1071	1410	1427	1477	2513	2620
MAP7D1	5696	5906	4055	5455	2230	984	3615	1142	1872	7507	2566	1419	1419	1806	4850	993	1590	6287	2806	3609	2321	1472	3315	1983	3805	821	2617	2796	2454	5088	3093	1380	4484	1664	2128	3301	1500	2153	3361	4050	1429	1329	3351	2208	2025	2172	4666	1204	1656
PRKRIR	1156	2126	1576	1463	939	1384	1457	1475	1428	1598	1428	1433	1233	1182	1164	1686	1407	1650	1564	1355	1041	1152	1403	1488	2138	1804	1383	1131	1538	1259	2366	1580	959	1444	1330	3077	1916	1983	989	2289	1629	1622	2404	1682	1573	1848	1932	1755	1517
ACTR8	404	473	374	345	422	604	587	577	529	476	550	604	488	407	344	635	583	503	417	524	466	643	487	629	385	527	436	416	492	366	424	570	364	569	565	534	531	463	410	445	562	666	557	465	564	489	432	627	571
BAIAP3	218	74	44	92	130	286	101	240	176	67	138	183	562	333	113	162	211	52	78	172	164	118	301	177	72	58	286	183	307	192	23	112	307	261	188	36	94	95	284	116	273	168	48	86	143	190	96	74	195
ACTR6	484	460	363	440	487	820	656	870	587	589	496	559	599	602	548	786	735	446	743	503	559	591	576	620	518	662	579	592	586	431	524	568	415	679	662	613	637	579	409	514	628	567	538	615	836	542	517	590	535
ACTR5	199	150	126	161	183	305	148	251	187	144	192	223	279	226	156	193	243	125	173	162	231	180	192	193	197	186	171	220	211	196	128	193	235	207	194	129	146	169	234	150	226	192	151	146	192	198	143	218	200
UQCRC1	3418	2592	2213	4456	4096	1769	2775	1869	1936	2881	2015	1962	3235	2562	4159	1616	1743	2932	2858	2255	4063	2504	1961	1976	2446	1639	1914	2860	2150	3611	1612	2532	3490	1897	1869	1626	1601	1825	3497	2031	1736	1825	1478	2613	3021	2272	1920	1558	1829
ACTR3	2759	2814	4160	2446	2336	2598	2242	3263	3109	2472	2770	2759	2264	3124	2244	2740	2902	2930	2501	2570	2991	3099	3218	2159	4487	3859	2662	2693	2897	3177	3662	4058	2137	2860	2435	3580	3546	3173	2559	3074	2614	2617	3789	2423	3411	3314	3561	3998	3166
ACTR2	4545	6048	7565	4060	3235	4093	4545	4969	4591	5829	5056	4719	3428	3906	4498	5033	4956	6284	4968	4546	3426	4878	4866	4352	6644	6362	4566	3920	5203	4311	7454	6175	2812	5774	4439	8374	6287	6383	2855	5425	4534	4248	7288	5772	6293	6097	6514	6108	4787
YY1	974	1179	1265	967	1063	1419	1366	1397	1166	1273	1152	1393	1074	1278	1311	1458	1450	1402	1477	1088	868	1382	1112	1362	1276	1412	1128	1018	1212	895	1221	1275	662	1583	1388	1582	1278	1374	819	1172	1293	1376	1291	1378	1304	1173	1089	1408	1191
PTGFRN	1982	1126	2912	683	1956	2680	1361	2231	3022	1473	2695	3106	2104	3462	551	2815	2193	888	1200	2546	2446	3823	2135	2008	2405	3710	2066	3006	2287	1941	1830	3591	2989	3018	2530	595	2330	2370	2667	1810	3066	3497	2336	802	2430	1849	2131	3188	2880
RECQL4	85	28	64	32	73	113	31	96	135	19	107	78	194	78	28	68	97	10	17	58	241	279	116	57	31	26	50	133	29	181	7	135	151	74	89	4	32	105	60	38	63	65	17	6	88	34	36	38	68
GGT5	1301	1023	1222	1867	1206	316	628	545	792	441	1200	591	969	751	1114	496	720	578	404	854	1148	530	1154	624	1258	512	1075	1326	730	2271	371	1054	2917	827	587	378	770	550	1154	943	667	856	721	544	498	1038	897	490	664
LYSMD2	182	102	207	207	164	146	114	204	158	98	133	179	159	258	114	148	147	118	164	181	182	146	164	134	304	255	158	204	232	218	139	144	217	147	143	140	280	169	174	161	156	206	177	158	118	259	163	199	191
PDE3B	1356	7140	3586	4144	307	61	7714	65	377	12902	1355	209	210	93	6893	220	167	9723	7604	1645	40	151	1209	2800	2709	440	1674	114	886	871	6761	104	306	66	314	8449	881	3293	583	4747	578	52	4107	12727	37	743	2980	662	265
HYDIN	33	21	26	5	114	179	78	149	166	18	167	205	54	76	9	196	208	14	33	127	65	96	100	192	11	156	158	95	70	35	11	126	23	229	259	7	137	106	68	51	172	176	29	32	203	37	40	129	226
GNL3L	363	490	548	231	410	773	471	668	609	449	656	700	408	438	422	883	763	455	483	581	524	799	628	638	484	679	690	457	441	393	644	824	399	718	757	560	749	668	318	581	686	661	519	497	739	837	534	716	594
POLDIP3	2227	1532	1793	1895	2900	2845	1953	3221	2889	1707	2282	3065	3292	3081	2167	2803	2823	1705	1836	2176	2982	2484	2659	2645	1842	2495	2257	2232	1977	2334	1506	2834	2747	3044	2515	1419	2014	2388	3019	1907	2514	2877	1780	1571	2201	1916	1625	2399	2158
POLDIP2	2471	2162	1956	2820	2480	1770	2452	1597	1788	2709	1659	1700	2356	1916	2955	1697	1638	2375	2313	1840	3917	2061	1861	1800	2092	1838	1747	2121	1673	2330	1872	2122	2307	1670	1679	2085	1760	1782	2167	1985	1541	1883	1607	2511	2330	2070	1695	1551	1755
ZNF57	107	62	58	49	111	215	74	200	108	40	84	126	139	129	81	136	165	48	54	96	117	119	122	151	90	147	92	184	97	106	79	119	110	124	161	72	122	87	148	84	130	151	83	76	222	106	65	141	94
RASA1	983	1185	1175	714	772	1592	1318	1761	1364	1242	1374	1589	939	1129	1243	1674	1413	1137	1587	1099	887	1205	1172	1630	1156	1374	1319	890	1255	932	1555	1182	633	1287	1632	1565	1354	1387	630	1503	1696	1577	1566	1577	1303	1221	1353	1629	1415
CBARA1	1299	1586	1279	1368	1118	1110	1412	978	1016	1602	1070	1012	1303	1010	1147	1212	1034	1300	1495	1187	1123	1161	944	1107	1327	1563	1074	1294	1126	1301	1717	1047	1177	1200	1170	1593	1253	1123	1340	1480	1240	1089	1286	1625	1173	941	1166	973	1045
TTC39C	571	731	632	482	554	459	948	564	442	983	562	418	376	420	959	558	501	864	956	636	447	472	518	560	464	512	565	656	462	388	798	562	377	531	553	798	463	607	454	675	500	540	452	894	628	492	503	616	568
FNDC1	135	2078	3402	382	64	68	16	64	489	350	579	45	135	23	825	131	75	628	814	492	49	180	93	130	5577	705	75	293	333	844	3819	159	278	437	145	147	214	3001	195	841	116	276	1191	1859	156	206	2021	199	125
GTDC1	490	894	795	849	306	273	698	222	315	869	405	311	346	358	729	321	253	941	883	429	276	264	384	472	820	435	367	332	405	488	975	338	366	261	283	1555	474	625	474	817	371	299	828	911	200	462	740	396	314
TTF1	302	372	289	257	393	657	452	638	476	444	409	431	459	390	467	522	606	333	426	403	348	427	464	503	375	425	472	419	461	377	345	360	358	438	564	343	444	489	407	432	487	570	423	355	417	389	355	496	359
ALDH18A1	1452	1045	1258	979	2012	1609	1015	1687	1549	1583	1420	1827	1639	1734	531	1410	1809	950	899	1458	2287	2466	1385	1172	1167	1860	1377	1862	1455	1234	1185	2218	1122	2260	1516	1154	1635	1459	1572	1229	1366	1904	1046	652	2249	1398	1060	1486	1840
RASA3	2324	2486	2467	3047	453	478	1292	488	841	2226	1112	570	560	558	1871	638	494	2676	1397	2079	526	532	1233	1108	2064	659	1360	758	1210	1894	2759	648	1390	469	635	6451	1506	1917	1577	2625	746	708	2334	2225	346	1236	2843	740	518
TUFT1	572	414	244	241	631	560	365	622	953	301	799	474	898	530	135	563	601	370	209	698	725	408	1075	448	197	395	515	439	532	305	269	403	313	422	531	261	263	440	453	315	397	585	265	222	810	479	386	437	625
SLC25A10	835	854	525	1864	1095	467	1081	439	492	1178	553	470	954	529	2331	333	466	1172	768	745	1236	849	528	489	501	324	469	608	460	858	516	601	771	341	455	569	315	562	846	537	397	421	309	1352	545	556	412	267	466
TIAF1	398	157	235	341	391	360	204	281	321	220	213	238	281	408	201	279	281	144	203	274	539	197	324	252	320	464	254	466	324	672	235	356	1060	192	217	191	358	184	440	340	273	318	168	242	231	472	196	368	370
HHEX	194	316	318	548	98	70	174	232	180	178	227	157	219	131	195	133	61	331	151	238	135	99	151	156	562	218	296	111	307	341	278	195	571	144	62	358	279	225	234	359	202	227	479	235	47	396	252	208	37
RABEP1	3366	2756	1997	1452	2059	3279	4125	3396	4232	2576	3581	6423	3701	3218	1889	4883	4077	2437	2214	4723	2486	2406	2461	3928	2065	2829	5601	4132	4106	1938	2714	3174	1634	6044	5458	3981	3998	3034	3161	3232	5093	3361	3433	2596	5213	4306	3195	4530	2674
PTPRU	701	715	430	515	689	1011	766	667	899	470	996	957	1048	930	240	494	865	621	409	727	774	1040	1078	880	385	576	742	911	720	769	386	709	1058	624	753	621	537	609	829	666	865	662	661	445	385	638	534	438	736
SAA2	6090	13188	749	1020	110	220	10063	1106	2827	2431	7917	190	181	1417	2445	777	451	16181	5151	34758	546	106	6635	1146	6762	223	11539	3553	10524	5996	504	479	5880	455	3014	6013	4038	960	9026	5651	914	324	1855	129	273	10252	576	4444	1014
PTPRT	318	21	188	14	1212	2032	629	945	756	73	1274	1487	900	1271	120	1893	1404	29	325	706	591	817	433	1027	63	527	458	1269	403	136	68	1023	298	942	1759	92	729	1245	750	333	1038	886	343	50	1737	156	201	361	1251
SAA1	32244	35513	7204	29825	1714	457	24955	1917	9371	10430	17445	1962	2153	6515	16936	1814	1517	64472	8297	33923	2225	504	17955	3981	25360	1340	30033	9930	26305	18274	4277	1327	26248	1362	3967	22204	10887	3599	32242	18278	4059	2337	9978	533	1008	13717	5883	7219	1244
ZXDB	375	367	380	325	296	590	491	717	467	445	542	671	414	497	363	667	544	389	526	395	345	453	479	635	320	715	495	433	441	268	488	491	329	627	695	548	571	627	254	459	706	482	556	474	482	532	427	739	646
ANKS1B	42	37	7	4	157	124	75	107	103	29	97	128	89	35	9	194	148	21	35	90	42	102	105	109	13	94	141	84	100	20	35	89	20	213	172	36	76	72	58	40	148	179	53	33	157	56	61	159	131
C1orf74	81	49	44	30	127	120	76	91	146	40	76	117	110	94	28	114	102	39	36	77	93	109	86	96	45	83	71	91	56	66	53	118	64	91	115	39	79	77	90	50	136	135	46	39	125	83	56	98	129
C1orf77	1544	1140	1229	1401	1652	2375	1191	2274	1448	1050	1480	1631	1599	2079	1411	1649	1979	1058	1159	1550	1965	1781	1864	1379	1218	1394	1629	1808	1732	1496	1184	1594	2027	1625	1754	993	1365	1448	1787	1343	1694	1620	1230	1100	1529	1279	1398	1427	1789
ANKS1A	1178	1391	996	1283	1436	2034	1223	1380	1370	931	1527	1785	1571	1281	867	1478	1423	1228	1159	1267	1199	1736	1372	1637	769	1376	1391	1470	1282	1259	1055	1528	1186	1597	1722	1141	1418	1142	1311	1123	1748	1295	1241	1010	1235	1144	1034	1282	1720
TSTA3	1011	419	551	840	2435	601	421	800	620	457	811	621	1398	630	1008	484	579	398	422	608	2675	903	570	517	671	642	575	1186	555	937	334	1246	1291	833	565	304	511	631	880	592	512	669	312	364	1337	727	463	459	839
LOC285359	57	26	40	31	96	86	39	51	55	30	67	88	73	96	35	65	77	33	39	44	67	47	46	49	26	60	66	109	86	50	30	66	61	65	81	39	67	34	139	42	87	62	38	37	70	71	26	52	85
TINF2	1497	1445	1208	1579	1357	1018	1201	1082	1201	1230	1205	1154	1392	1083	1369	1057	1027	1438	1314	1204	1226	914	1212	1135	1709	1187	1223	1354	1352	1417	1291	1134	1269	1159	1130	1267	1233	1070	1529	1275	1129	1126	1185	1406	1199	1422	1360	1169	1137
NKX3-1	164	38	41	53	118	155	93	853	226	61	158	584	415	368	36	216	151	65	61	151	274	61	232	269	62	234	219	277	91	106	45	144	218	489	386	49	265	88	173	204	170	380	103	48	321	450	127	373	164
NAP1L5	227	206	165	239	203	229	193	153	254	209	241	181	172	177	198	230	176	181	167	217	201	239	206	177	240	243	215	348	220	205	198	194	203	163	286	271	310	173	195	192	254	287	241	159	174	275	211	153	272
RPL12	12748	7056	8001	11552	30658	22825	9437	17756	11389	6137	7353	15499	25495	21400	17976	19355	15436	6279	9278	7687	22314	16015	14651	13929	10668	16915	8993	18043	12983	16047	6248	13181	18428	10930	12164	6744	10240	12746	23363	8767	9439	16499	5750	8361	8248	9784	8102	10173	11668
ZNF597	55	59	44	23	42	86	67	100	69	59	91	81	51	75	51	90	84	55	73	58	43	71	59	90	51	72	58	51	75	42	78	70	29	93	95	52	82	78	39	68	90	104	64	58	58	63	68	88	63
ZNF816A	123	131	114	85	153	311	195	305	150	133	173	297	210	255	142	270	236	133	184	135	144	180	103	240	142	226	177	222	188	171	157	247	152	304	222	184	256	214	213	162	230	331	196	119	172	186	123	270	179
NDUFA7	460	466	258	788	772	300	412	304	309	431	301	250	576	313	701	251	294	349	410	310	681	357	256	316	346	283	280	462	273	525	379	352	676	281	285	326	285	317	589	315	264	279	193	474	396	465	293	242	335
ADAM10	1037	1297	1762	712	1463	1913	1608	1994	1946	949	2379	2165	1330	1645	1018	3480	2027	1193	1482	1636	1213	2246	1294	2289	1113	2227	1744	1404	1761	807	1415	2594	746	2227	2696	1544	2453	1971	930	1569	2349	2295	1736	1382	2258	1830	1634	2484	2662
ADAM12	914	1315	1125	500	655	189	512	279	232	2364	2029	339	349	63	366	611	1032	1071	942	822	1093	6398	425	396	1143	120	512	930	474	512	1948	4423	357	2151	843	1916	953	637	494	1139	378	2020	1411	1153	519	515	877	376	1581
ADAM15	4621	4549	3078	8142	3119	1962	2188	2181	3071	2539	2743	2245	2961	1994	3434	1797	1949	3294	2007	3037	4326	2789	2895	2160	4542	2103	2995	2718	2494	4120	2605	3058	5273	2215	2153	2018	2861	2723	2718	2981	2071	1885	2438	2526	3439	5611	3168	1935	2235
ADAM17	562	669	793	330	659	932	645	875	1044	475	840	777	520	820	382	993	1044	570	602	696	636	1031	928	583	695	902	737	700	699	486	646	1077	374	894	968	588	855	669	422	730	811	865	727	570	1074	727	877	935	1418
ADAM19	228	165	181	67	163	50	55	71	111	93	227	117	67	70	99	143	91	171	167	54	100	276	125	159	300	166	108	99	106	175	146	356	155	165	103	56	193	230	97	155	181	191	122	116	61	198	102	132	163
WDSUB1	150	202	152	237	190	283	311	326	224	301	232	264	333	318	316	320	374	200	391	277	212	230	227	309	248	268	280	257	275	142	252	181	174	279	264	323	237	281	255	233	249	224	196	344	242	194	192	308	186
CPNE8	231	334	575	407	59	268	266	242	210	282	330	241	115	227	367	233	207	431	439	268	57	153	292	304	686	342	320	240	319	243	583	219	276	166	189	483	518	411	153	398	309	192	522	414	206	435	492	355	149
TYW1	521	431	442	334	540	707	474	795	433	514	498	668	613	501	475	629	691	669	491	519	524	601	616	524	450	567	547	611	599	424	489	630	347	599	567	427	567	608	555	490	607	626	481	463	686	559	567	475	618
PTPRF	13030	16024	9786	9799	14087	16513	21486	14410	15241	17243	11941	17196	16173	13182	23501	17171	16451	21533	13093	13862	18167	17091	13229	16768	4757	9454	13796	10648	8975	8591	10328	12905	8080	14743	17284	13077	10845	14078	10869	13010	13767	15231	9055	19792	12454	9628	10733	11165	13810
CPNE3	2488	3724	3231	2742	2718	3436	3886	4085	3242	3756	2915	3654	5849	2872	2725	4311	3594	3800	5095	2825	2281	3119	2743	3848	2684	4460	3075	2168	3096	1549	4657	3421	1612	3559	3758	5352	3445	4826	2205	3850	3507	3154	4102	4405	3420	3025	3134	4306	3403
CPNE2	1305	1804	1337	2455	716	562	1440	470	637	1691	825	523	648	597	1100	537	472	1720	1340	1076	920	1012	840	804	1729	847	765	699	920	1496	1814	1148	1612	517	496	1724	928	878	1179	1594	601	766	1291	1743	332	998	1218	554	716
CPNE1	1918	1455	1874	1926	2412	2098	970	1800	1108	1317	1741	1739	1197	1287	1881	1193	1927	1415	1725	1627	2652	2231	1802	1101	1954	1919	1639	2128	1086	2619	1258	2132	3010	1911	1112	1226	1592	1771	2444	1655	1778	1956	1447	1404	1549	952	1552	1642	1738
MIF4GD	554	481	385	662	503	343	340	318	378	417	349	353	579	345	369	366	296	374	385	337	522	290	363	298	571	396	347	532	408	690	325	462	633	348	355	521	353	376	479	427	314	408	353	317	373	471	367	302	406
CPNE7	8	0	0	0	15	129	6	123	25	2	11	26	63	16	1	72	84	0	1	9	51	104	48	42	2	1	15	14	5	31	0	37	22	21	37	0	23	17	4	6	9	34	3	0	12	24	4	4	28
CPNE5	159	13	25	81	35	25	80	30	63	22	38	47	49	62	11	53	24	38	69	52	46	32	77	124	48	141	173	89	88	57	18	163	86	82	99	9	88	87	92	24	108	34	36	29	46	92	21	66	85
TNFRSF11B	216	171	96	93	85	23	84	44	96	140	212	41	44	41	48	76	42	127	104	107	262	22	344	48	115	74	91	241	77	50	136	155	80	18	200	201	157	97	36	192	53	272	201	69	277	420	224	146	305
SFRS14	921	845	834	459	940	1523	997	1514	1507	858	1328	1572	749	904	763	1547	1855	941	806	1337	982	1668	1494	1432	489	910	1564	1346	1127	969	1012	1438	628	1460	1417	608	1067	880	1015	1066	1751	1264	968	986	1526	1131	916	1509	1331
TRIT1	293	236	222	178	353	687	319	532	390	254	258	445	429	240	276	455	514	229	295	300	341	458	447	411	287	428	293	426	293	325	225	392	352	402	507	259	408	234	479	296	451	452	316	213	362	374	263	458	451
SFRS12	900	1140	1152	594	985	2151	1409	2434	1715	1344	1635	1658	994	1223	1087	2039	2218	1206	1449	1444	885	1752	1661	1704	974	1319	1681	1152	1282	824	1319	1601	719	1853	2035	1242	1425	1484	791	1423	1849	1689	1432	1341	1484	1322	1276	1979	1431
DNMT3B	40	32	32	27	54	104	44	62	83	32	53	99	86	51	24	75	79	29	33	58	69	137	54	82	36	45	67	66	50	58	20	100	50	66	69	20	63	52	49	48	91	86	34	31	75	61	35	60	57
DNMT3A	323	275	324	213	452	513	319	465	399	231	431	455	438	437	217	472	568	242	207	364	527	692	350	371	251	289	395	435	343	350	207	634	362	497	491	190	349	356	330	326	400	490	294	196	457	253	264	269	358
SFRS11	1971	2212	2183	1232	1949	4393	2918	4426	3443	2551	3225	3528	1958	2576	2462	4174	4620	2331	3133	2659	1760	2881	2942	3788	1759	2871	3281	2772	2687	1913	2727	2983	1696	3748	4592	2385	2958	2759	1822	2978	4134	2722	2711	3489	2556	2623	2128	4526	2862
FLJ45445	52	7	28	5	25	103	40	21	24	16	25	48	46	25	18	60	112	8	18	77	94	24	75	40	11	18	89	151	52	147	15	7	49	53	105	5	21	27	82	22	30	51	6	11	76	108	8	40	224
ZNF121	30	42	36	14	30	179	71	193	144	48	100	121	62	55	24	180	147	37	78	65	31	127	101	106	39	88	88	63	55	17	87	125	18	116	138	62	104	118	18	58	123	104	92	71	101	98	70	157	130
RBM10	1256	761	828	1378	1638	1311	909	1187	1078	937	1178	1232	1204	1547	1552	1050	1237	832	830	1157	1678	1334	1256	1113	868	694	1123	1460	893	1393	519	1242	1696	1185	1161	417	787	989	1505	856	1003	1013	646	617	1085	778	871	735	872
XRN2	1811	1971	2065	1408	2775	2502	2220	2917	2462	1888	2141	2358	2988	2039	1731	2737	2775	1862	2111	1876	2301	2542	2439	2332	2146	2549	2319	2356	2067	1648	1801	2860	1515	2710	2606	2366	2586	2497	1871	2116	2350	2672	2066	2254	2815	2434	2250	2763	2968
RABEPK	494	456	256	588	528	277	338	273	312	490	356	379	425	330	496	349	332	420	397	396	506	330	315	371	353	317	408	565	371	512	425	463	534	372	302	423	354	385	554	446	355	341	312	377	317	427	355	323	306
UPK3BL	235	62	150	12	204	1	35	77	303	66	295	253	213	299	135	268	0	270	42	140	282	242	55	135	9	148	365	126	165	132	65	28	49	167	285	15	148	68	273	24	186	50	7	19	76	29	14	43	114
AAK1	829	1176	1192	759	680	1098	1539	936	962	1512	1136	1100	645	1017	939	1187	877	1495	1323	1052	656	807	923	1241	767	1169	1314	967	1095	914	1493	1116	816	896	1062	1338	1410	1258	1018	1195	1384	1086	1431	2246	1106	1075	1065	1272	1272
SNRPN	2111	914	895	1647	3462	1598	1451	1423	1594	983	1637	1768	2127	2328	1091	1543	1496	958	1080	1509	2529	1107	1231	1510	1378	2049	1535	2731	1672	1647	827	1907	2432	1961	1568	946	1477	1434	3323	1187	1768	1611	1023	956	2636	1791	1049	1525	1620
GDE1	2222	3094	2334	2470	2573	1223	2037	1523	1630	2782	1674	1687	2179	1424	1723	1623	1583	3033	2022	1994	2073	1641	1683	1586	2522	1784	1647	2113	1793	1863	2911	1935	1585	2061	1678	2659	1713	2231	2259	2284	1396	2030	2319	2746	2449	2105	2358	1748	1627
SNRPB	1807	951	990	1593	1993	1637	975	1505	1893	989	1360	1396	3113	2143	1490	1339	1445	876	710	1308	3449	1639	1637	1172	1426	1102	1193	2098	1348	2166	703	1771	2987	1543	1451	708	1161	1176	2021	1001	1262	1467	733	700	1527	1669	1211	1193	1429
SNRPC	883	693	746	1008	1239	760	684	710	804	697	640	696	1302	899	929	617	706	635	707	636	1328	768	702	653	962	810	585	982	690	1173	642	932	1278	703	641	726	812	659	1147	646	725	699	561	722	690	914	661	673	823
SNRPA	1240	802	806	1457	1443	1275	996	901	860	885	767	978	1288	1449	1311	903	1072	929	1160	807	1742	1322	993	985	751	1257	779	1208	894	1372	726	1103	1819	894	868	808	809	859	1524	709	857	838	656	1041	802	902	650	748	1088
SHANK3	1375	1928	1989	3091	512	545	1650	721	998	2115	1593	712	609	425	2366	562	586	2930	1672	1847	520	622	1444	1204	1461	482	1774	630	1423	1834	1394	689	2488	647	973	1586	1207	958	862	1850	1019	640	1521	2177	365	1738	1873	811	747
SNRPE	716	430	504	559	594	701	477	886	600	437	504	701	578	868	643	682	665	382	509	450	1002	610	595	555	828	924	445	812	606	746	513	888	745	705	616	483	637	707	478	517	558	513	500	517	675	709	492	630	586
KLC4	615	559	357	678	578	610	479	565	546	515	528	596	627	575	681	555	549	453	419	551	688	483	529	539	370	261	566	657	524	589	269	421	660	577	679	316	331	383	739	477	494	481	341	360	535	389	415	356	379
ZNF554	141	126	68	93	141	290	166	247	167	121	175	292	191	187	118	226	201	125	146	138	160	213	150	199	90	174	157	194	157	189	111	173	173	247	246	123	165	154	223	149	214	237	132	108	148	170	96	230	145
PTPRK	1512	1095	797	699	2654	3491	2215	4635	4429	1262	1981	3569	2427	2484	974	4140	3707	940	1760	2288	2958	3427	2812	2704	767	3197	2474	2411	2380	845	1195	3012	1454	3587	3858	1238	2946	2422	1369	1506	2868	4239	1684	1235	3485	2164	1600	4215	4484
HUS1	214	280	251	241	204	290	232	341	241	316	242	250	165	182	278	299	276	286	258	244	204	264	269	242	250	288	254	239	235	191	384	261	198	276	262	354	289	266	244	278	283	232	328	297	246	232	267	338	260
PTPRJ	691	471	885	162	685	536	495	1182	901	165	804	981	944	518	161	1120	789	398	239	532	661	770	533	882	524	725	805	847	513	883	480	1085	493	1285	801	429	1122	751	653	603	768	768	751	275	751	935	553	860	636
UCP2	3415	3687	4135	1449	2213	456	3454	631	1224	2577	1654	1584	2338	904	3042	1150	789	3148	3164	2110	3000	1134	1392	1650	3018	1835	1228	1892	1016	5444	4529	2916	2762	1181	1014	2249	2457	2945	1988	2486	1475	955	2732	4345	3144	2564	2294	1459	1505
PLCB1	232	473	328	154	240	1586	601	1410	714	467	641	1068	982	565	328	766	1072	261	563	559	496	1147	616	742	306	992	579	355	501	154	548	659	225	755	960	434	961	701	226	330	1059	704	575	594	963	475	465	1102	1032
ZDHHC15	103	73	84	90	74	210	95	158	142	93	104	167	106	109	53	170	170	61	136	137	79	160	126	163	99	268	127	105	159	62	133	139	101	143	145	92	119	144	87	120	162	175	150	103	100	115	119	172	158
ZDHHC14	206	133	150	168	266	152	150	159	155	78	135	241	146	182	81	157	128	139	125	142	432	264	130	175	169	280	176	280	129	245	108	322	342	189	182	105	216	112	212	124	245	282	133	148	168	222	146	365	252
TMEM167B	1458	1850	1628	1467	1147	1522	1638	1852	1362	1929	1262	1542	1634	1473	1684	1681	1567	1809	1970	1508	1315	1162	1523	1618	1779	1981	1560	1440	1908	1254	2039	1328	1196	1915	1634	2693	1682	1662	1328	1717	1647	1322	1980	1968	1515	1615	1684	1872	1362
ZDHHC11	71	25	50	29	83	109	48	31	90	76	94	31	80	38	29	36	84	39	17	37	105	71	86	36	34	20	92	146	61	201	69	84	88	69	148	26	31	58	50	77	128	80	75	17	63	80	122	50	68
PRCC	1393	803	809	1092	1369	1270	899	1067	1064	915	1007	1157	1485	1285	940	995	1148	807	836	1034	1682	1258	1200	956	1057	970	1029	1518	1055	1443	732	1247	1432	1056	1083	656	940	985	1485	854	1054	1077	712	845	1158	1205	916	941	1141
ZDHHC13	219	83	177	113	287	351	206	524	382	140	304	298	541	367	166	453	369	63	160	288	301	297	291	257	250	356	280	340	269	157	113	263	285	303	410	97	317	266	235	202	354	372	195	110	317	287	195	397	306
ZDHHC12	562	282	292	590	574	260	294	257	311	203	255	258	495	415	405	297	250	249	252	326	850	338	276	221	374	264	305	465	263	776	222	405	880	288	287	230	243	421	438	255	232	236	186	276	385	446	287	234	263
PCSK6	627	332	1262	114	720	948	247	744	670	150	757	486	362	377	238	2012	554	415	377	589	1078	776	372	533	717	1049	526	1338	342	638	440	1249	393	1463	965	680	306	1017	372	467	739	1284	551	216	728	315	629	562	1192
PCSK7	883	761	756	834	601	434	512	562	668	588	674	638	440	616	575	508	640	630	390	686	832	707	608	515	765	327	661	786	530	995	488	843	787	671	575	483	578	585	546	751	536	497	604	407	822	872	675	523	405
PCSK4	34	7	3	10	66	39	18	40	17	2	35	38	39	45	54	26	54	6	6	43	82	36	26	23	3	9	44	71	12	26	2	25	42	74	83	3	7	7	45	13	43	18	5	16	55	44	7	27	44
PCSK5	264	631	606	325	52	142	294	104	154	483	357	107	61	38	356	119	101	706	490	377	54	127	287	222	509	339	319	120	282	235	769	158	243	157	161	546	393	754	142	708	194	210	889	765	164	236	714	282	154
DUSP28	80	51	37	62	87	98	73	82	75	53	65	97	99	62	51	97	86	53	64	64	78	62	65	87	53	72	85	99	63	71	64	86	83	102	113	70	66	70	84	71	87	78	49	81	94	88	59	127	94
HIPK2	3263	7646	4331	2703	2581	2013	5884	2698	2811	5746	3804	3549	1491	1806	2555	3718	2899	9362	3833	4002	1313	2192	2339	4438	1665	2354	4430	1676	2963	1441	6989	3425	1241	5115	3156	8148	3446	4655	1509	4906	4152	2130	5157	5985	3990	2210	4267	4409	3174
HIPK1	1338	3304	2127	1198	906	2268	2622	2708	2804	2621	2468	2585	1108	1627	1556	2840	2463	2771	2449	2223	949	2120	2612	2597	1731	2495	2749	1190	2138	998	3507	2077	883	2778	2214	4536	2603	3073	896	2551	2749	1941	3460	2520	2661	1886	3131	3315	2470
RPS3	25219	8388	13265	20935	61150	38319	15508	26608	21019	9271	17711	32068	41126	40007	31263	30918	23109	10825	14301	13445	51179	26105	24743	22488	17487	25735	15875	29983	21000	23232	7324	30783	39396	25586	23542	7761	14585	20363	44988	13682	21829	29119	11340	11635	15436	15417	11810	15619	19793
DUSP22	1077	1583	1743	2043	771	669	1140	774	954	1435	1022	806	663	960	1949	926	814	1567	1678	1142	748	631	1170	1163	1935	1288	1097	1040	1041	1395	1807	814	1346	806	865	1942	1417	1416	1084	1420	829	802	1564	1473	664	1315	1341	978	769
DUSP23	795	329	438	1400	686	259	280	450	369	249	342	331	522	543	648	245	319	341	287	439	1125	271	445	217	831	387	450	867	400	753	271	401	1881	375	542	245	350	287	646	358	276	398	235	337	491	512	406	378	510
LEMD3	582	679	655	479	484	1031	853	1152	945	762	868	961	814	965	721	1047	1036	714	955	736	548	731	854	919	650	963	811	627	960	409	869	832	476	1062	959	941	881	940	448	741	991	788	863	981	797	750	813	1167	796
LEMD2	840	540	686	737	897	754	610	816	663	621	829	714	948	703	845	593	733	524	460	754	879	723	676	610	563	372	746	1024	833	989	368	606	1263	833	828	363	474	512	1135	641	672	775	564	400	667	570	670	510	523
QARS	4434	3407	3465	4309	6869	5153	4011	4443	3379	3804	3248	4489	5739	4262	5045	4988	4293	3913	4617	2964	6022	5608	4325	3991	3630	4485	3184	4282	3315	5150	2719	5117	4890	3932	3986	3001	2860	3864	4862	3523	3197	5365	2714	3836	3643	3580	2872	3304	3831
SLC16A6	52	9	36	1	248	50	63	166	105	3	129	81	44	27	2	143	74	13	12	58	80	36	43	79	23	18	195	309	62	18	10	104	14	143	232	9	60	45	39	58	85	69	19	6	362	69	47	114	289
YBX2	120	236	111	310	60	29	209	40	83	270	45	31	134	73	203	25	42	205	230	95	53	136	67	100	78	27	59	20	49	103	170	46	106	33	61	155	46	91	139	156	45	56	86	364	34	63	90	44	42
GPATCH2	230	165	193	130	205	401	231	457	392	219	373	417	273	333	142	407	407	157	217	313	154	289	396	323	254	263	328	292	316	166	228	307	180	376	408	190	296	329	201	235	386	297	218	213	454	249	262	392	362
C3orf19	380	453	406	416	420	747	476	656	453	483	490	564	573	567	656	648	573	381	469	415	391	396	450	507	434	497	469	516	536	455	442	451	556	556	646	412	497	561	619	515	587	596	525	432	424	402	400	558	480
C3orf18	238	330	225	335	213	225	250	175	240	199	274	285	240	211	179	227	165	256	207	257	192	144	206	248	241	191	228	299	252	288	145	205	294	259	234	180	181	186	352	289	232	168	208	233	148	160	221	165	95
NAPA	3821	2691	1774	3232	3432	2318	3014	2042	2928	2374	2574	2562	3183	2524	2992	2407	2158	2307	2159	2989	4111	2270	2185	2223	2220	2140	2773	3510	2339	3246	1997	2456	3698	2771	2475	2242	2778	2126	3356	2209	2399	2349	1687	2505	3072	3996	2135	2262	2280
C3orf15	70	32	27	29	72	264	109	160	175	24	153	204	152	186	24	187	187	36	65	79	63	48	149	248	20	259	253	251	209	50	27	84	71	121	505	20	114	112	162	67	342	130	67	19	79	62	53	352	141
C3orf14	280	30	104	31	566	330	221	261	304	43	209	421	705	359	39	330	374	30	65	249	564	236	162	207	136	320	289	466	236	205	67	292	177	372	433	105	298	254	283	133	351	363	98	36	588	479	181	360	262
C3orf17	807	892	837	628	856	1362	1046	1438	1093	904	853	1117	999	978	1009	1319	1215	925	1070	847	929	1085	990	1050	944	1336	921	859	925	770	1054	1100	663	1129	1180	1222	1094	1009	869	1000	1129	1148	1105	1124	902	962	890	1419	1200
C3orf10	3671	4000	3553	5340	4657	2496	3218	2553	2584	3846	2534	2834	3399	3243	4387	2982	2355	3542	4000	2823	3761	2435	2690	2728	5236	4618	2670	3817	3255	4073	4071	3246	4433	2944	2380	4824	3238	3919	4714	4076	2492	2985	3333	4042	2554	3705	3224	2978	2540
OSR2	343	339	677	723	139	68	205	119	432	1352	352	143	520	66	658	143	85	572	602	631	116	55	358	526	631	606	266	249	361	609	740	130	609	142	117	352	326	248	390	325	392	194	241	832	172	546	611	183	108
LARP1	3816	5746	4359	3031	2589	4241	4615	4526	3599	6096	4270	4352	3303	3328	5131	4121	4514	6189	4551	4011	3202	6302	4600	4683	2986	3828	4119	2591	3611	3326	5870	4811	2825	4210	3730	5774	4348	4384	2841	4974	3951	4402	4877	5356	3773	3270	4380	3838	4499
LARP4	695	771	900	565	517	1100	1000	1367	1070	953	1284	1223	768	847	1358	1285	1266	1074	948	1018	622	1267	1042	1025	932	1019	1223	914	949	613	1725	1162	509	1382	1140	1393	1529	1290	430	1080	1145	950	1314	1307	1287	1212	1129	1696	899
LARP6	771	1062	678	1978	361	287	1108	298	335	1631	602	416	514	376	2117	290	336	956	1610	775	311	255	709	920	1081	539	474	367	636	727	1119	296	852	329	408	1220	368	1012	649	1050	594	496	721	1000	226	470	1026	584	430
LARP7	720	1197	798	620	925	1259	1152	1297	1051	1211	1019	929	1004	883	912	1238	1229	787	1108	965	789	863	943	1155	1184	1045	1058	1122	924	965	1117	920	685	898	1201	1055	1290	995	887	1244	1091	1088	1151	1088	1044	1074	1025	1046	899
ISM1	696	350	507	404	511	2979	462	1072	1781	267	914	1480	1073	2831	412	1072	1169	426	478	1112	573	696	1550	1110	603	1355	1170	2322	1225	1128	706	587	1759	617	1190	415	1482	1302	2894	920	1221	1301	1378	332	858	809	1162	956	693
GPATCH3	375	260	226	442	360	326	214	315	253	256	255	275	391	344	313	251	278	293	183	273	379	256	277	244	277	167	247	366	280	397	174	259	538	238	327	158	209	231	405	237	245	283	217	155	260	233	232	207	225
HSD17B7P2	28	13	14	13	10	60	26	92	52	18	33	66	21	13	18	42	74	8	30	42	24	28	33	43	13	34	78	50	31	39	27	38	11	48	42	19	36	38	41	45	49	49	19	29	36	43	21	52	76
TTLL3	582	562	553	400	335	1146	474	867	770	474	727	990	440	533	427	752	868	506	446	629	458	631	877	914	229	673	905	774	704	1494	637	686	668	687	972	351	688	449	731	745	1155	602	634	850	408	797	470	1128	796
ZNF552	595	90	86	76	1026	852	215	1070	954	90	635	571	1294	493	85	741	1653	83	160	596	633	760	312	478	78	308	751	1310	883	246	76	847	224	1383	1297	162	320	509	738	425	387	504	191	86	1531	544	158	482	506
UBE2Q1	1509	1448	1473	1655	1709	1687	1393	1352	1482	1359	1509	1599	2072	1828	1279	1544	1462	1286	1299	1423	1668	1291	1362	1493	1838	1529	1350	1816	1397	1661	1472	1457	1829	1565	1507	1518	1527	1643	2011	1545	1409	1873	1474	1297	1506	1496	1296	1344	1407
DDX49	727	512	475	810	951	796	461	598	678	487	580	652	751	742	779	560	740	470	365	641	1298	890	573	486	626	428	579	946	510	1025	351	821	1077	694	685	283	467	516	749	429	500	648	333	372	730	650	491	412	484
COL15A1	4559	10048	7101	6203	1612	1665	4887	1498	1678	10716	3652	2045	2097	1081	5417	2686	1949	7850	5971	4307	3371	7679	3974	5076	9139	3017	3798	3861	5473	4207	6073	6226	5249	3888	2467	5521	5250	3710	4050	6944	2060	2450	5072	7322	1791	4359	8524	1763	4228
DDX41	1220	776	808	1026	1421	968	683	900	870	722	1063	979	1302	1114	843	853	959	655	537	963	1505	943	855	769	855	728	871	1191	807	1343	589	1108	1559	956	924	459	685	681	1196	817	846	875	567	485	994	869	790	672	868
TMEM45A	443	180	460	333	702	215	140	129	317	316	225	197	221	380	345	191	240	210	238	286	385	229	264	139	598	794	240	538	275	376	329	581	503	251	359	402	339	350	416	261	182	326	330	195	345	286	227	324	377
DDX42	3327	4565	3164	3040	3787	4402	3750	4180	3453	4384	3383	3937	4140	4075	4013	3819	4018	4300	3340	3224	3912	3329	3849	3965	3021	3406	3323	3704	3548	2847	3033	3377	2915	2926	4106	4545	3376	4144	4370	3847	3832	4110	4095	3353	3325	2852	3279	3437	3612
PTER	353	530	406	321	379	623	593	677	621	530	504	665	660	470	338	635	602	459	593	487	448	465	437	569	332	492	484	453	503	336	552	484	307	739	624	685	508	568	424	484	613	502	541	699	689	505	448	754	530
DDX47	986	867	849	753	1063	1084	950	1151	1083	942	1025	1100	1073	1191	966	1043	1106	863	928	915	1234	909	1093	958	1123	1163	943	1063	1027	916	913	1123	953	1021	951	911	1061	1043	1219	961	1041	1220	938	965	1002	1028	961	1121	1108
DDX46	967	1176	1078	723	1313	1879	1660	2093	1715	1356	1717	1685	1607	1379	1170	2010	2064	1172	1346	1368	1178	1717	1560	1690	1019	1317	1512	1359	1476	985	1159	1619	689	1842	1658	1227	1480	1574	1116	1328	1737	1797	1521	1355	1748	1363	1291	1629	1486
PTEN	2303	4289	3626	3668	2107	2622	3869	2782	2244	3959	3002	2876	2084	3009	7050	3051	2875	4553	5750	2915	1826	2909	2589	2988	3042	3669	2763	2179	2971	2194	7618	2081	1949	3386	3041	7728	4583	4083	2440	3406	2955	2638	4944	8366	2354	2102	2931	3272	3065
SLC20A1	672	470	679	476	554	545	427	546	801	412	1052	631	797	607	372	632	795	597	422	717	803	822	971	552	1220	673	882	1056	657	706	768	1128	640	715	626	537	940	693	694	593	778	913	669	539	1107	1169	890	925	1150
PLTP	7131	5317	16210	3136	2298	940	2738	847	2561	2616	3529	1373	2176	1381	2585	1709	1223	4594	2691	4096	2574	2351	2714	1583	8542	4128	3977	9300	2927	12119	4966	2120	8896	1463	1827	3501	2316	4747	3470	5274	1775	2646	6212	3706	1092	3303	6676	3029	1516
ATMIN	1441	2531	1978	1558	1588	1956	2427	1711	1900	2515	1900	1799	2247	1747	1804	2528	1940	2318	2624	1884	1335	1725	1601	2418	1855	2299	1989	1834	1911	1383	2347	1923	1154	2251	2095	3191	2265	2337	1784	2279	2394	2212	2307	2631	1873	2101	1889	2283	2141
EIF5A2	158	200	246	244	67	142	168	142	175	198	213	116	83	136	194	145	114	243	239	172	71	92	205	203	357	232	211	111	181	101	331	118	180	105	140	277	219	216	108	228	204	122	289	213	71	252	298	247	142
TMEM45B	197	2	3	1	946	50	83	33	114	1	100	215	74	100	3	232	60	3	15	53	609	76	52	86	1	90	118	92	54	38	0	298	56	80	213	19	215	57	181	13	201	203	19	1	1748	681	35	199	269
LOC728743	209	150	106	201	160	178	158	159	110	134	145	174	171	200	187	162	159	180	154	177	174	122	123	201	132	141	155	167	161	277	127	145	286	153	172	120	141	146	228	177	174	158	121	260	85	144	110	154	142
LGR4	612	1850	1807	594	746	2630	2527	1473	1771	2432	1355	1906	1304	2430	1251	2118	1354	1798	2345	1346	811	2038	1331	1789	1252	2133	1250	1101	940	646	2560	1051	463	1809	2412	1906	1564	1746	792	1496	1997	1725	1914	1968	1423	696	1332	2082	1878
LGR6	304	17	14	23	1016	2269	681	685	879	15	454	1112	682	2078	14	690	1092	42	149	392	1054	1092	606	933	13	547	363	885	657	499	5	809	238	681	1128	18	486	251	1136	69	1644	1230	125	9	454	245	153	1149	1446
C20orf30	3303	4852	3509	4713	2884	1704	3466	2135	2176	5133	2220	2369	3205	2146	4223	1984	2045	4930	5025	2669	2168	1599	2386	2461	4265	3082	2113	2786	2717	2377	5508	2363	2008	2351	2197	6596	3050	3802	3196	3603	2211	2111	4084	4380	2479	2836	3401	2044	1947
CDKN1C	1394	2518	1779	3403	1282	457	2416	425	395	1503	739	908	949	722	4433	411	418	2849	3639	952	655	310	922	837	1836	993	730	924	941	1617	1539	478	2507	643	727	1843	568	1477	1724	1238	860	656	1239	1943	348	911	1639	511	658
CDKN1B	1578	1491	1501	2282	2865	1845	1985	2117	1240	1860	1863	2308	2005	2407	3774	2043	1982	1893	2542	1416	1259	1688	1457	1985	1632	1735	1706	1856	2233	1513	1520	1379	1755	2294	2284	1928	1743	2351	2120	1702	1970	1463	1943	1726	1047	1746	1360	1764	1131
CDKN1A	2885	1258	1741	6229	1188	674	2419	642	3695	4812	6696	621	1035	1430	4666	532	941	2393	4706	3590	1624	740	4382	1183	4150	1005	3470	1548	2553	1708	2053	1244	4821	1093	914	1009	1284	1158	1335	1226	2176	2395	821	1538	2723	3356	6971	1038	1702
UBE2D2	1632	1474	1421	1678	1348	1460	1321	1575	1408	1529	1296	1307	1604	1600	1495	1394	1319	1459	1624	1235	1521	1223	1456	1279	1985	1822	1223	1585	1592	1546	1653	1479	1657	1459	1350	1953	1599	1375	1489	1453	1327	1397	1536	1509	1300	1619	1577	1385	1629
MLL3	1676	3249	2693	1131	1707	3677	3972	5105	3399	3601	3479	4758	1801	2498	2289	5543	4381	3228	3452	2845	1457	4262	2657	4171	1287	3466	3900	1931	2559	1188	4269	3450	1365	4460	4120	3754	3719	4976	1314	3245	4197	3922	3807	3491	3455	2212	2984	5407	3842
GUF1	556	702	598	376	564	946	827	945	568	902	579	749	793	626	695	989	914	690	753	644	690	886	646	665	442	726	628	683	594	460	741	756	377	807	881	756	762	627	551	664	750	759	683	814	890	784	697	756	770
MFNG	684	563	759	1338	197	126	332	174	379	418	487	216	307	188	466	239	164	566	406	404	296	138	345	356	950	397	410	446	434	952	438	386	1472	214	195	552	569	411	627	615	278	241	518	497	86	678	402	292	227
MLL4	862	791	748	700	1026	1418	946	1430	1168	833	1155	1392	794	1162	1378	1076	1257	959	743	1088	1151	1721	1299	1119	502	609	1186	996	874	1072	571	1132	1220	1208	1328	522	785	847	917	800	1278	1103	724	719	1034	818	804	1015	1192
EDNRA	341	995	501	724	567	888	1068	358	385	717	826	1088	441	796	315	569	511	906	1098	426	262	234	414	685	572	740	426	426	840	310	404	542	416	641	671	822	1010	506	603	546	1454	617	582	701	337	554	455	905	499
EDNRB	1189	1879	1072	1055	466	590	866	539	634	1477	1145	665	586	271	1552	815	705	1438	2109	880	309	1182	1398	1845	1109	1363	773	1044	1420	691	1928	1314	610	885	712	2435	1404	1699	573	1697	994	584	1825	1440	733	797	2049	825	1068
FLJ36031	451	550	366	587	231	250	370	404	371	587	431	314	383	419	260	312	306	530	327	489	367	270	386	294	914	382	416	416	371	414	465	274	553	288	329	512	527	367	307	449	376	434	508	390	210	631	592	395	450
APOD	87681	17199	13626	23421	20072	7035	14904	5659	10057	16848	14234	12411	37137	6579	29770	19417	10938	12712	25260	23930	32942	3414	22419	35974	26292	33349	16155	12174	15818	18872	20332	43393	30726	14672	12897	26389	20757	32137	24896	25151	13037	12609	28029	13227	353560	27736	17873	19079	33236
STX10	309	229	237	414	380	238	189	235	253	223	242	269	232	288	354	197	214	199	155	251	471	290	213	199	335	145	242	343	200	408	99	265	517	247	246	109	139	220	364	256	167	217	170	100	222	173	179	146	127
APOO	187	121	114	158	251	111	140	164	153	209	128	147	200	157	152	131	164	121	140	152	232	135	111	132	176	161	146	258	187	156	128	201	147	197	92	121	142	122	274	144	146	128	115	148	207	214	119	161	142
NDUFV2	1689	1662	1433	1833	2727	914	1549	1152	1137	2071	1125	954	1882	1072	1731	1106	1154	1827	1815	1232	1692	937	1009	1101	1824	1325	1096	1644	1307	1590	1549	1259	1384	1130	1034	1632	1222	1283	1904	1432	935	1150	1324	1799	1934	1745	1220	1117	1229
UTP11L	577	481	473	476	663	561	464	560	547	574	576	471	577	589	514	519	567	491	537	521	630	604	524	422	826	590	495	647	580	589	523	674	534	478	517	502	582	491	605	480	478	620	498	479	627	686	523	583	475
FAM104A	770	728	736	799	830	744	679	702	725	581	696	691	956	805	580	647	723	648	664	714	716	537	590	664	892	698	741	833	790	735	709	683	823	777	778	899	769	687	863	745	726	797	761	618	810	911	777	666	665
FAM104B	232	196	183	175	325	207	181	185	149	188	163	230	239	250	187	227	176	151	205	169	213	153	156	227	258	320	179	247	184	175	240	202	254	240	193	225	234	224	313	204	189	203	197	187	175	224	166	216	214
NFIL3	760	421	972	1180	683	970	902	674	1042	1947	1712	498	551	918	1708	664	561	940	1505	1124	631	341	1546	644	1738	440	907	1106	843	502	835	476	800	323	785	1163	597	919	427	1026	701	1198	752	703	827	988	1649	541	1055
UQCRH	1617	1631	1549	2657	2366	1330	2109	1081	1120	2427	1049	1119	1607	1646	4427	1278	1006	1968	2813	1054	1790	1357	1108	1193	1933	1389	918	1426	1230	1651	1341	1535	1699	1032	1092	1413	1007	1460	1956	1424	919	1205	996	2924	886	1192	1019	810	835
VEGFB	4754	6511	4462	10419	1396	633	4879	675	1094	5246	1941	1086	1759	1276	7335	835	685	7360	4913	2952	1246	619	2120	1257	6312	1726	2415	1685	2527	5254	5385	857	4697	887	1064	5398	1490	2872	3941	5504	1228	799	3874	6332	1064	2494	4664	1026	1075
CCDC50	2171	5024	4000	3788	1393	2715	4692	2531	2934	7523	3327	2344	1944	2290	6868	2742	2394	6140	8580	2890	1316	1586	2639	3782	3675	3445	3060	1815	3168	2108	4377	1809	2310	1989	2536	6685	3478	4560	2163	4291	3145	2113	5442	6797	1734	2781	3846	3411	2618
CCDC51	277	270	219	342	312	194	204	206	158	220	176	212	349	216	260	174	186	225	129	245	353	262	187	189	243	148	200	265	245	321	154	249	348	213	216	177	178	199	348	236	140	227	221	138	263	218	208	129	137
CCDC52	239	187	205	78	294	670	356	676	528	266	398	436	305	376	175	584	647	166	310	424	238	423	426	461	207	340	452	404	480	168	244	330	179	548	597	181	376	365	269	246	551	440	263	247	612	312	288	446	524
CCDC53	525	484	475	648	568	311	426	315	345	503	401	334	516	365	430	395	335	390	421	472	446	330	364	371	811	560	398	656	400	595	594	375	652	442	359	627	501	406	600	631	384	460	623	456	445	493	467	467	309
CCDC55	630	924	700	504	845	1128	877	1147	919	953	890	798	1075	831	785	1099	1117	749	732	900	632	727	1026	927	736	814	935	1117	1018	699	750	783	551	827	956	682	942	862	997	973	876	1111	1033	750	855	769	858	843	860
CCDC56	1186	665	714	1233	1725	544	698	586	615	749	613	739	1069	943	917	664	626	732	694	792	1127	612	547	630	983	848	631	1379	818	1056	741	894	1249	850	640	681	699	667	1574	673	661	674	545	761	961	876	593	584	703
CCDC57	668	163	157	141	569	665	264	674	590	129	520	580	437	445	266	528	695	179	139	442	571	630	512	432	81	263	540	648	332	385	91	589	443	652	697	77	236	219	385	215	625	421	175	154	1266	285	191	449	518
CCDC58	165	138	109	140	289	159	129	159	113	147	90	134	217	152	204	149	158	121	179	135	179	127	123	132	182	146	116	169	106	147	167	159	161	142	124	126	165	162	204	147	121	156	120	146	135	153	153	130	96
CCDC59	347	396	311	460	521	605	553	599	422	603	383	360	629	417	696	486	479	417	711	391	345	332	467	496	563	442	425	479	408	373	423	314	441	358	511	407	414	495	578	422	470	454	405	487	332	405	406	414	326
TMEM128	557	490	393	522	538	773	592	689	493	480	495	646	704	567	563	622	666	533	707	494	494	524	544	678	551	815	601	582	662	464	621	504	496	636	765	650	604	457	435	500	729	536	525	612	530	613	525	702	666
GPHN	347	460	534	402	408	681	683	591	416	1100	327	495	499	465	1796	543	597	520	1105	366	439	555	483	493	396	562	385	383	417	315	380	466	347	434	527	461	471	582	357	397	420	551	360	675	494	333	377	353	499
PAXIP1	273	293	241	145	368	648	405	594	409	358	405	423	407	324	348	548	517	242	372	397	411	541	433	504	225	343	443	340	373	235	278	434	211	461	527	307	365	378	233	305	495	608	282	321	477	382	329	469	547
ZMIZ2	1720	1096	930	1283	1569	2158	1215	1979	1743	996	1844	1867	1592	1680	943	1423	2083	1243	911	1722	2339	2412	1897	1625	816	1300	1740	1807	1340	1837	1018	2115	2182	1519	1810	978	1342	1142	1733	1190	2129	1585	1028	1065	1619	1765	1150	1964	2075
NUFIP2	1570	1943	2497	1189	1366	2919	2348	3512	2648	2529	2808	2896	1773	2366	1492	3504	2871	2747	2667	2303	3200	3028	2855	2790	2007	3159	2695	1683	2158	1310	3038	2829	1398	2851	2451	2799	3084	3075	1176	2509	2967	3005	3212	3032	2577	2481	2996	3789	2791
RAD18	175	126	124	89	286	616	258	487	375	138	288	327	298	368	136	470	457	130	228	244	296	381	332	354	162	399	294	313	224	174	175	317	147	373	632	216	310	313	238	201	424	391	274	159	421	248	245	354	531
NUFIP1	146	146	141	119	212	452	198	394	231	167	200	243	272	301	129	301	367	136	175	185	217	317	286	242	189	264	201	222	253	185	153	295	157	236	294	156	231	218	190	163	263	332	203	183	236	272	203	281	329
PREPL	1227	2267	1648	1362	1246	2406	2268	2479	2060	2487	2045	2745	1405	1936	1282	2634	2608	2229	2553	1835	1180	1966	1888	2476	1374	2626	2220	1556	2035	895	2871	1993	738	2667	2078	2690	2453	2646	1000	2116	2586	2091	2640	2645	2451	1661	1871	2799	2160
FBXO34	468	493	554	396	583	1138	554	1321	1063	510	766	855	914	929	406	1004	990	498	568	854	617	877	947	799	537	804	845	778	961	461	519	739	523	988	965	505	759	697	479	611	953	1031	653	466	777	822	665	863	831
FBXO36	125	80	72	66	140	195	173	170	150	112	164	177	165	122	61	192	189	98	160	139	166	119	171	152	82	147	197	207	213	86	116	134	69	219	140	136	146	119	123	119	202	179	129	117	238	208	177	195	194
SLC35B2	973	666	746	766	1539	1182	948	1160	1480	604	946	1198	1510	1316	726	1248	1151	615	757	1029	1930	1627	1042	986	925	1006	1104	1442	1129	1330	586	1700	1155	1353	1302	536	819	857	1173	767	1076	1435	595	639	1385	895	797	895	1269
FBXO30	339	459	604	334	263	631	545	585	732	551	538	665	253	518	361	593	593	574	630	547	269	487	585	547	496	510	585	331	569	271	599	522	268	642	670	699	596	586	292	502	742	569	666	525	588	490	535	821	577
FBXO31	1665	1109	1000	2433	890	930	779	949	775	810	1166	857	1073	1046	1734	778	871	834	931	907	852	785	1113	894	942	996	856	1108	1515	1327	966	967	1943	814	1085	951	983	1128	1410	1123	764	833	1091	916	614	767	878	825	1004
FBXO32	1063	311	278	316	2444	4280	1781	3131	1904	591	1453	2840	1860	4560	378	1924	3078	461	950	932	1882	1254	1697	2572	195	2458	1569	2617	1305	966	174	1317	1624	2242	4954	368	2552	1480	2031	837	2037	2641	947	235	2691	573	555	2857	2964
FBXO33	353	436	401	331	423	225	526	331	400	565	476	438	332	334	406	527	327	470	582	445	249	233	315	470	550	463	426	357	351	320	613	358	355	501	363	476	506	457	399	488	433	405	556	556	320	426	431	543	281
ZC3H7B	3063	3528	2543	2894	3404	3283	3445	3348	3364	3313	3335	3975	2686	3251	2825	3061	3634	3861	2485	3403	3925	4401	3306	3780	1962	2215	3405	3077	2951	2799	2026	3577	2689	3501	3277	2246	2515	2739	3224	2927	3433	3120	2750	2478	2880	2064	2754	2504	2986
CNRIP1	571	1445	1343	1486	449	122	799	170	321	1274	492	262	367	184	997	306	147	784	967	474	184	209	457	504	1773	814	445	363	594	1012	1373	345	778	270	215	2051	546	1111	653	974	389	336	955	2228	114	579	853	427	331
FBXO38	631	973	798	549	861	1084	893	1319	834	1059	866	945	729	655	653	975	994	998	803	838	568	888	909	893	758	795	946	946	959	722	948	962	527	1060	1137	1028	875	938	659	991	974	936	1007	969	1120	727	896	1039	915
MPG	915	488	555	1421	1168	375	413	427	481	435	486	506	767	637	818	354	420	491	392	588	1145	606	540	397	710	315	506	891	473	1113	222	551	1346	501	501	226	320	424	901	410	373	425	302	284	427	538	327	322	358
SAT1	3827	3285	7464	2388	3262	1268	2776	3009	3576	3594	3845	1599	1709	2247	6157	3247	2547	2233	3365	3553	4474	1715	2849	1783	5386	3080	3219	4746	3344	6070	3193	4925	4792	4120	3798	4332	3175	3845	3661	3992	2405	2456	3662	2649	2543	4416	3518	3194	3050
TK1	430	49	285	48	228	133	37	243	408	37	173	128	346	277	16	108	154	34	21	145	625	639	164	118	101	104	96	285	195	472	19	414	334	186	103	17	85	216	268	60	160	114	28	20	589	194	64	68	153
SAT2	981	994	1191	1442	1038	732	1089	645	626	899	668	732	882	984	1714	704	581	1212	1059	704	760	652	686	702	1239	784	693	1038	847	1398	706	638	1114	832	776	783	573	846	1351	933	586	706	689	1140	529	756	793	520	507
LOC282997	55	36	35	22	54	59	28	41	43	21	37	45	58	45	27	48	59	19	42	43	91	66	34	42	44	59	40	79	37	87	30	81	51	50	67	41	53	42	94	32	43	52	28	40	55	41	28	34	85
PELP1	1472	802	847	1244	1897	1576	994	1283	1332	951	1283	1393	1337	1912	984	1250	1429	908	683	1254	1917	1650	1444	1146	857	887	1259	1485	1257	1669	579	1379	1887	1231	1257	607	946	825	1719	848	1143	1289	824	666	1092	1062	940	936	1214
MBOAT2	460	145	228	59	440	379	297	876	286	119	339	804	301	226	61	537	435	109	164	224	479	522	297	517	186	357	326	306	280	131	156	659	190	544	467	195	390	442	230	343	453	409	250	148	1633	359	186	558	404
MBOAT1	719	236	390	214	1141	548	318	791	1203	315	594	1007	1420	573	198	790	794	358	397	767	603	632	699	691	375	620	922	1251	952	564	455	786	490	1198	996	276	768	520	993	427	1081	675	477	303	1125	991	599	855	809
MBOAT7	1331	423	509	714	2143	767	613	634	814	363	937	953	1665	1113	392	682	879	456	457	789	2343	1072	755	632	541	684	871	1927	802	1152	306	1088	1429	1181	987	341	640	679	1226	455	732	930	377	348	1629	899	601	810	1083
SPSB3	888	644	461	1463	1064	769	695	692	638	614	740	784	815	870	1808	503	707	559	746	676	1046	622	680	692	587	338	717	917	545	1222	317	483	1626	683	916	349	338	562	1083	525	659	477	366	475	548	656	529	458	421
SPSB2	223	56	51	167	162	78	61	94	133	35	98	85	151	116	89	100	76	60	52	91	143	85	71	111	100	33	89	157	112	137	32	76	233	128	73	41	43	75	111	71	100	112	44	30	84	128	72	34	64
SPSB1	1046	1161	1261	983	513	1097	613	554	796	636	690	353	585	388	2495	340	720	905	922	852	549	703	1345	698	1419	575	721	787	987	1186	1300	474	874	371	638	927	651	779	724	815	478	703	870	1344	667	863	1741	369	728
HINT1	3611	2532	2739	4040	5230	2698	2483	3432	2461	2446	2009	3079	4564	3967	3537	2585	2529	2619	2748	2013	4960	3038	2982	2466	3862	3684	2221	3052	2634	3289	2586	3453	3721	3132	2478	3431	2676	2912	4739	2785	2326	3077	2456	2520	2474	2911	2040	2517	2493
HINT2	823	828	571	1452	732	264	708	309	410	726	370	396	492	402	895	269	261	902	646	508	574	275	316	408	673	315	372	568	500	676	560	329	647	363	396	647	294	387	879	528	339	317	417	801	481	415	458	257	317
HINT3	1068	1125	828	1078	604	1504	1259	1938	1282	1358	969	1391	1200	1272	835	1445	1581	1176	1337	1026	1107	1318	1231	1274	916	1190	1166	1138	1257	789	1163	1106	786	1382	1405	1673	1266	1274	802	1140	1063	1009	1163	1133	1133	1179	988	1407	840
SDPR	4268	7484	3810	6053	1101	2230	3621	1359	2058	7018	3711	1350	1407	1549	6405	1825	2025	6431	11292	2691	580	937	2126	2828	2943	1935	2708	1425	6399	2184	4829	1171	2704	1497	3336	6738	1994	2834	1935	3963	2945	1218	3927	5042	1412	1924	3679	1715	2584
N6AMT1	308	204	225	266	440	328	235	344	256	245	337	367	261	343	297	445	419	190	466	277	296	307	224	382	234	404	329	320	257	212	353	367	217	453	357	242	302	305	266	306	395	437	307	330	348	229	192	397	330
CDC34	742	531	582	1272	897	487	523	416	427	631	456	467	615	649	1485	308	452	670	461	579	991	536	558	432	604	246	498	553	467	974	263	456	1445	425	527	299	265	453	838	460	331	547	368	366	537	389	517	272	312
CDC37	3888	3059	2816	6691	3660	2051	2109	2027	2241	2521	2692	2472	3101	2813	4134	1758	2063	3086	1550	2764	4136	2237	2594	2036	3445	1408	2411	3569	2689	4178	1425	2387	5857	2274	2228	1557	1844	2130	4475	2789	1840	2293	2263	1537	2327	2227	2699	1491	1732
ALAS1	1266	1301	893	1402	853	609	1055	786	958	1181	940	711	878	1005	808	742	700	1391	826	1047	1176	918	1059	930	1284	763	889	882	791	1441	1364	891	1089	682	737	1188	926	834	874	1385	773	1022	1130	1290	800	1316	1302	817	700
FICD	88	104	69	61	48	39	70	53	112	101	92	85	79	55	35	68	66	109	78	103	68	63	82	94	74	53	117	69	87	50	93	86	50	151	73	75	92	72	71	94	83	88	104	82	129	93	79	84	47
EIF1	15178	15241	16542	20808	12458	9590	19340	9238	12465	20510	12237	9408	11934	12351	26981	9213	9191	19846	27502	11878	22516	7304	15178	13035	21768	14267	11969	13495	12601	15638	17567	8757	15434	8352	11151	17853	10310	13340	15412	13334	10980	11608	12384	20816	10260	13522	15999	10602	11823
BRWD3	56	184	191	21	90	265	259	333	235	156	280	390	95	112	73	459	316	160	160	162	70	466	198	274	77	262	241	116	130	58	274	284	42	378	295	236	281	384	50	237	336	335	318	170	310	90	202	447	306
BRWD1	999	1536	1442	801	909	2148	2444	2400	1842	1833	2108	2321	1483	1510	1436	3010	2462	1710	2344	1619	847	2110	1358	2400	956	1823	1864	1260	1341	800	1902	1689	853	2448	3103	2228	1887	2351	839	1755	2680	1908	2035	2320	1724	1500	1411	2747	1882
S100A1	1685	1901	249	4984	1335	1049	3561	718	1633	4022	560	823	1228	738	2020	611	561	3492	1003	1212	1373	882	1102	1982	75	538	924	669	909	1267	205	703	546	506	919	3086	629	508	2647	858	728	679	945	642	632	528	263	194	575
KIAA0513	494	337	603	176	403	146	192	162	396	302	477	328	500	239	210	339	237	230	220	362	339	390	285	393	374	458	344	523	252	488	280	533	354	433	275	254	364	332	308	295	345	338	420	149	491	427	275	377	350
LONRF2	326	425	236	217	319	382	290	440	474	482	828	612	274	298	94	527	634	399	335	386	621	2678	512	554	120	385	581	557	480	183	307	1454	133	823	538	551	297	437	310	395	625	644	462	329	689	338	256	942	1283
LONRF1	537	681	546	572	363	599	770	687	850	735	864	586	261	532	1485	649	668	604	1164	545	377	515	943	670	567	818	723	660	650	462	844	557	275	615	610	1252	597	716	378	580	898	605	687	2018	613	788	734	812	890
GJA1	2166	3028	4209	2639	1776	2921	3102	3777	4148	5540	4023	3619	1771	4792	5452	2357	3845	4051	5931	4424	2083	3031	4150	2991	5623	3667	2786	3671	3834	1877	3705	4030	2031	3793	3730	1796	3401	4447	2011	4299	4826	3280	2397	4246	2609	2206	5470	2674	3278
JARID2	471	369	443	268	596	820	529	786	744	341	506	673	591	537	358	992	815	289	381	512	673	806	466	611	299	560	520	572	484	475	329	787	468	676	884	266	516	603	450	475	784	838	425	371	689	487	366	513	695
STAG3L4	92	197	88	218	122	159	246	128	130	255	92	95	144	111	385	137	101	105	312	160	132	125	98	173	81	158	114	122	127	113	118	93	99	125	110	233	158	132	125	74	130	148	69	305	125	209	176	166	133
BIRC2	962	1209	1177	847	1089	1964	1349	2029	1550	1336	1634	1451	1053	1546	956	1729	1851	1146	1628	1495	975	1563	1557	1570	1398	1477	1483	1248	1717	972	1590	1365	909	1637	2115	1556	1709	1639	1086	1453	1709	1558	1555	1424	1654	1358	1562	1729	1712
KIAA1609	339	260	354	285	628	435	362	555	671	245	379	457	671	454	213	644	426	231	313	394	556	492	465	407	334	388	426	589	359	379	223	523	490	500	603	193	432	377	534	311	558	691	285	219	536	401	301	506	418
GJA4	493	851	619	1980	196	163	491	169	250	386	406	206	265	267	763	123	145	899	382	470	269	115	415	271	1477	300	435	259	688	745	383	272	1406	193	164	764	641	418	492	670	303	201	513	417	114	1266	653	183	166
CDCA7L	397	255	285	184	534	1693	493	1022	814	278	511	965	1064	1427	259	1832	1040	228	468	467	829	770	646	840	252	1037	539	585	505	487	221	730	674	718	1011	217	684	1057	680	370	795	1102	424	224	438	286	290	560	639
GJA5	1100	934	1406	1730	204	144	474	177	417	564	691	362	249	252	563	335	152	1227	555	810	163	117	635	246	1784	368	578	421	627	550	799	338	1094	394	219	1016	1138	1012	811	1195	239	359	991	1015	334	1798	933	500	179
ZNF365	42	7	7	7	53	36	52	40	67	14	53	35	39	72	4	35	50	13	16	56	93	42	72	24	16	51	55	74	86	17	11	78	41	38	111	13	39	29	47	19	82	85	26	4	104	56	36	93	242
APBA3	238	142	129	311	306	179	140	180	149	110	183	161	154	186	180	114	171	148	105	180	312	235	159	113	147	82	161	235	127	252	60	184	347	174	231	76	94	132	176	103	165	119	77	102	168	162	150	97	134
SPIN2B	103	112	74	148	137	95	89	72	85	108	72	90	77	133	92	76	99	96	73	97	131	75	82	96	131	114	84	157	146	124	155	85	165	78	78	101	81	86	123	106	75	48	94	56	89	92	98	69	50
PGLS	1210	563	715	1405	1667	532	709	446	516	440	478	631	765	920	1268	437	530	667	781	619	1515	703	584	485	879	716	602	1015	530	1481	410	737	1791	706	668	396	436	508	1096	477	485	620	337	723	650	790	590	451	724
TUB	285	416	384	213	271	764	455	438	514	537	615	615	279	520	236	564	473	316	688	443	338	756	460	759	363	878	423	343	499	374	406	591	314	540	521	443	515	558	412	445	841	542	535	721	269	267	317	605	635
ZNHIT1	1612	870	889	2319	1776	587	796	525	652	732	770	709	964	881	1244	522	629	1044	799	886	1503	639	681	568	1270	714	809	1261	744	1475	780	806	2395	731	675	732	618	665	1750	845	610	608	583	785	714	1121	808	664	623
SYNJ2BP	1022	2013	1269	899	903	1295	1632	1487	1216	1809	1393	1603	1000	1041	980	1787	1367	1661	1593	1363	1073	1420	1177	1550	1302	1591	1466	1126	1305	820	2028	1289	879	1466	1364	2479	1701	1515	984	1864	1556	1413	2040	1869	1589	1557	1534	1690	1436
COL10A1	20	17	10	8	16	1	12	4	50	11	469	9	79	10	8	6	8	6	10	5	6	20	38	5	41	11	10	11	13	12	4	75	15	12	6	26	14	7	26	25	8	13	7	3	50	40	9	6	46
MORC3	584	990	956	587	571	1643	1196	1883	1160	1191	1184	1252	787	958	1054	1433	1461	1013	1640	1046	518	937	1138	1455	986	1214	1161	649	1104	545	1381	959	476	1034	1426	1284	1248	1403	429	1150	1439	1213	1358	1436	923	950	1215	1372	1009
MORC4	672	1245	1553	797	690	486	855	430	500	1274	682	616	523	579	839	584	471	810	1295	735	578	763	756	718	1414	952	597	557	719	654	1866	657	523	570	514	1370	694	1663	819	1246	572	656	1309	1188	925	644	1010	743	623
FTSJD2	1059	1356	1102	1079	944	1169	1126	1255	1114	1149	1253	1328	1336	1022	1012	1200	1143	1124	1118	1270	935	1210	1200	1260	949	1133	1169	1045	1101	1053	1055	1179	983	1183	1225	1029	1373	1036	1052	1185	1315	1139	1116	1259	1082	1136	1060	1180	1094
CHKB-CPT1B	285	234	339	182	227	494	331	544	371	199	375	489	178	252	267	352	570	290	226	463	193	384	331	414	128	176	434	455	284	531	262	262	292	413	517	177	286	204	336	311	560	201	190	429	271	350	188	475	242
GNE	876	1107	900	859	496	1928	1245	1451	941	1562	818	1162	889	630	1435	1615	1218	1429	2077	1000	680	2016	1028	1542	903	859	1008	590	995	607	1412	1107	692	1254	1301	1293	1272	1422	584	1021	1330	1321	1250	1689	1683	1362	1081	844	872
TXNL4A	880	729	785	1053	986	494	503	482	471	773	476	548	616	587	643	452	570	791	531	591	976	600	487	486	927	559	516	861	553	978	657	641	956	567	475	716	588	557	824	679	408	565	595	589	833	830	645	411	544
WRB	685	661	545	717	538	504	601	451	417	533	467	442	513	447	555	579	500	517	700	406	430	380	407	597	651	611	467	527	595	406	564	511	432	530	409	846	635	600	361	431	467	370	535	557	474	580	339	422	281
ZNF367	62	67	148	47	30	114	63	80	105	45	71	52	108	67	91	83	118	60	69	46	122	260	125	58	71	56	42	87	58	94	60	137	47	72	47	62	65	75	37	68	85	63	53	83	95	88	81	49	90
IGDCC4	43	142	180	76	30	76	70	63	59	124	128	80	43	30	34	123	99	60	103	67	98	367	95	218	115	282	55	97	73	122	145	506	29	279	81	50	81	122	70	128	109	154	105	109	35	102	59	76	194
MEF2C	1148	2183	1494	1677	580	1264	1416	1102	1237	1627	1253	1043	660	793	1306	1093	861	1683	1646	1387	496	668	1255	1114	1685	1588	1344	814	1745	906	1868	917	1088	842	957	2134	1603	1504	946	1564	1309	882	2113	1784	682	1728	1745	1163	968
DIAPH2	284	1079	613	300	112	226	630	361	229	902	398	188	194	166	798	332	254	704	871	384	105	424	375	418	476	405	392	206	374	209	1041	254	191	311	283	992	413	625	183	590	353	261	837	828	185	205	579	331	306
VPS24	3381	6000	4233	4611	3632	3330	3690	3455	3642	4380	3135	3869	3217	3570	3639	3840	3351	4647	3811	3563	3078	3164	3400	3652	3963	4623	3550	3001	3704	2939	5138	3751	2957	4041	3445	6202	3787	4196	3441	4876	3454	3638	5133	4092	3231	3377	4410	4340	3358
ATP13A3	1371	3281	2450	1341	655	1577	2512	2223	2125	3913	2220	1736	1119	1394	2321	2561	1852	3573	3733	2066	962	1832	1904	1885	2316	1772	2164	1206	1686	1237	4201	2038	789	1797	1677	5270	2761	2933	747	3030	1735	1616	3468	3144	1755	2463	2982	2699	1900
DYNC1I2	1955	2524	2064	1790	3025	1944	2244	2416	1821	2383	1680	2000	2071	1888	1677	2503	2045	2248	2308	1833	1981	1646	1802	2132	2203	2520	2188	2330	2080	1624	2551	2274	1560	2221	1975	2637	2177	2332	2387	2349	1903	2267	2424	2331	2289	2072	2255	2339	2156
RNF5P1	98	68	73	135	102	76	75	100	87	154	98	112	244	212	211	127	88	78	73	67	120	87	166	157	171	73	70	195	90	79	41	177	132	117	99	97	63	75	190	65	72	75	71	173	94	76	62	108	137
RAI1	724	506	402	318	1002	1017	636	1384	1102	345	959	1199	1269	930	360	813	1295	529	278	901	1366	1742	1207	847	291	561	1026	959	769	691	234	1149	841	1220	1203	284	533	562	754	525	1109	1216	443	264	1102	920	620	885	1325
RAI2	1148	917	923	1104	615	460	1221	534	902	1177	788	736	834	820	3764	573	443	868	1584	827	665	324	941	1042	786	1577	1171	959	1075	981	1270	486	1049	641	615	960	845	1130	1276	895	902	693	1090	1574	633	999	826	1071	686
SKA2	417	667	499	557	285	393	375	458	437	745	495	385	430	430	349	449	401	575	496	378	426	526	413	371	645	563	404	361	518	406	803	519	446	368	342	908	658	546	407	511	424	375	684	535	359	451	521	486	391
VCAM1	676	694	614	887	204	382	489	397	868	519	1069	859	913	209	641	588	518	806	1006	825	375	836	536	1392	1703	781	640	395	710	1318	857	763	664	686	446	1157	1623	706	596	732	769	652	792	907	277	2407	939	438	813
TMEM125	302	1	2	1	541	345	126	370	331	8	171	319	427	445	1	314	366	10	31	249	782	334	203	170	2	234	278	516	307	237	1	327	351	440	402	21	212	180	368	74	205	305	36	1	468	273	66	211	301
C1orf113	156	16	34	11	163	178	138	303	287	20	162	166	157	113	17	210	350	26	26	172	212	165	255	153	22	46	365	391	199	135	16	196	119	385	280	18	83	97	219	88	147	143	37	19	300	186	52	250	134
CBWD6	75	62	39	195	198	225	72	287	203	57	70	152	103	398	62	106	89	50	39	64	146	51	148	174	46	135	160	197	52	269	102	93	68	131	140	48	224	56	170	62	84	98	130	43	138	142	101	208	109
CBWD3	353	205	131	56	367	165	215	365	286	91	391	469	393	165	162	317	362	150	201	448	266	139	79	278	204	117	293	1378	170	106	75	351	150	505	387	214	191	144	194	391	336	342	58	179	657	390	239	336	300
CBWD2	408	584	252	378	775	790	397	636	447	591	704	458	597	430	360	898	436	481	591	425	619	379	510	599	318	598	383	737	325	470	361	961	394	465	510	698	450	369	456	422	549	399	388	342	486	685	447	517	450
CBWD1	763	500	518	408	1204	519	610	712	935	398	356	833	688	679	504	348	918	408	425	496	843	999	669	530	766	688	796	613	825	661	730	534	569	934	1053	371	945	639	918	321	890	776	803	388	1093	1149	465	1039	843
TNRC6A	1133	2042	1595	873	827	1385	1944	1503	1577	2039	1828	1954	937	1375	1619	1744	1640	2126	2155	1393	707	1441	1280	1943	961	1921	1809	1112	1222	1122	2345	1429	1016	1691	1716	2232	1768	2066	1221	2287	2037	1640	2169	2451	1122	1333	1514	2149	1460
ZNHIT6	362	456	401	328	451	657	412	727	546	424	534	518	593	485	388	577	645	390	481	503	382	544	578	521	464	585	493	420	519	380	490	568	286	529	615	554	602	546	485	487	546	634	581	408	604	502	560	621	522
MEF2D	1766	1687	1673	1566	1861	1779	1836	1559	2290	1921	2679	1819	1630	1709	1684	1628	1697	2009	1661	1957	1404	1561	2185	2171	1275	1682	1999	1370	1743	1630	1445	1610	1844	1626	1898	1337	1389	1700	1661	1547	2251	1859	1589	1498	1543	1689	1826	1679	1501
ADAT1	205	366	349	140	194	331	343	341	354	250	265	301	305	155	166	473	393	278	249	309	158	370	256	297	137	272	321	290	226	135	370	364	67	388	337	328	424	266	120	343	391	371	377	429	454	210	296	314	358
ADAT2	114	113	132	67	89	294	100	220	208	105	135	213	88	175	100	245	237	94	113	132	122	240	168	213	77	229	151	144	140	196	197	243	118	155	162	93	236	104	105	143	238	158	155	178	82	170	110	247	207
LGALS3BP	15081	14596	10269	14510	10622	4019	9077	4384	7480	11974	8763	5854	9198	6679	6079	4816	4696	14227	9066	19381	10395	11026	6989	6854	8710	7757	7372	10231	8411	17510	8482	8090	14328	6555	4936	12713	12541	5461	11941	12192	5504	6115	9031	9437	5014	10192	11011	4871	7117
ZNF117	1458	1783	1631	615	1046	941	2586	1192	1144	2060	1239	1013	604	674	1701	1457	1582	3204	1970	1238	412	874	1443	1165	789	1633	1681	1101	1341	926	3633	787	292	1772	1524	3164	1557	1630	908	2191	1096	1198	1787	5821	817	905	1271	1518	1254
PLEKHO2	2201	1997	2899	1797	498	361	987	667	1457	1429	2117	548	623	605	1030	630	632	2410	921	1871	705	779	1969	847	2558	856	1251	1023	1235	3372	1532	1363	1777	744	472	1569	1154	1266	1269	1828	883	634	1914	1621	675	1892	3816	875	748
PLEKHO1	962	589	870	696	497	339	343	383	700	398	871	418	485	563	406	345	360	363	270	668	797	478	696	386	1516	334	605	900	498	1810	364	678	1495	382	364	218	523	456	912	576	533	457	515	303	310	799	762	402	428
E2F7	18	6	16	0	2	23	4	28	53	2	19	11	18	21	0	18	28	1	4	8	19	133	11	10	6	15	4	12	9	11	2	43	6	12	7	1	17	28	15	6	17	17	6	2	17	3	3	4	21
E2F6	304	258	268	292	220	419	299	335	321	341	380	333	321	321	300	332	396	277	370	328	332	276	348	319	391	326	336	365	368	307	360	299	325	298	376	487	398	335	289	314	334	325	374	310	315	350	331	386	267
E2F5	65	16	25	30	128	172	61	192	114	38	79	117	136	147	49	172	166	23	58	75	170	173	127	94	39	118	101	128	101	68	25	179	59	141	134	38	137	86	80	52	103	167	57	31	159	96	52	121	128
E2F4	914	919	928	1153	706	766	790	691	906	943	885	747	780	902	955	637	713	938	689	1002	937	815	1029	809	1115	721	925	880	810	1267	819	989	1286	649	660	765	902	801	929	913	857	746	710	824	619	1205	909	863	894
E2F3	274	280	334	136	299	376	189	371	380	202	295	323	269	317	158	441	386	266	143	280	333	629	438	252	337	326	341	296	303	279	244	589	221	339	319	325	483	349	163	320	302	441	384	227	462	423	369	378	508
E2F2	29	10	54	5	27	45	15	36	61	6	32	23	89	88	3	48	45	6	12	32	91	211	35	16	19	31	23	45	33	88	4	111	75	34	28	3	42	67	55	17	35	42	18	9	32	20	16	28	47
E2F1	115	70	104	101	51	114	32	112	148	28	63	43	271	70	27	44	88	37	21	80	276	290	120	53	75	31	56	121	78	212	31	153	142	60	46	26	44	112	60	76	64	77	61	19	83	46	53	30	100
SCAF1	1673	970	866	1776	1584	1008	932	958	1028	891	1165	1143	1203	1518	1485	692	930	1198	729	1253	2082	1343	1258	888	808	494	1152	1324	948	1708	509	896	1951	1042	1244	469	613	712	1388	754	964	882	743	641	1202	944	1132	638	874
C6orf89	3523	4532	3474	3070	2540	2788	3994	3205	3747	3809	3509	3541	3607	2952	2739	3874	3069	3770	3873	3622	2415	2643	3456	4062	2983	4395	3719	2899	3400	2925	4254	3176	3143	3986	3291	4972	3500	4108	3600	4264	3613	3603	4442	4078	2955	2940	3740	3752	3185
E2F8	7	3	14	1	6	15	0	23	20	2	14	5	68	3	1	22	14	1	1	6	13	92	13	3	21	10	2	12	9	24	0	34	10	18	7	1	10	12	4	11	6	11	3	0	11	4	6	5	16
ACBD3	1149	1192	1272	884	780	1694	1301	1789	1561	1490	1383	1443	1254	1193	1116	1530	1646	1180	1400	1374	893	1371	1616	1417	1505	1303	1388	1049	1594	791	1294	1475	734	1675	1606	1649	1391	1535	710	1298	1493	1346	1358	1204	1777	1324	1609	1437	1340
PPP4C	1530	853	857	1291	1986	841	723	765	1047	752	1049	807	1495	1339	803	772	878	720	623	1024	2073	1046	948	709	1116	819	949	1435	803	1754	659	1185	1821	959	904	571	786	917	1605	774	809	805	557	605	1370	1272	838	735	937
ACBD7	20	7	6	4	35	199	17	150	34	6	40	23	32	81	8	127	176	4	18	22	68	313	45	36	7	92	23	34	33	40	4	80	33	41	73	3	36	83	30	12	55	133	18	8	33	38	18	30	132
ACBD6	454	337	319	452	520	383	336	407	365	382	304	312	602	298	507	319	341	323	316	322	565	433	336	313	472	298	277	535	354	430	239	342	490	372	379	269	299	295	496	317	346	403	286	296	380	319	354	239	296
ACBD5	680	1157	911	738	570	702	1107	871	659	1314	807	688	909	497	1014	880	764	1188	1269	815	520	658	630	822	801	660	804	622	767	511	1132	643	391	1034	876	1441	763	978	500	1108	733	724	1058	1301	1002	700	989	784	536
ACBD4	398	310	234	559	349	330	319	336	317	263	279	354	389	324	230	215	292	296	197	407	308	268	335	315	216	198	297	361	302	425	185	180	505	227	388	196	172	237	417	289	294	247	236	213	182	248	281	248	168
MON2	828	1592	1341	662	643	2150	1582	2050	1777	1818	1672	1840	944	1160	1170	1917	1969	1476	1913	1476	662	1590	1586	2007	942	1516	1699	981	1361	784	2069	1262	559	1781	2001	1822	1595	1799	726	1534	2204	1489	1715	1948	1655	1171	1523	2091	1612
PPP1R13L	933	149	141	268	1229	1428	609	1304	1282	96	761	1272	1071	1906	179	855	1136	250	213	810	1615	947	1196	730	170	745	1076	1428	720	867	115	702	2008	867	1455	174	550	349	1428	375	1046	1026	318	196	1019	1039	523	1230	978
[truncated: 11,318 more rows]
[truncated: 50 more columns]
