# Supplementary material for: Identifying Cancer Stage-Related Biomarkers for Lung Adenocarcinoma by Integrating Both Node and Edge Features
Source: Genes (Basel). 2025 Feb 24;16(3):261. doi: 10.3390/genes16030261 (PMC11941903; doi:10.3390/genes16030261)
Supplement: Supplementary file 1 [file genes-16-00261-s001.zip › RNAseq_exp/stage1_exp.csv]

	TCGA-BH-A0BQ-01	TCGA-BH-A0W7-01	TCGA-BH-A0HA-01	TCGA-E2-A1II-01	TCGA-AR-A24S-01	TCGA-D8-A1XA-01	TCGA-E2-A1IJ-01	TCGA-A7-A0DC-01	TCGA-E9-A22B-01	TCGA-A1-A0SE-01	TCGA-E9-A229-01	TCGA-E2-A14Z-01	TCGA-E2-A1IU-01	TCGA-E2-A106-01	TCGA-E2-A14S-01	TCGA-D8-A1JP-01	TCGA-BH-A0HW-01	TCGA-BH-A0BW-01	TCGA-E9-A1R5-01	TCGA-D8-A1JS-01	TCGA-AR-A1AJ-01	TCGA-A2-A0EU-01	TCGA-AR-A24P-01	TCGA-BH-A0WA-01	TCGA-AO-A0J2-01	TCGA-BH-A18P-01	TCGA-E2-A1IF-01	TCGA-E9-A247-01	TCGA-D8-A27E-01	TCGA-E2-A15C-01	TCGA-EW-A1PF-01	TCGA-B6-A0RU-01	TCGA-D8-A13Y-01	TCGA-E2-A1LS-01	TCGA-BH-A1FG-01	TCGA-BH-A0BR-01	TCGA-A2-A0EO-01	TCGA-AR-A1AY-01	TCGA-AN-A0FF-01	TCGA-E2-A15O-01	TCGA-AR-A255-01	TCGA-A2-A0YI-01	TCGA-D8-A1J9-01	TCGA-AR-A1AX-01	TCGA-AR-A1AP-01	TCGA-BH-A18H-01	TCGA-BH-A0HU-01	TCGA-AN-A0FS-01	TCGA-EW-A1J6-01
ARHGEF10L	639	754	895	582	575	764	929	1365	1054	841	632	893	775	1507	1487	554	1318	1473	544	778	1492	976	701	731	505	588	1042	612	589	1085	796	505	427	663	1212	719	877	680	1454	663	581	661	460	884	788	553	781	834	347
RNF10	4001	4056	5426	6203	2519	4826	4121	4763	4544	2559	3642	5362	4232	3190	4154	3073	4398	3541	2823	5271	2587	4290	3069	2733	2378	3767	4964	5898	3645	3874	4656	2292	2110	4635	4244	5235	3771	3596	5041	5638	3447	3531	3769	3324	4574	3034	5495	3499	5737
RNF11	2721	1833	2738	1825	3849	3078	2206	1703	1619	2454	2054	1232	2526	1813	1885	2637	1990	2281	1124	2213	1406	2415	2703	2722	1682	2159	1613	1606	3090	2790	3351	2688	3193	1813	2670	3206	2621	2283	2038	1683	2127	3674	2948	2014	2304	2798	4751	3402	1574
RNF13	1389	1057	1390	1857	1658	1912	1425	1239	2270	1334	1519	1356	1448	1620	1492	1875	1523	2310	1795	1096	1394	1982	1826	4056	579	946	983	956	1850	1468	1371	1642	726	2721	2692	717	1415	868	1721	524	2573	1651	1937	1064	1139	1446	1038	1333	4020
GTF2IP1	7223	7804	7345	5657	6781	5512	5299	13812	9971	5931	7628	7835	5398	10220	5520	7758	11517	6689	4131	4359	4984	9702	5133	6181	4665	7082	5192	16356	4370	7606	6005	6769	7508	9771	5868	2936	6450	6635	6237	10840	4282	6111	4512	3867	6023	4148	8333	8372	10113
RTN4RL2	56	63	23	3	73	151	68	42	39	74	35	124	36	147	14	74	18	112	56	29	23	13	38	78	41	12	86	20	62	37	54	48	183	481	39	33	51	17	42	12	65	50	20	46	40	28	311	137	12
C16orf13	1075	987	1263	320	406	641	685	989	1014	588	441	925	735	1055	540	498	367	164	645	1341	435	658	496	291	654	232	1740	1285	526	578	422	474	291	913	1068	633	566	348	466	1235	525	389	499	548	650	921	1148	542	1966
FGFR1OP2	352	452	430	922	597	589	454	468	399	394	538	363	467	510	462	454	510	509	456	303	410	773	534	2115	437	432	352	609	465	540	410	390	572	271	555	428	533	588	364	717	525	520	390	510	394	523	419	546	587
ATRX	1580	1418	1576	1758	3585	2716	1666	2085	1449	2192	3132	1473	2165	2151	1356	1443	2217	3498	2865	639	2637	1937	3584	2893	1053	3272	922	1249	3040	2612	2611	2290	2434	1711	1375	1381	2150	2443	2175	1402	3801	2851	1833	2831	1940	1991	1077	2291	2070
PMM2	1287	1409	1092	943	1094	1585	1338	1532	1452	1165	775	1228	1071	1652	802	886	750	1353	1244	1700	1155	1239	1220	1587	2555	942	2320	1597	759	1076	1203	710	695	1891	2501	1541	902	1110	726	1305	1092	908	1723	1302	1130	1372	1958	628	1269
ASS1	3826	1580	545	851	1446	460	1734	129	1116	798	611	1393	277	390	298	1182	90	3659	1575	54	5259	579	2146	4495	6536	643	1178	192	853	1152	728	3224	1542	3378	639	3175	1090	1675	605	1692	1753	1094	116	1020	1606	308	455	883	639
NCBP1	997	1233	816	1120	1316	591	954	1125	908	1095	951	870	1062	974	1024	1400	1289	1738	1318	901	1535	991	1094	1712	2241	1200	837	1219	914	1281	1115	2189	2206	1307	1287	1314	904	1473	951	2215	1020	1571	1935	1288	757	1380	1013	945	561
ZNF709	57	122	159	42	243	178	114	382	76	124	178	145	156	80	185	168	270	29	105	102	56	307	132	73	80	155	81	146	139	227	106	174	87	105	248	63	144	89	149	169	118	117	108	121	47	80	139	136	223
ZNF708	85	219	204	257	264	194	205	171	98	130	302	139	279	165	184	180	227	150	168	234	215	246	165	201	198	298	138	157	217	160	193	182	242	246	158	199	142	311	212	113	269	288	296	322	129	203	151	138	147
RBM14	972	1309	887	1229	957	990	937	764	897	1194	1232	1232	967	1177	1170	1295	1598	929	947	955	1084	775	923	1259	1224	932	1064	1497	807	1062	825	1276	1551	974	1355	811	967	1553	1345	1233	918	860	1260	970	1057	1470	1451	1301	723
NCBP2	1861	1913	1974	3229	3144	1720	1665	3099	2409	2140	1835	2839	2051	1532	2212	2890	2658	1524	2778	1817	1950	2256	2094	3662	1774	1974	1847	2224	1797	2050	1879	2003	2061	2866	2464	2120	1827	2132	1943	1294	3688	2307	2463	1813	1751	3003	4787	1891	4081
DISC1	121	122	127	97	205	65	223	32	128	77	146	116	103	81	131	128	49	954	70	83	378	54	152	129	231	112	109	38	88	91	179	277	66	803	53	160	81	98	90	44	137	254	149	221	98	95	44	132	105
CAMK1	235	232	216	142	212	180	266	111	165	160	195	217	366	166	241	245	114	121	138	363	281	145	139	81	110	176	298	175	296	88	133	148	756	77	108	196	218	49	288	159	143	264	92	193	160	147	152	264	322
RPL37	18545	15755	17698	10930	6599	11278	9154	10100	10157	13401	6315	12925	7333	6124	10919	11936	8747	2552	9179	8973	8129	5505	10593	6531	15979	4947	12570	7157	8079	6578	5727	10813	6645	19778	10218	6479	18348	6253	5643	4892	7548	7409	6286	6777	8122	11103	18559	11377	19863
SPR	1012	758	1956	878	487	440	1040	901	2228	858	1117	952	2012	3019	1055	535	1199	730	2005	1684	401	943	731	352	1202	371	1120	1082	1867	748	1630	595	1142	1153	2500	711	581	423	1799	1051	1153	917	994	1329	607	1176	574	1460	677
ZNF700	227	392	289	346	723	415	388	706	180	286	474	397	336	304	642	500	452	147	334	213	253	372	357	177	282	287	385	327	345	453	317	314	361	430	383	241	218	277	353	331	485	481	303	481	377	504	558	293	1188
ZNF707	124	242	203	196	314	299	212	615	309	178	238	491	169	526	585	336	421	366	380	203	175	342	94	169	117	249	334	263	132	642	394	360	379	60	324	133	179	289	197	738	193	159	145	376	412	474	581	178	179
ZNF704	172	175	106	193	811	418	171	741	159	439	347	327	319	56	696	573	480	280	163	65	335	221	579	791	187	834	39	156	261	841	393	186	1391	135	439	173	429	603	106	473	697	345	435	523	946	110	117	458	105
RNF115	718	493	588	528	618	764	693	474	539	907	596	545	511	828	444	446	369	781	1114	601	658	511	804	450	390	782	747	618	531	472	441	376	620	387	559	535	495	1090	914	477	788	1938	764	567	685	630	744	681	580
ZC3H14	1245	1841	1101	1028	1270	909	1162	2175	882	1573	1079	943	1775	1172	1430	1026	1996	867	1826	1486	968	1587	1697	961	1016	952	941	1864	1915	1957	886	1670	992	934	1798	1256	1496	886	1364	1364	1251	1723	1097	751	710	895	1343	1587	1281
SPN	192	496	261	558	386	198	426	5	105	125	199	522	132	36	202	215	18	282	78	38	896	76	182	133	165	174	119	71	90	150	267	108	32	41	58	166	189	56	362	129	296	600	110	1136	264	477	80	63	187
NACAP1	140	102	126	118	100	90	115	161	140	174	85	153	96	90	145	43	162	35	152	113	68	131	106	52	166	127	130	112	73	89	78	153	105	324	112	104	189	79	148	89	84	71	88	67	76	136	187	218	103
DHX8	1312	779	1018	1030	1281	1881	1800	1528	1473	1480	1485	873	1540	2072	826	1115	2758	1833	1896	1192	1594	1233	2186	1143	783	1626	1142	1725	1183	1646	954	1092	863	524	1769	1118	1154	1132	1248	2031	1767	1485	924	1102	1143	961	1357	1419	703
DHX9	4712	4349	2919	7244	6225	4413	3948	5054	4847	6625	5790	4102	4164	5663	3855	6015	4263	5937	6453	4388	6837	4122	6326	6532	5323	7434	3574	4600	4675	4373	4227	6085	6526	3394	4494	3872	4029	8750	5724	4803	4891	4833	6686	5739	4859	5585	5026	5677	1453
TCOF1	1071	1035	1088	2414	690	733	1068	862	1049	1199	1089	1308	971	1252	1398	657	986	783	1042	861	1798	863	929	1314	2920	1196	1357	1350	510	693	1168	1228	1743	500	436	1348	987	2593	1242	1022	875	628	701	1185	948	1629	1907	887	1253
NUP98	2316	2215	1797	5243	2401	3734	2185	3617	2042	3226	2437	2065	3346	2245	2241	1513	2483	3833	2812	2124	4246	3108	3240	3568	1548	3667	1766	2839	3153	2923	2039	1948	1718	2624	2977	2282	2708	4847	2571	2614	3552	3156	1947	3405	3928	3473	2768	2473	2623
XPC	1227	1053	693	578	700	1297	1392	1314	1038	1668	1507	1080	1572	838	916	1229	1595	702	1534	1418	854	1146	1124	579	713	1299	1187	965	1324	1388	1284	998	1540	547	889	665	1284	714	1698	1622	923	949	586	1243	1042	1120	797	1566	1002
SLC12A2	4388	4945	991	455	1033	643	3074	2008	2297	2469	1944	480	3447	11907	1484	3164	6196	1067	2224	1051	945	1521	8724	1850	1981	34727	1615	3302	924	7152	4196	3394	1071	11548	714	2137	5881	1381	1312	3675	2057	2194	11567	1578	2270	1710	464	11884	452
GRINA	6433	10721	6402	5346	7226	7861	4249	11711	16405	6202	5021	15914	4361	13403	20595	8338	11122	7531	8225	5331	6594	8180	4408	3254	3588	4240	4890	6431	4822	9064	8607	4898	4504	4086	19424	4605	7223	5913	5935	5832	6526	4309	6431	8534	11092	7381	10027	4628	4740
NUP93	641	814	1076	1423	874	884	618	569	1087	684	947	1022	504	725	517	584	743	1171	358	408	1863	880	571	1319	1227	530	626	776	581	553	1159	2207	573	947	544	1222	637	1571	936	620	759	978	744	760	645	734	1543	586	669
SPPL3	1452	1672	1829	2442	906	1426	1352	1808	1266	1011	1248	1270	1390	831	1392	1588	1630	1410	1272	1331	1339	1698	1401	2014	640	1444	1353	2563	1158	1320	1192	1113	591	2641	1886	1439	1795	1493	1483	1716	1546	1353	1246	1101	1266	891	1765	1663	2327
GOLIM4	976	644	815	900	1431	507	1136	312	891	933	1428	507	556	365	527	776	372	2513	817	289	494	452	913	679	362	1025	313	175	464	698	1297	787	1271	151	310	2228	965	1195	695	220	1027	651	1241	862	551	597	466	1041	272
ZNF646	659	613	615	385	324	1247	816	1206	433	823	671	554	819	851	458	582	730	583	839	432	618	830	672	779	473	920	851	456	428	1382	756	451	793	233	722	713	579	684	630	1989	489	461	771	753	850	767	684	539	278
OPA3	474	537	567	470	490	495	511	310	393	448	590	522	437	484	480	461	630	652	656	587	403	499	494	495	395	748	473	331	401	536	548	521	303	300	560	321	257	750	399	633	451	393	557	689	584	478	598	520	260
OPA1	1380	1456	1403	2411	2581	1718	1364	2034	2264	1893	1673	1564	2014	1829	1505	2179	1887	1929	1983	957	2314	1813	2321	2534	1356	2514	1117	1245	2154	1806	2033	2121	2110	2069	1632	2933	1457	2454	2069	963	2927	1838	2883	1777	1583	1557	1746	1422	2957
RHEB	974	736	1124	1055	1316	1012	836	1054	1647	917	1013	1550	823	636	1225	1559	1379	769	1040	1222	1825	1505	1093	1535	1080	1159	1222	4428	810	684	962	1771	2071	3400	1353	1000	1198	2062	842	911	822	643	798	819	1103	1079	1426	907	2667
RAB40C	971	1169	952	262	441	1149	848	1349	626	870	505	826	951	1744	577	689	392	381	594	701	428	1271	587	271	471	534	1881	815	371	1213	832	391	946	304	973	571	519	560	720	1677	420	313	553	932	971	1016	1174	464	649
RAB40B	328	392	281	420	77	346	484	268	355	324	213	193	331	429	251	394	1043	424	233	131	330	230	459	321	408	122	522	344	277	610	363	424	176	327	1158	215	301	327	289	299	286	332	148	231	302	590	744	285	743
COL7A1	394	120	510	1	36	66	536	18	103	439	729	120	189	104	22	229	57	35	686	35	22	332	371	247	52	207	498	508	52	254	629	65	276	1	15	252	404	567	51	199	135	39	168	123	72	187	72	147	13
MDP1	180	385	407	111	108	186	170	290	350	210	223	129	204	220	277	214	440	73	289	474	71	279	152	81	211	178	251	476	214	172	98	158	301	89	263	203	258	56	248	268	134	166	222	117	267	163	249	258	321
GTSE1	84	119	76	349	300	88	52	76	180	163	146	187	90	59	424	301	287	394	90	56	416	116	114	466	519	601	118	216	36	38	130	985	714	203	54	149	82	631	197	178	192	52	232	156	143	72	463	73	217
ARFRP1	794	1151	628	524	231	745	762	1194	411	438	508	478	536	930	613	578	821	516	480	609	331	797	343	332	1009	260	945	686	395	664	764	485	536	213	331	506	706	222	463	1137	383	316	400	434	734	672	802	572	392
PSAP	34659	39811	25476	76729	81149	68171	32853	18879	54799	24150	40918	32516	23102	35034	26681	45566	13448	34441	25282	48975	58777	20162	29378	32075	17299	23113	22671	19681	52903	22749	45750	21552	10799	24627	34845	45512	34196	28968	37731	15045	48624	37933	56064	34375	35397	36372	11899	28752	12189
KIAA0831	452	629	445	375	723	446	665	985	347	489	711	387	747	445	752	457	772	343	500	477	398	454	838	400	253	668	536	1073	710	1004	344	473	558	544	663	327	618	377	444	611	1067	762	482	419	333	287	551	555	504
SPPL2A	765	664	665	612	910	1117	785	674	846	796	846	870	956	903	734	681	640	2735	1195	804	978	902	1169	638	546	888	408	362	1042	728	1006	406	1408	447	1306	675	567	529	966	522	987	1075	1299	992	731	855	367	859	567
SLC46A1	680	702	601	175	738	1216	1001	601	644	1197	1020	1026	1137	2190	1952	1091	3194	425	5154	1729	479	475	1633	279	320	972	648	1048	2060	1132	420	560	662	335	1266	592	1162	197	1110	870	3210	1203	1054	620	543	345	1371	719	1595
TGFBR2	2799	2464	2636	1644	3553	1091	4561	315	2530	2874	3305	2355	1748	803	1377	2599	603	1389	1919	1706	5088	1051	2309	1166	769	1330	1716	736	1304	1986	2974	2693	461	2616	1126	3635	3384	932	2078	782	2925	3269	2220	3353	1926	2400	718	3666	1362
ITGA9	273	92	88	99	224	46	205	57	118	302	188	201	152	52	113	189	41	74	58	31	227	116	337	468	18	139	41	54	187	116	275	454	292	196	44	142	178	347	78	46	251	266	119	419	126	130	41	315	66
STK40	1430	1435	1023	2026	1623	1195	1166	378	605	1215	977	1083	941	993	821	1684	293	1840	475	1927	2135	668	1101	1331	1257	874	1093	671	1300	1118	1560	1207	1451	791	904	3229	907	1604	1260	958	1033	1168	1860	1428	1599	2541	1461	978	730
ATP2A2	5523	4575	4308	4905	5733	8632	5119	5307	7901	3704	6104	5224	4836	13981	3907	7077	6485	13858	6462	5398	6458	6858	8427	9192	3625	7158	4022	7200	7182	4963	5946	5683	5355	5864	4458	6107	6555	9242	7098	5691	6890	5836	9725	6174	4381	7326	5592	4439	5509
ATP2A3	682	1292	1182	920	551	153	931	265	1511	750	615	770	3315	1559	1571	841	696	360	4705	893	1122	3046	1014	1471	3398	2155	1194	101	8575	2713	3837	290	4105	707	535	1893	831	79	3106	2095	1136	2339	4376	1864	1098	3303	765	1301	184
ITGA1	882	648	968	425	1312	428	955	401	1650	805	1020	733	394	377	563	757	781	781	696	261	591	646	1082	937	256	952	475	406	426	686	1796	885	1156	313	206	1392	969	448	770	275	1527	891	1028	783	608	686	390	741	388
ITGA2	2238	940	824	338	896	937	1269	1187	680	950	2297	487	1477	1414	1038	840	945	2025	661	15	431	2407	3110	514	645	1201	591	2047	1105	1444	2428	1057	2481	1542	948	1876	2137	831	2714	1192	1361	1301	962	1070	1084	1213	725	1014	469
ITGA3	4405	1695	1955	198	1170	1989	2848	1059	2504	1723	1643	1439	2519	2664	926	1233	3608	2415	1730	1527	537	1546	2904	1512	1014	795	2301	3141	2330	2814	3543	1146	4192	206	1803	3317	2995	488	1710	1877	1993	988	2049	2727	2297	2467	1035	2240	1063
ITGA4	349	475	341	784	905	238	481	68	336	257	606	467	269	94	528	456	93	589	161	66	1077	263	574	367	97	316	141	324	335	416	554	297	195	123	183	441	396	136	385	147	624	1090	449	1251	356	571	82	165	415
ITGA5	3718	2611	3125	1487	3331	1059	3247	1597	3442	2207	2913	3113	1243	1301	1528	2163	1772	2164	2171	1148	2881	1950	2414	2226	1466	2128	3557	1265	891	1561	3804	1773	974	869	1036	6179	3467	1650	2138	933	2176	1820	2107	1750	2356	3180	1122	2463	1071
ITGA6	2010	1583	1011	1174	3007	640	2723	872	1027	2660	1082	1290	3496	7028	768	1138	1586	6151	797	3785	1290	1808	1095	9217	2678	1100	2091	790	1003	1922	3549	9118	615	17118	717	2206	1747	3361	3188	2702	2701	4768	6178	1572	615	3199	706	3460	1114
ITGA7	185	165	182	65	231	182	396	89	360	160	80	169	210	171	155	183	76	20	87	80	284	110	136	84	35	147	409	133	116	102	307	527	1391	62	42	152	187	207	285	130	273	312	29	242	175	226	121	417	105
LOC100132288	150	462	193	329	385	130	425	176	285	286	385	392	184	48	327	325	356	65	65	361	261	143	185	98	46	17	678	253	70	398	114	68	44	51	31	384	318	396	126	44	66	209	110	150	229	218	303	185	89
DENND4A	356	372	299	483	649	984	460	520	374	455	636	433	539	427	552	615	586	1687	648	265	676	472	802	267	134	925	174	134	956	708	665	362	409	418	455	354	381	501	379	462	751	788	392	1068	677	697	206	479	558
DENND4B	703	581	506	1513	841	1026	879	367	406	764	953	964	619	821	825	1058	694	832	896	730	1652	548	882	1050	571	1118	916	894	676	777	743	668	1225	733	461	688	752	1222	965	755	710	797	1060	1199	925	935	1302	972	994
DENND4C	1146	995	721	1870	1862	1545	1177	1736	694	1705	1759	945	1954	1287	1283	1284	1748	966	1757	655	1574	1290	2444	899	966	2058	639	1077	2067	1895	1754	842	949	1417	1457	885	1305	2052	1389	1476	1699	1936	1011	1703	1084	1093	798	1544	955
SWAP70	1882	1777	1190	1635	2200	3015	2242	986	1283	1873	2038	1362	2180	1209	1369	1638	672	3380	2969	1205	1944	2040	2369	2613	1362	2334	1391	1174	1043	2294	1424	2602	825	3756	1546	1893	3276	1881	1491	1450	2284	3347	1548	2075	2583	2287	1799	2009	1051
RARRES1	503	281	103	155	811	137	472	20	195	142	224	525	314	34	32	289	5	606	1102	18	4249	99	653	261	2340	239	494	93	39	201	202	1193	205	11440	147	644	1279	237	86	319	273	105	1547	3347	452	283	145	203	134
LOC100132287	205	360	186	145	193	263	595	252	145	126	169	449	474	201	380	349	166	358	134	189	446	159	217	181	298	353	395	420	167	297	258	110	168	389	113	396	80	145	159	628	361	250	105	344	580	253	392	131	631
PHLDA3	1310	1080	1202	55	226	537	1384	267	1157	983	719	999	539	856	152	2058	335	370	1313	802	253	818	763	330	417	313	2725	224	357	758	1113	418	389	123	585	401	1010	960	1224	470	448	293	209	408	967	232	712	1173	361
PHLDA2	229	127	83	13	43	153	114	48	177	53	89	30	32	223	22	91	25	251	57	294	151	40	117	273	334	52	254	105	120	40	49	78	457	212	139	333	26	48	70	125	56	76	117	29	438	208	38	42	291
TACO1	399	496	481	371	423	435	475	455	797	380	327	441	472	635	335	486	943	436	595	567	301	444	422	433	1065	282	561	634	380	327	317	342	718	165	703	309	317	272	402	411	699	308	358	324	352	439	682	341	460
PMM1	702	338	291	197	282	421	360	738	578	513	252	356	619	282	749	641	913	303	310	534	266	462	312	331	1102	286	422	318	472	370	460	712	430	229	558	240	539	540	268	405	292	318	225	385	440	283	536	580	356
NENF	2032	1350	1598	1215	817	910	1636	567	1723	2839	842	2170	1201	1352	990	2335	731	662	1544	4225	1079	1004	1567	696	2601	767	2554	1157	1668	797	916	1345	1393	5647	1603	1126	1768	1299	1399	575	1051	1275	996	890	1033	1099	3229	2097	2514
SQLE	1218	2532	1597	1051	2182	1288	803	2735	9083	3147	2129	1797	911	2066	4776	2519	2818	4943	415	658	1180	2187	1719	6003	1627	714	548	2009	572	1319	2477	6094	1578	2063	3719	941	1269	3209	988	3401	2194	1774	2752	2507	1421	1777	2608	713	3817
MRPL28	1213	1415	1292	656	500	922	1080	1776	954	935	680	1491	1340	1067	906	611	644	619	1056	1202	725	1379	519	570	1407	654	2194	1706	546	912	802	942	484	416	1318	1042	770	726	871	1361	626	489	896	692	855	906	1847	748	740
LOC100289341	58	99	102	10	28	70	59	58	73	49	28	48	55	88	46	55	118	80	35	61	48	41	33	40	60	26	67	60	99	68	61	72	87	45	80	56	43	12	45	129	44	76	26	26	23	31	39	25	69
FBXL12	309	393	308	393	406	297	358	217	259	290	316	321	239	249	246	322	264	150	245	321	248	210	238	261	294	284	428	370	163	278	229	391	185	472	228	387	260	332	300	261	297	292	243	323	285	268	590	307	572
FBXL15	302	313	220	155	113	268	173	151	102	142	88	187	138	193	94	184	159	68	92	235	69	155	86	87	44	96	283	64	365	132	226	137	138	21	185	227	72	35	83	336	133	123	93	80	182	103	100	65	98
FBXL17	524	565	392	281	448	424	552	623	560	520	642	298	901	1170	868	805	921	725	1040	577	359	829	845	115	463	935	483	368	1277	687	701	553	627	364	764	470	725	317	875	452	731	801	507	571	587	745	322	760	1031
FBXL16	331	1008	610	35	368	3215	1437	1711	882	576	184	69	1927	1827	238	362	251	72	920	921	195	324	761	164	139	168	1993	1162	1191	2377	1085	365	2102	232	3537	365	1267	93	804	1465	142	42	120	840	529	711	33	268	31
FAM169A	22	288	41	66	22	69	327	295	303	139	67	86	610	126	182	32	1211	481	113	26	32	96	143	104	27	281	40	65	58	123	184	202	51	54	63	163	88	17	291	53	530	177	90	425	186	101	57	36	667
FAM116B	380	350	401	86	98	145	177	257	243	211	115	177	305	122	480	119	259	212	135	462	97	106	128	163	389	141	230	200	317	198	127	109	182	223	243	172	325	6	242	125	94	210	137	156	203	204	158	297	204
FAM116A	718	765	421	605	729	761	734	1031	499	747	492	777	1172	671	794	694	627	747	727	595	943	809	1178	1053	582	537	733	1063	918	806	717	975	1503	599	763	555	575	1395	626	878	775	1225	403	709	846	667	999	832	659
RALGAPA2	408	388	45	431	1099	824	693	265	135	456	614	209	877	95	169	752	177	559	575	265	275	108	530	365	258	807	63	185	639	1468	596	325	3118	67	186	452	491	574	308	402	574	421	1577	480	1610	231	64	804	80
GHDC	1092	828	596	332	473	1124	1236	1324	376	916	809	481	1212	1320	551	559	3277	391	1173	1913	283	768	787	331	451	977	921	772	1128	1172	523	353	376	212	1455	718	1027	206	1098	987	465	912	470	357	457	663	723	938	734
H19	2589	2805	4810	184	1396	1019	3297	619	2878	2136	3099	1194	1011	1537	2178	1645	298	556	1415	718	2136	1454	1110	3715	886	1873	13051	1788	162	1553	4022	1453	480	866	1266	4246	3492	296	3085	1090	2367	3112	1664	4194	1840	660	3074	4381	1342
SDK2	133	61	146	47	302	34	127	20	82	217	136	65	117	426	31	1077	10	36	20	35	291	14	94	1645	30	26	82	5240	8	96	1457	265	124	35	1818	61	114	41	14	1583	134	35	18	242	28	24	30	76	622
GRP	256	234	505	0	18	68	438	5	337	103	222	34	60	67	14	361	4	19	217	2	2	63	145	29	9	24	386	189	21	95	163	296	87	2	54	202	171	7	3	32	209	96	107	54	50	16	132	118	27
TPRN	1174	1472	1250	351	251	925	1066	313	197	714	767	615	886	960	899	569	536	134	960	2178	179	684	662	189	550	712	1249	717	759	986	1257	317	577	94	683	670	1129	278	1313	862	572	1442	271	573	590	2606	1031	428	311
THSD4	2374	1563	2624	41	1934	14506	2264	12470	1939	3056	3662	1036	5414	11257	7196	3142	13457	441	2459	2152	145	6640	6759	320	330	1651	1039	2920	5114	8587	5834	762	366	644	5225	459	3574	120	4960	5107	3849	4141	2487	2794	2122	4068	1775	4359	7192
KIAA0895L	81	241	269	66	123	588	236	209	175	90	413	260	176	302	213	113	401	560	129	239	178	114	153	151	239	123	314	159	278	167	356	139	429	201	90	334	56	172	272	222	89	102	118	203	227	139	157	93	255
CHST8	276	66	674	1	258	799	144	4	10	30	486	27	95	179	72	5	0	4	211	514	6	61	27	0	18	7	16	17	2	66	458	12	57	1	878	395	590	1	256	14	196	840	118	6	35	224	912	6	10
COL4A5	4602	1429	1812	71	1299	1335	669	294	108	1626	2147	564	756	452	853	1399	329	1622	2803	661	156	78	371	1187	356	1102	943	668	914	360	836	1155	1515	1044	180	882	674	302	950	348	1392	1337	1482	778	855	888	506	1416	1422
COL4A2	9616	6327	11766	3834	7853	2979	9773	6045	13750	6629	5181	7777	4108	7331	4990	8238	11295	7173	5471	4539	6933	6291	5953	13867	4507	8095	11311	4780	3599	6393	16766	23000	5553	3134	2002	13133	7756	18770	9200	4998	5715	3517	6635	6617	7139	6897	5317	8720	3746
COL4A1	8526	5693	13931	4132	11582	2859	10436	7515	18540	6922	6485	8780	4007	8177	6369	8705	13243	6763	7323	4542	7187	8608	8189	13712	4331	10437	10451	5163	4228	7054	18389	19868	6808	5892	2660	14708	8880	10869	10347	6204	7466	4278	10681	6127	7927	8367	5145	9072	7737
SLC35D2	567	379	479	524	362	231	442	311	245	434	291	350	409	330	405	557	586	443	390	406	458	307	535	275	518	379	491	631	454	416	362	182	414	382	367	339	446	86	531	351	390	670	210	358	410	336	682	523	320
CHST1	178	149	410	30	219	28	179	76	263	66	120	105	460	1876	1361	5128	62	160	121	909	70	36	204	118	2527	143	590	102	1229	120	266	294	516	50	3393	253	85	23	79	157	102	79	156	74	539	66	385	394	48
ZNF879	57	225	148	113	41	138	48	191	44	103	122	122	56	89	216	48	141	32	66	87	101	147	80	85	16	69	81	11	51	45	69	177	8	94	235	96	55	186	139	176	60	85	115	93	36	72	166	86	278
CHST3	825	361	307	136	388	707	830	63	345	793	546	377	384	202	139	501	227	900	395	68	535	179	550	1882	101	290	552	451	121	570	666	1800	622	360	94	717	921	982	176	215	497	334	358	402	312	276	160	373	217
CHST2	136	148	164	486	74	36	162	71	80	116	88	163	90	95	75	100	59	115	47	47	273	86	108	601	79	46	227	70	40	124	160	359	27	303	40	92	127	531	89	71	129	118	65	179	129	343	40	77	107
CHST7	86	89	58	33	60	13	64	103	66	43	29	63	28	26	38	44	52	43	28	22	42	38	25	29	89	21	76	26	26	27	52	52	18	58	29	48	42	16	39	61	46	42	25	53	19	70	15	56	68
ITGAX	265	642	248	688	1434	459	605	26	217	116	516	742	233	76	594	474	80	519	121	88	1193	147	249	251	262	181	249	142	231	182	412	44	188	90	164	759	304	272	646	281	314	546	386	738	430	1094	202	114	477
BCL2A1	34	135	62	820	159	47	62	4	64	8	37	113	32	9	38	43	7	530	19	7	240	29	43	76	91	40	65	30	22	35	36	19	24	22	30	110	57	253	27	24	66	41	28	104	72	238	22	7	125
GPSM2	327	401	426	957	718	608	568	300	508	619	456	886	324	361	592	367	359	796	332	461	690	447	693	1445	1141	611	666	533	337	326	329	3736	1954	180	294	692	368	1111	704	466	352	261	1127	395	485	320	483	428	339
HLCS	683	866	579	680	868	1282	748	1221	706	941	1008	845	1165	926	748	1166	953	503	1406	1306	1262	798	1182	905	821	1364	529	692	1609	883	1028	1612	2011	1957	942	895	822	1415	924	1408	1039	1083	948	1075	746	720	539	731	832
LIPG	102	69	59	52	40	5	63	7	27	75	29	43	41	14	11	33	1	57	5	3	661	21	43	58	42	45	81	29	4	43	41	95	18	96	17	65	47	116	49	18	67	66	24	98	46	110	11	97	41
ITGAV	4615	3211	2314	2237	6517	3005	4518	1629	3785	3959	4322	1941	3306	2345	2398	4504	1685	13123	5808	2642	3035	3057	6299	5344	2645	6091	2438	1443	6079	3546	6705	2594	2295	1781	2789	5219	5875	4514	3961	1655	6452	4057	7600	3619	3215	3451	2007	5490	1210
HIBCH	550	510	433	96	393	395	441	484	655	443	460	619	440	311	489	346	351	561	607	773	448	628	461	395	481	329	525	391	652	458	348	427	233	1269	762	266	370	222	515	361	648	723	483	618	491	311	424	416	442
ZNF703	1357	648	694	312	115	1226	411	5860	2727	1284	357	1005	370	3069	393	660	7227	46	137	216	76	2101	835	126	239	131	469	1712	437	2347	637	258	517	85	555	447	1406	158	1386	4884	324	874	129	298	851	260	295	252	447
ITGAL	486	1141	527	1686	681	412	917	809	193	849	511	1308	592	640	332	408	61	1084	641	187	1856	362	405	222	366	248	900	280	221	669	551	100	25	48	1048	381	320	82	1035	809	773	1058	334	2300	399	905	263	145	398
ITGAM	1654	648	147	798	1323	705	626	33	160	149	695	513	287	57	403	342	47	861	150	101	1470	144	465	151	268	167	841	76	269	232	394	69	54	39	144	752	361	442	713	366	342	593	506	438	605	365	468	215	163
HLF	307	95	153	106	228	15	150	33	57	443	73	59	93	55	119	101	792	283	9	43	33	45	159	109	38	83	172	47	52	74	70	933	315	349	27	29	593	82	22	42	108	121	69	308	49	40	45	283	36
NOV	174	133	150	143	293	32	646	40	332	168	79	110	237	64	103	431	175	399	58	44	120	52	124	155	165	52	164	94	132	221	110	2985	587	66	139	118	419	633	53	60	91	147	36	172	87	66	42	195	80
FAM134C	2310	1293	4413	1044	1634	3763	3710	3825	2968	2867	2252	1837	2806	4308	2190	2567	4841	2710	3010	2434	1351	2937	3317	1287	1515	2208	3146	4110	2252	2832	1911	1094	1466	1231	3672	1527	2584	1051	2582	2829	2935	2578	1530	1459	1432	1567	3552	2417	2512
FAM134B	255	460	3599	115	774	5462	398	4686	852	571	940	136	793	8174	1396	649	1748	241	498	698	216	1263	400	367	57	473	734	2114	882	396	717	260	1291	123	1019	380	384	138	1950	1626	1207	1855	2132	235	275	1768	1105	1247	4033
FAM134A	3323	2633	3394	1571	3118	2884	2908	3544	3793	3620	2756	2024	3225	3860	3708	2023	3846	1768	2285	3694	2175	2441	3596	1887	2598	2351	3347	5167	4311	3551	1928	2107	4356	2917	4415	2988	3634	1425	3184	3399	3059	3006	2194	2198	3810	3393	3933	3741	1645
SERPING1	10970	10060	13086	5056	7922	3477	11832	339	5870	5248	10816	9458	2297	1193	1477	10590	391	8991	5764	635	12546	2179	6184	6529	7159	3214	10802	4576	1551	4157	5010	4615	1233	26683	2748	10200	9140	2142	4529	1642	6664	5369	6159	6549	5942	4198	3759	8680	4250
TRERF1	411	396	152	299	1108	524	572	1170	550	583	757	953	1237	151	1001	1133	229	257	1668	368	334	638	433	357	261	1097	728	1069	708	320	172	361	289	53	822	731	421	231	563	464	1442	556	1237	1170	306	449	787	1171	1081
LOC653501	182	153	141	121	79	148	179	214	132	253	159	82	199	105	139	112	233	331	235	179	152	162	296	112	25	118	97	139	386	173	153	301	207	245	247	89	158	86	192	33	85	271	38	163	92	116	86	195	165
LRPAP1	2232	2111	2796	1331	1620	1286	1915	2168	2620	2437	1910	1592	2129	2328	2587	1608	2485	2352	1582	4497	958	1479	1050	1523	3178	1889	2528	1725	2901	1258	2707	1579	2505	932	1091	1771	1902	998	2790	2004	1106	1351	2665	1368	2196	2516	1394	1951	1073
SMAD6	78	145	83	76	76	101	116	48	67	86	73	74	75	114	87	111	53	111	27	47	37	23	48	262	37	107	114	62	49	77	63	191	69	61	20	48	54	65	44	180	49	72	61	50	45	33	76	62	62
SMAD7	631	822	995	428	682	688	907	923	703	482	877	617	625	894	829	839	1898	319	501	449	923	524	620	638	366	749	769	860	432	928	793	488	674	1591	880	793	791	1146	717	794	506	617	586	546	432	628	419	855	829
GOLPH3L	2046	777	1441	1628	1256	1382	1265	1114	1572	2290	1193	1292	1855	1782	1809	1119	865	712	5649	3453	997	1302	3000	810	814	3091	1937	784	1399	1559	1017	903	444	2677	1556	1533	1225	1313	2574	909	2091	1882	1411	1158	1641	1301	1505	1979	1789
SMAD1	1146	710	818	511	849	826	1104	643	848	1133	1061	561	690	282	854	742	628	822	1183	581	866	939	1306	476	526	1079	848	594	738	865	1076	549	410	529	587	600	1181	809	925	1287	1092	916	1319	1502	724	1017	692	1202	492
AFTPH	1853	1346	2126	3093	1807	1559	1405	5535	3564	2368	2276	1665	2874	2166	2932	1278	1862	3076	2643	1737	1386	3057	2641	1719	1993	2552	1345	1626	2501	2637	2038	1174	1574	1558	2956	1503	1924	1721	2302	2311	1842	3057	2162	1635	2391	2048	1492	2502	1837
SMAD3	1249	1074	890	440	800	3013	1024	2701	1006	1380	1260	970	1415	1679	2315	1778	2485	1111	1125	637	789	1565	1309	1933	531	1977	778	1730	1530	2202	1062	1005	1915	1093	1444	1426	1207	487	1067	1254	1849	1364	495	2499	2802	1192	484	1950	1888
MUS81	524	496	368	536	388	548	441	278	279	415	502	572	301	243	524	539	777	395	328	665	421	519	354	496	466	234	579	842	316	420	346	309	638	264	378	474	457	822	546	820	383	346	408	426	612	568	648	460	600
AMMECR1L	727	819	643	564	1102	560	781	918	876	867	1144	484	812	893	946	1086	910	1013	786	308	914	867	970	1496	392	1112	676	1287	836	845	1118	561	468	905	741	864	777	715	687	1073	1040	1041	1034	888	871	962	863	615	544
IGF2R	2573	2131	1651	3723	7057	4369	2927	2900	2275	2406	4094	1615	2983	2682	1442	4472	1735	3964	4001	1287	4435	1627	3077	4878	794	3825	2099	1919	4371	3316	5882	2907	3458	1963	1660	5366	2627	5549	1871	2003	3318	3922	8045	3859	4352	2544	2733	3330	770
ZC3H10	225	247	196	346	185	312	267	336	161	193	177	205	313	188	245	167	431	94	282	490	125	312	193	126	128	255	166	253	188	253	173	116	272	69	292	139	283	222	185	370	202	203	366	221	258	266	340	335	150
CKS1B	833	987	549	1251	643	435	457	415	608	1461	663	851	502	712	572	596	471	1006	659	1097	1884	470	963	1708	1884	673	1679	1235	206	323	348	985	1095	983	686	675	407	2476	977	661	775	399	1027	815	574	595	1683	803	634
SLC36A1	315	380	274	411	776	263	493	78	441	264	703	284	93	411	299	336	288	1257	460	41	752	252	514	462	525	255	437	306	133	258	630	368	630	171	127	498	357	778	251	240	489	331	567	364	394	235	491	397	169
ST13	4926	3004	3242	3311	4194	4088	3243	7322	9954	6322	3067	3946	5425	3713	5906	5713	8702	5622	7026	5172	3415	5646	3177	5472	5227	4479	3086	2696	7483	3810	6220	8368	4384	10078	8183	3605	5052	5594	2509	4193	5116	5302	4185	4955	3541	4859	2760	5898	3156
ZC3H15	1339	1258	1085	1792	1893	848	1159	1329	2315	1457	1854	1202	1410	1472	1728	1451	1409	1821	2165	1332	1720	1537	1551	1881	2498	1796	1244	1545	1537	1145	1665	1530	861	2353	2015	1485	1211	1282	1265	1479	1787	1260	2140	1427	1266	1660	1138	1508	1309
C14orf118	147	195	126	190	373	218	184	228	127	203	289	127	191	114	170	145	266	214	168	55	268	124	312	200	91	297	83	210	220	216	199	261	178	73	106	242	185	259	170	230	266	272	167	211	158	185	169	159	139
HERC2P2	174	414	413	627	439	1070	753	1197	325	272	1576	1098	595	590	1646	464	1246	329	581	406	629	761	295	345	353	484	726	529	755	459	361	182	1341	916	138	175	90	648	755	733	574	626	260	984	541	585	571	214	1900
RNF111	544	555	523	545	754	1063	698	677	691	839	927	517	805	1018	613	732	945	1142	752	429	709	694	1143	964	568	877	283	283	779	1034	930	617	725	537	759	567	713	589	981	870	865	946	801	1005	886	665	304	896	402
TCEA2	384	618	511	96	107	321	387	623	203	390	245	212	361	611	435	348	404	208	426	565	162	118	214	143	477	303	489	555	397	296	258	391	505	326	165	310	469	186	508	371	207	206	83	180	366	213	310	370	992
TCEA3	604	1827	2448	333	404	2153	1561	1101	1765	1778	1223	431	2391	2900	2133	591	704	931	853	4758	642	715	1032	775	1098	788	1618	1481	1720	1704	1110	540	1321	1057	2045	1491	569	236	2245	423	781	962	1416	855	1013	2116	1244	1091	1222
TCEA1	1008	1877	1952	2388	2638	1226	1281	4360	2990	1737	1331	2177	2013	1741	5959	1641	3335	1439	752	1417	973	3143	1547	2720	1270	1598	1560	1886	1647	3487	1090	1782	3897	1961	6080	655	2155	3049	1351	1978	1565	1930	1515	1793	1613	1366	2283	1600	2378
MGC57346	201	130	105	166	210	269	240	89	145	213	308	97	140	226	116	309	583	200	252	116	135	116	447	219	144	210	145	237	196	175	150	198	163	106	143	136	152	140	195	174	248	160	111	236	97	70	261	168	248
COX4I1	3687	2958	8385	3912	2306	3640	3222	1670	7116	2570	3018	3423	2185	4828	2183	3299	2253	2754	1923	5111	3251	2997	1946	3917	14589	1724	5233	2560	4479	1436	3809	6148	2149	17572	2415	3845	3428	3014	3964	1865	2485	2880	1959	2100	2869	6992	4412	3083	5495
BFAR	1730	1611	1333	1475	1602	1662	1646	2746	1615	1899	1454	1551	1995	1974	1284	1513	1124	1112	2027	1260	1453	2279	1902	2703	1242	1368	2090	2747	1168	2238	1249	1573	1296	1977	2530	1709	1799	1571	1210	2463	2081	1336	1763	1590	1343	1363	2108	1279	1677
ZC3H18	596	460	758	736	418	1159	568	446	948	665	940	751	453	952	452	491	734	1322	417	385	747	569	449	1053	1708	571	573	446	559	409	1060	1252	607	1545	362	866	551	1250	1296	722	456	538	390	717	571	839	881	635	476
SIPA1	1034	1000	875	747	554	838	914	254	498	565	573	1055	506	545	659	626	330	670	469	1029	865	404	472	587	640	315	1466	384	339	642	638	355	569	175	485	691	593	498	821	638	455	738	526	1352	692	925	530	532	566
EDA	49	67	55	4	53	31	80	82	47	65	55	35	39	46	27	73	20	12	26	20	34	14	36	18	45	16	64	22	376	32	137	186	434	38	17	58	56	30	31	21	34	64	40	33	35	21	44	74	64
CADPS2	1245	823	802	2789	1040	1043	868	1063	936	1376	1131	679	1204	626	1666	1012	708	1710	967	1290	674	504	1228	355	4222	2450	1041	2691	1389	1213	1282	443	1463	93	1766	955	1373	381	1092	2719	1082	1255	1410	1052	1161	923	749	1148	136
CCDC115	977	902	1356	750	773	636	1038	1064	1032	1026	769	798	998	1626	1145	911	941	789	731	855	824	912	831	861	707	877	1365	1371	1012	1084	1097	495	332	1802	1373	1313	1130	472	1373	900	875	925	599	782	876	935	1127	728	1064
CCDC112	176	296	352	264	257	89	208	232	343	247	302	233	191	287	577	233	263	184	328	104	156	326	227	205	347	323	194	299	185	234	216	172	411	196	233	232	213	334	235	293	322	231	396	243	198	186	338	162	639
CCDC113	396	361	445	152	77	728	342	197	588	324	573	191	269	568	210	168	270	746	306	310	253	172	340	265	202	363	226	196	801	145	539	166	228	242	353	490	269	328	371	203	477	494	361	193	195	307	251	159	296
CCDC110	19	73	105	14	74	69	54	59	30	108	68	79	72	102	94	119	65	63	31	89	35	136	104	48	38	73	70	42	135	50	133	41	135	103	54	19	46	31	55	4	71	117	73	64	21	55	53	67	308
CCDC111	237	173	146	107	130	248	185	279	183	215	222	226	296	159	307	432	265	328	258	284	220	240	256	186	85	134	144	320	246	246	246	223	214	340	323	129	243	100	244	191	190	174	222	217	136	161	80	339	218
LEO1	831	921	894	441	626	920	733	720	1149	934	1063	560	1391	1069	909	390	1297	542	1599	1708	444	929	802	271	788	1549	491	423	1061	758	1079	471	1143	377	710	732	508	421	1205	1206	659	734	1545	1228	763	677	548	1243	517
ATP1A1	18705	10737	9206	16832	9192	11977	15724	8655	17314	20713	8848	14576	17464	17740	13469	8680	7948	22371	7637	36735	10466	9511	14528	26354	20697	14262	11559	11620	24855	8881	16833	31027	17565	491045	8433	18110	21923	17975	9274	8943	8167	16835	20826	10385	16628	17403	7547	19762	4339
KGFLP2	77	80	66	40	71	31	99	160	26	50	88	24	49	78	94	50	301	67	60	124	33	142	114	142	64	133	56	267	289	154	56	76	65	283	47	15	70	27	133	77	43	90	59	39	44	45	83	96	236
MGRN1	2163	2708	1709	867	1460	3652	2161	2669	1438	2302	1454	1889	2222	2538	1269	1583	2036	1742	1522	1018	1875	2200	1769	1014	1247	1698	3088	3498	1418	3419	2145	1343	1561	1760	2150	2176	1505	1694	1691	4623	1507	1337	1881	2483	1927	2312	2267	1003	1970
TCP1	2190	4210	2145	8070	4413	2272	2777	4362	5606	2395	2532	3611	3015	3157	3921	8020	2963	2661	3998	4169	5689	4435	2338	3436	1824	3175	2892	4785	4294	2940	5272	4239	7806	7788	4552	5694	2415	8032	1810	5530	3033	3127	4405	3544	4298	4777	5924	2912	3541
CRTAP	4741	4198	3213	2126	3872	4467	4359	1965	3247	4602	3265	4350	3639	3151	2360	3069	2136	1902	5097	3305	3398	2943	4753	2401	2520	2737	5886	2046	3370	2989	4341	4335	2453	2495	2617	4154	4485	1876	4382	3547	4022	4341	2526	3818	3186	3213	2707	4409	5094
CBLC	498	310	559	638	278	300	249	193	504	501	292	680	258	631	251	436	318	70	293	536	283	337	250	170	149	497	205	149	263	369	460	176	132	179	309	179	269	502	364	252	261	321	325	331	474	434	337	576	394
SPHK1	716	761	588	192	293	238	606	28	409	277	464	381	161	152	81	506	133	873	291	125	448	418	345	612	377	244	1097	355	101	312	591	1281	333	60	101	825	598	478	337	344	361	267	231	219	359	857	190	266	92
DPT	1492	563	1180	258	1083	178	3118	6	516	1127	2244	485	292	104	38	1118	7	65	1193	36	1390	250	907	206	425	595	1856	109	267	778	706	653	26	297	176	1584	823	525	957	180	367	940	380	843	859	325	191	4468	49
CUEDC1	388	546	343	82	532	2513	536	359	310	408	531	336	520	384	460	667	656	829	823	601	224	464	840	500	275	638	332	278	248	688	685	246	889	30	562	863	621	214	606	399	502	309	710	403	1146	604	338	326	254
CUEDC2	1105	915	1221	1065	697	1259	963	902	740	954	819	1235	1013	830	800	901	1081	459	847	1580	500	780	630	555	370	835	1280	735	881	602	735	786	561	325	625	931	1185	521	928	811	756	611	608	821	833	862	1393	848	482
CBLB	459	502	332	700	718	494	417	453	481	459	602	509	495	388	399	311	266	633	419	308	697	453	509	504	545	609	504	287	448	504	516	496	388	1058	354	958	440	814	479	205	690	572	733	485	543	889	393	528	351
CPEB4	963	547	560	315	947	2036	794	2982	1224	1007	872	762	941	3895	1464	1004	2736	1337	2189	414	548	2779	2883	725	228	1069	512	476	802	1169	1675	1070	1199	882	1198	985	1555	496	833	871	1626	1391	1285	1191	1450	1116	1009	1861	1537
ZNF45	302	356	335	351	341	386	340	325	435	322	403	347	389	284	260	293	368	493	245	279	224	401	313	298	60	347	185	232	397	338	371	458	261	245	291	246	272	364	379	434	434	351	357	433	315	293	139	432	299
CPEB3	137	156	177	59	209	290	184	165	91	159	202	81	217	147	205	174	112	199	156	205	67	151	284	107	47	189	115	76	271	314	178	101	134	142	233	114	227	40	272	219	224	376	125	191	175	156	196	252	155
CPEB2	707	682	910	103	1163	1575	1053	934	824	436	1166	336	1573	555	1347	779	2505	708	923	523	302	1380	1200	312	138	629	772	804	5398	1249	921	308	522	442	1321	299	1155	299	1507	1433	790	951	941	700	632	936	570	1221	2214
OSGEP	405	438	495	304	311	209	411	459	355	399	440	369	388	394	537	482	416	252	241	949	354	229	296	192	767	325	540	475	311	288	221	679	396	187	270	324	442	367	437	616	285	400	293	235	406	304	533	391	185
ABAT	4445	2513	1974	97	635	1811	3366	2358	419	2007	2029	481	5441	4727	649	135	1671	154	1503	4412	149	5638	5117	183	338	1106	4155	1979	1447	3000	2356	156	211	239	6124	589	1451	108	4300	2369	1425	1870	368	677	2303	1151	426	1191	375
LOC100129637	64	121	78	158	120	219	121	57	47	112	270	170	61	195	76	134	97	125	55	70	253	49	90	212	200	118	133	94	103	92	130	136	123	344	26	192	71	392	145	51	119	132	79	213	91	162	316	62	163
ZNF780A	221	311	320	204	371	437	406	341	420	297	505	349	366	387	452	268	334	487	386	230	171	319	404	281	132	515	186	248	403	460	361	373	203	203	452	162	297	183	356	323	478	384	488	476	292	223	334	327	206
ZNF780B	143	234	258	253	325	490	346	552	341	211	517	430	328	350	291	199	298	336	196	126	179	293	353	163	52	381	183	277	496	364	469	306	260	393	183	136	211	373	300	400	461	510	387	419	305	248	160	303	468
TLN2	1259	916	617	108	758	1069	1577	1133	542	1200	1162	624	671	355	542	1238	730	1042	700	197	533	368	1452	978	489	451	632	325	487	1905	904	1655	849	783	569	622	853	538	366	1003	661	789	560	737	937	611	243	1027	262
FRG1	749	862	920	262	524	360	541	592	959	552	606	668	534	422	853	612	471	411	587	987	607	696	529	361	703	493	767	1058	497	505	617	1113	636	1154	828	395	683	427	504	589	712	545	468	647	726	1032	573	627	851
ZNF41	207	239	192	312	447	336	286	348	273	361	394	403	273	260	315	269	286	368	430	190	375	255	349	224	210	430	220	189	253	364	375	343	566	381	220	251	329	395	244	306	340	372	378	310	217	290	286	428	287
IFT80	428	460	411	352	538	620	600	459	549	455	769	522	317	497	742	651	850	779	896	231	520	527	831	559	343	672	444	459	432	533	488	534	872	639	307	672	472	434	629	402	836	475	615	456	488	328	615	519	1297
FBRS	2112	2324	2285	1087	770	2539	1925	2430	1548	2066	1294	1997	1926	2951	1493	1103	1770	1351	1731	1307	1688	2112	1487	1631	1216	1417	3130	2458	1092	2697	1921	882	2191	1497	3227	2115	1197	2037	2206	3508	1230	1117	1676	1926	1843	1940	2166	1086	2041
ZNF414	269	277	235	133	62	227	162	204	109	162	98	214	117	133	162	195	234	52	76	224	101	173	118	120	137	134	223	169	127	150	124	116	82	61	193	110	59	108	169	172	111	129	117	106	161	111	361	133	251
IFT88	508	269	398	278	291	348	329	291	517	501	501	429	475	381	576	296	534	221	578	596	179	496	509	170	294	443	416	241	637	535	169	162	184	405	538	194	326	170	465	209	350	347	342	386	332	276	632	372	518
IL10RA	415	969	479	1690	1027	346	649	16	311	243	638	1087	457	110	637	546	52	969	155	120	2291	209	432	317	240	297	269	125	529	302	500	169	141	76	212	434	425	204	562	227	582	1443	376	1728	620	988	171	228	601
SP1	3149	3167	3133	2965	4178	4625	3418	4473	2534	4054	4578	2405	3694	3121	3134	1892	3333	2760	3280	2278	3032	3766	4281	2462	3009	5178	2918	2268	3212	4321	4027	2922	3734	4170	2908	3775	3725	3858	4134	4148	4025	3997	3259	3736	4314	5602	3111	3643	3805
SLC27A4	754	835	599	485	684	382	946	1672	1128	1196	621	675	1061	1706	1422	1040	2497	527	552	1974	751	878	526	618	1418	991	996	886	1076	1066	2162	907	1168	177	1003	825	790	492	768	1435	846	1003	2707	702	538	1041	1092	907	425
SP2	646	621	450	404	615	770	668	662	623	660	450	487	633	714	401	756	995	566	548	480	521	618	713	482	312	584	423	561	565	736	720	585	813	240	761	500	675	474	749	641	685	573	361	767	589	398	635	762	813
OLA1	2985	2918	2980	2367	2237	1072	1579	2013	3566	2683	1776	2605	2419	1526	2610	1790	1378	1963	2765	2739	1677	2724	2160	1907	3573	2123	1931	2162	2815	1713	1849	1735	1269	2351	2564	2577	1913	1486	1633	1962	2398	1886	2985	1803	1825	2164	2052	1849	2242
MCM10	62	132	37	381	341	159	48	56	129	316	220	226	86	90	222	179	130	420	100	18	778	183	228	510	545	241	97	447	10	46	128	414	798	71	80	180	57	2096	166	295	309	29	352	270	170	71	381	90	385
PDIA5	609	714	965	294	721	415	601	353	745	631	590	535	568	571	449	483	79	608	259	1998	609	207	422	886	1257	309	645	266	356	215	542	935	300	904	277	771	466	679	469	122	786	1002	472	345	345	669	633	509	946
SP4	124	184	135	268	357	181	216	294	141	216	179	150	148	59	219	318	357	253	260	52	284	205	311	337	48	201	69	965	135	339	188	242	738	660	156	88	243	373	142	180	245	285	110	350	235	136	107	283	117
TMEM38B	240	142	29	127	285	65	26	125	43	213	41	95	29	20	77	260	283	189	82	8	83	238	98	131	89	104	15	195	23	23	181	820	900	13	94	47	346	81	98	74	66	41	51	59	22	47	143	145	87
THUMPD3	1029	994	636	759	732	1298	960	1296	1189	1170	1122	1304	1328	1081	1041	1045	567	753	1484	1195	1051	1283	1352	817	907	1220	929	1167	1082	1132	1106	1249	2188	1423	1269	564	960	1266	1159	1224	976	1200	869	963	1145	1293	803	1158	1467
ATG4C	148	212	148	310	468	131	216	174	136	154	253	139	183	63	292	105	147	296	179	112	172	193	220	136	124	150	133	162	122	204	153	308	118	142	204	155	228	163	199	256	181	231	225	180	109	127	252	203	187
ATG4B	722	830	1029	689	653	466	764	821	978	584	776	810	680	824	861	692	878	969	506	1092	883	611	471	720	986	698	1221	1250	965	815	649	605	565	758	800	1153	533	611	688	1254	653	729	791	672	1064	799	1082	668	656
ATG4A	284	271	320	299	322	317	317	225	655	242	353	500	312	174	348	601	391	461	465	443	294	464	254	260	347	465	424	264	399	261	396	622	558	327	361	454	275	303	254	284	230	323	560	307	383	373	237	405	420
THUMPD2	186	270	240	400	194	113	302	201	212	156	250	274	215	137	236	268	141	230	315	165	255	137	246	248	232	228	315	350	150	175	137	156	305	283	159	167	150	181	170	136	219	187	190	160	215	245	314	208	337
ATG4D	219	465	584	309	732	439	307	343	349	275	291	290	315	456	404	411	542	191	214	641	186	496	249	218	277	389	531	556	438	307	269	331	380	254	338	417	178	275	441	442	262	261	386	349	369	311	755	230	593
MPHOSPH8	767	526	617	513	848	767	820	752	909	1052	1394	762	1044	988	899	818	1364	743	1075	780	654	707	992	529	847	966	507	394	1279	1020	817	485	695	1106	880	573	917	554	1061	633	782	759	756	946	547	663	725	1092	537
CFH	2015	1426	2106	2066	2487	563	2096	110	1753	1015	3342	1336	556	280	351	1716	198	1463	1340	97	2719	795	1075	1224	479	891	1415	618	586	1169	1624	636	266	238	485	2663	1338	621	1253	375	1827	1338	1088	1777	1114	1319	334	1772	412
CFI	597	302	446	184	276	137	549	29	369	435	236	467	290	81	181	218	31	5606	142	25	589	163	295	164	109	149	416	243	133	230	346	279	38	101	165	591	503	125	201	120	432	414	201	880	371	330	86	246	318
PNP	714	834	922	828	995	457	600	1062	1609	630	748	1018	334	1280	987	1009	1136	658	722	383	1368	599	906	879	4589	756	725	639	297	401	696	1757	2006	421	560	1412	1123	837	711	783	475	662	1518	738	1004	2141	1323	473	566
ANKFY1	1378	1337	1168	993	1853	1952	1589	2591	1162	1435	2304	1808	2030	1116	866	1186	1127	1899	2099	1397	2472	2132	1760	1940	1258	1855	1210	1315	2146	2524	1604	1230	1211	694	1262	1401	1471	1194	2089	2056	2355	2161	1737	1875	2470	1565	1066	1985	916
CFB	37715	45226	11658	1186	2226	5531	19386	3161	1454	13129	13409	7625	15838	7355	10539	16561	453	17644	10410	40383	5613	8849	10870	4813	12846	31869	16807	4194	11888	10179	2963	780	193	114	12780	10186	6664	3564	23261	5187	8157	15564	2969	6067	5068	9011	7033	5006	16051
MLLT4	1083	1525	1481	3065	2879	2558	1855	10949	3003	1905	1957	1409	3701	1782	3813	5857	2893	3735	6254	1480	3952	4172	2278	2739	495	3766	1357	2775	3505	2196	2866	1898	3341	5036	10068	2182	1906	4488	606	269	2505	2361	2744	2343	3891	2177	2010	3191	1906
CREBBP	2907	2471	2067	2509	3338	4205	3801	4177	1734	3948	2796	2245	3868	3424	1867	2456	2676	3175	3564	1046	3420	2886	5094	2757	1361	3178	2766	3045	1948	6071	2943	2955	3395	2080	3240	2506	3091	4393	2778	4929	3539	2462	3160	3948	2960	2239	2333	3055	1734
PNN	1090	1554	1441	2013	2588	1675	1744	2073	1669	1707	2876	1674	1532	1624	2424	1748	2690	1661	2029	1285	1611	1358	1774	1719	2584	2480	2097	2139	1738	1486	1504	2105	2711	1169	884	2723	1533	2358	2113	2091	1840	1717	1259	1650	1683	2499	2144	1815	1869
ATP6V0E1	3765	4295	5513	2770	2151	5732	3078	5578	4622	3139	3147	3462	3465	5114	3868	2402	3650	2012	3472	4997	3009	3989	2926	2102	2962	2123	4024	4171	2821	2730	3301	3076	1862	3339	4541	4487	4310	2438	3425	2045	3198	3513	3371	2088	4259	5050	3907	4191	6619
ATP6V0E2	1949	716	2827	565	562	1766	1069	666	935	1600	890	1000	1399	1836	2415	1186	1395	395	685	2201	618	541	685	578	811	1636	1336	3360	2220	1106	3157	1321	3617	1176	1101	1096	1288	917	1106	1279	696	1340	416	1482	2036	1041	2077	1877	1954
RNF128	51	176	43	10	41	7	43	662	93	334	132	501	38	11	168	24	1108	15	16	20	11	595	111	105	40	23	51	384	156	40	51	180	101	499	17	21	467	403	64	22	104	113	44	36	27	7	32	237	17
AAAS	662	1007	885	985	722	718	715	1098	642	636	690	570	641	736	899	415	1104	249	472	921	434	775	536	451	639	640	857	1100	642	695	685	476	1374	605	822	892	503	735	904	1461	495	586	573	584	713	952	1031	810	1003
ZNF394	408	650	497	715	290	278	429	349	276	313	393	301	374	398	357	304	428	273	319	476	398	300	306	341	442	347	496	584	320	319	347	331	456	991	302	354	418	339	407	447	213	413	293	362	419	433	638	398	346
SIDT1	762	846	953	108	1320	534	571	2153	446	586	796	767	1625	430	2109	1365	641	48	1098	429	229	394	703	17	722	1199	390	369	1417	1214	1103	102	610	19	1634	3271	692	21	978	490	1475	1717	799	933	1028	888	585	1068	323
SIDT2	1102	1902	1545	675	1029	1257	1240	662	958	1276	1074	900	1257	2597	677	815	831	1093	1023	1461	1387	1469	875	1242	1022	545	1730	595	1853	1774	1646	1022	695	930	1158	1140	1986	1100	2779	849	1083	1539	1076	1328	630	1087	575	923	416
TAF8	438	407	417	534	554	257	417	557	294	374	525	586	548	492	425	478	539	693	446	444	483	358	325	717	437	540	314	419	420	632	493	373	240	366	453	360	246	375	512	562	673	476	396	465	318	373	491	423	376
SIX4	204	346	239	506	632	456	374	467	296	427	575	243	169	329	1493	580	841	618	1237	132	434	447	457	562	257	1856	369	997	113	805	124	492	1353	162	380	245	300	528	511	739	829	477	400	358	384	112	472	426	435
LOC283070	330	298	249	101	160	378	324	76	183	162	347	212	88	105	548	992	43	234	159	36	625	418	385	517	348	587	180	237	79	204	232	124	625	76	54	321	269	537	321	497	297	317	213	354	312	145	459	276	751
MR1	478	185	259	227	270	200	387	35	159	304	347	144	312	223	113	342	66	462	741	261	414	79	528	220	163	419	470	201	252	233	317	55	143	54	201	385	173	126	520	115	254	412	447	231	264	164	234	354	93
WASH3P	207	231	391	244	188	171	304	391	218	166	216	352	287	231	329	232	342	174	208	288	163	327	120	273	291	355	484	318	269	271	266	107	283	60	161	115	214	222	243	306	202	137	93	217	312	286	486	258	333
CNPY4	571	595	539	184	212	270	531	168	278	452	440	313	252	209	346	245	268	321	358	473	190	234	229	236	331	369	803	386	155	383	390	516	458	464	223	722	477	436	400	321	226	160	220	391	298	190	360	468	353
CNPY3	1701	1385	2707	1595	1353	656	1825	1052	2367	1204	1424	1481	1303	2237	1744	1329	2046	1049	1067	1803	978	823	657	1981	1945	1101	2172	1374	1012	839	1407	957	686	1622	1248	1932	1434	744	1427	994	849	1134	951	1266	848	1002	3015	1458	2167
CNPY2	1743	1739	2233	1869	1245	1330	1159	1484	1929	1482	1258	961	1452	1694	1701	685	1381	587	961	3563	803	1312	907	1276	2847	1868	1545	2235	1669	814	1346	1422	2464	3593	1483	2123	1575	1599	1634	2142	1009	1210	1066	789	1283	1914	1870	1268	2701
SYNJ1	157	270	214	281	469	343	363	238	334	274	432	297	382	237	371	255	376	650	525	214	495	245	461	261	170	333	179	115	887	286	629	514	2148	474	279	355	308	405	302	375	441	452	505	637	384	362	145	384	214
HMG20A	817	893	890	658	1024	818	1037	705	832	1081	1340	762	1002	1057	786	942	912	1251	1110	760	875	758	1195	1189	349	1062	579	556	672	978	914	980	834	1364	686	693	803	596	1011	895	1064	983	761	1067	734	641	505	824	919
HMG20B	2795	2997	2742	924	1056	1126	3086	2545	789	1963	2088	2226	1897	4075	1562	1767	1429	785	1275	3641	1015	1502	933	756	2029	3474	3020	2981	1079	1880	2220	1538	1362	1267	1257	1302	1334	1715	1682	2851	1214	1614	1198	938	1940	3045	2364	1525	1441
PHOSPHO2	99	125	85	63	138	58	59	158	133	105	113	80	184	97	138	120	65	32	178	169	44	81	121	54	126	202	82	155	159	135	56	23	57	46	128	56	109	21	91	115	136	160	76	62	74	40	36	186	68
AAGAB	1514	1575	1675	900	1071	2225	1471	2761	2218	1649	2025	1487	2264	2532	1636	2266	2069	1919	2448	2580	925	3351	1534	1341	1275	2332	1091	1598	2052	2447	2147	1060	1089	825	3183	2071	1002	921	1535	2692	1552	1860	1873	2728	2642	2059	1080	1862	2190
C4orf19	18	348	8	196	10	418	128	253	18	61	391	119	213	56	245	8	91	58	323	64	79	185	117	217	300	8	273	304	5	137	167	152	110	352	52	53	42	57	190	653	164	537	11	130	929	106	94	17	163
SLC7A6OS	117	94	124	144	158	295	180	82	241	96	243	175	103	163	104	98	131	325	121	80	158	131	123	186	147	197	106	123	145	101	191	190	123	84	78	164	147	147	204	98	140	150	92	124	132	134	153	123	42
C3orf75	450	435	456	249	237	324	455	429	518	395	274	541	352	399	414	353	667	200	342	839	248	375	295	454	537	217	534	624	426	369	415	712	509	414	479	253	334	241	410	565	277	292	238	318	375	318	587	454	313
C4orf10	357	399	308	190	208	315	363	473	306	306	298	382	366	239	429	213	423	428	441	381	211	201	231	275	276	342	299	590	289	401	261	127	138	97	490	264	266	161	174	328	166	278	385	291	491	230	193	315	419
C3orf70	59	172	94	44	57	74	163	34	121	210	83	31	86	76	102	77	312	227	45	30	36	195	155	312	17	40	69	61	39	53	89	890	42	451	56	72	47	411	81	130	69	71	86	33	37	43	32	80	40
ZNF285	121	83	123	203	98	138	100	180	102	124	139	210	18	76	201	46	252	90	21	49	72	79	11	109	4	53	42	73	111	62	89	152	87	166	117	11	49	106	99	108	21	68	11	59	66	75	76	135	180
ZFP82	109	138	168	233	129	113	154	186	45	122	220	105	80	165	158	110	159	145	146	116	116	186	148	120	9	152	83	132	204	116	107	232	101	226	137	50	103	213	94	143	189	102	125	138	71	72	108	163	143
CHFR	375	477	404	1210	422	422	530	253	328	204	570	547	283	230	328	431	378	535	355	295	630	456	307	564	470	423	495	519	285	275	624	392	332	369	228	776	304	815	473	683	255	421	842	554	660	492	737	280	671
EFHA1	1036	828	1441	543	825	658	1076	700	1049	1054	1461	983	798	760	1007	1098	1283	604	1185	1117	561	1316	1289	598	996	1162	992	621	966	1355	462	704	553	713	1343	489	1081	547	882	1256	797	578	977	781	957	528	1022	968	1098
ZNF222	58	121	96	103	58	75	47	210	211	44	124	60	69	60	64	57	100	85	32	99	52	98	62	40	20	41	55	14	70	35	62	86	41	91	43	63	42	57	84	38	75	98	71	67	58	183	26	81	71
RFX7	455	542	556	701	827	1013	640	540	539	746	950	533	1012	687	637	353	503	992	879	247	651	772	1113	353	583	802	274	331	740	974	765	552	1142	645	470	761	557	708	748	792	849	958	742	1073	899	555	218	817	343
GPR77	128	215	73	13	123	334	139	236	94	179	288	141	155	475	97	150	204	7	135	205	26	147	117	10	5	96	57	56	172	156	118	8	7	2	155	22	49	5	164	258	177	270	19	120	148	128	51	85	39
RFX3	102	109	18	228	198	19	85	115	33	89	114	50	59	30	62	72	60	111	136	11	27	24	168	117	100	298	26	30	66	141	60	70	211	55	23	32	73	242	45	65	65	33	35	95	121	58	34	70	16
VPS37D	98	160	117	13	42	72	74	114	96	88	69	73	93	94	88	54	134	1	33	77	19	86	45	71	78	94	125	204	115	91	131	92	216	70	74	163	78	10	78	91	44	88	42	34	109	107	65	90	207
APC	609	790	662	744	1111	836	771	1166	939	1170	1295	803	906	870	1369	890	1036	1011	1468	228	837	1210	1311	780	564	1727	431	293	1162	1167	1302	1042	2397	586	776	927	832	807	865	778	1812	1190	1154	1166	947	898	703	1039	843
TMEM179B	1230	1608	1918	1063	840	1298	985	1481	1674	578	786	1340	741	1913	1455	1006	1446	825	678	2646	832	1582	810	1096	1878	404	1397	1880	1488	1252	514	860	825	825	2349	1027	1453	931	1133	471	1068	970	2374	828	1614	1292	1291	1082	2086
ABCE1	1465	1387	1412	2554	2453	1482	1315	1764	2233	1587	1603	1681	1334	647	2394	1349	1709	2590	2364	1235	2676	1842	2185	2064	1061	2245	1102	1713	1993	1299	1449	2163	1145	2456	1881	849	1703	2012	1345	1928	2431	1808	2010	2087	1224	2111	1356	1476	1606
UQCRC2	4526	4174	2594	3214	1631	3714	3426	5484	3927	4170	2522	4840	5685	4208	2734	2685	3018	2115	6063	4629	3361	5185	3541	5602	3635	2745	4641	3364	5339	4684	2732	3617	2165	3889	6750	3350	3110	3936	4085	5252	2264	3067	4691	2666	2785	2670	2046	3043	2343
XPNPEP1	861	1195	858	1786	1639	958	994	623	688	1120	1266	1206	657	829	1184	752	618	1158	801	853	1370	331	790	1449	392	1530	775	581	777	719	1282	1056	679	753	688	1147	916	1264	797	457	846	822	1062	859	991	929	1083	887	606
ZNHIT3	608	675	781	537	433	490	643	933	1119	547	577	824	583	790	840	730	1828	489	699	848	364	780	690	367	700	413	582	830	661	513	308	548	500	505	1376	496	604	287	519	889	823	541	291	425	372	388	1051	543	1296
GGCX	917	642	493	658	769	533	687	802	608	925	719	778	978	688	740	793	637	481	718	858	758	421	590	1546	1069	852	439	774	849	902	1290	716	606	1504	1453	1453	801	1193	589	893	730	636	1294	810	848	531	340	879	297
PAPLN	404	343	372	430	529	106	473	124	144	232	379	661	216	126	185	206	31	94	218	77	401	118	136	174	113	76	213	117	77	296	302	115	37	112	76	703	375	108	272	429	349	365	202	702	178	478	98	393	160
ADNP	2665	3086	2260	4213	4561	5277	2679	6348	3374	4411	5822	2365	3234	3695	8902	3689	4100	3535	5135	2126	3898	4017	4781	3960	2978	5780	1846	4579	3115	4484	4813	4180	5350	4384	2837	3082	2846	6662	3611	3663	4674	3359	3478	3095	6952	3287	2908	3458	3172
TMEM218	393	392	285	224	317	366	343	274	276	237	162	309	298	174	1164	522	308	308	368	542	149	275	329	148	199	168	381	246	293	350	186	255	158	217	652	159	425	176	338	303	200	243	162	305	129	196	149	227	400
KHDRBS1	4681	5952	4820	3926	4450	3817	3399	4401	4194	4422	4237	4149	3458	4098	4342	4063	3655	4325	2531	3029	4285	4660	4332	4224	4381	4625	3306	4655	3706	3878	3580	5308	4844	4755	4078	3716	4325	6068	4454	5176	4281	3456	4482	3968	3863	4060	6049	3799	4253
KHDRBS3	130	133	192	9	358	30	198	40	181	304	126	126	125	46	448	384	33	382	93	251	104	58	129	774	129	204	285	121	41	92	151	698	915	810	89	123	213	669	82	43	123	190	214	85	105	76	192	229	65
GGCT	2373	2483	1477	2974	1938	923	2558	1154	2792	1348	1234	3568	2014	798	1666	5252	1311	1312	3035	4535	1205	1486	1745	1607	7316	1355	2558	11319	1456	1142	2205	1058	3537	2127	2046	3754	1320	2107	875	1169	1444	1885	2448	2506	2229	1584	3935	1171	1417
VPS37C	1107	1217	1340	691	1001	1585	1470	1030	1032	485	1089	1149	683	2798	1350	1668	1802	741	629	964	736	1509	935	812	1405	569	1495	1246	1210	1504	747	490	458	330	1670	961	1480	942	1316	651	1002	1246	2898	813	1277	1473	3135	1389	1148
STAC2	454	105	22	2	15	6	483	14	27	1159	34	333	350	37	3	18	1	28	2	8	1878	7	55	905	1258	42	1235	139	1	166	211	4324	16	906	141	30	1027	164	1	410	423	109	53	516	344	31	4	515	75
ZNF395	2487	1937	1544	819	858	2791	1689	1169	408	2894	1076	3167	2145	449	1014	1429	814	812	1208	2269	708	335	2682	1091	1155	1875	820	2684	1927	1895	759	1424	1470	2951	882	1064	2584	2023	2226	888	985	2091	934	1440	1626	637	682	2101	1488
STAC3	71	98	128	116	96	53	84	35	43	58	82	85	30	21	96	35	25	97	23	24	98	23	41	33	118	76	71	43	64	17	70	19	27	5	21	86	52	43	114	81	49	83	36	63	51	77	48	22	97
TMEM127	2602	2593	2204	2287	3068	2273	2929	3108	3313	2948	2715	2343	3220	3211	2777	3512	2952	2313	2829	2613	2280	2745	2930	2425	3695	2838	2713	2763	2992	3583	3923	1331	1219	2310	4022	4133	3143	1320	2608	2906	3349	2828	3376	3035	2631	2718	2174	1939	1608
VPS37B	662	1180	781	1752	355	542	692	315	349	436	425	625	619	482	474	1020	472	1078	340	1190	548	565	636	1864	700	1092	966	644	385	849	695	1205	273	1439	429	1494	427	897	725	588	575	781	1606	697	855	770	1384	471	498
TTC7A	578	680	514	948	827	512	841	397	340	511	544	821	644	150	387	490	150	2693	559	1004	1325	493	523	2061	859	382	839	301	614	556	687	1000	647	1079	351	905	489	1411	390	796	529	550	815	829	875	428	379	351	363
UQCRHL	418	319	545	985	575	417	213	273	398	326	345	280	207	272	267	483	284	353	175	592	265	284	254	981	864	259	440	349	250	179	321	912	210	480	312	406	282	734	277	329	217	277	425	310	309	352	1198	353	347
ZBED4	742	554	681	935	855	612	445	725	711	1229	667	708	634	427	1037	628	859	1130	633	790	905	509	618	1169	1586	1347	391	365	942	535	872	1280	614	1758	572	635	692	2027	420	505	606	759	1158	1091	533	563	519	759	591
C11orf2	2347	1825	1088	1776	1257	1722	1470	712	995	1593	936	1591	810	1205	1288	1828	2336	776	991	1990	635	1429	806	1116	1151	545	2049	1513	1661	1243	631	1685	571	406	1126	1558	1966	546	1032	1021	1226	1192	1023	1123	2136	1257	1811	1503	901
C11orf1	500	452	645	260	135	461	323	169	292	337	160	535	288	205	174	267	250	248	727	939	122	577	523	291	252	115	402	147	550	405	198	267	228	517	711	182	579	123	284	206	178	274	191	305	126	240	250	204	570
DPYSL2	1992	1966	1737	668	1799	675	2252	436	1377	2122	1576	1256	1001	758	911	1756	422	2713	789	212	2061	695	1820	3114	703	865	2148	801	662	1708	1688	5124	3682	7759	574	2240	2737	3630	1244	1879	1553	2990	1404	1722	1624	1024	920	2884	846
DPYSL3	5743	7380	6857	2230	4652	2770	9955	180	4403	3712	8583	3762	1343	914	925	7788	267	2374	6320	280	2934	2842	5650	5587	1497	2688	5226	1373	1217	4633	4762	2608	1117	1659	1127	7959	7775	7657	1806	1117	5140	2750	6796	3498	2699	2106	2147	5451	600
OSTM1	372	456	541	539	973	475	777	426	814	320	674	601	564	532	449	1318	404	651	813	224	647	651	651	586	345	562	558	534	721	569	611	474	437	551	622	679	722	535	657	339	731	748	655	557	656	580	514	852	512
RUNX2	936	599	537	379	583	507	1013	25	345	477	905	287	182	103	87	605	23	220	1160	25	244	163	1142	268	301	285	464	146	107	392	553	157	101	45	168	514	736	261	580	220	564	490	472	495	726	198	147	251	806
IGFBP2	3558	3642	4502	156	3902	235	1412	5162	4842	5731	1947	13630	1385	11218	8735	863	3460	188	1373	6256	150	2753	1177	3339	1760	926	3390	1187	404	3928	2937	2695	3083	41	2813	1426	1494	122	1847	2347	3640	2529	2404	4785	596	3979	2918	3064	249
IGFBP3	3860	7482	3764	1474	1693	877	3632	728	3928	2215	2623	3630	1336	989	3123	5015	607	1674	2029	2076	2661	2406	2412	4707	1431	1759	3696	1492	2356	2942	2901	2319	791	1473	1888	4787	4885	1774	1738	1004	2954	1499	1460	1530	665	5922	1513	2065	1445
BOP1	174	350	122	607	253	238	97	614	368	371	90	946	207	147	760	619	246	403	382	289	216	360	184	315	253	49	93	331	276	182	195	1086	567	7	265	65	244	888	253	284	238	71	175	850	135	460	506	164	6
IGFBP7	10219	9671	13371	2175	5096	2719	10952	2040	10393	4553	5699	7034	3168	4627	4246	8990	3569	6855	4793	2988	2952	4018	5583	7236	2429	2941	13203	4799	3254	5322	7442	6912	2544	3155	3118	7603	9836	1720	3975	2308	6534	4888	4896	6047	3472	4948	3791	6121	6949
IGFBP4	21331	25536	57840	1603	12573	32824	31917	37111	11115	31008	35329	14047	10359	23418	21734	13207	78804	4937	19021	9810	7970	6912	16205	3369	3631	6467	42861	17455	8331	19977	14133	9825	2314	1640	50696	14211	35782	2745	25708	13945	11394	14438	8039	15668	9870	15888	14610	16965	16531
IGFBP5	12559	32794	25000	1114	305475	229112	7812	1240	14812	11717	40037	10215	63809	5579	125323	4576	962	3392	224646	776	9481	5115	234755	14163	5696	9276	9790	3558	1611	92418	13481	20723	2764	1324	2627	12634	50297	5337	15303	1962	39968	40845	90078	96563	8056	9128	119453	11893	1819
SKP2	127	168	37	1111	194	226	99	76	89	132	190	246	115	51	207	134	88	438	131	54	479	98	162	574	387	145	63	85	103	134	92	442	562	137	65	238	142	1031	201	238	259	86	284	207	88	110	244	89	105
TTC4	595	661	664	994	958	770	622	512	471	623	555	531	600	336	709	679	568	489	474	726	662	612	597	724	539	436	670	595	540	725	411	907	1085	308	996	587	541	747	504	675	544	1218	653	580	499	705	1627	706	384
CYP2R1	142	237	312	166	125	447	338	408	253	216	235	255	422	226	303	190	340	274	253	374	182	117	310	202	294	176	358	582	170	301	119	237	216	571	462	96	303	315	290	334	210	336	191	245	169	295	375	229	947
CKLF	412	426	699	325	367	318	399	143	476	241	522	296	221	267	395	497	175	590	179	301	441	170	331	321	543	246	321	278	255	255	360	496	289	322	251	459	377	200	488	176	353	518	289	231	310	246	400	305	395
ZNF193	156	302	324	251	207	88	220	291	287	175	320	316	134	290	218	244	315	164	208	228	111	184	93	133	18	266	258	310	166	197	205	131	369	249	132	167	139	218	177	206	196	197	228	151	102	203	258	214	310
C15orf24	1006	1127	1986	652	683	1048	971	817	2555	890	1095	1045	972	1730	1433	659	1551	748	1046	1651	596	1294	808	521	1895	824	915	1012	1314	818	957	1218	1538	2610	1501	1260	992	461	1225	846	776	925	930	856	983	975	990	1119	1709
APLNR	702	790	1221	471	1216	198	1613	270	1477	673	468	788	513	681	711	1020	674	347	529	159	759	522	784	792	383	558	1446	606	314	674	2072	993	215	398	368	1328	1085	563	1191	589	1139	1210	395	682	630	623	421	1155	360
C15orf23	196	262	263	722	335	241	151	237	399	275	243	437	234	281	450	233	348	218	248	156	516	431	258	325	585	441	249	291	334	239	288	523	1179	499	303	250	151	502	439	476	241	201	262	428	311	182	560	270	541
C15orf21	54	79	60	38	47	60	32	46	51	33	77	33	49	48	59	104	37	83	28	87	65	30	43	102	73	39	42	63	90	85	21	60	64	37	67	37	57	32	54	33	66	58	67	72	34	50	38	56	78
C15orf29	296	240	338	346	284	353	262	281	294	311	400	287	364	430	353	246	331	257	334	257	386	451	412	240	433	265	248	365	356	314	262	242	388	1051	373	363	256	317	311	393	286	370	314	374	323	339	196	361	614
STMN1	2014	4350	3779	3740	3858	1760	1955	2325	2286	4892	3133	4713	1379	1786	5597	5864	2646	2327	895	1669	7049	2257	2087	11708	10366	3706	4323	6947	652	1907	1324	12207	6314	5705	1599	4181	2773	13545	3044	2787	2715	1137	3302	1977	2176	1731	8996	2316	4231
S1PR2	288	401	377	732	839	230	322	113	239	232	300	373	152	100	203	328	101	307	137	113	495	190	299	226	283	205	518	208	94	215	305	336	174	376	188	446	296	863	274	162	302	326	215	381	231	226	248	264	272
KDM3B	2206	2442	1825	1921	1842	1793	2348	4021	2477	3165	2553	2281	3715	2913	2459	1604	3412	2623	3359	1550	2793	3072	3303	2538	1851	4155	1662	3354	2744	3494	3086	1981	2088	1749	2379	2516	2826	1744	2774	3143	3079	3086	2110	2905	2221	2651	2212	2795	2331
STK17A	529	1009	769	1113	516	316	1015	368	575	397	788	753	546	273	302	765	212	833	347	105	743	486	514	843	503	347	366	630	241	526	511	395	312	346	283	640	627	527	395	487	649	917	553	854	621	665	394	330	1093
KDM3A	1304	1436	1085	1398	1583	1377	1360	2026	1791	1580	1558	1196	1448	1465	972	1842	1693	1158	1733	1336	1556	1428	2152	2266	1387	1103	1011	1763	1130	2453	1443	1408	2399	1839	1312	1950	1319	2437	1313	1916	1271	1481	1533	1330	2026	1052	781	965	1162
S1PR1	729	445	792	396	694	102	895	210	751	529	252	617	503	331	433	316	243	244	177	272	735	341	339	221	170	238	418	174	380	288	603	482	97	258	380	605	1065	137	587	188	569	653	269	821	303	942	214	773	544
ZNF642	111	131	174	206	109	45	121	141	67	126	188	113	148	93	159	137	125	92	102	111	86	159	131	81	94	112	166	176	132	104	68	142	181	77	148	148	73	117	165	103	73	139	146	88	70	123	243	158	245
TMC4	2760	2472	642	384	621	1381	1263	4178	3666	2071	1782	1772	3214	4813	2665	1659	3172	774	2221	4523	375	2057	1893	1189	957	2490	2036	1328	3507	2146	4501	358	421	1279	5351	2270	1503	174	2783	1731	1788	2302	970	1380	2297	9073	964	1632	2357
TMC6	722	939	1196	804	1099	1672	1128	58	1122	427	633	700	747	1343	602	535	357	2125	809	756	918	408	578	642	1776	744	828	396	480	692	1337	321	62	322	741	1096	496	501	752	892	703	670	968	1090	1876	1171	666	236	574
KIAA1958	13	42	5	85	118	97	46	112	23	128	43	26	146	51	52	92	53	141	278	34	88	52	92	71	107	141	23	34	74	169	100	52	127	28	58	89	31	87	16	110	219	148	126	104	57	132	55	54	28
APIP	300	307	347	819	1142	598	293	438	519	370	342	285	525	395	370	475	379	873	549	642	312	499	279	394	304	352	367	518	370	315	162	467	613	219	509	468	525	425	492	376	407	542	230	340	329	421	401	252	966
EIF2B4	933	1001	1066	943	635	457	931	693	883	815	847	846	989	945	859	584	838	780	724	2191	717	723	660	868	1100	1022	1106	1030	835	816	794	829	840	1372	879	1236	774	567	882	867	451	784	970	880	959	959	808	912	560
EIF2B5	1249	1336	1398	1334	1256	1064	1205	1241	1255	1295	1289	1183	1883	1791	1287	1589	1362	892	1244	2103	1312	956	1081	1468	1154	1953	1578	1035	1766	1352	1284	1271	1491	1187	1432	2784	1009	1089	1741	700	1590	1664	1673	1164	1202	1453	2425	1370	1546
EIF2B2	576	832	580	498	626	283	529	400	479	512	537	470	545	463	462	363	709	255	511	856	337	367	429	371	506	463	680	838	537	406	478	779	400	356	582	524	566	283	630	586	500	465	585	297	371	429	828	502	306
EIF2B3	532	532	526	796	678	592	425	390	495	509	455	427	549	233	592	616	536	539	457	916	568	417	395	641	822	350	700	387	644	406	635	1216	453	249	633	587	459	577	494	362	487	467	613	496	309	495	1038	441	447
EIF2B1	1154	1046	1108	2221	696	1076	1085	1086	1340	638	672	1330	1035	537	997	1400	1548	919	1312	1300	877	1382	1125	1322	953	857	1118	1642	810	922	929	988	893	1419	1350	1202	1133	1054	1142	1815	1132	961	1101	957	957	680	1565	1106	1988
PRKAR2A	293	191	86	350	451	1146	261	474	220	502	375	381	499	341	192	277	250	401	536	195	599	319	672	591	191	304	68	118	737	546	732	731	558	159	368	399	276	1151	282	361	555	692	417	766	591	434	107	370	53
CSNK2A1P	407	444	228	803	1572	378	301	868	634	550	649	630	443	392	389	611	572	842	775	232	541	634	709	1292	195	727	142	506	536	669	599	657	522	348	439	313	425	439	397	771	660	585	449	679	843	315	272	395	162
XRRA1	550	640	546	297	572	614	434	803	393	665	421	649	2042	701	985	415	1273	421	822	521	251	390	472	221	630	1248	562	511	819	405	473	214	554	801	498	539	856	506	333	543	275	415	769	342	1743	367	311	480	726
C20orf54	354	1008	1377	89	516	146	585	343	571	155	273	114	321	841	238	878	66	801	91	417	162	952	649	385	325	279	532	482	413	1578	605	266	18	384	458	438	737	83	425	728	259	510	297	274	537	512	866	588	453
TXNIP	19063	10230	9787	8266	11122	3273	20564	16089	5592	11418	11471	8494	10612	8239	4299	6689	19136	9931	5099	10730	15782	8713	8779	6638	2670	8734	13725	13380	5606	13903	12264	10839	6102	15085	10068	5151	19606	8684	8204	8877	9062	20806	8976	9509	5339	8046	9818	35663	6619
SLC36A4	88	111	128	155	114	149	131	23	166	77	92	48	24	47	27	131	223	550	109	32	167	110	173	205	187	79	81	124	201	30	80	279	338	70	103	97	116	280	120	101	99	99	278	123	70	102	132	69	238
MLF1	307	897	254	628	107	370	280	913	920	282	321	436	402	498	639	758	494	549	485	164	361	330	501	1213	417	520	606	601	195	575	430	731	918	1276	289	934	408	696	506	181	475	106	1465	202	426	523	634	476	1009
QPRT	105	247	201	57	115	202	61	160	205	471	186	581	69	158	28	123	113	824	1886	18	762	266	62	637	860	216	420	155	10	78	874	49	411	8	276	958	109	13	932	529	525	191	69	323	617	57	68	81	50
IFT140	1508	878	649	370	383	1770	960	2265	589	1673	717	1059	2097	1279	841	1269	690	770	1252	670	466	1979	1555	313	213	599	2113	1426	695	5029	724	354	650	261	1894	872	1931	583	816	2666	948	532	633	1664	908	1045	970	1008	797
MLF2	3643	3627	5014	6849	3085	4088	2749	3775	5700	3845	2112	3171	3704	3576	4389	3227	4405	2374	3100	3087	2470	4732	2868	2906	8388	2993	5670	6124	4634	2847	4163	2327	3993	5672	5041	5500	3317	5294	3223	6352	2822	2218	2491	3015	5061	2616	5202	2985	9099
TMEM14C	2297	2499	2339	3847	1337	966	1891	1699	2273	1932	1499	1944	1871	2612	2099	2458	2356	2084	1868	2848	1437	2047	1103	2863	1447	1317	2416	2805	1568	1628	1218	2281	819	3706	3014	1457	1932	2578	1730	1899	1781	1549	1712	1279	891	1525	2462	1920	4021
FANCF	581	546	880	1054	198	686	566	865	832	584	644	448	623	753	724	569	868	727	500	669	484	1037	590	594	478	561	503	1093	655	562	248	512	411	785	799	212	731	786	679	624	445	852	510	615	613	471	886	512	1227
MECOM	184	124	385	242	282	331	478	106	520	245	208	275	224	119	216	217	115	741	158	90	186	240	284	96	48	147	222	127	237	313	389	289	56	85	248	393	313	208	194	134	393	280	279	319	127	335	125	313	249
RSPH1	427	666	175	23	10	99	152	90	291	224	99	156	152	269	248	63	103	26	136	573	23	80	274	8	116	82	270	28	324	129	144	22	169	100	133	243	206	17	176	165	94	121	85	219	152	139	98	134	43
IFI16	2794	2629	3487	3376	3500	766	2743	198	2310	1670	3050	2544	914	364	1150	1813	386	10415	1239	349	14396	1167	1927	1580	1319	1102	1892	1067	817	1475	1823	1256	500	1573	978	2970	2414	945	1464	717	2786	3712	1421	3713	1970	2720	666	1468	2222
LOC440944	56	163	84	162	141	324	177	268	221	95	288	313	124	182	273	224	139	186	184	117	254	169	153	287	193	211	220	223	151	204	152	207	885	688	135	88	104	316	152	279	250	287	138	283	126	268	240	128	1099
TTC1	1148	1704	1204	843	596	520	890	1104	1534	842	979	1279	867	1135	1571	817	1049	590	1290	1595	914	1149	985	947	1987	999	1080	1158	809	751	819	1426	839	912	1187	1005	1108	564	914	741	1112	835	1436	834	944	1080	1257	1029	1925
C9orf129	107	87	40	98	154	190	60	118	42	119	87	53	126	85	90	94	140	136	136	59	126	77	181	103	60	130	22	41	177	132	155	151	67	36	136	142	87	74	188	113	252	228	238	167	128	167	73	115	14
CEPT1	865	677	540	820	1004	1192	1366	478	784	635	794	935	1396	739	734	519	684	1063	502	751	701	501	1291	812	546	412	620	444	1071	897	622	773	694	888	1232	980	683	380	860	557	727	914	674	581	702	719	362	709	855
KIAA1267	1157	751	1087	853	1295	1590	1675	1474	955	1537	1771	820	1411	1532	1185	1495	2613	1460	1617	891	1015	1099	2439	1089	639	1591	776	1742	1273	1790	1529	938	885	847	1637	916	1363	1032	1412	1374	1604	1505	713	1387	842	915	1546	1455	1202
RTCD1	443	526	651	1092	804	758	347	706	1400	425	626	446	565	431	604	521	459	888	431	734	811	845	552	598	937	591	676	565	700	543	947	600	871	523	907	796	425	1117	619	672	509	690	686	659	636	820	455	447	805
CLIC4	4715	4770	4704	2503	7770	5286	7070	5165	5329	4332	6930	3269	3997	1367	2645	6501	3361	7254	5408	2660	5945	8098	6853	15792	2419	5566	3467	3382	3041	6136	5064	8136	2255	6504	3408	5669	6781	11208	2856	2388	7470	3547	7698	4172	6079	4271	2025	3952	3997
CLIC5	107	123	130	151	214	64	223	20	126	132	111	180	94	39	126	73	28	82	42	34	193	59	81	62	47	193	85	41	60	73	158	103	36	57	54	140	145	37	143	38	197	201	40	175	68	196	68	222	137
CLIC2	286	343	408	1126	388	86	381	36	311	217	226	442	217	77	171	246	53	953	96	53	670	238	226	142	119	189	294	170	130	165	300	235	77	212	143	316	392	123	226	137	337	376	166	436	201	370	94	381	537
KIAA0020	710	600	510	3522	774	390	428	536	539	683	669	570	468	307	523	661	529	451	644	488	1452	385	824	1098	2717	680	535	574	471	566	495	947	359	1121	564	412	651	4819	504	568	548	594	376	703	386	619	687	503	296
TMEM147	1661	1503	1726	2051	888	1225	1078	1319	2825	1407	1063	2404	1059	1425	1882	1452	1560	477	1102	1827	726	1292	1057	961	2443	1010	2049	1826	1364	933	1332	2223	695	4443	1721	1276	1609	1405	1239	1202	1048	1024	1473	1026	1220	1187	2130	1343	2467
RIT1	680	506	790	431	1155	561	866	377	569	1009	819	576	545	587	747	706	511	1431	1630	756	1253	735	1120	1415	528	1191	1078	630	422	767	642	761	429	1587	683	883	614	959	1371	515	1283	1140	717	1210	1085	574	1363	1416	1054
TMEM141	1072	1288	2007	420	458	1307	1038	1068	689	1399	789	870	1297	1203	1323	577	2061	459	1312	3217	622	785	741	581	869	730	2229	1645	1090	1358	979	618	958	357	1940	1468	1454	349	1234	1761	847	721	553	827	755	1711	2236	1438	1003
SF1	3873	4909	3585	5124	4250	4230	3764	3020	3504	3266	3814	4167	2818	4564	4193	4486	5084	4671	3538	5129	5130	2847	4362	4502	4788	3016	3617	4809	4380	4401	3007	4452	5991	2753	4847	3753	3963	4959	4801	3654	4141	4421	5187	4485	4242	5554	4791	4909	3648
PKIB	369	194	1329	139	402	642	960	1416	658	509	454	388	7495	2344	1296	232	464	62	1016	3229	251	3979	400	118	1106	61	1071	3352	2183	113	604	143	3690	528	924	677	523	486	331	1023	474	1184	881	249	1378	695	924	907	145
TMEM149	189	262	178	426	66	82	197	34	70	113	113	330	88	88	163	165	88	229	53	136	332	116	89	114	176	78	243	87	89	108	110	100	56	40	84	222	104	73	140	160	124	220	145	255	156	267	105	70	116
API5	2350	2298	2063	4052	3108	3368	2078	4350	2728	2626	2736	1857	3522	2278	2457	3196	2820	3160	2655	1842	3236	3786	3376	3183	2470	3423	1835	3217	3089	2690	1609	3261	3236	3830	3015	1505	3390	4936	2093	2850	4096	2974	4664	2365	2819	2341	2370	2773	2707
KRTCAP3	518	187	909	1351	171	351	259	245	291	481	211	173	778	446	309	249	427	576	252	875	543	224	481	723	966	131	596	266	679	292	216	352	480	1449	395	257	296	180	645	249	136	283	531	292	354	168	347	362	879
NUMBL	436	335	312	419	334	425	445	547	205	404	301	482	255	238	351	496	146	244	295	282	320	244	474	597	276	249	591	399	199	205	463	430	295	307	255	562	198	975	308	214	334	259	232	334	765	405	620	272	555
RTKN2	64	293	91	329	470	17	150	60	41	144	222	172	108	24	224	188	134	497	105	40	357	72	233	195	171	579	141	313	14	110	91	206	443	41	48	80	96	228	208	289	202	93	253	252	80	182	193	83	169
RNF180	113	78	90	101	59	32	154	236	149	160	123	33	86	58	285	66	120	27	62	9	82	46	154	51	9	139	65	21	189	65	108	125	12	221	31	76	200	134	63	16	221	106	34	93	41	42	48	153	552
P2RX7	37	67	46	106	256	130	121	59	46	41	52	83	87	13	90	127	5	440	34	10	249	150	95	61	13	59	15	60	82	48	159	42	32	45	44	107	52	80	60	105	163	222	137	172	122	77	20	38	55
SECISBP2L	676	657	843	640	1171	1601	992	1553	1256	1138	1594	604	1327	1608	977	673	1720	2264	953	368	1071	1283	1292	1294	286	2174	372	437	2068	1711	1988	1032	1069	3230	1040	1661	1109	1085	1391	1347	1189	1833	1144	1875	1083	1169	401	1543	706
HAS2	81	122	101	21	80	48	96	2	70	70	145	75	21	21	9	71	3	536	76	2	115	102	107	112	25	104	65	40	18	66	153	287	20	46	20	168	54	184	41	25	107	102	80	98	81	214	10	185	30
KIAA1199	495	138	188	283	1788	484	1180	53	956	125	328	66	134	17	39	901	89	82	957	15	257	161	660	382	115	540	200	35	691	1443	675	48	279	14	54	4349	203	369	109	124	561	64	1428	139	980	123	123	14	32
HLA-DPA1	6595	17529	8664	18239	8812	3354	11388	246	3662	4001	6901	14395	3502	1197	7173	12482	250	18236	2866	2175	17285	1903	5023	5529	10634	10862	3774	1155	5663	3376	5815	3297	1901	3301	4040	6871	7439	1090	6339	2198	7514	18525	7241	13071	6413	9182	4868	2923	9513
ZSWIM3	77	174	123	106	145	122	134	128	98	86	208	149	111	152	134	195	72	126	165	177	125	112	70	141	79	117	140	249	96	125	85	185	443	205	114	120	55	161	101	179	106	118	118	97	118	83	149	97	145
FAM32A	1631	1832	2266	1962	2264	1231	1677	2073	3473	1522	1626	1672	1372	1542	1537	1656	1599	685	1345	1753	1345	2067	1116	1149	2817	1426	2017	2119	1136	1669	1592	1961	943	2152	1531	1919	1418	1299	1329	1769	1640	1566	1404	1673	1560	1888	2859	1422	2299
KIAA1191	1963	2345	2156	1514	1343	4669	1798	3612	2738	2829	1788	2265	3377	3094	4230	1449	3848	1323	3104	1853	1754	2798	2338	1822	1479	2568	1771	3387	2679	2422	2355	2857	1573	3122	3017	2688	2721	3334	1827	2358	2892	2145	1651	1262	2476	2972	3595	2760	4339
FER1L4	18	21	6	28	22	59	39	453	11	25	39	73	10	72	66	10	133	49	39	12	17	178	41	30	14	3	57	231	6	205	50	6	30	40	17	8	5	65	49	509	17	20	7	69	55	117	38	6	41
CA5B	146	325	289	96	252	133	458	462	165	219	250	374	249	168	210	544	351	102	168	143	232	379	224	189	798	336	274	189	290	671	336	207	69	542	129	373	221	211	114	388	231	262	1642	263	179	421	248	360	184
ZNF559	126	565	296	538	441	77	286	310	177	249	254	199	200	230	291	333	425	172	184	126	287	67	267	253	113	88	278	486	239	306	171	208	325	598	225	269	343	198	167	410	184	343	71	332	59	241	263	451	234
VWA1	2897	1736	2357	373	622	1878	2329	1168	2493	1527	910	2740	1818	4746	1338	2112	913	1564	716	2180	1023	1152	1081	1722	1248	925	3008	789	2295	1242	2323	2370	356	2117	1401	4024	1959	473	2282	581	1076	820	2012	1740	1312	1852	2386	1011	1115
C19orf22	1740	1821	2319	1306	807	1568	1642	1928	1010	1468	1148	2248	1351	1188	1639	1806	1059	574	977	2144	1115	2431	1261	875	1839	1221	2780	1449	870	1350	1225	973	434	1800	2321	1031	1750	2002	1218	1241	1331	1262	1561	936	1723	2201	1559	1081	3647
C19orf20	194	111	57	33	11	87	46	34	16	103	22	96	25	100	16	70	33	18	36	26	13	75	46	18	16	25	126	44	77	28	63	95	8	4	44	54	6	8	35	140	31	86	21	9	63	14	20	20	48
C19orf21	967	1260	718	47	155	384	728	847	615	1391	1226	22	1290	1662	523	533	388	5	1705	124	138	1558	523	7	223	3326	1350	439	292	1533	460	58	510	4	292	366	836	257	1164	1227	1062	189	1260	479	1779	879	189	691	461
C19orf24	958	845	841	766	210	652	721	449	312	370	301	660	553	370	488	500	499	198	303	1328	387	601	365	222	734	275	869	569	413	383	612	231	247	304	637	316	424	560	698	699	319	305	386	272	1009	921	487	452	498
C19orf25	460	733	796	188	175	430	501	613	301	408	466	630	461	175	519	410	443	161	381	957	168	733	247	115	306	469	658	506	353	475	390	337	143	113	638	242	372	266	328	809	334	244	291	233	438	457	662	362	249
MYBL1	33	196	79	68	872	565	49	656	122	404	363	366	113	245	925	611	263	791	208	11	1024	646	438	1430	155	165	67	333	30	229	106	840	1573	74	139	10	272	1873	212	606	222	53	57	437	177	166	641	120	452
NR1D1	549	310	1297	215	155	571	474	667	699	638	217	149	751	2614	618	718	1177	524	276	94	208	477	348	255	375	631	398	484	240	808	375	251	731	407	882	290	295	238	255	602	189	847	1133	752	304	454	549	188	557
C19orf28	1466	1327	1514	992	731	930	1178	879	582	660	1041	1148	658	1390	770	1176	502	884	528	837	1192	1173	579	624	1014	867	1538	843	985	943	953	657	639	521	729	1274	729	2013	674	1543	771	772	939	733	1283	1595	776	464	768
C19orf29	497	375	426	312	186	555	533	414	193	366	366	377	354	427	338	467	349	229	289	378	185	486	260	210	288	426	461	376	232	374	501	271	249	241	274	311	310	563	370	630	281	232	262	264	546	486	388	353	209
ITGB1BP1	739	779	916	900	918	500	812	415	1125	647	637	1046	453	451	809	984	578	1021	995	580	730	579	667	775	675	607	984	821	510	594	769	713	1485	913	599	1012	792	362	588	834	632	615	636	604	688	434	1082	932	1056
ZNF7	422	787	388	685	817	556	501	1369	671	478	542	845	433	700	1375	764	939	743	895	404	519	666	453	452	182	446	388	804	438	889	593	945	982	368	1034	291	519	828	389	887	561	395	613	959	800	845	689	418	604
ZNF2	115	166	97	199	170	91	167	180	168	131	203	204	129	132	207	187	187	97	196	202	139	112	153	135	106	166	129	200	133	182	124	144	91	126	173	117	132	72	155	180	169	144	228	117	102	152	177	121	89
ZNF3	821	2445	939	1793	970	640	672	1193	571	997	1076	538	794	962	885	655	1134	607	703	1336	927	766	687	907	1027	1120	661	1708	807	854	828	804	1056	1220	829	914	697	983	849	1078	623	818	876	794	848	632	947	664	1069
PHLDA1	1113	783	710	1675	773	1661	1013	652	1011	1072	332	598	392	1288	590	537	1688	2812	360	176	995	4511	2132	3537	450	423	1646	460	502	971	1644	2030	425	4180	1795	952	766	1451	1176	1473	756	537	582	538	430	952	324	723	692
RPL31	20563	12073	17681	12025	12768	5025	8983	13692	7658	16897	6799	12199	9725	6441	10064	11458	8936	2947	8479	10905	9033	5112	12296	7643	9831	6381	16638	11397	12877	9560	5971	11861	3172	24668	11768	7810	17638	3274	6789	9504	6945	11227	7148	9002	7226	8248	17643	13890	11162
ZNF8	71	94	82	185	118	117	114	117	106	99	186	102	89	81	67	105	125	147	153	105	118	102	100	163	99	134	107	84	96	101	163	168	180	47	65	175	49	275	101	162	139	110	129	128	102	261	82	73	91
C11orf17	288	281	356	234	227	411	365	260	338	289	344	195	373	353	298	297	375	545	480	487	196	324	248	264	261	314	433	275	294	250	245	291	160	206	387	211	325	286	402	239	264	247	200	223	246	212	379	279	418
ZAP70	59	186	68	424	68	19	121	9	17	33	63	292	29	11	54	47	16	128	14	4	350	17	23	33	111	44	49	15	23	36	93	15	4	5	9	50	37	6	61	57	56	103	15	477	56	245	58	12	57
C11orf10	1339	1250	1860	1626	1066	1021	920	558	2046	694	1151	1255	539	1080	1560	1462	941	682	806	2616	973	815	995	1365	2307	451	1876	1863	1029	777	668	1040	1198	3395	1769	923	1618	1145	1030	520	1346	957	1784	953	957	972	1671	766	3910
UFSP2	544	834	737	243	460	576	654	508	789	633	659	691	619	447	843	813	676	473	652	980	501	650	672	400	362	640	557	934	859	748	761	782	314	775	815	565	700	290	515	317	616	782	537	549	510	628	399	752	656
OGFR	1309	1845	1477	777	390	1650	980	1007	731	778	890	1116	904	2534	849	729	968	993	843	770	845	963	546	434	3630	590	1372	967	643	692	1101	697	810	413	414	1088	707	423	1090	1373	698	517	479	968	1547	1783	1237	575	1336
EPM2AIP1	662	1535	1085	324	833	1551	918	1831	2039	963	945	1005	1456	1218	1520	620	1729	610	1201	614	1021	1703	1303	902	896	1049	870	949	1954	1116	1209	1646	1553	2076	1249	674	994	677	1050	1788	1019	1511	680	1242	1413	1471	1059	924	2920
CDC5L	1096	1095	1308	1632	1412	854	1047	1224	1443	1291	1421	1392	1251	1545	1229	1056	1227	1742	1275	1084	1557	1248	1011	2453	1443	1642	872	980	1200	1074	1109	2275	1058	1599	1185	1295	810	1765	1380	1169	1523	1264	1595	1076	718	1073	1486	1112	1391
RAC2	817	1293	1215	2149	962	485	1124	103	263	385	556	1292	442	631	984	435	92	927	565	263	2586	177	531	321	1246	572	467	211	297	451	635	400	210	240	784	613	571	156	1445	359	490	1185	221	2400	639	1156	251	604	778
RAC3	433	416	416	147	47	176	401	206	175	423	151	210	358	428	348	415	856	233	219	976	200	192	308	685	781	126	460	383	187	210	250	295	204	59	291	348	311	265	257	186	131	83	554	274	333	490	706	192	126
RAC1	6621	11690	8959	5228	5870	3898	8489	4961	7240	5681	5690	6965	5229	6267	5412	8102	6314	3484	3976	5764	6231	6240	6013	5780	6686	5251	8180	4954	4794	5819	5010	6263	4218	8960	6716	6936	8695	6531	5271	4476	4185	5289	4542	4489	5844	4874	6129	5432	8378
SBDS	1486	1185	2344	1290	1269	1772	1645	1426	1798	1336	1493	2089	1774	1386	1715	2014	1940	1994	1974	2738	1414	2166	1492	1730	1569	1072	1717	2528	1881	1601	1758	1614	2013	2460	3161	2035	1751	1412	1247	1562	1402	1769	1519	1462	1913	2034	1462	1703	2212
RCL1	357	546	271	1111	350	319	297	602	187	511	384	348	253	331	321	413	396	188	388	479	579	311	301	357	1123	267	409	539	262	513	315	424	234	396	382	152	434	953	392	470	243	361	161	374	158	482	684	259	283
MRPS18A	751	831	869	764	479	241	518	854	847	498	527	774	696	1059	631	697	995	422	461	1111	651	596	276	1321	1367	592	687	679	656	552	601	1045	340	580	915	597	489	570	617	605	680	440	616	460	368	646	1080	630	581
ORC3L	390	616	675	1142	656	497	571	1100	1032	436	512	959	731	373	450	759	584	597	899	497	1036	1110	576	709	164	778	526	942	723	725	599	430	495	1120	983	410	457	945	305	1367	637	677	590	756	756	501	638	565	772
CPLX1	80	69	122	23	33	253	162	173	303	93	122	92	127	225	229	137	398	8	53	143	23	119	55	31	28	26	173	313	246	102	170	66	173	17	65	65	63	3	176	99	54	136	25	84	209	106	36	62	191
AP2A1	2182	1913	2419	2011	1606	2358	2517	1644	1993	2436	1941	2896	1217	3699	1155	2541	1992	2419	1645	2325	1940	2658	1913	1723	1609	1400	2159	2134	1469	1978	3616	3097	1321	714	1830	2268	1648	1455	1943	1800	1663	1453	1673	1999	2693	8036	1985	1536	1049
AP2A2	2026	1604	1501	2109	1287	1832	1892	1830	1587	1660	1807	1433	1923	1732	1522	1358	1494	1554	1317	2613	1760	1214	1443	1948	732	1922	1850	2291	1848	1698	1285	1530	1012	1359	1370	1475	1609	1280	1640	1624	1213	1711	1217	1409	1758	1458	1911	1725	1203
LOC389333	32	79	39	18	18	34	47	50	18	33	88	56	49	50	47	46	136	41	92	21	76	72	33	47	36	96	23	32	50	70	73	37	29	3	15	188	37	17	43	39	48	44	66	45	70	52	36	71	19
LILRB3	25	34	41	133	195	56	68	6	26	13	46	80	12	5	54	32	14	92	21	18	284	24	45	31	46	53	33	17	52	12	46	8	17	9	18	173	40	39	67	39	41	74	80	27	97	117	21	18	139
FIGNL1	200	353	239	548	420	316	123	168	229	357	367	393	187	118	373	551	354	511	228	116	506	426	426	1254	541	371	172	441	170	266	315	921	932	464	216	192	281	744	337	304	287	198	275	336	254	236	759	382	822
PBX3	654	613	1145	520	410	273	782	171	251	321	539	362	403	332	804	1458	377	656	183	272	327	454	1154	417	734	220	1697	257	2537	715	418	219	2996	73	1042	498	499	229	498	321	408	431	329	683	453	276	758	320	918
PBX1	7297	3353	3807	3340	5993	5647	5332	6008	7917	10940	7438	3616	6205	11118	7578	6346	8262	2586	10714	3587	3489	6943	11826	2827	3393	26569	5238	2964	4946	11113	8848	3739	1224	5000	13016	4041	6232	5974	10529	5889	14396	12334	9945	7507	7421	6256	5227	7836	1280
TMOD2	161	141	180	233	323	106	344	190	290	228	544	171	196	586	198	477	234	950	603	30	250	341	330	243	124	334	169	150	353	175	546	700	1529	1150	64	251	193	374	249	87	196	349	289	493	233	113	101	398	262
MFSD11	557	535	622	315	443	487	888	147	741	424	663	350	517	793	337	739	933	1150	936	498	430	394	1175	818	671	416	621	546	579	496	616	393	285	258	778	437	465	345	655	557	495	503	537	481	674	462	610	535	355
NSUN2	1218	1755	1519	4720	1011	2813	1080	1687	2056	1336	1585	1763	1386	2277	1980	1730	2152	2233	2240	1403	1750	2369	1635	3414	2861	1374	1180	2439	1354	1389	1548	1342	2695	777	1816	1902	1827	5423	1389	2411	1862	1524	1688	1477	1691	2056	2000	1190	1760
NSUN5	544	923	525	915	390	430	505	482	707	462	405	761	435	593	500	594	804	360	356	795	585	535	311	586	787	484	744	1593	314	434	763	413	657	299	578	460	445	707	520	818	276	313	525	419	623	828	979	426	673
NSUN4	738	620	558	865	1022	728	729	510	467	558	642	388	705	454	362	725	530	771	432	1111	610	584	744	789	454	618	577	485	952	523	783	783	404	310	644	651	472	654	744	609	534	735	490	648	543	598	947	704	255
NSUN7	85	246	50	186	208	60	85	374	171	138	93	469	317	23	15	461	325	105	160	113	81	169	288	138	151	328	104	420	164	237	36	92	75	229	164	91	142	86	97	287	81	303	9	106	155	134	161	261	306
NSUN6	222	257	330	201	257	256	214	389	167	324	276	313	246	317	228	236	261	166	238	238	208	208	233	216	223	202	252	219	227	276	209	128	180	367	238	152	203	299	202	244	277	264	215	235	207	213	178	190	491
TUBG2	198	147	275	105	158	361	279	425	207	337	148	253	373	186	365	309	688	186	857	628	138	259	303	167	212	295	532	532	422	173	190	171	300	68	515	229	315	112	386	430	338	246	105	180	167	110	275	319	768
SGK269	932	908	969	426	2134	665	1703	614	1301	1267	1875	730	941	816	909	1516	743	2009	1226	184	1216	1049	1573	1463	244	1180	847	418	505	1617	2293	881	885	711	337	1641	1194	950	990	1146	1639	1547	960	1568	713	775	518	1142	733
FAM108B1	289	227	167	412	305	140	263	266	227	390	221	233	358	261	90	382	415	514	186	179	307	312	378	413	213	448	204	318	342	260	284	347	639	367	362	226	338	306	280	390	232	313	479	482	217	314	263	475	181
TBC1D1	1050	1123	1274	1415	1908	717	1444	666	966	1032	1450	1096	1521	1749	786	1348	444	3420	2030	1124	1891	1313	1344	3031	1220	700	1679	2027	427	506	1343	1982	1556	562	293	1171	946	1697	664	2014	1308	1580	851	1833	1393	1086	899	825	992
ZXDA	54	49	38	78	72	116	61	110	87	95	89	46	80	80	48	61	66	92	78	36	100	100	70	30	40	85	25	30	97	80	106	65	70	60	60	73	61	70	81	76	94	109	76	66	91	60	39	90	34
PAMR1	150	90	208	19	136	46	137	39	69	191	130	390	206	126	14	112	27	15	27	115	154	27	110	17	25	79	248	375	31	121	193	565	26	30	27	65	497	69	51	29	202	65	42	73	95	77	29	558	65
RAD9A	178	299	314	402	223	342	296	547	175	175	250	272	705	239	257	315	326	151	108	386	237	261	149	205	257	133	359	403	211	302	159	127	462	176	197	230	218	162	215	663	239	174	212	210	319	538	562	210	686
ERGIC2	777	809	813	2205	1072	952	803	480	944	733	866	566	721	934	596	801	496	662	900	816	911	776	1024	5660	1175	959	583	1199	593	698	805	740	1561	2757	953	1033	765	893	410	1005	933	879	1148	806	861	722	1027	662	784
ERGIC3	5867	7656	5557	4494	4668	4609	4173	8223	6540	4698	3761	5074	3638	3017	13279	4199	4628	2596	3628	8008	3144	5032	3237	5167	7097	3451	4679	7162	4766	4440	4136	5254	3376	13750	4840	5032	4521	7438	3577	3768	3836	3534	4632	2835	6312	3997	6598	4332	4914
CDR2L	707	656	843	338	453	954	985	230	525	681	679	587	475	592	406	928	1089	126	604	630	233	526	626	818	2051	750	1085	340	395	587	1012	821	752	328	537	1054	725	727	598	577	363	467	1196	468	798	815	808	429	311
ERGIC1	7387	12044	5805	2864	5630	12072	6521	4031	5650	7043	6638	5566	11239	17274	10368	4579	9329	1978	10269	10891	3002	4087	4935	3622	11554	10846	6611	11445	6642	10909	13702	5033	3517	2294	7005	10406	9246	3676	5883	5730	10043	6533	12635	9721	7382	12536	8389	7443	7695
CLEC14A	700	384	912	225	284	84	746	211	735	435	220	535	393	378	444	418	286	136	203	487	304	404	297	171	184	195	835	209	374	338	542	477	135	289	320	484	478	109	364	209	369	427	228	490	217	469	216	726	444
PDF	166	168	380	140	94	237	150	84	296	115	241	168	101	228	128	72	81	232	137	169	143	99	104	184	300	121	190	121	180	78	210	184	141	156	92	179	49	180	184	104	105	173	108	119	147	149	178	67	215
B3GAT3	712	685	1201	387	360	1278	801	754	689	335	503	856	488	1004	656	986	1207	975	376	1113	403	1107	518	678	1444	246	1291	757	669	606	510	788	865	187	567	1042	942	614	689	392	515	283	1125	750	1191	932	1395	343	1288
PER1	2007	470	926	271	294	288	306	2885	557	1038	291	257	2435	603	189	281	523	244	291	294	225	591	163	220	986	394	427	267	826	767	418	464	264	418	225	382	1178	295	183	543	173	865	257	503	478	388	188	425	334
CPPED1	644	897	1015	201	942	650	686	1570	948	671	436	945	431	364	1204	755	479	839	517	311	927	1790	654	1007	767	691	378	347	403	1202	826	685	341	248	1652	1579	568	596	582	918	799	502	2146	1081	515	246	412	403	626
UXT	1006	1167	1182	1070	620	629	755	675	1115	775	603	1070	658	719	701	899	830	360	551	1544	897	789	677	400	1150	565	1134	844	652	570	603	1000	731	1336	898	719	746	585	574	657	584	667	548	454	727	897	1192	815	1366
CALM2	12714	12319	14737	9122	8648	7564	9490	7156	9618	12471	12260	10424	8892	8093	6163	10518	7722	16446	15946	24093	9797	11795	13053	13677	19585	13235	14291	11752	18564	8277	9770	15857	10527	21365	11094	10645	10882	11222	11157	6728	13093	12923	12872	7703	42192	9623	10785	13858	9975
CALM3	4489	4761	6339	4783	4326	4961	4023	4817	7190	5332	5140	6470	4167	5298	5535	2957	6191	4818	2857	4435	3441	4343	2935	3552	3540	3492	3830	3710	6027	3325	5249	6204	4084	2229	3319	2965	4316	4382	5010	3372	4983	3571	4053	5256	3948	4622	6475	6137	5867
SPG21	2185	1832	2108	2236	1661	2367	1958	1573	2294	2075	1912	3066	1693	2024	1905	3163	1746	1629	1807	1940	1863	2090	1968	2986	3923	1895	1850	1252	1356	1621	1669	1891	1690	4492	2329	2514	2220	1805	1952	1535	1488	1951	1787	1874	2119	1276	1520	2106	4014
CALM1	4598	10314	7579	3958	7464	4164	5819	7005	6997	4679	4986	5071	2313	9025	5495	6312	6156	4443	4560	3630	5129	7367	5535	5182	6905	6054	5654	7135	7472	4702	6759	8184	8585	4543	5257	7551	6445	3375	8145	7254	4146	5582	9773	4610	4695	6607	7765	5374	5487
GSDMB	18	56	87	86	124	128	73	195	53	38	70	90	26	95	52	98	166	181	26	14	113	100	43	99	80	53	107	104	25	61	60	25	67	72	24	27	18	74	61	83	47	57	910	382	37	101	132	44	358
GSDMD	1729	2696	1833	790	848	1344	1157	1961	1165	1380	1093	2110	1317	2676	2030	1219	2058	764	1577	2538	1049	1039	739	582	1139	744	1370	971	775	1514	1158	605	404	130	2135	804	1250	579	1402	2273	1252	572	359	2445	2479	2117	2297	926	397
DLGAP4	2313	2805	2107	1798	2110	2556	1949	2567	1988	1871	1772	2109	1106	1427	2986	1835	1569	2510	1480	1351	2596	2450	1712	3576	2369	1801	1902	2475	1336	2186	3137	2039	2503	3869	1306	2923	1450	3635	1888	2025	2199	1802	2148	1392	3656	2069	2145	1328	2202
DLGAP5	139	479	167	768	665	89	112	78	108	344	328	312	111	108	435	203	223	401	131	54	693	162	360	644	592	626	251	382	39	100	126	1745	1463	139	129	169	137	1038	410	359	516	66	485	181	145	139	752	91	122
MBNL2	1423	632	1261	1123	1163	703	1606	443	2138	1045	1374	506	1371	518	329	1962	658	2143	1143	904	1072	1326	2013	1477	818	4039	1074	434	2772	989	1077	2494	1187	4003	461	1135	1656	2050	1765	671	1450	1015	2527	1287	1458	420	330	1717	1647
PLK3	423	411	310	176	336	200	398	80	276	153	272	421	192	186	174	488	93	164	138	96	525	294	216	204	533	200	758	142	175	253	337	143	127	99	189	653	259	139	275	209	213	324	335	276	437	410	206	356	173
A1BG	106	261	205	58	64	347	222	158	78	193	119	254	157	335	152	152	201	18	108	327	26	149	88	109	231	136	70	82	192	93	212	188	98	68	211	262	79	46	111	122	120	137	34	165	152	463	128	75	672
TTC8	630	1006	542	242	518	421	589	890	610	646	479	404	818	845	744	438	1163	287	899	901	214	922	821	229	344	802	520	1240	919	806	422	344	340	276	1072	621	810	171	885	997	626	820	589	309	420	375	503	535	974
PLK2	1955	5022	4076	231	1227	10541	2899	1490	1121	1620	2620	4046	1989	1372	2748	1282	1805	532	1598	1592	1612	702	1906	3247	5126	4032	4551	449	3345	2229	8000	3665	257	3699	854	2567	1824	1063	3510	2830	6275	1779	7086	2864	5655	3595	775	2838	1096
ZNF720	420	366	313	200	316	399	539	579	365	442	401	321	697	613	263	364	425	386	619	262	320	404	518	572	325	598	660	659	352	613	415	206	423	395	567	381	345	441	347	542	247	379	408	385	408	289	317	380	581
OIP5	41	79	62	181	53	68	25	27	62	54	55	101	33	62	122	77	92	81	19	33	147	77	70	114	183	105	39	77	13	35	38	182	245	92	61	56	30	156	63	144	69	28	65	114	58	51	105	40	78
CLCN3	1497	895	767	911	1382	3035	1220	2393	1822	1985	1820	1187	2017	1067	1845	1099	2334	3313	2320	737	1587	2053	2490	1454	490	2909	654	977	3683	2336	4116	1739	1818	4288	1594	1283	1556	1245	1543	1486	1845	1836	2508	1718	2554	1539	766	1864	430
CLCN2	181	87	90	212	193	202	107	158	82	136	109	255	183	114	152	201	170	115	182	176	172	162	174	200	92	146	141	95	208	116	169	230	242	16	121	378	96	79	163	110	234	185	201	275	165	111	366	108	261
HRH1	178	98	132	97	301	47	289	20	164	111	128	149	69	130	50	266	47	190	208	24	335	145	216	141	132	99	251	75	88	107	190	110	141	37	60	535	180	95	93	61	171	189	438	232	251	287	54	212	66
CLCN7	2434	1936	1520	1254	1417	4571	2072	3583	1247	1684	1272	2241	2320	2295	1404	1434	903	1342	2207	1626	1556	2457	1527	861	1078	1096	3433	3112	1389	4222	2582	1240	1921	691	3529	1704	1409	1527	1806	4303	1514	1537	1672	2421	2556	2156	1400	1216	1485
CLCN6	230	435	244	177	330	372	457	310	314	275	426	276	351	238	441	371	336	341	193	196	336	193	441	314	301	240	318	212	337	557	253	215	288	266	188	461	241	171	286	224	317	283	243	373	375	344	247	523	192
CLCN5	106	122	96	482	298	604	162	108	141	112	197	271	75	56	224	177	99	428	148	24	728	205	218	183	209	154	192	41	69	232	248	553	632	280	125	133	151	446	123	115	205	211	166	165	178	398	204	131	282
CLCN4	74	80	59	492	62	37	106	7	45	64	84	60	39	25	18	71	13	1256	36	10	407	19	76	342	41	31	43	52	17	51	96	95	313	487	24	259	99	468	24	110	69	94	73	119	91	24	12	132	26
FBXL19	865	592	538	389	272	498	627	627	304	744	476	848	490	686	493	505	487	457	680	337	664	624	448	1106	529	556	1255	546	262	798	581	543	286	219	480	697	349	897	374	1133	335	198	607	512	577	494	811	346	219
BRD8	1178	1255	932	963	643	606	1128	1491	1577	1273	1717	1330	1438	1569	2098	955	1677	862	1441	1258	830	1397	1355	876	1158	1479	1005	1944	1184	1410	1192	849	1911	464	981	967	1069	675	1241	2555	1685	1050	785	1172	1700	1358	1491	1281	1110
BRD9	717	937	741	1640	438	996	744	803	611	531	775	869	613	625	838	638	772	752	889	756	644	555	623	974	495	521	791	1292	399	650	557	449	870	282	457	3624	919	1205	697	750	640	496	529	617	679	725	1257	739	549
FBXL18	372	519	183	420	280	253	397	179	109	502	451	333	188	314	372	875	286	122	385	461	390	276	497	586	596	823	316	203	447	393	291	824	585	307	159	715	247	1006	239	335	175	239	434	457	647	254	746	311	113
BRD4	1767	1247	1199	1331	4464	2174	1557	1657	2067	1995	1433	1482	1331	1553	1534	1928	2331	1487	1365	1026	2002	1834	1748	2011	1321	1280	1669	1434	1366	1912	1743	1764	1276	1107	1610	2016	1377	2615	1871	1990	1623	1479	2143	2330	1109	1750	2631	1677	1193
BRD7	798	877	1264	1390	1111	1437	1030	741	1668	800	1562	1295	788	1059	819	855	1486	1608	834	655	1491	1053	906	983	968	930	867	5080	1169	726	1192	1492	1098	1749	3966	1756	868	1021	1121	2575	963	1138	879	871	707	1297	971	865	845
BRD1	871	570	873	741	774	591	742	1026	1068	912	629	693	854	769	1154	711	1329	964	616	670	704	650	555	886	1426	1109	629	615	769	638	1072	998	685	1293	698	603	714	1118	697	659	624	824	828	933	757	850	678	790	723
BRD2	4206	8647	5202	8479	6174	3659	5031	7947	7224	4465	7336	7419	5927	9433	6478	5540	8588	6583	4274	7316	5311	4777	3281	7330	4655	13495	4272	8034	6384	6101	6035	4740	4210	5284	4235	5746	2819	5559	7263	5207	5934	5157	4500	5657	4335	7087	8460	4851	2799
BRD3	883	1176	1114	1080	1872	889	1114	1400	709	1509	1467	863	1195	1525	1067	1313	1624	1260	844	656	1407	1033	1464	976	836	2275	947	1225	897	1642	1420	1197	769	787	908	1680	1116	830	1497	2124	1183	1850	5433	1440	621	2049	1909	1511	819
DNAJA2	1052	1168	1955	1930	1285	2030	1231	4599	3120	1231	1741	2244	1067	2234	1126	1865	1945	1700	1068	1069	1696	4747	1060	1214	1432	1020	2841	3952	2228	909	2040	2331	1121	2715	5857	1900	1197	1205	1717	3698	1487	1989	1285	1252	1155	2359	1145	1208	3462
DNAJA3	1504	1209	908	1128	1213	2463	1296	2730	1647	1358	1026	1607	2458	1762	1269	1291	1808	1132	2370	1770	1303	2691	1728	831	1667	926	2319	2548	1521	2104	1497	1463	1905	865	2929	1293	1226	1677	1224	3496	1518	931	1799	2043	1674	1717	2030	1000	1039
DNAJA1	2972	3973	2601	6910	3843	1787	3021	2617	2979	2853	5089	2789	3224	4326	3018	3183	4097	3274	4817	3846	4257	2796	2715	5024	7538	3344	2723	5359	3029	3252	3142	6448	4520	3703	4443	3649	2698	5613	3382	4370	2977	2817	2645	4171	2903	6512	5307	3773	3287
TGFBR3	695	467	486	139	3420	9310	1203	24	493	1520	358	389	3276	131	843	1212	46	124	160	4508	938	248	1423	1328	130	220	575	2035	1883	268	475	4015	1202	387	238	327	835	476	340	2923	5709	891	143	3194	451	635	1377	1816	2168
DNAJA4	1230	1071	1671	614	815	1030	1212	2213	3940	1776	1843	1409	1007	4761	1249	3059	4002	1052	1985	1345	386	1882	910	1135	548	1440	657	1115	1328	1974	1781	382	2960	1761	4514	1270	533	207	1924	1317	1232	546	1776	1594	2312	2474	638	1347	2383
GLG1	3863	3572	4707	3011	4150	4405	5142	1682	3676	4003	5840	3253	2686	2425	1877	3279	1629	10224	3186	1960	4990	1957	4032	7098	2718	3033	3590	2218	5188	3175	5109	5169	2363	5162	1984	10257	4534	5353	3085	1741	4115	4121	5175	3783	2606	3697	1902	3936	1605
LOC643387	27	44	52	43	33	34	37	28	54	35	53	35	42	34	53	21	47	43	34	32	39	59	43	32	91	35	51	60	22	40	27	38	50	87	44	21	39	57	63	22	34	22	29	24	38	53	64	53	53
PTPN12	1833	1427	1694	2506	2822	1411	2052	2477	2281	1818	2141	2837	1958	2055	1541	1865	2641	3696	2390	1607	3164	2743	2288	4957	2503	2411	1917	3228	1745	2196	2094	1630	1426	2607	1932	2136	2322	3964	1497	2242	1619	2073	2850	1577	1920	1591	2107	2046	2134
PTPN11	2295	1945	2019	2647	2752	4460	2270	5332	3933	1957	3429	2617	2953	1527	3238	2453	4816	4749	3898	1514	2553	4907	4187	5427	1621	4634	1554	2922	3990	2888	3256	2850	1898	2917	2897	1933	3019	5825	2869	3909	3821	2597	3065	3686	4410	2178	2472	2474	3009
MYCBP	1408	989	1020	982	830	873	931	981	827	1204	860	839	1470	682	1122	903	931	446	514	2119	545	1444	1059	602	1032	832	1173	1143	1151	1143	1167	906	386	552	1874	1185	968	789	864	808	756	1609	1113	873	636	1427	2146	1098	1066
PTPN14	171	95	72	194	384	307	305	70	96	349	413	131	194	61	42	57	80	667	195	27	519	74	334	522	140	263	88	96	79	383	307	478	37	425	63	209	187	1119	281	88	366	191	194	288	263	90	75	242	26
SETD1B	735	1032	725	1537	827	1806	890	1645	1078	613	878	1024	927	817	872	646	1694	999	735	750	1192	1190	1019	908	494	1467	748	1161	1078	1155	1504	830	736	979	833	1009	732	1566	1535	1518	1209	1187	1047	1469	1380	960	959	918	1275
LYAR	194	288	253	714	424	106	206	287	373	223	223	271	215	119	442	303	202	339	238	213	392	244	223	410	891	190	262	460	187	138	154	255	191	181	176	169	282	441	220	295	201	194	237	269	190	453	280	221	471
C8orf30A	611	883	1080	1581	1079	728	545	1389	1165	746	509	2164	556	824	2168	721	793	410	1003	712	690	1137	398	343	409	520	907	952	566	1056	1122	1186	684	533	1477	552	693	1283	646	1449	643	427	551	1433	1106	1219	2609	506	1210
C16orf74	257	51	586	7	72	155	28	243	189	109	112	115	75	51	182	169	77	22	93	425	9	194	98	79	153	7	156	48	361	90	117	68	14	249	278	69	199	9	419	79	82	115	9	71	71	140	201	160	83
C16orf75	272	269	364	262	238	256	223	97	134	320	180	327	223	144	140	769	95	297	227	83	398	395	393	688	682	109	920	1169	43	245	136	609	1845	145	240	203	162	233	416	603	232	92	363	239	225	233	1849	207	542
MRPL27	804	1027	1578	517	514	573	823	829	1407	579	689	808	545	783	767	811	2402	433	807	1425	418	567	628	561	857	475	1231	917	560	505	633	526	1238	418	1211	436	605	272	734	820	803	475	393	649	587	660	1368	843	1310
CSF2RA	179	282	124	320	166	32	241	57	57	65	164	256	90	37	171	249	10	207	91	54	523	105	96	94	50	87	63	24	125	47	131	50	15	209	213	149	152	57	166	69	146	389	125	260	127	220	38	60	107
DMD	202	113	174	1153	225	61	366	20	196	558	200	199	184	67	70	208	48	2056	85	22	692	81	193	440	76	94	201	93	100	195	260	2234	91	2704	53	197	397	1443	125	66	438	251	107	308	128	90	41	340	81
C16orf72	1300	1828	1207	873	1925	2193	1608	2332	1544	1481	1488	1200	1642	1834	765	1330	985	1331	2079	1122	1336	2541	1865	2106	1346	1203	2220	2077	1305	1916	1540	1152	1018	1263	2175	1186	1373	1337	1005	1911	1747	1328	3150	1401	1158	1567	1110	1227	1641
LRFN4	319	365	645	395	306	649	385	527	342	190	200	254	567	572	555	575	256	283	149	48	345	413	152	1035	209	116	429	347	194	165	131	336	451	404	229	636	68	701	203	575	280	156	151	197	505	717	578	91	556
GAB1	544	485	815	197	715	891	832	1659	695	1283	1249	592	923	696	1150	458	1349	1318	1054	385	611	974	784	754	309	1072	517	976	1098	1310	967	804	374	988	1155	895	911	549	986	1770	960	1020	773	795	704	510	678	1185	706
C2orf81	204	253	234	23	22	89	196	165	135	150	91	109	110	170	108	103	167	14	77	216	19	79	132	42	77	74	313	201	93	172	143	65	319	35	70	115	124	38	159	299	43	63	56	59	81	43	101	120	86
C2orf86	101	96	34	124	117	80	49	129	72	82	117	85	74	49	77	42	68	123	102	82	68	45	108	141	49	75	48	62	101	105	90	83	127	208	61	73	83	126	66	90	73	99	77	67	108	29	62	100	51
C2orf88	44	44	28	44	35	21	31	19	30	113	42	42	28	12	18	28	9	58	16	3	59	27	40	117	3	23	77	12	12	32	71	196	11	2727	25	25	85	82	16	12	68	101	10	74	26	43	9	78	35
NDRG3	1031	1103	979	995	1305	2179	1126	3347	984	971	1028	1820	1045	784	4164	1169	1557	2978	1831	1200	1514	2073	970	1162	1929	632	1140	1458	1418	1305	1373	1240	945	3452	1094	1139	1421	1862	794	1513	2442	1135	1479	1191	1547	1060	1303	1225	2858
NDRG4	69	257	364	14	49	46	78	660	118	50	105	25	69	597	53	98	1041	63	84	13	55	119	57	225	319	17	188	91	20	55	125	114	572	70	14	112	76	154	251	105	47	32	63	48	139	25	164	71	35
TBC1D9	8139	5335	7467	314	3194	23352	7017	12864	15685	7729	8624	3626	14523	11445	22898	4898	31831	3427	5933	9525	1556	24284	10869	486	542	6632	4862	5805	15189	18869	22846	1009	1768	371	22723	5598	9643	437	21062	21767	12372	16664	7724	4357	5323	18050	8095	18903	7648
ZSCAN2	274	253	286	219	273	210	281	678	286	366	399	262	339	769	404	524	639	260	223	438	259	371	217	402	378	482	200	160	220	342	394	226	381	174	242	148	245	279	230	286	312	259	286	328	256	177	150	252	242
CHD1L	1233	616	356	1420	709	758	821	241	303	912	514	622	936	645	645	440	293	1577	1247	1884	1986	282	1286	576	581	760	874	896	1061	334	523	942	1141	837	587	628	659	1823	984	403	840	908	869	846	852	481	699	965	906
DNAJB12	1232	1606	1689	1313	1634	2087	1301	1530	2411	1079	1359	1643	1341	1949	1748	1259	1177	895	1397	1671	1538	1150	1062	779	870	1372	1247	1395	1352	1344	1883	729	636	750	1550	1430	1333	598	1805	1518	1380	1394	652	1123	1502	1365	1289	1386	907
DNAJB11	1103	1544	2029	1546	1265	1167	1075	1001	3659	982	1394	1711	776	2322	1421	1329	1204	3143	1047	1824	1725	1073	937	3489	2296	1182	1238	948	749	756	1086	2963	2349	1787	1204	3940	1091	1916	1499	514	1381	1045	1918	858	1137	1320	2975	1031	3165
HLA-DQB1	2262	1395	6178	5623	1330	1812	1133	140	703	861	1727	5404	1771	464	1154	2113	388	2865	926	727	2081	457	1826	1017	3579	4135	1124	428	1681	300	1254	1503	215	360	401	565	2661	275	1656	739	2812	818	1378	3405	2546	4911	3510	1353	598
DNAJB14	220	203	262	240	558	600	333	312	508	356	494	214	461	284	386	207	417	1367	559	138	356	414	718	264	186	638	140	269	648	452	495	289	192	220	416	261	382	169	413	537	512	565	442	465	412	377	191	394	257
RNF138	366	466	501	1240	720	221	415	317	343	456	452	296	594	374	484	846	380	566	487	482	813	458	561	1209	352	559	415	683	460	478	262	1161	2022	1064	438	391	580	1199	495	443	536	492	541	755	183	422	397	468	1244
ENOSF1	466	282	294	214	342	229	304	803	601	253	409	291	716	491	820	563	691	533	842	638	379	523	318	431	565	407	579	672	576	569	379	510	195	524	479	298	327	291	371	1039	434	280	324	345	468	402	593	478	636
CISD2	504	730	859	516	565	553	410	552	1376	557	546	525	404	748	1400	452	708	1779	554	856	509	725	601	560	970	551	468	872	631	432	482	566	621	824	776	373	593	392	667	952	588	565	520	372	465	423	797	615	755
CISD3	1064	1068	1389	392	448	1385	978	841	1080	853	471	476	1082	1449	1081	1147	2703	607	1274	2093	372	975	1144	410	1370	729	1292	1061	847	988	549	486	639	235	1848	654	1250	280	1058	814	720	566	392	887	587	710	1303	853	1481
CISD1	339	314	274	721	452	457	404	357	322	287	283	265	229	329	389	539	300	353	434	141	487	377	416	259	533	204	395	566	364	350	300	349	1327	307	425	221	438	299	247	440	439	143	236	422	300	317	198	253	299
CLNS1A	1836	1879	1774	3703	1928	1782	1326	2770	1611	1602	1388	2051	2550	773	4245	1654	2033	1352	1765	1748	1935	2327	1701	1190	1272	1872	1528	15364	1803	1423	874	1329	2114	13387	1890	3248	2079	2207	1417	1013	1559	1205	1822	1553	6383	2079	1293	1592	2865
TSHZ2	169	99	65	36	176	73	169	6	91	280	127	98	103	43	50	37	6	59	56	2	140	17	126	38	34	56	57	28	29	110	214	227	16	36	35	122	248	123	70	51	248	152	58	339	135	89	12	242	46
TSHZ3	572	381	567	55	458	207	730	63	355	453	629	296	191	136	240	387	110	147	340	25	271	269	474	238	187	501	491	207	134	387	573	164	314	104	248	795	532	185	322	133	428	412	442	326	290	289	114	547	102
MRC2	5849	3163	5442	572	2706	2442	7271	170	2484	4012	6812	2329	1311	1241	876	3376	437	2777	3379	233	1598	1823	3000	6479	1473	2776	7047	2028	985	3137	4874	2006	1304	156	554	6374	4879	2204	3260	1342	3052	2132	2685	3078	3504	1691	1162	4693	292
FOXS1	76	111	164	26	40	20	116	54	102	70	41	59	52	84	90	144	52	9	29	45	26	26	45	36	34	24	231	60	37	80	121	47	39	36	36	58	51	13	69	28	47	88	41	83	45	26	56	109	110
ZNF581	699	617	336	648	324	317	429	404	448	376	284	284	272	329	366	424	663	115	388	646	195	348	286	262	384	189	432	405	489	304	524	592	210	301	366	317	441	221	271	457	300	273	239	302	491	1078	560	270	401
MCOLN1	479	429	418	453	473	533	403	560	594	364	382	538	306	487	455	600	732	178	265	357	464	551	412	377	372	259	566	416	337	317	523	268	352	438	425	362	390	456	512	373	412	324	531	309	683	441	389	418	482
ZNF582	73	97	77	108	34	45	58	89	57	32	45	82	57	47	78	24	74	37	64	30	42	104	19	41	3	10	42	107	91	75	71	82	11	39	72	56	59	10	47	154	24	61	69	78	31	130	23	107	36
TIPARP	918	915	552	430	2248	871	644	864	352	546	1012	510	1418	1909	519	967	285	432	517	775	433	1149	411	1180	982	587	817	383	282	1136	766	708	398	1137	660	500	1043	304	742	412	801	1143	2537	934	646	1032	938	937	621
ZNF584	236	254	168	240	125	249	227	230	134	210	153	229	198	226	212	152	216	137	204	244	124	173	167	94	125	177	199	144	196	181	159	348	413	89	159	437	141	251	148	183	137	152	195	250	222	626	169	198	163
ZNF587	460	1102	1129	612	1167	3312	1302	6493	964	1358	2565	808	2138	3945	2137	754	2585	837	1529	1162	581	2386	1164	963	701	1084	722	1364	2310	1527	7094	544	933	486	1712	1057	548	1178	3509	1182	2752	3435	1134	1224	1215	12367	961	612	2622
ZNF589	279	394	166	258	349	342	345	438	184	334	238	476	248	192	534	178	400	133	417	377	324	216	267	246	174	188	298	282	278	436	259	258	509	130	206	128	283	400	208	382	346	373	171	425	301	253	272	280	199
U2AF2	3108	2763	3342	4045	2198	4471	2555	4627	4262	2699	2979	3158	2678	4040	2977	3073	4956	2797	2433	3300	2065	4291	2116	2571	3845	2852	2993	3905	2127	2850	4544	3814	1833	1414	2623	2518	2540	3344	3472	3132	2479	1968	2398	2656	3315	7765	6677	2933	3359
THSD1	119	87	209	46	97	39	274	32	167	116	116	128	98	62	147	142	91	52	100	57	90	79	91	54	36	116	196	103	68	121	231	151	40	63	79	131	136	28	150	65	136	116	114	164	57	83	67	217	164
SGK494	14	60	42	33	29	27	33	40	10	32	59	92	13	70	62	62	110	35	38	17	71	19	40	52	44	33	41	66	17	47	19	17	50	17	16	58	13	38	55	99	116	35	31	56	16	28	81	38	104
TMEM115	1685	1388	1163	794	618	1508	1542	1447	1818	1299	749	1442	1394	1679	1315	958	1540	458	844	1540	933	1128	1118	905	1080	506	1859	1508	1342	1270	1525	1159	1053	1251	1727	1009	1428	916	1226	1829	657	1020	618	763	1471	1453	1494	1390	905
ZFP161	351	367	409	429	356	238	436	459	340	444	466	324	462	428	616	486	488	425	468	358	383	349	452	505	310	455	469	501	410	512	337	415	399	377	387	238	464	409	365	497	335	327	331	380	275	307	370	532	533
RELA	2623	2103	1932	2421	1850	2555	1990	961	2128	2041	1593	2326	1171	1465	1859	2327	2288	1799	1437	2221	2395	2239	1987	2043	2149	928	2484	2506	1776	1900	1468	1205	1661	1324	2243	2349	2372	2545	2167	1852	2059	2390	2513	1876	2545	2607	2552	2171	2090
LPAR6	569	468	956	1051	724	223	1098	144	599	572	946	742	697	388	1002	814	380	896	473	318	878	478	733	206	375	471	1123	451	646	483	576	427	126	1132	447	391	780	241	505	362	831	1632	780	974	454	742	430	812	1649
LSM12	1270	730	1811	1145	995	1046	1242	1467	1565	1275	1210	1086	1078	1478	1201	1165	1936	1224	1360	1433	1173	1513	1568	1151	1402	1043	1449	1691	997	846	710	864	734	1137	1811	1064	977	797	1127	1007	1412	1228	816	704	744	1055	1566	1085	1855
UXS1	738	682	637	1388	698	460	636	765	843	620	870	816	585	648	676	1111	865	1360	576	479	758	1052	620	1136	1609	384	657	1087	695	683	655	720	240	656	741	916	816	552	750	569	666	360	1192	532	818	690	620	544	1144
CAMKK2	1602	1698	1644	2286	1217	1280	1528	1569	1154	1332	1986	1364	1413	998	1815	1783	1742	1855	1292	1293	1539	1567	1519	1545	839	2285	1356	2380	1724	1451	2429	974	765	1367	922	1440	1863	2299	1229	1634	1600	1608	2016	1504	1480	1040	1523	1649	1794
CAMKK1	242	166	153	26	185	125	216	159	83	145	100	210	462	254	166	241	58	57	270	276	111	110	189	171	354	215	330	76	449	335	156	127	474	168	110	231	167	29	362	138	208	249	100	266	174	192	362	253	112
LPAR5	94	193	133	218	162	134	243	15	101	43	256	208	111	66	352	204	14	169	55	51	196	93	108	143	41	74	81	45	172	112	121	61	111	42	70	137	103	30	169	147	144	513	180	244	112	106	36	76	125
ZP3	372	205	148	286	358	157	193	316	185	255	55	362	193	159	306	191	180	111	142	180	157	73	257	212	258	122	219	1281	230	271	201	185	180	115	230	174	197	139	166	226	148	200	109	85	133	266	184	91	1058
TMEM123	5773	6426	3649	16607	12079	3935	5849	1498	2714	4320	3958	5782	3548	2885	2910	3694	2119	10061	7353	4198	7405	4490	7553	9273	6708	4229	4106	3145	3085	6899	3266	7655	3346	13685	4526	5588	8070	35951	3242	1812	6153	5678	14660	8485	4513	3425	2711	3365	3405
MTRF1L	148	221	172	270	341	155	254	245	519	166	201	337	277	183	223	283	224	146	273	207	234	236	168	200	230	232	256	272	331	228	257	148	413	368	273	352	184	205	151	317	205	278	282	170	278	287	217	180	326
MYO1G	151	357	181	546	185	116	181	62	103	67	118	292	113	18	61	143	47	343	24	25	657	50	110	140	146	115	78	92	230	93	159	69	30	7	44	219	84	106	101	79	146	226	157	603	197	399	69	99	113
MYO1F	369	546	320	904	655	298	688	21	182	151	453	728	266	78	482	444	69	526	100	119	979	109	259	245	239	235	298	138	277	195	422	122	90	53	142	389	296	177	529	196	349	813	278	828	386	402	171	131	233
MYO1E	1218	1379	1097	591	1594	999	1162	715	1028	855	1278	939	504	326	1115	1135	861	2986	709	178	1294	1212	965	2568	654	1145	818	410	333	773	1379	1588	978	2081	408	1682	1695	1322	835	427	1200	931	985	913	970	1017	468	925	334
MYO1D	3743	1867	2646	323	3140	3532	4268	1236	2565	2492	3413	2513	1802	3181	1100	3944	2510	4903	5816	1039	1430	2219	3969	3048	5842	2829	2290	1599	3228	2322	2600	1523	2172	867	1656	4565	2940	1541	2600	2010	6803	2509	5895	2332	2209	1078	2705	2134	1645
MYO1C	5334	4181	4465	2588	3116	4703	7583	3215	4015	3854	4198	4952	6010	5256	2548	3052	3735	4483	6516	10465	4180	4043	4350	5287	4215	6564	6999	3554	6761	5251	4654	2775	2969	1897	2677	7796	5392	2661	8957	4990	4029	4700	6832	4188	14679	4469	4341	6353	2564
MYO1B	1505	2017	3051	1565	3845	630	1973	4133	2213	2691	3036	1111	1399	996	1730	3230	3763	1845	3982	315	2106	3328	2529	2131	1808	2391	1607	2453	875	3131	3294	1825	1559	1113	623	2481	3112	2214	1251	1392	2830	2021	4465	2035	2912	2285	734	2989	2275
GRN	7965	7830	7906	8255	9818	12634	9931	6146	7252	5929	7326	7789	5365	18781	6815	7525	7136	9329	3549	9618	9265	4768	5554	7957	8770	4149	8275	5213	5720	5219	6840	4938	3590	6874	9218	11960	6733	4923	10206	4344	8024	8065	5886	5661	7303	5002	7620	5711	5271
RPL36AL	3467	5303	5479	2094	2450	1081	2900	2463	2822	2791	2532	1919	2495	2464	2815	2252	2954	820	2493	6452	1779	1501	2139	1220	6668	1614	3299	3082	2675	1789	1440	3070	2514	2143	3388	5319	3170	911	2584	2249	1797	2706	2011	1588	2529	2847	4170	2861	3464
KIAA0391	825	1002	735	441	824	443	609	670	624	749	796	500	1091	455	543	688	722	429	895	939	472	764	782	461	728	859	782	897	870	734	465	800	504	342	824	836	649	597	697	810	599	613	1024	476	797	656	640	724	670
CHMP7	982	1350	1450	926	635	1604	1273	644	870	1481	830	1010	1462	438	535	784	648	748	936	1789	769	432	991	501	789	1646	1034	1777	1024	676	1048	773	697	610	487	952	1358	1751	978	1387	672	929	1210	1257	801	712	536	849	958
CHMP6	613	600	685	274	269	398	604	258	443	431	342	278	376	467	365	391	979	463	295	498	251	400	294	305	331	326	607	620	281	386	479	276	152	105	465	354	390	196	239	507	359	286	333	364	337	431	591	396	418
BCR	1819	851	1425	1819	1301	1109	1070	1953	1532	2078	925	2886	1775	1078	2122	1636	770	1585	1109	1645	1675	1486	755	2633	4070	2297	1414	3678	2050	962	1512	1334	1266	873	1224	1435	1153	2493	891	1066	1065	1481	2845	1991	1216	1455	805	1622	731
CTPS2	655	1095	1139	1003	1373	2528	583	1329	801	1201	858	1508	1032	1071	472	688	888	664	1064	726	1325	2428	709	395	784	812	803	1001	643	832	802	635	730	829	1129	938	683	902	782	1533	1463	1641	1491	3601	804	921	2303	704	1570
NDC80	112	275	248	546	529	85	125	77	248	217	300	237	115	135	467	310	221	574	122	101	705	186	286	856	663	268	292	396	59	106	103	1782	811	277	153	236	107	1089	304	440	182	49	283	272	111	112	845	73	300
HOXA10	290	68	113	694	77	97	173	7	270	82	113	58	30	90	28	140	14	29	119	12	57	37	78	31	20	30	124	37	18	66	92	205	2331	17	28	75	130	23	52	19	95	51	92	66	70	20	26	96	42
FAM188A	385	443	415	193	503	592	459	527	682	467	421	423	643	701	631	519	545	381	410	378	354	487	396	200	337	848	352	879	570	507	388	351	771	595	656	543	370	358	354	445	484	459	600	494	468	423	275	481	1256
FAM160B1	646	667	640	676	1466	894	873	487	482	630	1097	759	772	269	595	522	384	772	887	443	835	703	1097	689	279	1652	587	458	695	906	923	585	395	507	840	803	730	465	609	527	1088	1032	827	1005	810	644	475	803	659
FAM160B2	1025	1163	1119	458	420	2085	1162	499	510	1302	879	840	1106	488	504	811	383	568	709	840	597	439	932	433	733	1143	1067	1651	851	569	1432	603	434	759	554	913	1234	1665	1468	1282	626	1372	531	632	821	704	563	631	1192
RAD54B	60	137	49	189	224	118	38	229	115	235	145	206	65	81	484	430	248	169	101	31	319	671	219	332	519	203	100	260	45	201	118	333	388	226	179	48	89	681	146	578	156	63	205	243	128	130	389	110	270
GALNTL4	371	426	327	852	255	705	322	74	203	145	549	191	250	252	175	156	127	443	271	204	276	171	244	518	240	129	312	99	250	141	170	349	52	164	488	176	491	1076	134	208	206	453	306	260	318	249	223	273	109
GALNTL1	1178	473	165	9	179	26	453	432	193	1799	325	337	284	53	903	1150	164	237	162	32	488	340	480	36	15	269	1106	1193	493	662	147	646	605	16	55	57	1115	156	109	212	233	135	108	405	319	54	569	543	207
LSM11	187	286	155	243	287	117	241	322	142	184	258	160	139	168	208	245	309	77	246	75	217	224	335	240	92	241	184	245	160	216	208	358	590	151	130	218	246	187	123	186	353	213	209	189	105	161	294	234	278
ZNF323	191	265	238	93	216	335	233	1477	207	241	372	263	201	235	162	153	217	143	169	204	353	124	114	253	56	256	195	138	696	150	397	201	397	300	137	170	161	236	99	600	157	254	309	257	225	164	81	206	250
GALNTL2	344	199	353	5	288	108	1052	14	269	178	786	125	89	72	49	593	18	38	481	47	313	99	227	53	35	82	234	31	116	215	226	316	20	1399	75	385	396	65	166	37	154	63	241	128	198	76	67	363	25
SF3B1	5954	6958	5245	6380	9515	5939	6356	7283	7069	7220	9136	5261	7954	6949	6180	6062	6141	8529	8178	5453	8837	6008	9258	6195	4661	10045	5313	6106	6967	8254	7252	6458	3712	8580	6722	6490	5557	5981	6843	7732	9010	8242	7860	7861	7665	6988	5278	6373	6004
TUSC2	647	735	559	420	344	792	655	583	1100	623	364	808	742	872	671	495	891	216	615	1351	413	769	549	424	855	274	799	837	729	643	788	527	582	682	947	527	566	492	716	782	489	621	366	656	980	1059	838	694	810
SRI	1638	2028	1659	1718	2088	1340	1076	1951	1185	1990	1592	1835	1285	2526	1936	1331	3397	1830	714	1545	1292	1771	1434	956	1512	798	1104	3116	1711	1500	1381	1193	1436	2080	1583	1176	3700	1197	1444	1643	1376	3429	744	1120	1949	821	964	2007	2460
SUN1	1622	2496	1557	2072	2487	2677	2886	1957	1707	1879	2737	2182	2043	2176	2188	4105	2425	1577	1790	1463	2828	2291	2494	4320	1186	1835	1542	1157	2001	2419	2171	2609	4528	3441	2330	2919	2343	3439	1784	2430	1842	1708	1476	2278	2206	1924	2309	2010	2926
SRM	1396	1117	1186	1170	818	1193	901	417	1150	892	784	2040	654	629	1390	999	762	610	463	1606	1858	596	923	785	2270	485	1348	923	824	607	1103	1286	587	1565	915	2085	795	1070	904	321	932	578	891	1482	1451	1020	861	648	1310
SRR	226	224	454	148	88	205	264	638	214	290	242	700	740	143	248	193	235	121	267	566	122	366	315	199	229	212	286	238	572	385	298	349	313	279	363	171	302	156	412	530	235	358	205	198	266	218	218	263	273
LGALS9	1200	3054	3334	2180	2315	925	1191	69	1279	717	2104	1649	521	700	1061	1097	223	4041	1258	502	6315	637	852	792	2945	1887	1610	611	500	590	904	458	243	187	657	1302	868	295	2572	529	2824	1510	1230	2437	1102	1069	768	666	1588
LGALS8	1790	904	1107	645	1351	2763	1698	1024	2479	1966	2473	3216	1246	1117	1407	1975	1385	430	2022	1315	1729	913	3073	407	1724	5148	1639	1672	1873	1270	586	1068	1240	2459	1341	2305	1302	754	2249	1271	1807	3756	2330	1718	2092	1130	1361	2547	1112
LGALS3	5422	4255	3017	2135	3056	2880	4717	1030	3790	2630	3344	2261	2319	1809	708	1814	900	1709	1155	8276	2068	3377	2943	2585	3701	2349	4261	1042	1205	4887	1506	2103	655	4064	6766	3111	6943	1133	2279	1182	4140	4397	3410	1555	2542	1861	2809	2894	1878
LGALS1	9295	7878	9725	1310	6071	5366	8394	942	5345	6564	6854	4496	2286	1471	3134	7736	2350	3255	5220	1748	5894	3763	5068	8332	6153	3286	12440	3471	2293	3526	4864	11832	2863	5210	5998	6266	8869	6643	4250	2852	4704	2900	5237	3957	5628	3069	3619	5772	10853
RNF114	1796	1999	1605	2367	1656	1991	1288	3648	1877	1276	2219	1732	1523	1786	3710	2066	1569	3737	1364	1793	3346	1733	1540	1952	5039	1547	1323	2140	1439	1862	2502	2206	3568	4158	1576	2099	1472	2741	1165	1535	2782	1696	1867	2183	4777	2223	1546	1478	2465
AKIRIN2	427	624	684	978	709	657	530	808	991	428	457	794	486	517	453	741	391	492	629	533	889	746	408	640	347	730	699	879	436	512	532	593	389	1786	691	480	442	748	360	896	619	693	630	578	742	634	688	654	1290
AKIRIN1	1161	1125	887	2281	1680	1104	915	862	832	993	1488	852	944	883	974	1341	667	1825	647	1364	1706	1677	1384	1694	1240	1048	868	1100	1335	988	1459	1451	1412	775	1379	1635	685	2184	1168	1160	964	2165	1491	1163	1357	1405	2201	1123	705
EIF2AK1	4048	5886	5947	6936	5588	6820	5362	7017	7960	4704	4781	7281	4285	5741	4461	5396	8357	2853	4917	4320	4865	6622	5177	6167	6339	3754	5008	4006	5421	4968	5220	4624	6872	8097	7810	5359	4421	6169	4921	7047	3665	4304	3570	4098	4662	4513	5099	3910	7735
ERCC6L	66	129	95	323	269	80	48	60	101	134	143	183	78	66	153	155	109	201	51	29	326	205	163	265	577	250	92	153	18	50	74	358	399	98	60	120	52	345	142	145	142	35	219	116	113	112	404	69	118
EIF2AK3	866	840	712	845	1521	1340	947	694	1308	1124	1245	653	1420	1059	638	974	588	1183	887	1776	831	703	1179	1080	1006	1265	845	954	1715	896	1205	584	1051	1504	888	1553	745	556	932	825	1430	2034	1839	913	1668	1170	501	919	702
EIF2AK2	477	574	837	1228	1628	480	330	210	638	500	1578	762	490	202	284	236	383	2695	518	239	1696	355	706	1319	1218	515	232	644	596	406	628	466	874	167	501	682	257	479	921	467	1354	630	1188	1112	643	471	328	379	597
TDG	332	500	489	1385	332	433	381	442	620	272	579	511	331	803	478	589	425	793	486	268	459	702	477	764	425	781	389	482	335	406	502	446	658	860	468	376	426	1142	580	592	614	471	628	481	265	652	498	387	1023
EIF2AK4	1693	1120	1242	1863	1720	2498	1289	2038	1401	1632	1935	1784	2462	1568	1738	767	1647	1926	2068	1411	1491	1709	2211	893	1483	1935	965	1115	2146	1486	1971	1229	3237	2319	1418	1688	1469	1772	1702	2043	1641	1670	1905	3148	1961	1317	675	1746	1119
HN1	2030	2362	3069	1827	1364	831	1824	511	2856	1801	1333	2340	594	2191	1120	1362	2301	1004	957	2064	2196	1993	1601	2372	10653	1046	2280	1443	818	570	1530	2268	1177	809	1326	1542	1512	2919	1421	851	1514	962	2956	1539	2156	2589	4888	729	3197
SMS	1169	2764	2206	3220	3376	1827	1090	2431	2485	2443	2399	3407	1304	1926	2308	2353	1125	1731	1722	1517	2536	3832	1585	1252	2451	2090	1068	2453	1531	3199	2117	2346	2646	3811	2469	1260	2889	2363	1583	3142	2889	1148	1880	2427	2022	2679	3441	1304	6619
NMB	74	86	128	104	86	52	73	42	197	42	43	105	39	53	32	76	56	40	23	31	104	64	34	224	112	34	135	32	12	43	40	109	93	356	40	100	69	70	55	61	66	60	36	58	68	81	32	62	67
AVPI1	182	190	139	201	195	263	152	119	205	129	99	164	276	158	92	131	101	114	102	171	146	163	124	132	100	48	222	67	238	140	167	116	126	162	134	191	192	53	196	204	115	109	95	99	165	125	105	87	147
TRNT1	374	263	216	287	350	446	325	292	522	260	468	512	316	382	346	358	301	228	712	386	329	429	540	224	444	458	347	417	530	203	318	444	620	348	392	155	349	361	380	361	318	441	257	384	387	473	297	468	658
ASAP1	876	1037	963	1331	3315	1021	1274	1058	1096	994	1791	1376	929	1116	1246	2354	1115	3144	932	585	1534	1276	1548	2783	564	1222	575	682	822	1256	1142	1101	3588	537	637	1275	894	1871	983	612	2828	1234	1303	2796	1161	1116	1062	951	912
ASAP2	494	710	744	987	1539	547	709	1439	1181	794	892	304	740	989	789	797	973	2895	201	486	406	1184	1104	1452	927	1403	844	1226	726	906	1158	797	2113	620	989	987	544	646	1042	1534	602	709	1384	659	696	568	750	799	992
ASAP3	665	1385	1366	174	519	1243	1497	821	930	1507	1693	666	1429	780	1351	615	242	1410	1212	2371	1803	361	786	1865	909	1107	1245	547	1166	806	1360	1466	667	887	763	1894	646	1045	1138	488	614	681	1330	1086	1438	504	541	530	1029
OCRL	1045	851	659	1432	1663	1905	732	2866	2236	1701	1120	2353	1050	466	1666	2150	1965	1737	1222	563	1410	2147	1438	969	2764	2046	959	1922	1676	1391	1614	1292	1576	1521	1128	1227	1335	1377	753	1382	1228	1311	1946	1325	1265	814	823	1438	1324
VSIG10L	24	70	86	41	40	56	49	108	31	13	37	43	14	12	16	44	18	37	33	2	70	28	14	112	56	11	35	20	22	13	61	115	40	475	38	39	23	196	63	33	32	31	21	61	17	24	17	114	52
PLAUR	858	1422	909	828	1122	534	1166	51	656	310	1042	672	371	695	269	797	148	1126	587	603	974	492	610	985	957	504	1323	305	292	494	747	230	193	464	280	2052	758	1158	563	300	596	697	730	319	920	1348	315	307	352
XIST	2470	6823	6010	5981	12196	1775	9016	18396	7771	3860	27170	9319	6934	5988	22005	1677	30509	10181	2568	1605	6071	8673	9443	13300	3742	10963	4864	5378	9508	10925	16698	3513	799	381	2741	2270	4565	1305	11395	17909	10103	15144	1374	7697	1399	15598	1893	4963	3280
TBX2	266	137	252	60	116	1329	241	127	297	191	107	139	169	252	158	287	136	53	92	206	75	114	137	193	76	125	536	98	84	140	329	301	126	54	43	185	133	53	118	185	203	212	176	186	113	95	84	183	179
LRRC26	245	519	168	1	7	39	57	4	5	109	36	34	45	158	28	36	12	3	16	224	4	6	20	7	16	46	251	28	197	55	98	45	20	6	22	249	3	1	34	35	47	440	358	18	12	21	72	6	10
KIAA1524	61	220	163	532	321	129	85	118	133	164	234	198	83	318	159	134	71	511	112	26	613	129	209	336	385	328	144	151	46	75	175	401	461	127	43	291	59	759	203	218	303	83	222	204	163	118	299	96	182
KIAA1522	6922	4680	7194	2120	5415	8681	4683	5442	2193	7462	4949	4057	5879	6097	7975	6265	5206	4220	3115	9467	4122	5177	6103	3748	5783	5868	5045	3198	6597	6645	8483	3265	3930	5934	5963	9472	5603	5563	5767	5462	4162	2861	6167	5538	6444	6552	10165	5768	3439
MPDU1	1067	1231	1658	660	688	483	814	1803	1361	678	1413	973	1640	959	945	693	680	581	1562	2843	785	1858	734	650	1613	1281	2201	1045	1402	1160	741	1039	568	369	1025	1215	1021	425	1554	1753	1275	1345	1394	656	1675	1264	1677	1386	657
KIAA1033	698	756	756	1411	1735	1512	1106	888	909	683	1130	691	1002	408	1038	853	869	2562	1157	369	1287	1492	1473	1166	487	1578	455	688	1211	918	1287	558	446	1379	811	780	952	1424	1105	1199	1595	1380	1397	1285	916	954	609	929	1501
LOX	1645	1363	2298	298	2330	572	2008	51	978	1421	2621	769	227	146	190	1540	134	657	2537	46	1254	992	1631	2169	560	1213	984	256	208	1080	1465	2894	2522	1170	384	2965	2270	1493	852	303	2244	827	1172	933	915	334	459	961	164
LPGAT1	1937	1458	1744	2911	2696	3147	2296	1286	2411	3382	2110	2000	2554	3171	1367	3868	645	4314	4118	1100	2859	1897	4669	1565	3414	3649	2208	1478	3471	2008	2140	1128	5266	2535	1149	2300	2295	4879	3085	1300	2835	2875	2981	2124	2049	2658	2202	1603	1837
SEMA6D	111	49	104	54	88	404	300	39	76	268	172	54	127	43	231	157	58	54	412	150	40	89	195	71	39	66	161	43	3557	92	137	365	728	51	232	65	178	150	70	30	513	196	77	274	85	120	28	375	78
LRRC29	33	28	90	19	18	97	78	49	62	30	40	52	52	31	39	25	52	78	31	68	33	49	19	23	26	15	73	47	109	38	46	37	24	38	47	65	35	17	53	50	35	28	19	29	31	21	39	37	135
KIAA1529	60	134	43	62	31	13	89	213	11	61	86	81	43	35	226	133	258	262	210	43	56	56	118	54	41	155	33	142	82	132	103	43	106	125	53	104	18	47	86	150	69	103	105	80	56	52	80	81	104
PRKX	322	499	418	1448	1245	185	407	606	248	703	589	708	217	290	732	697	337	1829	284	41	4704	288	299	1239	674	1036	282	646	122	231	785	1419	256	1257	156	185	376	1576	375	312	484	536	702	587	266	491	402	362	395
C14orf138	87	169	109	116	132	59	117	125	74	79	156	84	112	64	107	174	125	86	113	145	108	95	122	95	138	127	143	234	118	132	69	105	179	152	99	366	96	64	73	126	177	135	94	106	114	154	192	122	167
C14orf139	56	120	40	36	82	42	162	34	76	63	110	112	58	53	100	155	80	52	167	23	291	89	76	34	38	62	137	52	32	77	68	365	110	52	23	76	101	40	75	33	88	140	87	157	95	65	37	170	92
GCNT2	311	629	87	1130	92	247	480	170	63	485	319	327	347	321	72	164	400	3224	289	533	2228	370	149	1056	329	620	274	336	63	105	851	548	8	1552	156	997	175	2482	109	156	759	595	573	451	323	184	240	388	39
C14orf135	609	1229	813	487	1593	477	1007	916	565	856	1144	616	903	549	1070	867	672	793	792	486	543	819	1020	607	263	1387	724	1453	915	1338	548	979	1120	765	849	654	1022	625	857	1125	1290	791	883	556	543	648	897	945	852
LOC440957	132	136	197	111	78	82	112	105	315	97	68	76	152	70	97	79	155	66	102	431	106	124	70	147	201	49	171	81	185	72	164	143	129	383	131	96	96	97	81	83	82	91	52	161	34	178	45	138	164
C14orf132	687	906	405	4	2449	361	624	351	536	1592	1025	270	195	217	1207	840	271	16	3946	511	230	549	1752	129	223	983	352	201	109	1136	361	516	1926	34	83	394	1412	221	70	686	575	355	923	534	995	36	383	553	252
ZNF165	72	149	168	90	145	197	49	286	406	104	78	146	121	242	201	171	158	69	178	150	204	232	93	100	2	211	98	88	91	58	70	73	269	198	119	121	41	168	111	138	139	38	75	79	46	70	183	47	339
LPCAT4	238	198	235	315	266	241	323	176	311	265	270	462	190	342	339	268	193	179	355	173	389	218	307	225	1001	116	407	369	245	212	306	304	629	371	438	270	361	183	381	244	154	226	143	293	395	172	206	308	366
LPCAT2	392	320	445	355	757	195	755	53	628	630	789	453	349	155	434	468	87	669	294	60	456	318	500	498	168	206	271	287	355	444	564	666	928	1223	244	329	869	396	390	171	806	668	900	663	379	268	191	443	357
LPCAT3	1332	1719	1567	2852	928	2016	1281	920	1434	1568	641	1001	1625	1316	2232	1118	767	1002	904	2380	741	1577	1404	658	2149	965	1133	1557	1322	1778	2127	1084	3146	1859	1789	2912	1712	993	641	2421	1194	1497	1661	1007	1307	1152	1879	1636	2659
LPCAT1	1670	1763	1938	3159	1387	2418	1514	1367	1691	2925	1891	2361	1761	1531	1456	2956	1113	918	1835	1226	1698	1803	1416	2863	1379	2513	1488	3974	1647	1072	2235	3393	6018	894	928	10626	2184	1920	1862	1172	1907	9653	2119	1250	2815	641	3610	1762	1544
SPNS1	1213	1242	795	637	636	1531	1063	1548	880	980	654	1011	944	1166	629	878	799	498	773	470	620	1109	839	1310	768	530	1639	2106	366	1224	877	902	1007	453	1270	1003	888	835	745	2049	974	529	597	642	1052	838	1618	656	611
MID1IP1	889	607	339	821	519	1363	524	21	583	948	506	979	661	924	117	570	26	639	732	615	407	308	475	190	926	535	796	489	450	302	756	395	1233	369	61	1757	640	317	806	584	516	789	660	670	1133	816	1239	523	461
PIGA	170	226	153	318	235	206	171	192	249	144	229	186	160	179	191	214	191	295	285	124	346	224	219	158	402	185	200	193	132	210	185	351	445	419	160	348	202	364	183	202	277	214	276	171	348	335	257	223	281
PIGB	344	281	346	229	222	261	327	244	338	264	266	293	329	402	369	177	263	398	318	341	181	326	369	110	148	413	224	184	407	269	238	184	235	630	307	203	227	139	328	196	269	333	162	268	238	172	200	288	491
PIGC	1176	766	894	1024	754	535	1024	587	951	1324	728	685	680	1305	625	1532	602	871	1252	1116	979	561	1083	823	870	963	1814	1048	559	518	469	1004	966	2386	730	666	1237	1055	1327	766	721	747	931	617	628	712	1103	1462	650
PIGF	356	344	268	221	263	90	272	381	313	338	267	285	363	341	321	364	329	306	372	554	185	270	269	422	501	297	306	195	235	403	262	434	272	313	446	281	299	269	272	307	237	137	387	220	193	216	181	373	235
CALCRL	448	450	1053	607	994	118	1243	249	1511	604	510	596	642	606	603	683	615	304	405	206	453	954	918	536	154	748	468	298	552	528	1327	731	154	726	581	743	907	376	695	306	1280	997	578	1001	299	1295	309	1166	807
PIGH	334	498	457	221	373	189	302	498	282	352	360	282	579	284	570	421	568	132	455	1015	161	385	393	168	174	301	418	618	612	369	166	365	185	284	747	202	403	118	297	318	354	460	427	178	188	295	427	460	642
TBC1D3	177	234	245	170	235	515	452	379	302	113	388	287	209	287	392	240	814	387	281	226	208	364	596	200	191	227	271	263	308	367	176	82	233	269	226	122	148	264	356	306	656	258	114	477	332	190	386	209	551
MGC70857	402	573	562	500	582	297	315	1073	425	378	188	872	203	569	927	527	728	422	561	509	220	344	191	380	264	245	536	359	417	508	341	624	602	267	851	239	336	649	239	387	233	203	235	568	336	311	1033	253	477
PIGK	763	789	1003	681	828	1596	592	728	685	1178	841	496	1299	938	1027	1580	641	1070	821	1254	540	919	1107	819	758	810	846	641	1816	1111	1054	2135	1437	585	1067	1113	975	721	841	504	1064	1962	1313	849	496	858	2110	1200	683
PIGL	21	85	30	51	62	121	22	214	59	27	37	60	92	28	65	49	121	17	70	61	40	160	34	39	63	41	47	100	89	95	52	32	19	66	35	29	17	50	44	121	60	65	22	51	69	84	67	43	281
PIGM	790	844	589	501	696	645	847	563	1008	749	794	435	574	1166	498	632	681	919	1630	851	567	483	963	573	622	930	971	708	617	513	519	689	677	999	701	523	968	721	957	766	655	1052	1223	747	474	480	923	1001	507
PIGN	902	606	652	694	706	579	453	754	632	941	1035	392	1695	827	873	855	1079	504	1060	631	830	603	1347	610	379	1002	602	758	1126	1628	461	1021	427	1857	941	984	1154	2972	728	820	1080	671	1121	733	390	285	358	1197	897
PIGO	1009	1089	578	1453	958	1057	945	1323	437	1296	1181	544	1233	988	1141	1300	2394	572	1241	1321	567	714	1271	1278	1094	1646	721	1760	1564	1487	1222	1086	591	519	1449	736	878	1279	1368	1295	999	894	13963	878	771	786	1158	1265	762
PIGP	282	347	547	292	194	325	193	528	800	288	253	265	356	657	417	441	656	254	581	445	357	272	261	253	184	196	245	577	376	488	208	292	533	912	622	248	374	214	302	480	234	299	297	195	142	244	171	258	926
PIGS	1600	1525	1113	941	899	1463	1863	1490	1064	1596	1705	1652	1668	2702	1166	1734	3208	2109	3100	2023	2114	1111	2416	1165	1108	1142	1043	1163	1528	1446	1174	1723	1129	408	2511	1903	1617	941	1646	980	5492	1671	3300	1167	883	944	1815	2020	531
ILKAP	373	571	429	499	378	215	385	407	430	379	318	509	407	426	461	329	279	400	357	660	483	361	271	372	616	593	443	557	384	320	245	450	574	287	344	472	268	287	415	588	342	374	393	355	550	347	463	412	233
PIGU	680	1158	736	593	836	654	493	1226	797	595	613	620	712	413	1972	518	636	681	663	707	382	758	688	567	1179	519	908	1001	418	802	423	953	770	577	661	730	447	522	524	683	924	316	784	365	670	431	1270	580	731
PIGV	772	455	559	144	292	511	757	564	359	504	458	258	862	356	685	722	754	644	494	714	242	318	632	591	437	259	664	374	997	910	239	266	239	734	1367	315	873	196	565	370	417	268	485	294	212	282	306	662	630
PIGW	145	424	289	153	395	202	164	368	509	173	237	157	173	402	226	240	756	604	320	189	215	352	228	463	504	201	151	312	234	169	125	546	373	237	461	168	204	184	142	360	358	279	286	284	115	249	289	113	331
PIGX	811	1000	1299	587	604	1426	777	1104	729	1200	869	1225	1410	614	858	1668	888	978	1849	894	514	1444	869	1087	632	902	1029	649	1178	654	732	791	1334	872	1507	1376	662	598	1372	420	1490	826	1300	584	583	891	1564	747	2623
PIGY	1317	1552	1587	1851	1657	1350	1240	1777	2124	1337	1447	1298	1468	1080	2180	1205	1784	2451	1257	1672	1938	1699	1192	1425	2106	1054	1383	1878	1557	1113	1114	1882	658	8100	2092	808	1671	1258	1378	1247	1272	1317	1014	1231	933	1741	1231	1960	2025
PIGZ	184	152	125	20	71	273	166	126	67	124	71	84	85	192	28	157	91	172	44	44	215	39	70	211	88	26	143	24	272	79	119	119	145	110	101	210	58	104	75	91	92	218	211	31	30	32	112	134	349
TMEM80	278	481	387	161	94	395	254	642	372	322	292	369	429	365	496	221	843	280	202	409	347	428	252	231	258	218	500	260	571	314	130	170	262	404	650	76	697	66	329	252	281	265	115	472	188	264	479	355	1202
NDFIP2	592	496	790	528	662	454	688	460	764	535	937	397	876	1057	811	899	1101	882	686	582	340	1127	1071	593	531	971	463	469	837	871	418	691	451	1304	1164	485	920	348	877	419	616	497	648	559	767	445	368	789	835
ELAC1	108	85	81	127	65	88	120	32	51	114	80	54	92	56	34	138	46	90	144	183	218	32	85	103	64	111	74	46	142	75	47	126	199	354	120	52	90	177	125	26	67	100	51	92	38	44	23	127	163
RHPN1	717	867	702	457	490	665	532	1293	509	554	491	1857	428	1493	1437	344	855	297	480	789	190	580	255	125	327	482	937	597	475	810	1652	102	1220	136	1032	340	276	228	633	1728	287	270	299	1186	1314	863	1162	334	552
INPPL1	1470	2036	2083	2431	1914	3557	1699	5465	1085	1203	2876	2533	2120	2161	6477	1951	2669	2887	2507	1379	1767	1697	1271	1736	2419	4327	1986	2328	2323	1851	1957	1022	6471	1389	977	4909	1702	2378	3292	1560	1381	3822	4022	1873	4638	2261	2073	4623	2904
OLR1	248	659	445	1113	1591	563	493	9	413	68	534	744	254	72	706	610	47	965	260	39	654	405	601	158	275	293	289	155	272	350	406	23	92	122	173	771	399	163	950	204	611	452	751	302	695	671	136	126	477
RHPN2	771	992	236	510	769	1230	234	5832	1416	917	612	874	573	248	1471	1449	1849	2094	409	352	220	3534	1289	974	689	1220	251	600	356	1795	655	523	660	1629	575	858	1380	645	273	1197	1268	315	293	713	1713	209	978	737	974
SRRM1	1534	1654	1260	1620	1742	2370	1555	1353	1350	1870	1807	1296	1932	1550	1851	1341	2003	2556	1071	1736	2472	1571	2466	2217	2492	1587	1449	1662	1881	2076	1604	1565	2242	2737	1706	1761	1417	3176	2605	1967	1659	1528	2022	2291	1839	2195	1315	2291	1162
MGST2	815	628	1788	344	468	446	570	654	1320	559	585	512	551	633	1714	458	749	424	788	729	363	905	676	264	587	525	1015	921	932	554	658	330	548	2965	1375	324	623	111	838	998	606	510	872	381	659	547	532	694	1098
SRRM2	10235	10321	6511	8645	15325	22304	10950	27998	8358	14807	13709	19505	16950	14566	16124	9579	13224	13265	15223	4711	17567	11814	14512	9230	6999	11256	13102	12608	12454	25423	15783	9502	13846	5943	11517	10316	8223	9506	13705	23311	15969	12199	10089	21372	13137	15039	11167	10916	7399
ITGAE	183	291	110	1127	378	129	212	311	200	133	222	384	240	89	135	262	118	202	219	272	253	311	277	155	501	354	280	154	228	146	258	157	144	156	121	277	175	142	200	327	235	253	222	187	274	355	316	242	223
PDK1	186	279	135	413	354	147	188	304	278	165	168	574	594	259	180	435	221	581	223	274	854	272	317	2070	900	290	226	116	683	336	256	626	613	1069	126	495	175	1277	336	166	356	713	950	667	352	339	217	274	226
SEPX1	964	720	814	319	339	474	762	645	603	428	460	691	648	897	375	477	375	835	703	963	1168	833	468	240	1324	402	1491	825	318	782	616	467	651	724	1225	997	522	299	511	703	317	292	793	627	817	613	794	452	693
PDK3	226	228	357	615	404	544	239	229	340	287	267	513	334	186	153	136	229	1537	348	391	745	360	396	537	629	246	300	254	536	304	216	1487	306	412	242	549	238	463	268	189	297	279	429	274	576	264	281	202	379
PDK2	1083	702	929	210	600	1183	1201	1170	1522	993	584	1027	1309	1371	804	865	2559	508	808	1047	459	785	1110	363	461	226	959	1292	872	1379	1039	639	2980	483	1689	507	963	248	716	1069	1021	811	203	833	1022	478	968	1142	866
EBP	585	802	1377	739	448	543	547	615	949	773	650	921	536	1043	668	940	998	401	362	1273	748	744	496	614	4008	315	871	711	367	367	494	1538	1170	738	616	960	791	572	742	569	622	352	252	521	592	1287	2535	728	730
PDK4	2460	413	526	3202	3753	428	864	2284	883	860	447	954	398	299	435	92	1213	77	314	105	1236	715	386	102	610	186	477	835	163	305	584	864	932	1480	600	743	2070	263	1085	439	908	541	160	165	670	189	215	2011	641
LNPEP	205	257	129	257	827	622	258	228	297	442	619	185	508	283	215	174	221	783	1053	75	412	161	958	187	142	528	98	63	318	425	503	195	447	33	156	504	293	316	379	243	2642	449	521	1021	342	254	131	223	108
MYO5C	1230	1086	815	391	1117	3652	1635	1836	790	1107	1903	786	3321	2353	2134	726	2012	1508	1579	1877	233	1193	2226	454	541	2959	443	636	2771	3411	2551	396	846	834	1718	958	1223	566	2021	2020	1215	2330	1192	1965	1039	1694	1015	1353	1048
ZNF292	438	484	659	1127	1819	1369	907	1985	984	712	829	1041	1165	838	641	1294	608	1330	1569	227	1918	1788	1083	1713	189	1906	536	386	1111	1729	1111	870	1091	3441	701	702	909	2325	505	1129	1248	1297	1265	1527	1125	742	714	1027	965
SEC61A1	10202	7496	12323	5408	10339	10731	7745	8080	12014	9490	8490	8317	7423	9677	8304	10932	6497	9786	6936	14265	10545	5424	8862	40408	16278	7552	9046	5325	10181	6285	11939	13068	8233	10336	8830	8805	7971	12451	6544	3347	12165	8151	14281	8088	8599	6969	9969	6717	5805
SEC61A2	72	137	196	143	135	229	131	232	294	155	201	198	177	224	178	177	119	256	124	134	172	233	107	181	250	170	151	293	115	112	200	84	341	105	125	190	56	368	234	318	201	145	158	148	153	199	257	88	640
ALPL	488	181	252	200	303	52	328	523	195	312	92	569	97	104	286	361	498	182	80	1861	1850	156	139	207	278	56	598	170	214	111	246	934	75	1672	129	594	270	133	98	98	187	133	41	241	273	220	136	613	272
PECR	191	153	198	110	159	271	215	238	211	154	199	152	338	235	308	131	269	27	491	149	146	240	371	136	339	144	178	226	270	176	97	93	206	236	253	152	150	79	286	215	352	193	211	157	316	202	323	156	281
DDHD2	628	1222	853	937	723	1757	966	1667	3188	995	1217	761	938	766	623	642	4691	888	542	451	2030	2265	1232	2022	1257	738	582	1633	1560	1990	738	594	1442	1239	2453	811	1100	2562	896	1040	844	1109	571	918	708	489	587	521	2434
TBC1D5	1459	940	816	926	1359	1835	1371	1636	892	1360	1530	1425	1814	1449	1493	1880	1544	1584	1707	528	1864	1085	2330	1905	828	1490	785	1225	2134	1665	1571	1941	1826	2640	1306	1117	1522	1327	1098	1111	1173	1416	827	1511	1310	1039	645	1708	1108
NAPRT1	850	1656	786	422	397	490	640	816	906	411	525	993	743	61	1225	398	33	317	640	917	299	267	484	523	556	603	987	226	409	948	619	764	79	388	1305	732	330	296	818	814	237	223	403	916	1341	1578	692	292	100
MGST3	2039	1932	1417	1001	1707	1387	1417	702	1897	2041	1108	2007	1455	1016	1728	3843	572	1658	3308	2303	1368	1257	1721	2675	1077	1185	4067	1918	676	810	950	1554	4419	4591	1143	1497	1846	2788	1221	888	2593	1121	3014	1095	2206	932	3024	3085	3272
ZYG11A	62	178	151	341	167	399	129	13	13	58	67	85	18	59	23	70	34	184	46	75	285	15	120	168	121	22	126	33	4	24	46	34	46	68	31	208	21	424	217	373	119	203	207	119	141	14	579	30	51
ORC2L	397	407	306	489	589	320	412	483	354	481	557	426	529	451	508	561	426	528	615	360	629	410	555	321	605	636	363	547	614	492	479	354	322	552	484	463	306	323	511	584	579	515	580	589	436	492	339	465	389
OGFRL1	401	180	321	2443	628	1085	410	711	238	344	334	268	632	220	706	412	262	2542	100	151	1546	577	1829	761	261	509	338	408	310	480	417	4697	360	4635	837	455	584	2043	234	335	492	990	469	353	385	241	655	373	533
PUF60	2657	3873	2402	3370	3408	2192	2022	4580	3992	2760	1941	5248	2052	3777	5363	3315	3990	3789	3842	3391	2709	3459	1745	2338	2160	2246	2397	2559	1735	3556	3502	7378	3516	1264	5427	1400	2592	5153	2207	4417	2166	1623	2605	4629	4471	4261	5533	2303	1540
ZFAND1	397	576	320	852	946	497	374	1055	1042	443	340	614	552	453	1505	1042	1074	552	309	463	607	751	481	1092	935	469	342	709	1026	721	254	522	559	807	1587	284	567	750	407	523	768	602	515	852	589	610	599	571	924
MYO5B	1886	1569	1752	259	1299	1145	1637	2712	1983	2784	2334	383	3274	2528	1801	2469	2330	2560	1595	1672	2442	1916	1876	2793	1008	3150	1137	1745	3155	4691	1854	591	1351	2957	2168	3294	2328	4278	1660	1507	1107	1101	2530	1312	1662	1086	731	2358	2224
PECI	1580	764	2078	658	1133	865	791	1425	836	1789	1181	1561	1764	827	992	522	1661	508	929	4327	435	1244	612	669	741	1264	1004	1347	1863	1053	1221	944	977	333	1030	1118	1057	73	1306	934	1243	1412	1325	1043	439	913	1435	2192	1177
PPID	730	647	649	1009	526	734	662	818	1193	701	888	825	738	848	1195	575	879	815	965	927	933	676	664	732	489	746	708	1185	555	670	669	772	749	1091	942	1222	641	472	691	1428	721	668	661	629	605	934	653	801	794
PLVAP	2686	1651	4136	1832	2094	640	2721	1119	4481	2253	1147	1779	2008	2538	1931	2171	2423	1073	1169	1780	1593	1431	1519	1727	1596	2069	3565	1237	796	1576	3643	2809	825	2395	949	3001	3381	1056	2650	1350	1641	2180	1643	2023	1863	3875	1761	3862	1543
SLC39A13	1003	1049	1244	547	663	1105	1283	856	775	759	1083	1200	846	690	881	1011	1292	644	709	859	522	845	659	848	523	682	1363	1057	652	761	801	665	598	481	720	1032	1216	599	838	710	834	572	770	651	1242	757	1097	700	1596
SLC39A10	623	484	602	736	1326	571	1057	547	774	1143	1071	682	815	1050	903	1000	549	972	2353	481	679	604	1270	936	294	1088	776	509	522	712	766	744	346	1652	657	549	907	769	716	447	1163	890	1042	860	575	799	476	933	1622
SLC39A11	1905	835	1701	493	2404	3043	1559	699	1942	1798	2046	1616	1590	1562	1624	2829	2025	1491	12087	5194	545	1000	1180	686	3661	1433	2152	988	454	1489	2438	415	434	820	3874	1619	2502	314	1114	604	2349	1498	3609	1044	1496	3211	3540	1119	2739
LOC96610	13794	29135	7927	47409	2480	1238	7843	664	1873	5975	8076	19892	12976	4125	2087	9746	344	23094	1088	371	53780	1462	8592	3474	3800	2149	9833	1024	1747	15025	7221	3486	178	1100	2207	1163	27451	1265	10643	1554	5394	33266	2739	19557	1550	88961	1715	3374	11264
SLC39A14	1910	1379	1186	1038	1442	2552	2055	785	1379	1597	1350	866	1205	464	796	1301	503	2077	1070	1088	2244	1235	2192	2431	988	1428	844	1450	2575	956	1116	1677	821	1720	852	1846	2278	5161	1123	1064	1255	1303	906	752	896	974	477	1032	1444
CEP120	361	806	431	395	472	407	402	657	720	566	749	387	717	567	658	586	553	451	821	279	396	871	769	292	277	525	272	361	516	650	573	316	1066	239	504	459	558	305	553	599	842	701	488	600	511	573	284	470	814
MTMR10	657	565	596	710	699	979	784	1379	801	741	663	528	955	1258	832	612	1298	450	609	999	535	746	770	318	307	1101	471	713	1171	1073	850	677	808	956	971	761	612	438	584	851	775	1047	714	825	644	611	278	920	922
EIF1AX	1621	1620	1824	3059	2121	1691	1732	2862	2531	2214	1567	1712	1916	2353	2427	2199	3280	1357	1076	1706	2091	3053	2453	1281	1461	1738	1463	2059	2951	2894	1633	2212	1827	2106	3394	1350	2763	1633	1925	1880	2311	2428	2307	2419	1078	2893	1386	2664	2113
NTRK2	1626	342	573	644	708	4778	1029	87	787	2002	396	716	1813	205	510	349	180	2357	198	46	1202	493	1174	329	73	233	817	294	41536	597	665	4631	138	6889	470	350	1438	742	511	373	2544	687	102	1222	372	277	188	1031	252
ARHGAP23	596	467	674	150	364	176	816	142	424	570	513	482	382	792	231	456	210	442	389	237	603	435	495	420	294	315	783	230	314	320	714	501	149	223	236	691	515	292	320	260	633	574	335	788	322	772	274	534	826
ARHGAP22	101	86	71	87	87	74	185	3	65	29	118	100	65	22	79	112	12	123	30	14	141	31	49	93	29	27	102	49	58	54	128	56	107	21	13	86	42	78	65	54	63	97	45	122	93	56	79	35	55
ARHGAP21	1498	1112	1167	1331	1807	2708	1767	1512	1494	2152	2714	1074	1286	1365	1290	1282	931	3512	2079	543	2639	1461	2364	6694	1593	1330	737	1293	1837	1413	1893	2109	2417	2984	1015	1267	1914	7817	1091	1183	1474	1934	1769	1607	1912	1262	1187	1542	3120
ARHGAP20	55	56	69	19	62	33	71	3	42	57	121	72	14	7	22	45	9	41	62	5	112	31	95	13	13	37	49	20	65	40	96	115	15	12	13	65	125	17	32	14	140	66	32	49	83	29	21	97	12
ARHGAP27	479	520	370	580	646	723	682	31	199	353	617	343	344	407	281	559	190	1164	374	209	917	133	613	663	327	419	568	232	227	376	584	341	296	317	208	734	186	461	675	562	402	509	445	1056	448	319	613	265	548
ARHGAP26	1389	497	286	629	625	447	906	73	178	381	440	320	326	125	286	266	135	876	121	288	1002	138	1325	391	918	694	321	115	164	204	482	474	303	167	152	374	607	264	288	97	347	375	1300	500	948	552	284	426	234
ARHGAP25	244	591	405	735	499	176	521	93	210	173	304	621	261	71	325	268	64	618	89	68	923	126	217	157	195	181	215	138	160	221	280	167	413	132	116	290	258	87	342	151	351	482	255	998	260	579	99	163	343
ARHGAP24	211	284	217	108	381	150	1010	19	213	227	248	196	100	79	169	216	73	95	136	68	264	80	273	131	84	86	248	207	91	160	228	446	442	385	83	405	302	181	197	979	355	315	209	243	124	166	105	292	109
NARFL	777	685	767	237	379	1011	743	1061	469	633	470	642	1110	929	576	382	431	407	729	1078	352	993	440	223	732	458	1554	1022	413	807	562	501	446	259	953	542	599	560	685	2210	476	316	489	817	632	868	1286	473	416
ARHGAP29	1582	1350	1921	949	3058	5578	2344	1193	888	2309	3024	1227	2943	999	1141	1816	620	3250	1595	1023	1960	2076	5754	1401	908	1930	1319	2814	2804	3277	1980	3822	4008	371	1370	2723	2690	472	1901	1746	3324	8541	3359	1783	5459	2449	1676	2996	1016
ARHGAP28	230	304	284	82	265	58	423	3	118	173	573	77	44	39	31	445	5	492	256	1	212	85	343	118	54	84	220	26	33	137	222	240	48	111	43	266	324	191	91	39	323	224	125	160	50	42	72	92	30
NFKBIL2	226	388	122	467	487	245	127	292	172	379	175	826	161	332	570	507	325	368	115	84	660	257	240	353	242	233	248	326	127	275	516	604	991	102	229	184	129	546	305	649	218	72	312	1180	435	288	687	182	138
PCGF1	180	311	334	285	183	159	241	183	341	210	248	261	199	251	282	161	267	166	296	438	209	160	172	251	382	229	366	297	187	166	164	246	281	301	197	252	201	261	261	352	169	159	262	127	366	263	422	293	157
SYDE1	467	380	428	101	180	197	484	79	317	275	295	233	101	135	115	402	120	98	193	78	581	162	281	230	164	175	510	151	122	290	418	341	97	99	91	412	347	275	141	97	229	199	236	231	188	143	148	276	63
DDIT3	207	361	539	271	217	438	301	393	1278	178	314	212	196	409	251	291	505	161	261	437	231	317	179	288	599	195	463	881	161	159	190	98	1684	279	234	595	253	405	322	386	204	177	161	168	1992	307	432	164	928
DDIT4	4608	4665	2216	1052	2123	5764	2094	1178	1868	1598	1071	4227	3209	1543	820	568	520	2302	3587	990	2503	888	794	2445	1891	5765	1039	572	336	1748	1185	2339	1629	762	524	6002	8753	3369	2443	738	1615	1010	825	3906	5093	1547	1654	725	307
NFKBIL1	642	531	703	292	158	244	415	409	264	550	341	382	397	523	360	297	655	274	314	644	194	313	150	478	409	275	663	283	291	250	354	456	708	169	197	341	277	570	412	417	225	169	146	260	282	378	578	376	179
NKRF	226	289	309	907	524	329	255	427	391	328	366	459	243	275	367	846	462	260	429	226	475	592	419	435	856	285	223	323	368	290	275	559	509	530	321	221	351	590	301	296	286	328	274	333	220	521	292	280	434
PCGF2	1308	943	1726	71	809	1166	1548	862	1196	1356	914	1303	816	1417	1655	931	2992	789	1981	1362	266	551	1325	730	1642	1839	1698	1040	966	1054	907	834	1083	332	1096	766	1028	166	1425	1115	806	675	432	1062	859	647	1747	1262	364
TMEM84	57	16	181	3	24	8	22	82	1091	119	10	27	684	398	48	1352	21	11	95	323	1	55	68	62	4	207	116	30	1266	96	73	18	372	47	69	274	36	7	56	359	58	122	42	90	30	4	20	136	114
SMAD2	2178	1834	2265	1678	2215	1397	2043	1900	2317	2346	2355	1564	2019	2100	1624	2693	1992	1402	2516	1298	2529	1734	2610	1948	1129	2370	1602	2063	1494	2812	1378	1568	1974	4398	1802	1898	2428	2581	1881	1776	1849	1468	2273	1831	1380	1165	1193	2231	2477
MYSM1	70	106	86	121	399	328	118	218	77	150	308	66	246	41	281	68	132	300	88	21	188	133	200	164	63	235	39	45	320	273	326	120	237	61	142	114	109	305	138	221	217	516	218	242	132	219	150	188	73
ATG2A	807	524	421	867	597	1444	640	484	584	446	476	766	536	1133	501	772	944	835	547	825	979	661	725	511	644	404	732	944	982	897	618	533	1365	140	616	908	531	671	695	605	855	748	823	907	1581	897	618	663	337
LOC162632	57	59	8	198	362	57	159	1097	25	125	26	70	291	8	730	47	110	72	1483	15	69	17	91	455	40	161	301	88	317	54	313	158	23	683	152	22	192	20	66	45	144	123	201	48	56	46	50	15	5095
ATG2B	735	906	668	476	1288	1133	617	1600	553	926	813	628	1636	896	948	615	1072	666	1456	459	842	924	1488	503	312	1052	671	1008	1763	1451	856	895	1023	597	966	1018	1101	496	702	1124	1260	1385	947	854	721	623	579	1073	1247
PPPDE1	1361	1270	1098	2521	1884	1058	1530	426	1342	1411	2736	1941	749	747	946	1432	537	3118	2155	918	2497	917	1706	1767	2166	1861	1876	802	680	863	755	2622	1365	3890	891	1491	1187	3756	2645	486	2832	1288	2415	1075	1175	1246	1473	1768	1070
PPPDE2	301	145	240	300	273	157	171	255	445	199	153	294	243	125	404	273	323	315	294	280	271	141	157	318	485	216	220	151	366	108	306	354	101	625	271	205	213	315	122	114	192	201	208	281	159	190	194	189	478
BMP7	101	270	269	46	13	27	324	8	54	115	243	43	50	8	2	191	14	750	169	1	160	682	99	887	8	118	83	39	8	66	144	606	225	1	11	93	145	625	12	1253	139	26	291	626	12	6	29	105	414
C1orf38	359	562	263	828	598	298	384	47	244	132	440	391	242	72	261	347	74	801	127	108	1995	211	202	449	358	132	191	137	228	219	262	105	124	97	185	464	368	233	314	151	252	818	296	613	340	682	98	135	343
BMP4	438	433	445	7	49	628	329	18	96	225	525	127	94	871	198	204	36	13	78	43	65	146	324	85	1279	552	200	47	68	84	101	1151	42	13	50	115	731	31	821	19	137	260	182	81	256	56	148	228	383
BMP1	1233	908	1743	257	741	582	1471	157	803	610	1514	662	246	287	214	766	259	548	754	150	850	544	748	769	616	567	1909	778	177	513	1306	852	737	383	168	1767	854	892	657	497	713	368	655	415	571	371	416	771	470
GPR4	213	155	253	150	210	52	249	93	351	178	80	254	149	192	189	183	194	135	101	74	209	180	181	209	142	164	334	109	139	150	308	220	82	172	93	396	160	86	138	103	184	222	150	223	137	579	98	138	212
C1orf31	467	304	470	704	298	211	283	269	550	404	317	448	263	210	305	313	333	548	492	587	357	274	356	285	597	332	530	557	179	173	103	475	247	1249	343	134	362	338	669	282	274	260	305	222	189	347	621	691	424
RLIM	1309	1671	1555	1984	2191	2489	1297	2061	2859	1685	1761	1807	1786	1949	1770	1685	2379	2261	1466	794	2485	2164	2484	2581	1199	2471	1056	1225	2391	1840	2098	2432	2091	2905	1586	1765	1781	2015	1699	1654	2566	2037	2406	1648	1606	2080	1539	1569	1975
PCGF6	141	180	163	411	291	176	151	211	130	132	177	220	154	109	153	171	147	96	176	119	189	250	221	223	82	150	188	128	181	133	132	210	252	129	196	197	156	207	139	199	296	180	144	163	151	126	217	163	255
C1orf35	390	289	302	310	145	294	297	201	236	361	311	330	210	342	229	228	221	175	319	603	265	231	234	165	507	246	870	381	152	200	144	353	311	197	224	276	312	421	578	387	178	184	227	219	306	394	770	352	197
SSFA2	1228	1039	1221	2277	1785	1653	3919	1171	1533	1875	1687	1186	22751	2106	1421	1683	1043	4959	3461	2525	1428	1920	2163	2413	1304	3847	12095	991	3595	1689	2288	2426	1643	4555	1320	11007	1605	1380	3038	620	2532	1892	11648	2110	1756	2283	872	2440	1185
FEM1C	964	935	871	525	644	553	899	912	842	1345	1188	1014	1156	826	1096	1152	931	639	1955	1128	617	1181	1493	674	1169	1839	815	352	1010	1193	1124	808	1296	743	877	890	1231	816	917	976	1675	1053	2260	937	841	1044	911	1040	1134
TERF2	415	477	820	511	445	963	504	518	732	457	721	534	449	815	335	452	543	1023	467	389	623	565	493	475	440	388	388	407	860	370	597	679	495	435	417	573	548	694	908	388	581	702	451	581	378	584	451	521	540
TERF1	462	692	532	512	1157	515	483	850	920	581	765	865	444	764	2586	936	830	616	1104	354	404	915	642	660	708	677	441	757	682	839	445	1357	1036	527	1279	316	722	961	613	743	720	633	559	811	800	415	806	637	722
ASF1B	250	761	593	523	956	502	209	226	152	572	398	498	304	248	645	721	483	423	168	207	501	745	491	567	1678	610	623	1439	67	205	223	1428	1909	273	338	726	178	1029	619	809	454	101	611	404	282	313	1907	337	834
LOC344595	155	247	159	66	290	65	193	213	198	243	204	91	231	113	246	213	99	83	155	66	43	217	166	60	41	98	118	125	436	128	287	76	181	141	87	182	167	106	177	13	276	849	92	114	124	202	114	364	501
NDUFAF1	410	408	719	258	203	386	321	381	615	272	380	492	523	402	355	187	445	174	377	766	234	563	294	124	169	421	291	200	485	298	388	229	355	489	712	162	384	220	540	373	287	310	362	296	266	212	235	431	455
FEM1A	1220	1162	1370	1656	511	1173	879	1469	1212	953	944	1134	965	1064	1012	1461	840	527	852	1490	775	1418	817	925	806	952	936	1061	1106	1350	1214	965	906	1905	1623	694	809	1513	1050	1683	964	876	879	544	1215	1081	777	1045	490
GOLGA8A	131	310	186	625	171	573	726	1859	40	210	531	439	88	765	1957	564	1003	277	658	120	571	559	196	571	514	323	648	161	375	812	405	241	728	3919	88	275	175	908	393	705	423	359	78	500	181	337	440	287	2540
GOLGA8B	72	145	69	269	129	272	392	428	44	84	852	287	50	579	844	136	954	209	128	181	284	235	224	134	128	168	228	169	194	137	264	40	656	1925	116	165	86	499	134	186	202	205	65	316	119	507	139	220	1126
LOC100125556	73	91	72	28	91	85	57	82	48	89	33	42	43	50	166	96	54	84	71	92	85	25	77	85	52	56	63	81	68	98	75	63	168	52	133	30	65	52	49	62	73	37	134	42	78	41	88	95	250
PTOV1	2039	2418	3548	1595	1126	2075	1745	3284	3794	1838	1581	3869	1959	3198	2789	2182	3710	836	1274	3848	1039	2716	858	1216	1356	1622	3057	2449	1442	2099	3224	3300	1476	2042	2446	1251	1709	878	1691	3054	1341	1192	1076	1592	2868	10701	2607	2118	3309
RASSF7	409	583	608	457	139	924	938	544	256	400	459	437	491	684	528	234	479	222	276	1001	248	527	238	462	770	502	1261	468	251	712	407	177	432	397	381	402	407	335	601	426	171	160	150	506	1185	981	1427	200	566
LPPR4	34	27	125	48	77	11	85	10	107	55	31	39	35	22	28	30	14	39	20	11	101	45	77	28	15	20	46	24	21	53	92	124	102	31	41	66	49	28	88	21	109	80	23	118	34	65	18	97	48
LPPR3	103	175	105	0	40	99	8	761	512	792	103	183	33	242	627	180	593	0	52	13	43	83	91	0	0	1	38	56	82	53	281	10	1	0	416	11	51	37	315	332	65	313	1	4	53	16	38	184	58
LPPR2	878	993	1484	131	554	1382	1003	1188	569	995	780	944	739	1239	1354	970	1349	134	795	1081	296	515	676	348	758	842	1339	498	688	931	1032	1617	1263	426	1084	2045	596	563	698	695	986	862	1106	811	820	478	1065	829	1496
SPRY2	525	158	231	159	170	124	319	40	164	421	264	174	156	129	103	145	181	179	78	46	154	93	187	236	521	109	339	113	256	142	203	453	156	1381	77	172	320	125	275	75	236	247	162	284	193	183	39	573	89
RSAD2	1069	1692	2360	1786	2584	1002	602	16	2028	227	3632	861	225	43	243	710	407	7209	684	58	2699	486	617	925	1266	425	148	1438	353	370	546	186	353	49	1010	530	542	254	824	117	3181	550	896	1839	740	534	176	322	1802
RSAD1	706	834	949	605	543	890	815	1442	792	393	765	980	765	790	838	707	2647	406	912	1018	369	923	768	352	237	511	984	1500	673	884	704	346	1128	439	842	376	762	426	649	835	624	524	389	800	910	841	848	880	1506
ATP5C1	2477	3072	4207	3430	2829	2640	2145	3282	5419	4357	2498	4953	2988	4037	3430	2868	2620	3466	3099	4302	4192	3423	2130	2982	6797	3084	3273	4037	3437	1989	2758	3836	3794	6345	4000	3608	2523	6098	2653	2665	5084	2751	2974	2385	2609	3476	4657	2701	12596
NFS1	492	584	500	877	496	1181	509	1356	703	479	479	548	641	428	1676	371	733	447	1095	650	466	836	493	370	511	423	830	910	626	836	630	541	645	692	559	613	549	756	570	866	762	312	591	452	543	390	603	562	915
CHD3	3043	2541	3204	3806	2838	3095	3486	6560	2401	4282	4427	3506	4975	4067	3758	3304	5501	1963	9807	2962	3066	3659	3448	2427	2132	5439	3621	4155	7751	5189	4233	3380	3140	1935	1434	2794	2844	4720	3554	5119	3864	4354	2193	4524	5766	2857	2739	6790	2626
CHD2	1770	2030	1785	1571	2618	3362	2245	3160	1406	2462	2903	1896	2617	2358	2728	1915	2850	2624	2034	1636	2512	1793	2614	2396	2120	3103	1344	1362	2639	3584	2579	1714	2667	2352	1561	2844	1844	2678	1943	2554	2462	2746	1232	3333	3242	6167	949	2366	2229
CHD4	7007	6552	5539	9182	9596	8662	6228	6274	7526	8522	6793	4895	6550	5919	6871	5957	6368	9669	8019	6900	7060	6340	9904	7031	5360	11527	5469	8367	7048	8086	7985	6147	8458	3565	4874	9385	7813	11553	7101	12049	6366	5634	7562	8825	10887	4980	5646	6122	3881
CHD7	204	751	444	1155	2138	939	405	1264	732	568	746	1153	721	1638	471	1081	903	1340	432	385	636	541	997	2595	711	83	409	857	399	250	856	781	3179	1019	1048	331	415	2369	370	509	590	669	1302	1924	879	1125	1008	183	645
CHD6	1135	1695	1239	1409	1964	3293	1163	6170	2131	1943	3189	1358	1805	2151	2884	1229	2944	2029	2641	722	1728	2865	2290	2317	682	2921	733	2515	2271	3607	2037	2107	4490	2212	892	1639	1719	1898	1642	3223	2772	1896	1887	2056	2410	1385	1247	1843	2882
CHD9	603	500	809	417	1557	2603	836	575	1029	940	1602	609	884	806	532	717	826	3481	1000	224	1154	852	1663	1082	205	1225	404	1241	1765	1037	1850	1132	1264	1893	465	1009	923	831	1274	2825	1683	1875	795	1347	1222	1217	791	773	2170
CHD8	1845	2118	1704	1911	3259	1845	2048	3134	1861	2919	2871	1510	2339	1860	1847	2021	2691	1775	2495	1602	2190	1517	3195	1724	1667	3406	1391	2429	2291	3039	1631	2633	2720	822	1881	2241	2174	1967	2438	2973	2333	2475	2673	2179	2829	1452	2281	2438	1056
CAP1	8375	8315	7837	6789	12543	6950	7957	3552	6806	7041	9887	7229	6457	4521	7044	8400	3918	7684	5301	6202	7769	5723	7435	7808	10549	9553	7619	4522	5427	7741	8919	6937	5305	3042	7252	25035	7289	7585	7260	4872	7263	14682	18281	7583	7703	7745	13956	7315	4128
CAP2	453	858	1377	199	1271	185	392	2445	542	968	1207	838	421	289	1335	331	399	716	647	574	277	1304	592	1211	136	334	574	381	324	584	265	228	110	245	839	112	613	412	379	461	1425	1741	178	823	359	528	685	923	571
NPC2	3623	4702	3260	4242	3954	1894	4434	575	2803	2231	2895	3988	2897	1253	2673	4011	1207	1440	1245	1604	3751	2029	2624	2903	2890	1529	4317	3032	1340	2432	2424	3893	732	9635	3789	3404	5698	1123	2824	2762	2212	4434	2142	2611	2651	2771	3440	2637	3683
NPC1	871	770	608	834	1528	710	905	1045	1084	1142	946	707	969	639	787	1049	757	1273	1322	741	1332	936	1884	1881	598	661	800	704	880	1482	749	1479	996	1169	1045	2032	1126	1496	844	764	974	651	1636	1038	355	1189	1478	837	1005
SKIV2L	1099	1076	855	1453	1082	845	969	1268	1187	1000	964	1365	1049	1717	811	1057	1534	991	928	1446	1113	870	616	1544	955	1075	1114	1002	1059	1122	1230	710	555	368	859	1452	562	1362	1000	1829	1029	733	1000	1175	725	1139	984	984	662
TNFSF12-TNFSF13	59	209	257	232	217	0	200	4	119	15	12	170	7	0	136	201	22	279	0	109	361	39	65	144	146	23	237	0	174	0	33	134	73	925	121	147	163	39	6	0	145	335	88	161	0	70	67	10	226
C3orf59	205	346	161	49	89	32	350	244	201	313	327	253	52	64	247	181	491	74	73	77	126	178	119	197	244	349	116	148	81	288	341	369	98	222	220	109	273	105	112	130	121	260	122	182	112	190	125	347	113
C3orf58	344	313	326	1012	550	266	459	611	244	473	340	190	117	337	130	372	394	1352	150	110	504	401	506	1890	534	352	197	68	211	215	278	878	1717	1462	127	142	543	1205	523	71	284	291	154	319	310	252	249	316	767
PRKCB	158	405	154	418	370	54	291	7	58	89	101	447	161	14	63	133	7	227	41	16	846	55	93	101	69	128	41	27	101	178	166	98	10	34	41	114	157	29	112	57	166	434	28	1084	92	381	31	30	142
RAB3GAP2	1393	965	780	1765	1826	1586	1209	826	1173	1838	2351	1370	1193	1171	1221	1519	929	1280	3228	838	1759	1094	2794	1088	1407	2900	1344	1020	1438	1093	890	1174	1413	2362	1151	1344	1223	2515	1476	939	2035	1823	2131	1797	1714	1254	1096	2095	1049
IL4R	1519	1340	995	577	775	592	1642	448	548	1133	1537	1254	1247	579	453	1543	172	1976	796	173	1959	531	1215	676	1482	1370	1818	549	509	1387	1067	517	1006	94	485	1845	1295	662	928	1129	699	1594	1014	1391	1650	2084	971	856	705
PIKFYVE	453	532	356	701	1476	552	640	793	621	729	1166	472	978	514	844	639	805	1871	859	271	1377	662	972	617	264	1919	359	519	1255	1040	1022	665	2255	730	650	676	601	765	679	872	1116	1014	799	1220	815	707	458	977	561
C3orf52	154	549	547	117	170	265	388	265	180	286	497	80	480	409	94	120	427	434	110	44	74	371	46	69	50	792	368	267	95	372	561	117	155	95	240	379	140	150	756	267	375	813	170	100	156	728	646	358	654
C3orf57	48	581	88	4	2026	61	471	738	3	62	300	161	154	3628	38	375	2495	15	263	161	15	5901	652	33	1417	273	300	594	3	3838	19	174	163	964	159	2492	1220	3	414	3942	163	18	289	377	312	2	454	118	278
CAPS	711	1328	347	170	85	1069	176	361	607	476	282	258	146	709	577	762	472	1000	940	435	78	740	816	1346	93	776	406	336	104	480	798	193	571	78	227	975	82	121	1059	1493	358	62	44	230	7627	461	108	81	479
DYNC1LI1	796	1254	784	820	730	847	641	2611	1389	941	620	632	1083	1624	1154	552	1107	716	570	1509	1142	1668	781	759	1153	1304	959	271	1699	1106	872	1176	1459	1590	1208	601	609	1415	1376	1566	671	1112	813	926	759	1065	853	677	1615
DYNC1LI2	1703	1714	2584	1543	2489	3814	2170	2116	3719	2025	4226	1792	1649	2932	1788	1796	1833	6592	2190	1140	2919	2212	2329	2897	2124	2021	1683	1612	3192	1936	3855	2980	2301	4938	1517	3396	2467	2219	2724	2021	3071	3504	3044	1946	2246	1971	1750	2183	2466
TRPC1	63	88	103	18	97	37	196	40	74	69	140	62	44	28	44	168	207	139	172	4	43	85	147	367	27	80	118	58	32	98	104	117	104	65	17	119	113	69	46	34	117	95	100	93	90	56	34	110	602
EFHC1	350	993	323	165	277	247	384	626	325	387	475	482	499	531	657	270	277	284	588	372	120	297	364	453	211	474	482	727	543	578	254	145	688	383	374	190	271	273	327	248	418	269	191	200	232	393	477	317	947
CAPG	3695	4074	3000	3257	5229	1909	3461	2520	4144	2426	4659	3596	1656	751	1493	3382	4137	4671	3301	3534	5821	3824	2010	3703	4656	3837	4219	3518	2493	2199	1206	1392	1212	1785	3708	4974	2967	3544	5027	3289	3439	3286	3090	3167	4510	4197	4082	2583	2884
TPRKB	425	462	684	617	284	155	270	408	581	310	274	407	356	282	503	223	297	227	381	798	321	317	322	247	562	288	407	565	392	263	223	349	533	688	504	290	398	407	313	325	334	350	378	235	299	259	368	388	894
ETHE1	844	603	420	314	254	573	680	460	339	580	391	911	543	457	313	390	584	168	356	1063	307	712	316	305	896	210	824	416	459	476	893	646	198	1610	493	336	525	419	300	491	407	411	763	436	781	408	301	560	309
ABCG1	980	940	1604	593	693	197	913	2232	1822	840	929	1087	1083	1495	1611	950	1354	600	878	1364	517	552	741	373	1431	1696	1103	529	1923	2324	1689	868	1815	315	843	1055	778	133	696	3452	542	1219	862	1240	565	934	1157	859	854
ABCG2	138	30	123	22	163	28	250	136	83	162	65	135	105	35	80	94	210	11	51	36	29	59	182	58	10	29	63	46	263	134	78	97	65	702	38	36	230	2	27	31	102	104	50	322	39	56	18	183	184
PRDM10	219	246	193	294	423	357	220	321	183	231	357	232	229	180	762	236	297	454	270	148	255	260	358	277	179	436	153	153	281	349	243	288	218	233	258	158	266	373	251	316	321	233	296	296	241	232	165	279	819
PLSCR1	897	1580	1099	1006	1824	963	638	118	1061	541	1876	1110	690	178	455	972	475	3249	610	402	3085	782	810	1506	1394	701	420	1428	461	318	525	754	471	886	1055	624	791	469	1966	352	3277	871	1305	1307	1040	1396	713	867	4069
ELP2	3083	1356	1653	1563	1445	1170	3336	8780	6758	2605	2270	948	33340	2210	7229	2298	7203	640	10649	2738	1641	1122	3523	1656	741	1376	3308	3246	6490	4194	1723	1515	1365	2740	13581	1929	2283	1435	5976	9652	1674	2541	1145	1245	2262	1507	1041	2383	2425
PRKCZ	569	998	749	245	207	523	574	453	447	447	393	866	393	729	533	380	612	529	146	858	272	404	340	674	428	479	450	494	258	707	301	349	290	277	363	636	390	192	563	361	220	175	219	257	484	468	558	449	149
SPC25	60	143	129	120	213	60	53	42	154	113	177	265	59	83	199	215	88	159	55	54	210	74	100	197	455	151	124	286	19	39	82	254	254	95	87	128	58	172	139	162	143	27	145	90	92	94	265	61	158
TARS2	1086	618	578	1374	476	838	820	572	711	961	603	852	988	1356	544	427	517	649	1784	1093	886	460	993	534	680	842	1385	744	629	710	678	682	572	485	477	581	785	889	1500	803	759	636	896	739	748	700	1362	1317	247
POLRMT	923	552	586	733	316	828	687	871	284	586	490	895	599	381	572	553	517	256	489	790	418	815	512	338	309	466	816	801	528	559	600	589	348	296	578	477	434	1061	699	1038	543	377	514	371	982	614	647	494	589
SRBD1	451	509	644	453	580	335	490	491	498	532	482	423	652	560	447	342	331	924	400	597	508	304	493	546	571	527	405	273	688	466	625	435	474	435	646	588	418	226	454	521	467	749	836	628	306	325	295	402	238
SGSM2	756	839	689	349	746	595	956	2567	401	1001	1117	1955	1471	944	1327	992	1685	622	1793	3155	615	1208	654	629	661	827	1595	847	1737	1708	991	631	1039	160	548	715	796	443	1464	1866	793	951	510	834	1749	998	1774	1428	994
MCPH1	430	674	464	374	268	514	446	352	338	546	386	302	470	163	279	325	338	310	272	442	297	218	623	257	377	609	248	516	459	284	237	434	374	431	301	247	674	991	439	629	294	516	294	351	260	234	167	298	268
GRPEL1	571	700	1014	683	706	566	473	1088	1304	573	680	519	732	1030	946	646	970	672	811	1074	624	917	606	753	900	509	758	836	895	610	956	495	388	404	1059	494	720	630	719	1009	617	632	768	710	641	1077	548	593	1063
GRPEL2	334	577	403	494	487	378	376	610	713	353	557	493	557	470	733	414	643	317	648	314	400	1129	687	589	842	526	467	523	450	504	448	655	1106	321	532	363	565	386	406	679	638	387	403	421	529	584	727	416	997
PLRG1	972	880	873	1003	691	565	776	715	1097	813	836	1089	668	626	996	520	849	990	831	896	1273	685	805	858	523	1010	693	942	749	680	646	869	488	1264	893	640	910	749	709	1016	885	866	909	751	845	731	675	901	594
SGSM1	31	171	14	1	139	124	61	54	27	90	64	65	103	33	79	21	79	72	20	67	20	32	34	100	78	22	33	89	75	64	35	26	289	12	67	15	93	28	11	183	31	110	159	49	29	17	32	82	15
SF3B14	1377	1534	2033	1751	1351	503	1123	1275	2217	1281	1117	1645	1138	806	1296	1226	924	1366	1118	1784	1437	962	1080	2077	2338	1252	1263	2117	1148	1092	1067	1720	1783	2875	1808	1320	1291	926	974	1479	860	1264	1209	845	1045	1200	1688	1337	1875
KRIT1	511	572	467	886	866	795	635	731	469	683	857	752	914	489	944	788	1019	1101	850	551	926	830	814	993	482	919	441	1105	911	924	731	670	1362	1244	830	676	725	935	769	1028	871	629	684	776	652	505	423	731	1239
LRRC27	359	228	313	239	232	455	259	477	328	295	299	537	382	374	371	142	349	167	260	448	178	329	190	114	233	212	315	153	365	416	313	98	94	111	342	305	313	120	268	429	271	232	276	265	281	300	428	283	297
HLX	139	119	154	63	89	53	189	33	132	92	57	249	49	134	62	116	84	52	191	64	116	75	71	76	124	66	278	50	49	63	161	164	67	71	33	198	86	44	89	73	124	82	83	140	65	139	63	98	120
QRSL1	276	380	318	664	554	332	399	655	422	364	392	717	470	295	301	907	308	366	941	615	820	524	385	694	439	699	377	505	525	576	471	527	360	407	592	397	278	1002	218	493	520	450	363	475	407	454	683	479	235
VOPP1	1247	1974	1719	2292	1159	1281	1982	450	1363	946	1474	1367	1026	1079	1170	1635	646	1699	1007	1524	1772	935	1560	1477	1726	1349	2113	1426	912	1124	1180	961	1613	385	1017	2254	1202	385	1151	731	932	1535	1265	1773	1238	1391	1690	962	2514
FCER1G	518	937	834	1491	1265	354	934	25	732	231	868	902	369	149	1046	784	115	1059	281	217	1476	229	400	457	683	344	540	230	431	376	377	283	159	283	489	922	636	278	752	234	574	1256	587	586	532	616	300	292	1480
BTG3	483	891	275	527	288	342	364	317	275	303	325	154	125	41	275	852	193	1423	136	322	1124	410	592	751	444	341	381	880	146	127	172	694	3333	1233	149	479	501	1042	91	485	308	149	475	260	516	315	452	277	814
BTG2	10649	6739	1859	1728	3260	3348	5518	3181	8622	6458	2336	5816	3179	3302	2880	4647	1651	2092	2702	4218	2089	6015	8258	1408	801	4457	11372	4096	3326	6437	4013	2170	825	7080	4079	2141	8480	638	15110	4416	3511	9830	844	3319	5425	6207	4664	23699	3568
FAHD1	734	602	848	263	538	998	812	2486	849	763	566	633	822	1254	547	609	345	239	1812	723	435	1040	564	321	596	484	1164	2045	637	1037	837	660	698	910	1377	464	577	392	505	1792	676	734	533	470	726	869	887	485	703
ZNF592	1051	1050	1094	1131	1216	1820	1139	948	777	1222	1358	1361	1490	1312	1098	2112	1612	1462	1161	1245	1372	1038	1313	1707	1398	1728	694	597	1514	1467	1445	1077	2755	711	1192	926	944	989	1085	1131	1421	1238	1209	2129	1792	1314	686	1288	1147
C4orf34	1776	1118	1440	241	2154	1155	1617	3067	1341	2118	1558	1608	2540	1355	2456	1636	1127	1250	1897	4841	457	3248	1217	511	1046	3073	1362	1276	3243	2631	3317	446	547	467	2824	933	1126	473	1404	1907	1070	1468	1730	1549	3268	1975	562	1127	2402
C4orf32	641	709	545	112	399	1363	1058	1192	900	672	454	587	2146	378	2367	377	2134	764	634	2603	314	1920	1159	133	243	729	984	1397	1148	1710	540	457	2214	204	1972	218	1836	77	1743	2356	1100	1483	1323	926	453	685	471	1771	639
C4orf33	274	157	641	101	214	262	292	83	90	171	461	202	198	123	247	161	142	700	217	346	416	170	275	120	239	146	298	323	231	185	233	101	153	400	402	138	129	88	441	164	241	242	350	164	184	261	226	266	427
C4orf31	40	96	110	11	24	23	225	0	34	96	155	48	509	12	12	99	2	41	93	1351	22	45	54	5	4	120	673	7	10	60	63	54	19	4	19	425	100	37	1714	3	87	27	96	49	30	14	13	105	18
SRD5A3	701	716	711	575	494	513	934	479	1138	1133	807	520	1160	654	680	932	335	945	941	1231	734	777	685	284	5048	488	1688	355	540	645	705	874	452	1425	921	947	674	438	706	661	783	1157	3094	724	724	748	1086	1015	791
SRD5A1	291	290	129	1443	256	683	154	125	176	195	244	410	91	116	196	293	176	1020	314	41	663	163	297	1445	1522	195	158	175	149	195	276	491	879	111	88	940	588	1772	184	196	184	135	208	283	363	120	427	236	261
ZFP1	173	264	326	179	254	360	229	186	310	237	418	203	153	168	173	260	226	563	223	121	328	313	240	453	105	250	163	260	235	244	257	609	264	541	182	233	185	313	321	183	218	310	221	209	130	193	177	204	636
HELLS	99	263	49	349	415	193	82	106	81	152	178	333	172	30	158	250	174	158	156	14	211	162	364	284	207	248	131	119	44	85	91	361	635	29	45	146	82	256	134	326	214	44	126	222	176	95	579	101	252
ZCCHC3	386	990	748	888	907	262	644	591	558	435	688	827	400	465	595	845	705	444	671	500	372	757	487	915	301	571	645	1265	295	759	348	697	819	266	497	247	572	217	780	992	350	468	255	428	405	475	733	657	752
FAM49A	76	89	50	99	129	37	83	11	75	62	81	70	32	9	25	51	14	199	49	5	287	22	59	126	37	36	49	20	27	60	90	101	237	62	33	76	94	78	38	16	111	126	82	129	78	100	11	84	40
FAM49B	802	1909	1263	1719	2609	1363	1016	1143	1409	798	1443	2449	1359	2529	3604	2045	695	3234	846	1203	2633	1033	1340	2872	1142	936	1153	1255	791	1964	1132	2487	2095	1011	3290	972	934	2075	1369	1209	2129	1791	2839	1938	1845	1686	1839	805	1634
ZFP36L2	7420	4803	3317	5081	4595	1843	5922	1180	2100	3265	2505	7818	3960	1254	1920	3936	537	2503	2361	1576	5054	3071	4432	3319	6975	3600	5438	2831	3145	2935	2343	5117	1361	4740	2716	3978	7938	4832	2640	1530	3678	5415	5347	6060	4838	5698	2071	7430	2443
GGA1	975	695	721	665	825	968	792	1597	1214	1043	645	1086	1102	946	1708	730	2316	831	992	1303	703	813	504	826	1382	986	1062	761	1163	740	1018	798	534	832	983	660	945	1519	853	975	587	881	1020	968	847	944	1122	984	749
GGA3	633	696	483	669	640	953	873	293	685	710	738	634	672	761	573	797	1452	956	747	583	851	515	901	815	812	576	457	788	653	841	895	463	387	253	800	480	599	543	794	791	753	695	802	828	748	894	818	786	872
GGA2	1668	2257	3123	2720	1704	3039	2332	9230	1268	2699	2099	2144	3835	13172	2151	2047	2707	2719	2311	2776	3932	5118	2263	4087	1212	1469	2236	3401	2802	3166	2586	2584	4237	1693	4920	1719	1899	2858	2261	3274	1849	2807	3220	3056	2000	2065	1812	1620	2683
C15orf48	292	738	1185	353	313	550	265	778	1793	294	379	180	313	318	512	563	185	363	22	170	486	1934	200	186	180	115	473	33	893	834	155	75	16	14	2836	227	236	105	1542	661	192	3310	91	110	224	1350	190	492	1041
ZNF510	302	340	296	278	324	237	372	308	231	357	365	222	445	221	463	317	456	397	387	232	360	275	509	307	205	602	202	331	576	425	338	547	642	300	322	355	264	222	412	505	515	567	681	388	213	521	298	352	185
C15orf40	175	194	249	175	142	131	242	164	245	196	155	125	206	268	198	347	321	226	252	376	123	166	213	205	423	175	182	141	256	173	146	136	152	260	217	120	210	58	171	173	196	185	184	160	125	127	106	300	314
C15orf41	70	36	55	194	107	112	119	91	105	94	131	131	30	28	129	101	94	177	241	14	110	130	169	101	117	88	74	98	36	89	67	183	214	292	70	54	96	245	74	33	138	69	75	136	79	23	83	116	166
SLC12A6	416	373	360	394	810	344	676	168	368	488	776	454	490	619	345	429	365	449	396	196	611	270	628	392	292	452	296	207	276	518	639	329	745	1352	236	667	430	322	440	392	492	807	583	663	538	414	214	609	200
FHOD1	557	544	710	353	616	951	1000	196	489	406	588	870	442	629	343	578	360	660	637	764	659	403	542	419	1026	363	800	259	542	508	1209	428	390	84	270	1310	429	236	666	421	495	591	814	580	591	512	467	441	418
FHOD3	329	202	376	794	174	177	598	113	223	345	586	163	253	112	37	282	42	46	393	13	415	89	344	85	46	133	379	212	91	259	272	354	112	185	46	352	375	726	80	76	240	204	188	178	118	65	82	208	517
ADH5	1883	2420	1971	1699	2291	1914	1564	2264	2420	2250	2368	1953	1935	1338	2451	1341	2366	4060	1708	1945	3272	2091	1596	2352	2293	1769	1725	2430	1677	1776	1770	3143	765	4652	2513	1343	2477	1502	1574	2554	1842	2122	1979	1712	2286	1734	2275	2399	1416
PKD1	1253	1744	773	395	1122	2901	1631	1288	523	1657	1599	1678	1586	1702	1269	1819	1025	1259	1371	583	1821	1506	1588	1139	906	1299	1795	1008	1249	2680	1817	1371	3836	487	922	1799	842	1363	975	3499	1472	964	1298	2023	2013	1289	1487	1000	1184
C4orf3	2681	3258	2950	1358	2770	2727	2658	2791	2879	2261	2315	2187	3013	1952	2453	2425	3283	4795	2454	2817	2895	2595	2395	3338	2303	1993	2479	2991	2855	3955	3157	2209	1099	3548	3224	1770	3339	1746	2019	2446	3054	3072	2506	2928	2506	3483	1452	3598	1182
GJC1	212	97	402	105	210	74	426	263	359	261	245	133	196	231	137	532	240	66	212	113	112	184	340	858	80	266	324	203	145	208	415	732	549	148	99	201	178	734	263	104	270	202	343	296	135	129	139	249	158
ZNF138	221	160	377	393	301	175	239	203	266	310	332	674	383	364	379	417	403	225	317	252	268	327	240	167	263	293	283	682	313	204	425	249	324	505	450	317	272	150	325	192	237	475	428	345	352	249	555	337	701
SPRYD3	1399	1600	1660	998	1150	2788	1483	2382	1772	1142	1299	1005	1685	3105	1157	1556	2089	703	898	1998	804	2339	1227	702	806	595	1536	1990	3144	1658	2146	673	1079	982	1990	1396	2510	1463	1612	1712	1089	1240	1523	1178	1550	1933	1060	1790	1596
PRKACA	2519	2321	2942	1507	3468	2441	2249	1672	1703	2377	1825	2881	2042	2772	2011	2135	2154	969	2177	2310	2173	2552	2271	2334	4612	1699	3085	2088	2271	1908	2773	3040	2311	2849	2497	3077	1901	3154	2470	2290	2085	2010	1589	3302	1945	1963	3289	2342	3093
ERICH1	171	153	170	144	116	221	183	104	125	279	172	177	162	87	123	159	158	141	189	142	123	63	165	58	218	197	142	256	150	100	184	102	94	176	104	123	220	584	185	177	97	187	77	193	133	142	120	160	288
NUAK2	305	483	245	526	123	116	323	44	164	197	277	208	176	638	216	159	285	343	258	151	252	235	476	57	219	147	238	352	100	222	186	37	848	20	110	131	179	69	761	169	182	202	134	267	285	302	161	286	107
PRKACB	610	1011	3591	1135	936	197	878	687	1779	811	1566	611	338	835	979	765	656	1528	288	47	962	310	1162	591	996	835	6633	381	54000	499	1284	1202	1498	468	4702	871	872	806	18831	141	943	2067	1825	1390	313	1094	409	1028	386
PSMB7	2027	2837	3161	1892	1447	964	1585	1802	2164	1689	1784	1685	1778	1562	2209	2112	2322	2051	1719	2872	3211	1342	1490	1886	5168	1835	2257	2253	1908	1487	1907	2990	3668	3662	2416	2612	1588	1490	1661	1917	2230	2106	3306	1632	1335	2603	3212	2000	1589
PSMB6	1149	1257	1798	1195	1012	884	1118	2105	2206	929	1039	1461	1651	1100	1073	964	1144	934	1401	3300	1412	2130	836	1365	2381	1164	2451	1759	1387	1142	1087	1178	902	734	1089	1267	1037	928	1538	1648	1105	1207	841	823	2461	1447	1822	1596	931
PSMB5	2344	2653	2385	1983	2714	1000	1641	2368	3329	2145	2095	1496	1440	1771	1634	2332	2239	1630	1540	2783	1931	1449	1756	1891	3953	2234	2643	2809	1962	1119	1540	2822	1806	1596	1858	2478	2058	1353	2016	1767	1502	1506	2293	939	2223	1364	2911	1775	1356
C14orf119	1333	1509	1594	970	1163	540	1169	1199	1332	1097	1190	1070	994	896	1056	1181	1025	513	1012	1935	855	871	845	773	1814	909	1376	1352	942	979	620	1314	899	914	1447	1336	1348	523	909	858	819	1138	1291	611	1023	888	1242	1262	1116
PSMB3	1728	2671	3503	1908	1249	1293	1944	1666	3619	1358	1485	1721	1593	2192	1875	1797	3730	2319	1948	3862	1842	2246	1801	1353	3591	1873	2978	2559	1231	1310	1064	1490	1147	1289	3531	1827	1770	1200	1580	1626	1741	1411	1126	1495	1463	2003	3990	1599	4315
PSMB2	1824	2501	2161	3607	2039	1963	1535	1452	2037	1538	1525	1859	1580	1940	1809	2089	1319	3970	804	2146	3743	1764	1827	2428	3528	1358	2190	1890	1307	1593	2151	2860	2659	1541	2582	2895	1463	3601	1490	2148	1602	1025	2294	2011	1992	2495	4176	1215	1596
PSMB1	1855	4573	3089	3489	2799	1309	2261	3770	5416	1511	1742	2411	2581	2204	2705	4910	1764	1879	2562	4770	4194	3049	1638	2070	1797	2932	3648	3946	2696	2094	2521	2389	3439	5356	3797	4784	2037	2325	1432	2552	2348	2588	2971	2208	2898	3479	3658	2424	3489
TNFSF10	5608	2452	3133	5946	3524	1219	8219	373	4056	2177	2656	3095	12468	2565	918	6502	266	6396	2582	5138	5442	1213	4630	1432	6878	14940	8121	1436	7922	4105	4814	2027	655	2650	2167	13049	2365	399	1783	643	9809	10281	10914	5525	2142	3081	4511	3170	3773
PFKFB2	268	343	166	622	1211	1413	490	325	270	983	671	545	208	256	110	552	223	515	1417	315	948	559	722	702	850	263	637	189	484	433	444	710	692	933	568	368	797	1896	449	364	917	676	401	640	459	817	830	437	209
LMBR1L	318	373	347	365	315	333	360	357	366	322	416	350	338	492	335	285	470	162	214	340	341	259	246	214	547	274	488	489	228	282	460	139	473	445	180	407	264	236	370	449	312	371	353	338	320	326	367	285	347
HDHD3	479	455	527	474	270	413	588	348	340	577	253	612	503	363	411	667	267	495	444	899	785	323	429	327	501	530	987	415	545	639	714	516	306	681	654	504	522	346	605	430	480	677	980	376	498	1090	755	721	466
HDHD2	685	772	1012	658	577	462	711	1387	1116	641	689	658	1374	688	1318	1511	1289	445	1042	1019	791	766	885	405	363	944	663	1027	1672	1142	438	508	663	1992	1243	529	797	423	1050	1035	628	678	518	746	623	476	503	1047	1748
LRRC23	371	885	426	108	117	215	195	277	216	257	94	100	243	206	161	103	416	129	212	326	77	263	227	109	142	79	267	343	204	238	182	97	219	75	261	152	206	77	132	253	145	120	147	106	249	92	141	150	177
C20orf72	476	809	613	483	1435	194	349	944	497	570	532	1400	529	405	515	1180	867	689	771	501	442	784	556	1281	798	479	610	1487	361	836	346	850	949	662	458	255	645	607	481	907	566	445	822	503	550	336	1111	631	693
PFKFB4	153	227	202	89	210	352	227	194	244	233	205	322	197	250	246	180	148	190	244	317	260	262	201	562	286	110	200	219	240	388	349	221	679	27	227	215	179	453	264	265	160	226	202	278	332	181	235	174	161
PNMA1	896	1888	936	515	1491	845	1115	1833	1102	1104	1030	970	564	975	1092	1465	1806	489	1087	508	598	1227	1003	1130	344	896	998	2679	1195	1279	687	1126	1255	261	1401	662	1196	460	1162	2319	973	770	842	658	612	575	991	1253	794
PPAPDC1A	377	330	362	1	201	89	529	3	210	129	522	160	25	21	7	314	17	48	291	4	12	137	270	67	107	111	597	101	10	151	209	7	62	13	51	452	442	60	60	45	149	87	176	27	85	54	96	79	21
RMI1	326	373	224	392	483	371	305	249	187	489	433	262	614	312	453	826	424	839	541	321	442	498	552	550	509	642	243	307	338	440	352	918	1383	263	386	280	348	352	466	517	394	399	652	407	222	522	832	332	456
CORO7	750	892	744	661	682	767	983	472	486	487	516	799	853	2194	465	779	369	671	416	443	985	784	507	273	425	451	1479	588	567	714	937	359	718	87	809	703	380	479	684	892	478	858	810	769	775	1041	1052	309	361
KLHDC5	714	612	707	1817	1181	1565	799	1307	994	929	1385	448	1133	1144	1308	1399	1067	1119	1175	544	427	2251	1339	2934	535	1752	721	1017	1350	832	1100	933	2620	393	1036	869	957	813	901	1763	1145	920	734	941	1367	780	968	962	2371
SFRS9	2380	1843	2382	3807	1298	2383	1572	2777	2993	1402	2166	2260	2145	1434	2411	2099	2935	2396	2081	4004	1285	2784	2003	2503	2395	1961	2338	3599	1988	1700	2242	1851	1396	2474	2579	2507	2783	2522	3107	3925	2081	1902	1813	2050	2777	1617	3340	2605	3459
KCNK5	84	59	96	382	117	19	128	48	75	100	54	307	80	55	69	39	55	1302	30	28	456	22	159	3300	77	51	124	40	36	84	110	930	366	606	111	71	159	1808	19	42	355	55	177	233	73	165	285	54	59
BDNFOS	82	87	65	9	17	94	76	168	91	43	46	80	66	25	128	91	158	65	31	81	73	81	71	92	24	103	30	94	115	86	35	39	17	266	116	20	162	60	80	72	26	60	112	55	36	38	10	84	101
FAM155B	43	32	50	3	4	159	71	45	189	24	54	12	40	284	22	25	164	9	191	72	22	33	51	17	165	116	13	28	378	10	191	115	441	30	84	12	72	37	62	7	34	44	181	10	61	40	35	29	13
CRY1	430	426	433	657	506	544	566	535	443	355	640	409	482	348	359	826	520	399	541	547	468	879	601	864	456	480	337	470	382	568	491	419	478	413	529	532	425	687	368	411	566	429	489	496	368	774	343	583	571
CRY2	1445	1254	1097	519	577	1293	1316	1297	743	1570	1139	1155	1954	921	660	1022	795	886	772	1238	589	793	1401	513	653	1104	1026	961	1822	1188	822	693	979	840	904	669	1586	553	1179	623	821	1371	1025	1003	1080	660	580	2245	397
C9orf140	204	735	452	193	484	396	282	165	126	307	279	268	236	213	556	161	548	181	102	668	693	340	188	437	854	733	466	410	120	296	518	1147	2446	578	174	510	209	745	383	841	291	41	214	582	183	477	845	117	163
C9orf142	547	549	510	299	183	262	512	190	188	340	228	474	270	326	446	365	346	278	164	785	393	178	210	193	535	179	943	338	238	302	289	384	576	227	339	315	181	279	360	425	204	281	100	329	258	540	840	200	423
GLTP	1015	853	1479	627	751	857	930	1133	1054	707	758	1289	1046	1056	1786	1104	975	1733	911	1754	890	1849	941	1056	927	602	1153	1258	928	982	1415	881	590	2374	1422	808	1036	1695	1031	1617	833	1060	1292	763	625	858	1441	951	2354
NACC2	43	29	16	17	22	42	35	25	24	39	54	21	44	45	30	53	44	109	37	17	59	32	44	87	13	52	24	14	87	78	79	110	21	23	21	103	26	46	36	61	45	61	32	47	52	60	21	40	15
ACOT13	525	1125	1177	1082	734	319	525	865	1019	502	555	853	785	1109	597	815	876	722	594	682	738	554	338	870	848	512	1066	941	596	441	951	771	1042	1468	765	743	365	634	576	703	460	645	855	542	291	546	1065	530	2104
VPS13A	434	286	254	526	1048	383	518	1032	237	776	1100	319	977	383	856	644	844	1339	909	115	536	603	1132	1182	448	1308	349	607	803	923	1087	408	1305	1068	408	619	588	611	601	820	770	1134	664	699	383	869	650	638	770
VPS13C	1166	1006	709	1219	1991	3183	1759	1243	942	1827	1914	1045	1692	1740	673	1549	1330	4162	1984	401	1826	1225	3210	1123	595	2454	416	500	2923	2432	2715	733	2322	736	1030	1385	1081	898	1215	1427	2181	2439	1488	4196	2301	1401	407	1720	1407
VPS13B	757	1102	497	687	2880	2035	960	2993	1044	1241	1596	1200	1560	762	3723	1669	1682	1464	818	405	1085	1286	1685	1138	913	1975	431	702	1219	3382	1419	1582	936	631	1776	703	1171	1163	1080	2172	2405	1431	1622	3205	2024	1722	742	1030	3252
BEX5	65	138	22	11	4	2	62	73	255	37	34	13	8	71	183	26	56	3	6	68	12	20	40	32	201	49	62	20	6	20	91	113	226	105	16	8	90	57	59	8	22	96	66	20	82	64	10	34	6
BEX4	520	711	1137	237	544	96	813	2244	1885	1241	623	1970	641	1507	1301	661	776	105	1070	643	386	634	622	758	589	1353	1397	1619	878	722	1131	968	765	1941	649	197	611	301	633	305	502	1018	746	646	843	950	635	1651	2885
BEX2	87	152	77	106	118	7	140	724	469	534	71	322	55	465	334	176	209	13	326	0	109	48	150	356	572	377	123	310	181	17	138	720	1040	584	51	6	170	233	233	8	74	213	76	80	217	119	252	491	829
UBAP2	775	804	657	1312	1150	658	640	1468	611	1241	890	700	1135	1079	971	1094	1695	610	739	519	1100	811	1008	1472	1378	1198	666	1274	884	1037	1169	2248	826	1697	1001	754	834	1895	1027	1514	896	1005	6473	1095	581	1017	1465	785	1213
TXLNG	187	123	80	492	426	331	140	353	254	373	329	282	196	148	163	158	266	304	291	102	641	260	367	146	160	197	49	115	304	271	272	337	372	144	221	198	198	578	207	272	445	393	291	673	260	285	148	264	114
NUP160	874	1286	674	3162	2272	1082	938	1015	910	1281	1454	1174	1097	873	969	1535	1121	2546	1278	626	2356	1343	1673	2030	921	855	610	1183	955	1269	824	2698	2699	1057	1132	852	1600	3650	976	2179	2128	1196	788	1447	1161	1085	1133	1129	1131
ELTD1	613	546	1082	413	852	126	1075	248	1123	601	376	726	523	389	539	578	451	301	428	209	697	722	749	418	257	564	777	324	480	530	887	966	192	487	477	887	912	278	555	321	984	815	553	735	404	994	295	1118	908
N4BP3	694	603	551	24	486	1385	177	620	943	814	586	651	1112	397	1163	500	1544	114	1527	167	91	1518	515	162	423	920	524	372	1024	782	1005	259	388	100	409	927	1173	823	600	616	943	402	276	930	1053	604	1341	447	241
TMEM165	1390	1233	1279	1410	2097	1947	1414	1215	2198	1101	1293	1303	1824	1250	1872	1793	1160	2173	1319	3612	1882	2727	1487	1240	3396	1472	1986	1815	1503	1405	1620	1295	739	2021	2340	1569	1741	951	1311	2118	1525	2063	3829	1407	1036	1981	2065	1091	2776
SULT1A3	309	1065	491	498	441	1014	678	556	634	255	419	550	724	488	450	412	457	655	308	432	795	1238	392	752	349	332	1331	1274	317	908	586	216	1283	334	771	596	298	515	2215	2037	338	373	822	666	415	985	823	201	1582
ME2	528	493	510	1779	1670	897	550	89	1054	518	1161	617	625	798	538	598	422	1176	963	433	2269	360	727	585	570	891	395	280	1042	355	394	649	1217	1409	505	960	615	2239	1085	370	554	668	751	883	563	445	340	610	1203
EVI2A	313	427	443	745	543	141	551	15	249	147	510	507	164	47	412	409	33	302	199	77	598	160	296	173	120	152	277	73	125	249	245	104	67	101	168	335	448	98	396	112	286	561	297	665	177	363	63	167	502
SERPINA5	262	1434	2049	4	1222	1	301	3286	4227	6505	481	515	4490	10346	12	38	218	366	5117	1789	42	570	23	1942	2	119	1875	2220	28	249	1053	68	216	14	795	513	101	18	2898	2199	1204	304	942	482	159	464	2268	895	1849
EVI2B	388	839	617	1079	1021	251	606	11	282	205	659	887	307	60	602	451	39	745	146	80	1317	162	366	225	209	222	213	105	207	349	442	195	69	142	225	344	561	135	699	177	532	1005	359	1205	309	665	114	149	645
FOXN2	166	264	210	614	591	168	361	28	267	224	265	209	193	151	218	255	142	988	558	23	603	300	431	520	285	325	131	153	154	211	293	468	699	281	122	179	296	876	383	267	426	354	301	563	301	253	203	237	282
FOXN3	1217	1244	1174	971	2881	1067	1489	1652	980	1102	1683	1247	647	509	1053	1567	1122	755	797	106	1767	972	1275	1202	474	1389	961	1542	633	1082	1381	1996	505	1116	515	1367	1942	996	807	1043	1491	1676	961	1408	750	814	474	1832	668
NICN1	214	270	266	163	161	502	383	544	249	262	239	697	403	240	406	265	631	275	262	446	319	332	260	318	225	106	436	329	529	681	221	259	456	290	554	175	187	218	314	371	236	383	192	430	185	282	232	255	499
WDR1	6722	6628	6571	4442	7670	3628	6062	5687	7353	6921	6538	5374	5476	6361	7206	8037	5464	8484	5219	5165	5494	5957	5111	6383	6179	7277	8119	7528	4609	5692	9480	5129	2946	4236	4804	7036	6683	5511	7433	5459	4761	5396	6200	5807	7448	6736	8197	6428	5657
COL14A1	2341	1954	4464	159	2792	1557	7266	85	2715	4869	4277	1087	1353	756	668	2675	96	225	1889	58	2825	1087	5593	188	164	944	2671	409	551	2626	3097	2402	432	584	903	2107	4974	986	1140	249	8157	4421	930	5833	1910	1036	464	7510	303
ZNF799	184	307	393	132	370	303	265	582	132	183	379	233	187	224	378	240	288	54	144	142	128	634	248	107	257	252	214	291	212	306	181	158	146	251	559	97	245	148	409	337	251	261	263	202	124	512	359	237	699
GNA14	67	128	234	14	46	19	166	18	26	46	108	35	152	858	59	77	22	41	16	242	53	25	145	13	199	44	431	25	49	121	279	48	48	49	94	140	63	8	148	90	40	503	707	68	38	108	179	62	25
GNA15	195	163	158	203	382	269	326	69	130	94	234	188	176	460	149	261	143	210	208	423	386	332	174	133	686	50	243	109	460	66	75	133	45	190	265	176	193	138	333	128	100	329	75	162	189	234	40	160	209
GNA12	2134	2681	1861	2133	1999	1341	2033	2645	1207	1504	2204	1521	1597	1254	1072	2630	2803	1084	1044	1300	2618	1120	1786	3272	1743	1825	1515	1188	1704	1606	1936	1694	1493	1141	1429	2554	1637	3061	1664	2095	1268	1701	1589	1429	1966	1426	1115	2411	710
GNA13	1294	1965	1733	2042	4676	2106	2320	2249	2506	2256	2559	1509	1855	1828	1778	2451	3614	3541	2909	769	2031	2910	3733	2068	2298	2001	1076	2462	1394	2170	2143	1861	3852	728	2732	1395	2904	1810	1989	1428	4108	2910	2155	2649	1954	3224	2044	1964	2707
GRIN2D	47	55	124	36	89	63	83	109	47	42	109	35	26	338	11	103	15	27	40	10	133	19	30	211	190	12	491	139	12	20	85	90	183	70	11	55	30	75	72	30	33	42	43	27	100	32	28	48	107
GNA11	604	436	304	283	353	1252	667	597	264	736	562	550	727	832	335	704	538	395	429	385	490	522	677	348	403	699	292	366	982	764	1039	716	614	304	434	536	464	1082	533	701	615	491	641	470	732	580	295	640	79
NOL9	122	199	101	168	186	206	176	208	123	196	146	222	173	159	205	195	195	190	122	97	307	105	227	287	129	194	61	148	186	265	155	166	255	156	218	212	115	292	212	127	268	169	202	241	156	189	105	162	69
PRKAR1A	5438	4999	5634	2678	5452	8302	6400	5133	9494	6640	6291	2872	6794	8474	4421	4646	16450	13012	12649	3676	3781	5658	11602	6933	4253	6608	3085	4478	10530	6405	8488	5259	13912	2805	10088	4813	6637	4456	7551	5142	10760	7201	6478	6102	7000	7627	3614	7305	7869
IFFO1	207	208	212	176	200	137	378	25	135	127	275	215	99	49	164	238	47	152	147	42	225	82	128	103	81	107	293	88	68	153	218	86	72	19	47	227	226	69	153	103	137	227	159	250	179	166	92	158	117
ZFP64	412	409	316	663	608	717	364	751	416	424	592	402	365	493	1172	396	399	464	434	369	506	608	470	483	527	537	271	466	358	538	794	607	554	371	478	326	348	783	507	499	623	408	430	348	646	390	444	543	290
IFFO2	510	425	567	293	289	438	545	680	320	681	362	512	596	1227	735	370	530	535	442	329	1023	473	671	1462	441	292	733	361	832	434	659	942	763	1379	318	630	660	1084	317	273	423	349	403	1046	244	318	144	563	270
PRKAR1B	277	252	264	454	313	116	220	458	362	216	141	184	186	336	317	362	165	41	94	142	239	238	108	242	355	147	183	279	168	318	315	324	191	141	165	318	216	108	124	594	101	206	70	377	143	217	520	234	59
MFGE8	4616	1901	2703	958	2223	1111	2983	423	2990	2955	2064	1832	1376	1587	793	2680	599	2955	1344	479	2415	733	1682	28891	2555	899	4884	1559	768	2308	2552	7072	1942	24433	472	2491	4687	2669	1116	932	1837	1013	2081	1514	2269	993	1247	2599	365
SH2B1	735	756	761	424	235	1531	986	1704	557	801	881	1037	1394	1043	968	455	1733	695	735	835	561	1255	646	1023	1051	518	1911	1100	730	1492	916	641	993	566	1079	667	1040	1002	1007	2071	524	379	431	994	709	982	1278	807	892
KLK5	118	65	104	3	6	5	181	33	117	95	99	101	391	95	4	46	6	32	0	6	118	9	119	440	0	10	369	337	1	68	88	1033	1	12630	64	36	290	163	0	56	122	14	25	38	160	33	11	125	20
IL6ST	3813	2113	709	734	4022	23093	2179	8124	3201	5916	5730	1078	7475	3025	3003	630	4739	2429	5732	584	1564	6390	13361	707	327	3646	192	150	3376	7784	5964	1035	633	393	1478	1645	4242	954	6074	4307	7889	9764	1057	4764	5863	4508	1016	4759	1272
SBF1	971	797	697	1084	1037	918	1009	660	647	1096	969	1062	886	804	1285	1101	1593	1328	1017	1195	1784	685	634	1157	3092	1103	780	480	1221	748	1840	1746	1223	797	347	1345	660	144	652	739	730	879	1162	2065	1378	1084	912	930	504
SBF2	860	858	493	919	1090	1951	951	1202	453	1325	1395	659	1346	656	434	479	892	2365	792	281	1045	280	1659	1153	308	2026	278	148	523	584	725	1022	496	548	628	762	771	1042	788	454	1491	1980	690	885	1195	409	564	751	798
PCNT	814	787	546	836	1091	1497	658	1773	417	917	1014	1175	745	687	1038	619	3095	738	898	420	1827	558	845	1252	1188	1301	615	475	1030	916	1179	1068	4161	995	537	863	488	1845	1221	1918	1134	550	581	1572	940	1410	591	683	521
SAR1A	2667	3613	3701	2514	4217	3813	2895	2830	6088	2753	3253	3244	2985	3524	2819	3567	2213	1829	2724	3225	3840	3422	2771	3062	2249	3080	3143	4347	2707	2839	3584	2851	1914	2966	4210	4104	3123	1629	2762	2413	3797	3634	3422	2851	2772	3939	1747	2776	2180
DBN1	2387	3504	2019	2109	1379	751	2070	1734	2607	3385	1908	3137	933	1503	1682	1494	1543	395	1772	1043	2534	776	888	3492	2054	4987	3041	2103	803	1048	3202	3979	1740	1001	689	3789	1039	4877	782	1380	1881	1187	2197	1397	1650	1300	3501	2057	917
SAR1B	569	640	1016	327	506	435	606	529	1318	696	613	611	1108	905	1033	294	715	536	1471	1258	416	878	644	465	943	693	778	475	828	651	662	691	997	391	1424	874	722	218	703	543	757	1011	874	481	520	854	973	640	1420
TPPP	91	268	564	9	58	252	76	725	91	100	102	78	230	350	118	796	234	10	29	8	84	648	57	27	60	46	170	46	622	34	203	113	1256	34	79	855	136	49	75	127	68	139	386	44	107	313	285	431	96
OGDH	2100	2922	2725	2569	2542	3670	2669	1314	2295	2139	1990	2326	2233	3037	1725	4153	2457	2922	1962	2402	3086	1848	2008	3050	1608	1985	1740	2136	2958	1858	3168	2418	2525	841	1796	2494	2287	2233	3296	2482	1844	1947	2018	2510	2388	1944	3288	2461	4520
SIN3A	2307	2020	2894	1601	1960	2957	1895	3062	1875	3152	2674	1749	2726	3229	2120	2686	3044	2703	2520	2209	2075	2156	3343	2423	1114	2637	1068	1463	2471	2998	2213	1870	3441	2025	2579	1547	2076	1589	2984	2845	2588	3206	1637	3633	2752	1954	1239	2442	2330
ADD1	5039	4515	5495	2498	5108	3716	5511	5753	5332	6086	5525	7154	5323	4905	5586	4999	7433	5783	4412	4928	4248	4112	5031	4416	4203	4787	4467	7438	5840	5172	6329	3244	2445	1918	4524	3734	5430	2601	5548	4249	4268	5773	5379	4573	5320	5021	3375	6120	3216
CDC73	1220	800	775	1249	1517	1398	1141	840	1015	1661	1385	894	912	1059	946	1589	960	2717	2438	860	1522	985	2254	1745	785	2356	1146	968	1051	1060	972	1298	765	1765	990	869	1683	2685	1639	1030	1261	1562	1680	1246	1166	1008	1346	2551	669
C11orf31	1442	1259	1310	1558	778	1473	1002	683	940	776	711	878	629	1540	979	1231	1394	606	968	2230	678	1480	833	867	1414	458	1854	2100	814	837	623	963	792	14860	1225	1202	1291	617	815	502	863	723	830	803	982	1105	2305	3342	1219
C11orf30	339	313	252	599	676	540	408	593	355	616	695	440	681	319	1062	426	568	583	550	395	599	412	606	552	411	1288	326	2770	628	590	393	463	1652	434	339	1053	470	1013	582	300	535	580	913	591	1705	431	301	604	433
R3HDM1	670	712	495	981	1708	626	536	528	760	686	868	786	531	470	856	592	502	1174	1016	260	1371	542	953	1212	746	1103	603	638	685	542	949	1006	626	949	477	1243	455	1416	817	722	961	724	765	1374	1025	605	616	320	709
UPP1	170	151	135	185	179	117	142	43	142	92	93	159	83	58	99	149	72	172	61	75	256	131	90	236	222	102	196	99	61	55	121	222	145	36	53	248	95	162	119	47	86	81	94	100	180	289	92	93	107
ZNF418	112	207	152	187	145	183	177	350	24	112	256	189	128	185	155	122	248	161	92	95	88	165	84	77	98	114	108	247	124	184	273	192	431	7	122	95	51	190	145	286	262	137	71	66	135	491	317	134	317
LMBRD2	130	213	143	120	229	1089	151	283	230	203	319	129	488	314	245	159	307	407	590	107	133	238	494	209	130	352	58	55	543	410	364	189	330	37	294	168	364	256	329	125	419	392	413	304	204	244	151	238	123
ZFP62	597	1055	611	670	606	557	548	1078	794	701	1121	891	816	920	1552	488	1213	437	1206	478	564	967	885	503	450	991	437	1188	590	950	675	699	1366	373	642	508	740	672	627	1064	1135	710	1015	723	708	1016	997	635	1198
SRFBP1	250	243	156	314	313	198	194	290	259	287	286	274	321	228	395	296	342	251	433	148	262	347	407	255	242	389	142	172	252	300	284	374	288	199	302	242	290	241	259	314	467	305	340	317	265	402	226	298	344
BCAT2	743	882	979	775	433	806	654	1104	586	745	474	609	822	2938	807	454	641	284	627	5573	326	1005	571	343	471	703	1062	906	953	776	482	822	264	415	673	268	579	215	1138	876	636	496	423	439	498	711	1059	921	899
BCAT1	392	433	349	2129	1871	361	522	34	460	246	995	350	164	83	215	500	123	465	602	75	833	274	571	663	191	378	352	131	221	378	427	302	216	83	165	662	456	569	492	169	522	446	985	244	468	314	121	125	193
LOC283267	108	173	138	151	470	257	238	188	167	134	260	228	108	174	242	464	275	270	179	64	169	282	200	258	128	181	202	411	140	198	136	162	561	361	87	269	174	269	176	165	186	310	162	175	171	99	345	152	443
MACROD2	51	122	82	11	118	23	107	139	24	33	85	54	219	20	175	385	318	18	36	40	37	112	114	87	33	128	149	142	70	81	87	459	22	124	58	29	66	61	42	17	40	37	138	100	166	56	74	136	130
MACROD1	105	205	378	209	209	327	171	198	228	131	111	278	175	421	282	268	382	85	49	310	140	244	110	91	370	63	278	331	290	214	189	130	184	42	205	257	201	108	170	187	148	157	130	130	211	250	260	162	329
GBA2	594	784	655	1010	682	650	745	746	417	835	1144	639	1074	687	1160	1237	1853	552	870	2343	649	633	705	1028	1278	1028	999	1607	1272	915	955	763	1027	787	728	615	656	807	825	1124	628	857	4227	1040	792	935	1040	1096	1047
AKAP5	85	250	173	316	249	44	287	64	84	177	121	81	539	577	227	112	57	287	200	124	126	63	129	107	78	194	427	112	1066	192	144	63	496	14	73	146	486	31	526	136	142	674	855	255	43	781	221	855	84
AKAP6	55	99	23	64	114	54	82	25	29	77	52	57	52	26	107	139	52	155	8	4	50	25	100	63	11	45	23	35	39	86	53	196	146	47	14	55	56	48	159	20	69	184	16	65	24	46	21	37	18
AKAP7	105	203	87	286	120	49	123	201	114	123	46	188	153	41	153	167	47	184	184	45	273	172	78	86	70	131	84	103	105	84	87	324	88	164	136	224	95	220	80	23	178	153	107	156	74	77	49	152	140
DBNL	2298	2176	2476	2276	1652	1866	2781	1137	1820	1454	2028	2075	1718	1707	1660	1948	2190	1837	1663	2203	2159	1680	1408	1697	1705	1626	2400	2951	1501	1505	1737	1691	1017	752	1598	2655	2390	1363	1864	1733	1061	1411	1026	1929	2883	1540	2306	2130	7131
AKAP1	1247	679	620	1701	2095	3084	1228	3606	1860	2060	1087	1185	2519	2279	1335	1337	3055	2616	5167	2015	1051	2596	1867	3352	1596	670	1328	2159	1106	880	2685	1713	3305	1362	2113	557	1888	1624	999	1366	2761	1520	1750	2166	1655	1797	2263	1328	1171
AKAP2	575	532	653	455	921	248	929	136	567	476	420	547	474	228	550	374	277	808	445	237	1530	313	411	1766	162	842	169	249	620	516	871	1085	628	323	157	1064	604	562	495	195	975	852	542	1448	481	1380	153	630	113
ORC1L	63	100	38	524	239	87	33	36	32	116	90	72	66	24	89	165	59	198	21	30	415	97	152	222	295	155	45	109	19	48	83	386	959	11	44	114	27	472	80	208	75	36	180	123	85	53	364	50	23
C1orf135	31	92	45	152	48	45	15	75	45	51	54	55	36	29	84	96	38	93	11	17	217	149	43	183	223	43	70	126	43	30	46	72	77	93	45	86	8	453	58	83	47	10	175	90	110	52	69	36	103
AKAP8	573	803	551	805	1010	911	588	930	819	546	574	604	689	528	584	615	744	410	501	635	585	812	632	459	644	667	689	582	520	688	605	642	451	502	522	524	484	809	700	841	670	589	474	805	452	844	942	582	840
AKAP9	2241	2063	956	2023	3822	3272	2899	2520	1096	4472	7984	1653	5147	1502	1955	1926	3919	4399	3789	882	2428	2278	2937	2542	1168	6343	1179	2184	2863	7272	4145	1334	4136	3897	2784	2578	1864	2800	3149	3238	3139	5504	3476	3261	2343	2377	575	3265	1579
EIF2A	2231	2137	2164	3566	2322	2167	1617	1928	2285	2148	1712	2307	2157	1438	2210	2558	2372	1287	3233	2584	1656	1774	2504	4831	1624	2555	1819	1673	3021	1770	1402	2331	1802	3350	2358	1266	2108	1627	1927	1111	3060	2167	2603	1388	1614	1641	2518	2041	3042
ZNF416	148	212	166	215	71	123	150	148	134	115	173	134	132	188	132	122	187	93	71	155	137	142	119	108	81	95	110	197	156	107	179	327	271	144	127	180	80	168	155	138	164	179	214	120	145	621	97	170	157
PPIP5K1	768	550	370	379	351	1418	769	1128	741	586	637	610	474	1491	1140	428	1029	308	1029	327	470	526	1051	240	312	594	120	489	1171	647	928	421	1318	649	366	753	629	327	500	860	689	699	995	1235	975	309	367	648	253
CCDC117	912	710	788	697	1238	1261	780	4744	1397	1366	1134	1346	1590	2339	18709	4277	1339	1289	1982	1059	850	1378	1481	1338	1137	1059	635	676	1065	920	2304	2434	871	1959	5713	643	1065	949	1171	814	2230	2004	1083	1156	1001	1330	884	1279	2071
PSTK	65	105	109	87	56	30	39	100	46	39	32	50	37	30	31	31	28	24	27	42	26	62	30	50	44	34	40	77	67	59	64	51	33	82	95	44	37	35	22	80	37	44	27	24	18	46	50	42	41
TUBE1	90	97	117	298	172	110	159	173	181	85	181	213	153	84	224	292	116	137	168	165	150	174	105	166	67	171	173	195	187	164	130	119	91	273	159	117	129	201	95	115	133	128	106	164	160	116	210	214	441
PHPT1	1273	1254	1611	334	554	609	867	796	801	678	733	589	735	794	1336	1133	1422	465	1000	2237	443	445	689	403	548	654	1489	558	922	637	691	836	667	769	1173	760	725	222	1159	400	768	637	467	805	528	1500	1566	775	1246
SMC1A	2141	2686	2510	3800	4850	2926	2262	2577	2358	3903	4065	2817	2645	3023	1624	2647	2203	6809	2774	1275	5033	3216	4036	2519	3050	3945	1541	1558	2840	2102	3839	4227	5875	1283	1611	4149	2388	3869	2984	3936	3579	2743	2279	6526	2291	3147	2525	2967	1563
RLF	565	701	529	1021	1169	660	719	623	322	649	826	574	698	323	653	653	768	835	491	310	888	656	752	1225	473	672	424	413	553	1100	578	1117	735	460	437	874	667	1426	497	640	713	891	641	837	581	625	1066	604	375
NFU1	527	433	780	353	340	232	495	1398	954	510	408	413	713	606	827	450	572	668	650	846	427	588	465	404	780	334	562	685	943	460	379	582	852	710	1643	435	366	200	536	574	453	612	555	342	385	380	374	773	640
TMEM170B	108	214	102	220	413	178	157	329	178	142	246	183	165	92	347	237	451	306	221	87	131	218	170	209	76	95	61	185	420	137	234	247	220	148	139	82	154	151	137	62	296	434	124	157	127	119	178	203	458
RRP1B	898	871	1017	3053	1246	1346	874	870	1140	1268	1068	1277	817	955	767	1063	938	659	1070	683	2650	600	1260	1841	1909	1167	763	699	825	996	906	2080	2300	1312	836	1162	883	3649	1024	1328	1232	1140	1205	1305	743	1365	717	954	713
NOVA1	66	304	142	4	215	858	70	485	86	129	159	57	2318	283	2044	95	123	4	266	1232	56	19	122	6	7	15	216	277	2573	364	57	158	146	5	997	48	113	27	138	245	269	131	23	65	90	388	56	386	1083
HSP90B1	17888	21613	17852	39511	11092	19914	13453	18103	59264	12038	19236	19963	15267	23314	22628	13307	14981	35439	14253	27755	19480	14843	17776	35854	15987	17381	14277	20330	20498	13691	13765	19158	11579	33381	24404	21170	16902	37896	16490	15984	19766	17167	23508	16025	10592	19461	14206	10738	26606
MCF2L	1000	1073	1132	572	1343	646	823	546	695	1374	1478	1352	840	1555	1362	1140	903	303	780	1239	348	418	536	436	1660	2082	920	455	757	984	854	445	1629	614	519	875	681	1517	1687	861	625	744	546	683	2535	1566	1073	887	943
KRR1	599	759	995	1447	707	1140	622	1212	1117	1251	985	864	918	1076	999	768	930	1340	768	590	589	1605	964	1125	888	869	574	1655	827	1014	967	755	565	823	1107	809	677	1101	872	1622	1055	861	975	781	773	1290	939	707	1450
FAM64A	39	72	53	245	105	34	19	32	85	64	62	91	25	36	206	100	81	113	47	20	266	52	50	280	441	296	138	281	25	32	56	352	532	72	27	83	25	499	162	146	69	18	101	30	126	21	215	43	116
TMEM132A	1207	2149	2005	641	990	1312	1207	867	859	1067	1615	1539	410	4133	840	1211	3043	1581	1289	367	543	1289	281	2900	5472	777	1954	1654	227	1000	3605	1837	2483	439	373	1322	977	2369	674	778	985	432	11396	1578	1509	1363	4505	1140	566
PEG10	3843	278	1756	436	1752	160	416	1987	1478	25667	324	7613	3761	17	7	2607	215	18689	108	3	2211	155	32334	9764	13420	1223	330	19703	4	11779	14664	7161	32124	1752	98	2981	28236	6523	50	9835	2148	105	5517	2341	12527	189	718	632	50
OVGP1	84	35	112	16	101	32	40	629	122	45	40	159	24	45	159	35	97	8	59	92	26	129	92	18	32	133	118	52	56	53	28	18	48	30	270	40	47	5	71	83	23	39	102	77	49	74	23	66	92
STRN	250	194	139	743	735	463	270	365	313	481	511	170	630	255	246	179	237	1958	635	132	846	379	903	758	266	852	95	182	588	606	766	499	619	205	251	685	334	1805	479	279	567	788	567	655	610	280	177	384	85
CETN3	307	441	440	174	213	164	263	422	491	349	368	280	370	357	579	351	455	277	497	400	210	617	396	246	187	222	325	670	296	333	257	259	518	763	524	295	326	109	363	367	359	264	240	233	263	267	443	361	969
CETN2	1840	2093	2428	1796	726	1605	1168	1728	3216	2104	1332	2131	1477	1857	1672	2071	1698	1106	1195	2312	942	2606	1496	723	1845	1149	1575	2095	1146	1414	1241	1408	1332	3618	2552	1867	2051	990	1263	1458	1109	1535	1556	912	1309	2128	1352	1437	4998
CCL28	113	225	169	5	24	50	471	38	65	432	129	140	155	683	4	17	1	409	2	276	184	106	59	193	6	25	389	28	29	124	147	714	140	291	455	21	417	32	2030	52	359	1253	172	71	55	65	148	178	124
FAM92A1	110	124	58	88	147	56	88	14	54	116	146	145	54	66	385	222	149	62	240	33	105	196	173	142	338	68	76	37	19	40	63	141	318	57	25	70	77	331	27	300	199	129	424	143	177	22	40	92	320
DIO2	1080	1097	808	35	365	294	742	38	332	580	2203	400	106	174	246	560	20	212	665	16	263	482	1019	573	1152	439	615	229	68	301	1362	145	588	72	88	1462	973	246	413	127	671	443	853	588	112	447	239	813	59
CCL21	575	441	501	258	260	6	188	0	76	485	53	458	211	9	20	342	64	97	32	6	210	37	30	715	44	149	618	52	3	67	470	361	0	8	47	192	783	450	122	50	248	162	59	1267	19	98	26	696	135
CCL22	1055	162	173	141	176	40	315	38	83	90	110	175	55	8	31	70	93	69	38	17	360	119	101	80	61	197	217	28	28	213	126	74	3	107	20	402	110	15	108	106	179	73	40	188	120	251	150	29	70
ALPK1	602	477	441	482	526	533	644	336	336	594	623	663	774	376	554	474	338	3363	639	739	1805	345	740	393	379	501	678	665	511	876	499	289	102	1334	504	385	416	311	477	695	431	1270	499	681	1097	314	364	536	336
ALPK3	107	106	111	187	317	164	186	96	149	95	194	122	127	83	191	169	237	81	100	52	136	136	121	128	214	225	121	69	111	243	345	121	97	68	55	284	104	86	133	93	150	182	229	161	192	141	78	137	403
TRIOBP	1514	1260	1411	395	878	1011	1373	984	984	1734	989	1326	1002	647	1571	965	1176	1394	614	1176	853	914	755	1409	1333	1739	1324	939	825	1042	1253	1557	919	1939	945	972	1586	994	902	998	893	929	965	1212	980	1003	1176	1193	928
C8orf45	20	62	32	26	73	72	18	238	31	37	33	147	21	30	189	450	55	76	77	17	20	118	22	97	36	5	24	80	64	81	78	46	92	100	338	8	14	42	36	22	92	61	104	92	10	55	77	50	240
PHRF1	1018	907	1221	1386	441	2196	974	1544	940	1311	1197	878	1432	1615	1021	551	2256	1226	886	948	852	1343	855	1029	803	1308	1068	1045	974	981	1044	748	654	474	642	829	930	797	1459	1938	590	690	425	1279	1763	1413	1712	932	615
C8orf42	163	381	167	256	142	697	249	491	103	511	226	472	69	54	327	313	390	202	83	17	153	59	287	91	131	460	119	570	43	89	244	211	179	561	184	165	155	784	327	507	236	75	272	113	218	63	83	234	1014
C8orf41	269	599	368	303	160	361	312	172	258	390	213	296	306	122	176	277	223	377	188	516	187	148	279	147	832	439	233	572	289	178	210	249	261	349	185	205	415	337	404	315	197	355	256	331	182	162	336	207	235
C8orf40	634	926	865	785	245	439	526	969	337	743	423	463	801	978	1586	589	2180	326	305	819	1126	742	699	618	625	442	462	943	540	1065	438	737	841	1242	2504	361	836	615	471	555	283	512	232	643	363	281	1169	632	2311
CDC45	73	97	64	256	205	71	37	56	105	159	84	160	116	28	302	254	280	270	73	55	357	117	62	566	723	205	124	247	12	18	64	588	513	116	80	124	43	690	78	176	109	28	274	227	86	63	455	78	114
FAM70A	44	92	58	53	158	87	140	0	42	93	142	38	76	23	42	118	0	56	20	3	31	17	75	32	21	29	23	16	11	47	64	65	33	166	22	18	157	12	53	12	120	34	26	73	39	12	16	76	37
FAM70B	66	35	64	20	37	18	86	9	91	21	18	36	42	37	39	86	36	20	30	22	24	14	18	25	29	23	88	38	26	36	65	36	11	11	39	30	25	36	60	23	38	45	37	49	37	27	30	61	43
BRF2	330	646	429	586	165	432	327	941	2391	387	357	204	265	386	167	304	1766	270	162	378	670	565	325	553	446	365	268	734	251	617	295	297	515	316	182	212	534	353	307	3449	181	245	220	240	206	192	282	240	265
UBE2L6	3261	4081	3860	4844	3710	3233	1866	332	3821	1411	3750	2924	1091	1586	1104	1765	935	4445	2771	1787	4920	2484	1852	1817	11005	769	1662	5001	1469	1938	1269	1429	1472	1202	2923	1906	2211	311	3636	1221	5940	2411	2116	4822	4271	3323	4406	3894	3806
BRF1	696	1084	1071	343	555	537	699	871	607	650	443	581	697	783	902	488	977	428	404	718	289	548	496	382	519	639	931	778	626	829	531	731	1019	145	539	1200	569	443	907	995	354	394	463	471	444	623	1316	604	407
FSIP1	592	106	827	2	276	1765	87	2015	1274	332	324	249	550	404	61	16	1228	3	46	122	3	1328	514	4	82	15	183	30	310	422	1164	16	127	15	1087	110	858	7	1278	1195	219	325	524	113	439	548	239	203	464
DNAJC8	1762	1926	2668	1226	1536	1657	1834	1477	1594	1747	2095	2155	1704	1045	1977	2186	1628	1384	1219	2556	1858	1894	1743	2125	2426	1409	2224	2023	1314	1682	1164	1779	957	2396	2042	2067	1742	2056	1785	987	1468	1128	1521	1460	1492	2027	1515	2103	1422
DNAJC9	659	826	749	1094	1267	810	534	698	1381	772	804	1238	635	575	741	1474	943	422	601	613	1413	962	675	1044	1298	698	892	1652	488	726	809	890	1163	505	643	783	668	748	708	1308	813	551	497	790	915	946	1051	650	794
MB	235	169	254	86	271	471	111	255	854	456	155	154	638	381	1729	277	80	256	1327	1185	85	404	192	345	798	369	169	522	220	238	378	119	265	1126	1737	225	341	175	276	420	286	495	778	376	151	316	507	420	860
DNAJC4	1148	986	799	541	371	649	722	283	348	498	358	914	385	633	697	654	684	347	297	1226	364	385	399	617	503	200	1025	566	734	474	397	523	370	652	731	512	627	404	612	223	512	619	612	356	624	573	665	579	1006
DNAJC5	1807	3779	1724	1498	1249	4745	1670	2813	1463	1741	1922	1472	2390	5609	2678	3406	2273	2394	2014	2592	2639	3273	2165	2487	4047	2623	1490	2717	2752	2850	2548	2458	3424	2498	1646	2742	1831	1402	1362	2338	2160	1722	3664	2492	4452	2198	2500	1606	1970
DNAJC6	48	81	23	58	26	358	80	65	115	39	129	96	18	74	93	16	73	629	40	15	53	346	87	169	14	26	6	54	575	231	97	61	1661	12	36	14	61	427	130	9	111	82	57	52	251	21	21	63	46
DNAJC7	1923	1597	2719	1433	1430	1473	1860	2290	3201	1672	1995	1562	1674	2997	2264	1343	3916	2676	2875	2420	1600	1995	2269	1190	1994	2031	2129	2443	2015	1326	1112	1399	1433	857	2577	1307	1665	1286	1733	1732	2042	1550	1047	1071	1071	1573	2635	1374	2166
DNAJC1	1668	1319	2201	353	2232	3790	2040	553	1126	1840	3317	1996	2946	1017	1639	687	408	989	1769	3120	319	1203	781	577	2331	1509	8397	815	992	726	1617	604	928	971	740	1221	1874	622	2203	1602	1248	1728	2824	708	987	3062	847	3164	2017
DNAJC2	561	510	806	2234	883	479	640	590	644	596	721	494	504	542	723	665	571	779	725	602	1215	675	653	719	1526	874	812	1178	501	550	647	597	989	1422	611	770	635	1548	620	632	528	753	594	551	573	853	971	377	1213
DNAJC3	2162	1337	2649	1297	2623	2669	2383	2162	4427	1653	2543	1699	2724	2988	2308	1971	2273	4123	4684	3660	2079	2229	2972	1916	2514	2014	1894	836	3949	2534	2035	2751	1350	3053	6344	2876	2500	2694	2206	889	2523	1982	2841	2505	3335	3036	937	2182	3971
ZNF701	210	176	214	158	176	155	209	241	79	147	336	137	148	254	174	134	208	187	188	73	147	342	214	159	96	343	128	140	161	290	245	158	161	160	253	95	196	294	189	145	260	227	356	301	219	1228	198	227	295
GOSR2	1044	1009	1192	1045	1195	1615	1299	1275	2133	1160	1468	823	1346	1265	1009	1172	2630	1398	1627	1581	1005	1111	1369	1407	992	1074	972	1375	1206	1174	1430	902	644	895	2282	1174	1222	1028	987	1128	1708	1540	789	1259	1297	881	1124	979	1403
GOSR1	1087	836	1271	957	883	1796	1389	1599	2207	1333	1642	1931	1461	1710	1389	1408	4027	2829	3048	1029	989	1954	2233	1095	669	1341	922	1243	1563	1532	989	898	678	1219	2651	933	1311	1295	1236	2320	5028	1517	2243	1296	869	945	1199	1276	1707
RRP15	602	451	388	934	712	598	724	539	555	594	640	605	333	509	750	1004	573	440	1188	408	775	537	1380	456	1264	854	629	930	377	663	415	727	501	859	454	346	694	1415	575	353	767	667	723	574	476	783	1051	869	298
CCDC97	1250	1240	1215	1294	931	1441	1107	1016	1462	1269	1080	1173	1053	1144	902	926	640	797	974	1370	688	1051	1061	727	646	1182	1028	1157	859	1162	1156	1017	643	593	1119	845	845	1048	1259	1095	1244	936	881	1404	1090	1057	1073	1082	696
RALBP1	2053	1277	1382	2368	2702	1729	2046	2865	2064	2317	2225	1524	3277	2478	1711	2236	3004	2395	1869	1604	2210	1935	2428	3576	1623	1538	1605	1766	2011	3470	1486	2366	995	1742	2697	1727	2267	2537	2168	3810	1628	1253	1650	1667	1452	1338	2316	1824	2205
NRN1	204	197	411	600	193	90	396	19	264	180	154	193	113	72	81	358	54	60	175	104	311	124	161	279	50	153	344	74	86	198	157	1550	130	1448	122	270	218	166	156	68	129	168	105	142	139	170	93	383	121
MAP3K6	1343	1101	619	278	241	648	1165	205	290	964	633	459	467	312	272	740	221	870	218	898	1221	398	473	909	861	591	1046	345	372	767	535	464	428	765	279	980	301	1426	451	351	293	278	790	278	1000	644	336	621	142
SSB	2219	2658	3216	2774	3133	1168	1572	2072	3461	2148	2563	3905	1931	1841	2682	2122	1794	2679	2513	2614	3018	2460	2447	2754	4563	2202	1800	2630	2144	1649	1846	1573	1303	2547	2506	1908	1970	2060	2523	2182	2729	2157	2060	1999	1829	2141	2617	1946	3592
RAP1B	2091	2389	2062	2567	1936	2766	2277	1796	2299	2069	2090	1493	2164	1724	1780	4107	1294	2935	2252	1834	1934	3369	2329	2084	2404	2485	2584	2940	2282	1674	1856	1727	3660	2510	2392	2091	2483	1880	2289	1679	2451	2222	2257	1783	1813	2636	1609	2540	3092
RAP1A	991	1088	1580	1604	1693	1038	1496	649	1276	1192	1298	1474	903	733	1085	927	695	1984	679	994	1335	1109	1305	1429	1156	972	852	808	1232	1018	1299	1650	1111	587	1385	1406	1599	634	1212	1124	1202	2037	1667	1251	912	1331	783	1387	2321
PPP1R8	1003	1046	1429	1113	782	1215	1028	1117	1044	1060	1228	984	1080	676	1082	1242	1134	898	684	1136	1333	1407	1077	1464	1271	895	1109	1079	971	1042	706	994	595	1390	1309	1091	1021	1895	1132	712	934	690	1187	1021	1009	1254	869	1160	917
TRIM46	83	72	37	31	24	73	127	25	24	51	49	138	56	108	13	146	15	21	295	209	103	11	115	114	149	104	357	93	8	31	41	57	109	8	28	57	37	152	138	142	40	17	16	44	33	26	46	43	12
MAP3K4	570	691	405	926	772	305	922	851	467	579	813	548	640	482	574	1139	345	411	1401	442	823	598	701	406	197	895	1040	673	596	822	770	748	1289	454	350	789	545	963	346	808	744	548	716	982	684	545	709	854	294
TRIM47	1204	1042	745	679	399	1075	1549	127	527	496	548	506	532	806	143	1010	238	2993	470	539	1191	811	1085	1922	1893	428	1892	488	318	550	813	1062	454	645	620	715	663	1800	1074	820	602	384	1702	626	1349	1353	256	486	553
NCRNA00219	429	779	465	356	140	95	330	365	465	406	145	243	249	210	602	335	531	58	342	243	122	217	245	84	235	243	447	277	490	246	157	265	229	420	268	273	392	60	174	254	254	309	80	151	230	252	711	250	463
SLC23A2	460	487	256	663	1849	451	647	905	333	687	767	617	594	385	1161	791	840	1144	1263	225	845	451	1308	1479	353	945	419	997	912	495	584	1590	947	1779	138	526	814	672	408	381	690	758	1363	437	700	277	603	766	1091
IPO11	758	852	390	657	666	482	608	842	568	822	732	459	866	696	824	519	643	350	909	531	663	728	983	453	659	1047	301	574	619	919	814	775	474	374	426	674	750	699	474	810	1171	763	933	756	511	546	452	828	487
ZNF410	1225	1506	1013	890	1223	654	1223	1519	874	1260	1317	1035	1418	898	1159	1234	1545	777	1173	1710	983	1076	1172	995	911	1418	1255	1979	1419	1413	862	1399	843	935	1572	1032	1368	710	1152	1294	1033	1284	1545	881	880	1119	1143	1331	740
FAM91A1	749	938	816	1281	2809	1798	1140	2254	1983	1209	1370	1344	1221	1963	2648	1982	2504	3195	818	575	1179	2282	1816	3351	839	1543	667	1248	1548	2270	1918	2157	2071	858	2991	825	1690	2370	1291	2321	2215	1158	1821	2280	1929	1575	1504	1201	1797
MTCP1NB	219	332	395	387	167	203	259	236	332	237	192	422	286	290	206	823	198	237	180	267	168	311	126	174	388	137	349	258	183	201	377	338	226	439	284	237	221	286	218	254	116	187	114	118	122	240	228	203	1174
ACAT1	1621	1245	646	1484	914	3429	748	829	1363	1011	834	1109	1037	690	699	762	604	653	2171	690	894	1099	1627	396	995	493	1045	1043	3510	1071	967	810	1390	675	780	774	1302	1193	1384	492	1271	1114	525	898	1103	552	491	1033	1545
ACAT2	322	539	456	513	580	309	449	412	657	449	337	443	468	486	637	797	290	597	470	503	783	542	287	666	862	347	443	651	277	337	477	1356	1012	652	517	987	358	782	274	645	476	322	699	721	689	579	906	185	280
RNF152	59	69	37	28	237	119	51	188	90	85	68	31	104	25	62	94	69	100	213	48	42	111	285	189	66	82	62	44	27	161	122	174	100	178	25	139	134	262	43	21	103	50	157	67	143	35	39	43	15
LIMD1	1005	732	369	795	836	2824	917	985	714	976	807	881	1944	1336	964	1152	1673	1030	1145	1589	1159	1466	1554	1358	1378	2087	852	860	2273	1284	1805	1743	1640	487	935	980	708	919	1287	1011	915	1391	1234	1372	1881	1895	1157	890	691
RNF157	106	136	56	31	25	52	107	26	228	97	57	38	89	251	160	160	822	38	96	158	100	54	347	23	42	224	100	885	199	81	91	233	1140	11	22	100	76	11	380	203	43	75	90	85	377	95	64	168	38
PMEPA1	3346	7553	4212	713	1255	1795	6869	767	2631	2297	5647	1450	2917	4435	1264	3810	750	1080	3395	4558	873	1469	3029	5092	8446	4234	4320	2708	699	5226	3175	1561	2117	4170	1137	5864	3795	2275	2793	936	1994	2530	5807	1598	1764	1712	1914	2897	558
PEX1	488	395	244	1610	557	864	434	975	368	660	759	791	846	432	668	813	816	777	871	613	630	896	653	412	613	1005	277	841	982	802	981	448	881	626	689	561	490	616	565	1057	732	727	845	811	677	354	261	680	786
TMEM177	295	217	239	564	210	136	212	197	216	261	165	195	224	207	202	219	193	164	171	158	333	187	169	228	343	228	342	278	187	210	179	107	68	240	308	158	160	106	127	262	228	140	299	208	229	190	490	166	201
MARVELD3	352	264	514	194	198	292	341	395	497	267	446	311	336	701	259	177	842	677	233	746	455	274	223	66	515	274	278	184	464	291	539	370	199	610	341	647	347	430	640	318	350	705	220	221	241	402	618	464	180
CTF1	90	60	68	13	39	121	168	103	29	199	80	48	129	21	11	310	180	167	300	562	68	60	157	246	96	177	427	191	164	374	33	83	123	97	415	32	90	77	13	88	63	35	24	88	66	55	28	109	355
MECP2	980	1217	1117	1369	1353	2007	1308	1604	998	1445	1588	1497	1220	1424	1641	2385	1991	1085	1518	1006	1287	1918	1438	817	1402	2090	1007	1135	1588	2015	3076	1647	1409	1005	966	1392	1487	1224	1376	1526	1156	1609	1219	1837	1789	1786	941	1524	1262
PEX3	167	351	182	485	406	202	226	508	376	189	143	487	381	149	414	726	174	231	319	415	378	516	218	247	440	353	212	458	466	386	375	317	393	409	624	770	218	461	151	361	314	409	222	358	384	321	294	356	315
LDLR	1561	1217	724	515	1294	2235	1741	298	719	1629	1184	340	1254	2593	203	547	681	998	980	874	744	780	1649	921	3088	931	654	610	1059	642	1143	1689	161	1822	453	2429	1542	1327	678	541	1723	1254	2345	2876	2001	3235	2317	1297	278
PEX2	835	1049	868	777	1543	1091	857	2287	2103	1064	892	1668	1391	1393	3323	2136	1438	880	1735	1168	710	2091	956	1634	1384	981	798	1427	1068	2097	811	1231	1343	1835	4547	462	1498	788	790	1645	1219	956	1164	1302	1038	1255	1218	1282	899
TRPV4	129	91	118	62	112	80	118	55	38	74	277	54	62	20	86	63	9	489	59	191	92	267	72	1286	142	195	135	104	35	49	122	464	32	373	16	103	86	196	180	231	77	68	83	53	133	34	48	109	75
RARRES2	1832	1012	928	205	635	561	2312	29	632	481	880	714	244	122	100	1037	42	333	948	503	556	424	694	540	715	399	4202	273	232	834	605	386	247	79	227	1889	1204	331	296	355	397	428	1056	564	885	310	429	503	135
TRIM8	3215	3168	3978	1936	2365	4385	3085	3379	1476	2906	2606	3373	2463	2916	1851	1562	2571	1260	2353	3016	1492	1593	2533	1223	669	1840	3629	1575	2760	3394	2523	1241	1321	811	3083	2918	2876	1205	6110	3614	1817	2117	1741	1778	2481	2310	3012	2149	2515
IL2RB	327	754	457	2007	390	157	647	54	140	178	347	1045	131	53	17746	305	38	1018	60	25	2189	128	207	310	762	346	160	112	263	224	427	110	12	57	83	418	167	96	328	186	453	600	187	1727	332	1509	167	51	417
TRPV6	140	13	19	142	140	191	44	2	11	105	34	233	73	10	4	264	0	99	10	17	256	1	89	317	7152	13	80	33	14	34	25	210	1431	1378	22	49	121	466	6	16	60	10	354	87	169	4	45	404	70
PEX7	180	186	216	167	266	266	211	687	306	194	150	419	425	330	316	723	267	74	489	787	99	300	168	105	289	288	326	205	532	234	357	108	132	362	748	588	118	152	120	167	230	269	278	186	209	199	208	225	348
IL2RG	602	1459	813	3178	815	149	936	5	244	293	477	1477	276	68	294	342	26	3782	90	47	2448	153	275	384	659	271	355	136	181	376	377	244	13	121	164	461	536	116	447	302	544	992	232	1702	304	1326	258	88	991
CP110	731	1334	386	333	637	1151	754	1157	461	952	855	618	1358	775	783	795	674	971	1262	450	627	1553	1574	1313	614	949	995	961	657	1475	453	1225	3514	338	902	712	917	978	802	1643	1150	787	951	884	788	790	1056	777	724
NUP210	2157	2079	1153	3090	1793	5825	1775	2792	1067	2561	2658	3167	3583	3682	2317	3316	2470	2228	1997	2927	3433	1347	4853	2509	2348	2055	2162	2570	3076	1925	2639	2756	11303	586	1444	1407	1268	3200	4392	2006	2543	1877	2264	3588	2742	2307	3947	2865	3761
C16orf58	2685	3542	2833	1218	1014	3682	3337	4647	2135	2759	1956	2128	3817	4583	2020	1992	2609	1845	2857	3410	1794	2488	2107	3276	1799	2344	4254	4632	2294	3960	2319	1760	1910	3067	4786	3032	3295	1475	2157	4209	1621	2113	2871	1678	1941	2364	2343	2229	2777
C16orf59	107	150	84	140	63	127	101	132	43	134	59	141	108	88	120	116	156	74	75	60	159	200	115	95	186	88	345	327	27	73	78	149	315	20	124	108	25	103	76	424	45	13	124	156	123	49	259	51	153
SETDB2	280	287	340	314	410	318	367	557	384	314	437	376	555	282	399	288	1237	659	918	283	316	365	452	206	197	317	235	227	365	390	311	281	220	522	692	213	355	244	283	240	370	294	196	419	374	227	136	405	603
RARRES3	1732	5582	2503	2108	985	2544	2143	180	4479	810	1907	10902	2243	1490	1215	1331	1607	810	2393	5571	1571	3746	708	277	13859	584	2076	3837	2470	2429	1364	560	45	110	6322	2873	4417	90	2411	398	9853	2385	532	15791	2372	6015	2365	2051	7385
C16orf52	203	263	212	170	227	372	348	680	266	315	380	235	421	501	392	326	553	336	613	144	220	838	487	435	148	347	345	477	304	564	275	272	433	431	531	191	367	193	353	599	306	359	330	267	166	363	298	363	590
CDK5RAP3	1637	1522	1843	829	898	2522	2501	3010	2278	1728	2007	2074	2131	3075	2444	1946	4995	1552	2303	3164	1168	1561	1695	1085	1796	810	3171	3334	1449	2034	2333	1170	3351	664	2520	1339	1784	1179	2066	2058	1531	1284	783	1940	1527	1796	3065	1927	4828
CDK5RAP1	448	867	553	672	516	750	448	1287	536	503	469	522	631	538	466	420	578	315	618	641	616	642	393	425	773	365	1150	976	484	540	526	500	557	774	461	633	421	651	447	808	805	487	712	407	555	595	611	434	735
C16orf57	571	595	902	917	936	598	830	181	804	510	1030	777	386	770	493	534	260	2148	463	386	1498	431	498	1002	1340	487	902	373	410	422	1093	1011	517	1418	506	1530	500	1177	758	309	553	705	599	556	499	636	722	474	372
C16orf54	49	210	68	210	61	37	119	2	26	31	54	174	51	13	49	60	4	88	13	8	297	26	38	27	44	18	79	17	30	56	81	27	6	21	20	49	51	11	95	36	79	154	42	355	53	194	27	30	98
C16orf55	133	179	196	93	87	305	115	126	201	121	193	162	102	205	144	174	95	165	74	133	109	186	89	154	539	92	185	109	134	123	143	158	231	149	138	295	125	302	153	159	110	110	145	105	136	329	308	84	148
NUDT16L1	1179	1234	783	323	536	919	762	1374	737	657	537	712	759	1137	832	484	853	342	885	1585	266	1217	574	304	552	601	1568	1115	799	1471	790	519	568	342	1490	766	1063	547	632	1068	591	368	652	856	957	722	1255	561	1126
KIAA0319L	3703	2977	4655	1654	1797	3013	3348	2991	1120	3802	2817	1461	4369	6444	2749	3245	2519	3916	1579	4576	1740	1944	3027	1876	1653	2236	2103	3343	4784	4464	4219	1359	2823	664	2959	3283	2735	1171	3373	3229	2288	3325	5051	2424	1725	2480	1568	3647	1545
ITCH	1022	1434	983	1471	2608	2565	1136	3153	1428	1331	1528	1114	1539	903	3207	1405	1286	1915	1614	802	1704	2161	1809	1835	1042	1672	741	1562	1794	2122	1352	1574	1339	2404	1399	1479	1447	1509	1236	1962	2396	1888	1580	1390	1648	1508	825	1224	1399
ZNF207	2882	2566	3471	2565	2846	2808	3013	2567	3755	2834	3724	4006	2543	3546	3140	2933	4837	3587	4740	2885	3330	3606	4097	3093	3084	3417	2519	3086	2739	2685	2443	3453	2367	2973	3376	2794	2863	3230	3114	2899	5892	3001	4321	3010	2445	2788	4091	2707	4389
CHMP4B	4249	4386	7109	3285	3222	5564	3717	9888	6231	3994	4426	3627	4562	4595	3158	3269	4756	2412	4114	10241	2601	5491	3813	2529	5905	2734	6104	6447	4460	5315	3440	2715	2329	4427	4188	4151	4218	2479	5226	3938	3723	3588	3088	2430	5597	4708	4212	3571	3061
BAX	657	609	781	796	420	532	609	630	605	550	594	630	402	512	472	565	488	439	375	605	536	557	354	498	760	350	1519	579	229	505	421	898	348	196	344	315	657	484	930	880	372	309	347	476	618	465	1221	569	389
BAD	937	993	1629	805	416	1040	873	344	758	515	523	801	481	1595	1003	757	874	431	599	1286	324	1020	453	309	617	291	1478	989	911	516	638	526	806	184	796	1141	496	439	791	409	705	539	625	451	925	767	1102	520	1355
IARS	2617	3053	1205	4255	4482	2232	2286	3133	2717	3457	2561	2600	2692	2192	2743	3360	3244	5947	4850	3586	4445	2404	4803	5762	3104	2692	1605	3479	3124	3354	3769	5667	4882	3257	2915	3006	2286	3386	2675	3315	4540	4076	8090	5531	2330	3779	2403	2371	1917
BHMT2	83	85	102	51	89	28	145	23	106	71	95	43	14	15	14	64	5	7	52	2	291	52	52	32	13	52	88	50	10	70	85	17	76	24	13	106	81	21	64	16	86	56	22	50	53	20	25	94	31
PRKCDBP	581	470	469	343	98	110	494	46	290	220	232	272	88	151	108	320	78	499	220	52	144	224	198	695	146	79	952	163	187	153	369	399	58	560	101	415	191	201	122	139	182	155	207	103	201	80	132	198	257
COBLL1	714	446	433	232	1019	1094	770	215	635	446	733	784	570	271	403	435	195	1814	3260	620	483	425	971	578	288	460	431	286	636	588	799	466	1120	1199	874	2165	513	328	918	66	1504	1842	1030	816	4025	670	375	479	642
SLC37A2	148	509	263	445	959	706	345	47	225	232	520	487	2748	71	612	372	264	194	146	73	651	179	275	168	97	193	178	119	710	146	393	80	116	90	243	464	280	170	3343	162	476	4078	397	477	341	300	101	134	189
CDK18	331	154	238	934	525	499	403	96	231	153	388	229	636	542	293	712	237	1969	722	797	1406	125	481	511	156	120	450	665	450	226	166	441	1187	656	350	194	154	855	651	551	300	240	108	402	856	86	317	303	135
CDK19	335	362	338	644	1401	420	636	1334	686	602	754	629	979	900	459	2211	500	675	879	290	1154	1442	560	1660	916	1348	525	657	573	915	778	765	589	1781	396	604	711	1737	523	2798	469	569	425	611	686	341	750	793	585
PMPCA	1232	1005	871	1003	762	712	931	1057	575	862	809	845	1037	826	951	951	1206	719	818	1511	1197	724	916	838	865	765	1237	975	991	904	1140	1302	1055	858	829	951	685	839	1034	1288	934	976	416	1250	602	1539	1912	1026	629
TOB2	1744	1446	1382	1289	2270	1384	1418	1615	1495	2160	1487	1318	1817	963	2116	1903	1412	1763	1967	2251	1218	1265	1264	2087	1650	2538	1260	1262	1239	1288	2235	1721	859	3398	1499	2115	2129	2282	1609	1499	1535	2253	2417	1883	1404	2364	1544	2118	810
CDK12	1129	1399	968	1482	2120	2582	1323	2233	1580	1788	1923	1011	1654	1725	1280	1320	2822	3533	2174	645	1939	1805	2753	1640	1331	2023	630	1171	1680	2182	1466	1231	1278	787	2184	1260	1298	1915	1448	2321	2679	1866	11143	4576	1360	1214	1165	1205	929
CDK13	964	1216	976	1831	1469	1200	1457	922	887	1050	1432	1304	1144	1046	983	1456	1097	1572	1252	622	1330	1087	1402	1199	959	1334	807	1347	1062	1386	1316	739	1362	1280	1018	1234	909	1613	1159	1334	1015	1240	1047	1344	1308	1069	974	1038	5639
CDK10	347	339	545	345	337	616	546	335	341	254	699	604	291	754	509	420	525	421	253	588	418	204	246	414	1065	348	698	446	536	382	666	265	475	675	150	427	291	391	738	600	237	376	175	395	388	963	832	461	368
SRRT	1820	2634	1617	2387	1607	1720	1517	1993	1504	1877	1819	2089	1614	1623	2096	1455	2017	1746	1730	3199	1647	1434	1375	1505	2376	2259	2255	2586	1264	1663	1604	1743	2833	842	1450	1549	1740	2239	2070	2625	1094	979	1284	1961	2506	2055	2761	2095	1650
CDK16	1881	2190	2646	3535	2212	2360	1556	1505	2498	2379	1798	3784	1625	1951	2171	1797	1802	1718	1207	2119	3680	1384	1595	1809	2924	2072	1940	2162	1713	1610	3086	2300	3145	2063	1669	5200	1937	3682	2043	2208	1886	2260	1789	2479	6555	2707	3112	1878	2030
CDK17	607	751	1058	912	697	1432	680	1265	744	953	975	552	1090	1321	821	1003	959	1157	685	622	536	1934	1124	510	254	932	517	1424	1338	948	1219	473	462	592	1371	647	976	719	1255	1022	1024	1090	1188	910	487	1652	612	1256	1626
CDK14	945	876	478	841	1839	801	667	698	248	884	1489	820	487	111	740	1210	546	550	1478	160	286	175	792	562	529	496	747	590	103	1077	883	600	1330	911	364	694	1303	826	512	247	849	472	784	794	1085	434	171	837	848
GPR126	140	55	39	282	1450	17	198	18	115	86	92	523	85	11	121	121	31	788	112	4	1146	29	369	731	432	577	56	18	37	569	64	837	168	2694	34	114	250	647	106	33	99	169	46	374	1390	41	47	51	29
GPR124	1688	1241	1787	189	826	669	1769	290	990	1404	1382	1020	552	636	512	1094	540	457	741	241	914	587	938	757	348	523	1939	470	359	937	1642	959	603	236	337	1497	1500	452	900	644	1145	1056	808	1527	819	674	551	1917	381
GPR125	570	563	375	1168	1033	485	494	737	491	981	767	154	613	384	629	781	407	1308	686	161	723	450	690	2500	386	757	436	814	577	500	726	1316	535	4062	238	322	794	1347	502	724	588	628	1038	471	374	165	804	896	932
GZF1	307	627	429	631	749	485	379	1352	872	466	623	494	569	472	763	654	956	557	694	443	333	1250	422	738	547	528	358	739	597	573	603	485	830	607	726	283	493	570	635	1340	540	535	331	399	712	389	419	511	1215
ATP6V1B1	105	380	673	40	79	1030	226	13	538	484	898	30	980	1009	504	14	11	127	211	180	246	1283	38	492	20	20	1087	612	93	32	1782	407	40	1067	291	90	237	10	1107	762	297	113	182	175	31	13	99	39	1059
ATP6V1B2	1840	3087	2608	2159	2961	2467	2436	595	1997	2118	2475	2379	1520	1261	1564	2318	870	2077	1724	1418	2635	1065	2265	1439	1805	2005	1534	1976	2335	1286	1988	1556	4059	2973	1306	2727	3015	4202	2805	1774	1796	3889	1928	1572	1971	1700	934	1329	1262
AASDH	329	307	221	231	299	537	237	418	224	407	372	296	466	236	408	306	289	637	293	274	536	384	461	256	250	364	156	325	439	454	324	192	196	282	344	170	269	201	305	663	343	411	438	322	247	259	217	482	281
MTA3	1361	1130	1985	1006	941	629	905	1449	1425	1517	1374	1136	1438	1789	1082	612	1257	1549	1638	1318	1159	819	1335	1112	1512	1608	1136	1381	1174	1141	1331	831	1273	1097	1118	1071	976	676	1495	1510	897	1926	2072	1129	1336	659	1064	1127	791
VIPAR	491	746	524	451	609	397	639	679	404	558	718	528	530	551	558	385	628	527	582	557	498	325	569	556	403	510	574	744	443	658	367	665	437	523	383	880	664	421	523	592	428	488	457	342	376	195	666	516	500
KCNAB1	37	40	86	15	89	58	85	49	107	63	60	48	60	62	73	97	49	85	56	39	45	61	58	135	9	26	54	25	48	68	56	99	14	526	75	65	76	42	93	21	98	140	99	78	31	46	31	114	173
ZNF304	388	500	421	481	389	521	455	678	516	516	599	474	520	482	508	231	558	445	203	386	348	652	509	439	172	412	258	490	516	595	873	952	641	413	558	536	337	801	425	550	581	574	618	529	457	1816	490	567	528
ZNF302	512	857	993	516	741	562	817	1067	886	658	984	907	975	732	1395	729	1322	618	911	868	355	1476	677	471	328	935	645	1153	865	886	574	871	627	1050	1028	406	603	345	636	926	973	827	639	1082	530	666	617	737	1890
BFSP1	56	224	15	24	72	4	60	69	98	62	50	395	25	15	12	222	23	245	71	56	23	95	21	88	50	20	149	553	55	18	46	106	124	451	27	27	89	78	77	86	38	29	131	53	27	5	133	45	21
P2RY8	138	281	185	307	127	49	157	35	85	123	98	242	120	91	98	117	37	154	34	15	412	42	89	73	71	81	79	31	35	110	166	57	31	87	38	109	98	33	102	51	128	284	59	597	108	447	49	53	90
STS	377	619	377	133	543	179	603	120	679	649	340	222	392	160	234	342	124	455	318	168	577	217	545	168	2468	437	647	257	301	552	644	588	487	2113	185	1730	532	172	357	339	488	504	1234	570	352	242	299	699	133
MMP25	65	142	129	44	27	39	453	64	16	25	25	69	234	66	11	24	5	68	4	217	352	68	18	42	56	22	63	940	16	389	109	9	9	20	87	62	44	31	16	59	19	37	11	82	120	76	22	17	63
MMP24	405	336	460	105	181	576	197	642	211	193	137	201	249	161	412	213	271	138	209	276	125	603	87	135	350	165	518	168	684	352	187	197	1672	278	192	273	267	236	90	377	307	175	258	177	214	267	384	150	489
KCNAB2	174	309	210	531	548	362	349	16	99	102	364	439	109	208	275	277	138	308	102	70	774	68	134	156	141	189	133	92	113	167	325	142	256	39	58	339	185	176	388	206	219	377	195	583	358	339	116	114	79
MTERFD1	286	367	315	1141	551	296	280	778	591	337	331	1073	333	344	1269	861	466	482	212	318	499	841	319	755	778	329	426	662	296	470	230	1003	408	615	829	231	324	883	288	744	579	196	637	612	417	574	832	322	1180
ZC3H13	1528	963	1585	1284	2325	1420	1715	1983	2295	2342	3226	1621	2271	1613	2322	910	3291	1897	2682	955	1548	1939	2617	1343	1195	3300	1064	731	3104	2131	1810	1751	986	1351	1628	1041	1787	1763	2259	1376	2016	1480	1651	2310	2015	1314	582	2267	1460
RPL15	21452	20503	14413	10142	12947	15744	14802	24179	22827	20371	8417	31592	15649	13117	23115	16957	19685	4049	13609	16677	11162	15780	17403	9201	10736	14101	18509	14827	21205	16410	13356	26863	11526	45104	17317	9998	22250	9230	11257	12202	11880	20514	9252	12498	15449	17825	21288	21866	29096
TFG	2482	2490	3262	3714	2585	3893	1713	2133	3723	2097	2668	3309	2238	2049	2381	1930	1727	3934	2200	3280	3382	2341	2036	3185	5104	2275	2301	2091	1937	1962	2125	2700	1496	5160	4308	3971	1671	3169	3865	1579	3479	3103	3276	1938	2428	2822	2949	1612	8221
HVCN1	113	152	145	208	106	71	166	54	109	66	121	142	101	56	105	143	36	111	58	35	294	82	78	113	63	64	121	65	70	108	124	60	37	95	52	63	152	34	113	83	92	118	111	273	103	89	51	102	169
FBXO17	163	134	121	227	138	262	164	251	80	163	116	72	136	33	58	248	193	42	159	9	55	449	215	234	39	29	199	376	214	64	110	302	214	201	151	92	166	200	67	450	150	106	56	91	207	37	69	141	1182
TOMM34	790	1086	812	2070	482	950	699	2036	1091	729	871	1000	946	2379	1538	801	832	528	757	1124	1336	1173	592	1573	1196	792	885	1670	1290	1010	701	1883	2527	2261	1100	1544	800	2076	733	895	1075	976	638	664	888	911	889	650	1371
PIH1D1	1072	998	851	1066	710	833	952	1181	1449	837	818	1368	1077	1125	1083	709	1480	537	591	1981	584	967	742	703	646	710	1290	1370	866	750	572	1196	906	430	849	511	890	419	936	1319	717	582	586	998	1277	3854	1308	1035	620
RND1	427	310	480	35	353	149	159	129	207	316	267	207	172	1593	71	85	158	15	314	137	32	1105	198	27	2545	856	708	245	296	216	301	23	197	51	100	860	833	44	578	367	249	169	442	404	381	606	1179	516	108
RND2	102	13	39	76	79	43	140	335	93	342	148	12	111	73	57	92	600	8	394	215	11	409	94	105	91	76	221	706	61	76	13	44	630	12	129	31	85	14	30	728	20	87	6	110	178	67	46	171	779
RND3	922	1006	418	416	971	409	681	791	808	906	908	1691	525	155	398	331	882	1851	196	1744	982	2751	455	3022	751	427	898	442	385	455	393	1461	333	1572	358	651	1445	901	219	111	1023	348	1307	741	401	1689	119	970	259
NCL	12539	13157	12513	16102	19542	8184	9991	14257	18300	16253	13448	11610	11648	13143	14418	7135	12830	12684	13693	13707	17013	10412	13990	15636	20668	14103	10105	13911	13011	9877	8176	15932	16566	11923	11140	12076	11598	16480	12610	14842	15383	11190	12126	14575	10966	10644	17544	11373	6324
CTNNBIP1	696	1254	1482	575	546	631	816	752	637	981	651	1009	882	1157	662	1050	789	1578	356	2806	1142	985	479	941	2180	433	1389	742	1076	722	803	1643	1089	1156	935	2252	794	978	798	549	675	491	1825	787	546	749	1002	811	780
PPP3CA	787	3409	1084	834	2950	1428	1151	891	1162	1339	1571	943	1202	1105	1822	911	693	4320	2330	937	1091	1407	1389	1499	657	713	1225	1388	2652	1064	1020	1210	1924	4677	635	1233	2545	1263	833	232	2186	1301	13149	4661	712	1683	449	1233	1123
PPP3CB	1388	1377	1215	540	1588	1555	1542	1428	2199	1288	1299	1725	1252	1428	1328	1435	1168	789	1262	1413	1639	1211	1511	950	650	1401	1073	1738	1607	1474	1142	927	664	620	1720	1034	1409	646	1115	1059	1394	1491	1484	1275	1634	1161	958	1845	1026
PPP3CC	306	459	482	329	219	550	279	187	274	319	241	202	420	141	175	194	151	265	184	335	266	188	288	124	193	288	305	266	471	107	281	178	151	275	195	278	270	464	256	246	217	218	157	247	106	293	109	205	665
ZNF821	125	149	235	83	76	240	178	217	167	146	179	177	130	209	127	143	471	222	98	185	155	120	71	123	205	121	221	154	199	162	238	247	261	186	103	166	156	130	188	125	110	210	94	111	143	126	181	170	102
LIF	480	267	50	29	45	116	286	20	52	50	78	109	60	44	43	363	18	227	64	44	155	204	112	335	73	51	287	68	31	122	194	46	11	67	44	240	75	88	109	86	78	107	38	276	157	266	43	92	72
KIAA1549	497	196	204	1240	535	146	475	535	297	601	610	89	694	680	158	370	850	356	152	581	286	629	246	892	272	990	276	974	617	558	813	431	445	902	246	734	201	890	474	598	413	546	991	215	305	363	372	571	439
KIAA1012	875	795	590	1215	1673	1083	1000	1585	1045	1120	1368	752	1758	1383	1200	1426	1478	888	1707	890	1469	1157	1557	1583	431	1679	653	972	1422	2061	872	1168	1382	1805	1698	941	1135	1257	1148	1450	1189	976	1035	1313	700	831	470	1198	1046
NCF1	130	213	102	264	96	105	155	2	73	28	154	226	118	21	134	122	24	168	18	47	497	14	27	84	87	39	58	31	97	75	78	24	15	3	38	80	76	66	180	26	74	227	147	238	81	98	35	55	100
KIAA1543	589	970	662	368	235	876	507	976	326	810	558	537	703	785	609	744	1238	234	297	1034	343	993	520	585	388	899	626	598	594	1429	1250	474	501	517	512	500	481	594	700	1189	418	503	652	474	790	564	484	454	903
LRRC41	2365	1859	2133	3173	2523	2716	1762	1647	1418	2322	2090	1596	2597	1284	1228	2094	1360	2286	951	2259	2681	1777	1976	2061	1845	1698	1853	1496	2955	1601	2919	2529	909	1144	2425	3384	1727	2402	2489	2339	1785	2097	2298	1675	1986	2009	2513	1908	1294
LRRC40	290	297	285	516	538	299	281	187	211	303	391	248	287	113	306	249	259	487	232	249	405	295	510	381	331	490	195	245	326	255	266	655	654	184	295	303	414	780	305	300	339	431	383	353	259	248	537	393	362
LRRC42	953	835	469	1224	1083	800	617	674	332	918	662	582	710	227	604	998	307	1346	474	1210	1185	922	737	1108	850	553	707	660	558	808	589	810	1981	330	957	1033	608	888	660	797	471	1329	824	514	637	663	1584	845	358
LRRC45	579	432	401	292	88	403	491	218	351	396	289	269	441	691	338	275	977	439	370	640	201	304	293	227	1109	216	820	528	205	311	423	305	482	24	289	332	246	312	445	729	196	164	204	332	481	405	1015	265	180
MMP23B	106	127	143	8	16	24	86	5	28	66	80	69	16	33	16	99	1	8	18	16	70	41	54	6	19	21	257	22	8	47	69	56	12	13	32	30	26	9	40	25	56	79	10	76	41	20	10	105	10
LRRC47	1278	1055	1198	1030	628	1737	1167	1079	1525	1249	801	1435	1223	1140	846	1192	1165	988	564	1496	1087	1279	1124	987	1188	775	1413	1382	1107	1216	819	1201	740	1408	1613	1246	1130	841	1238	839	801	672	1027	1134	1072	1122	991	1184	889
HDAC10	439	269	352	232	259	361	284	534	380	266	223	321	424	640	559	225	409	336	448	383	248	276	194	140	864	272	453	151	450	226	308	178	278	89	346	232	276	216	376	297	230	244	214	364	389	328	270	351	191
LRRC49	144	233	115	126	70	78	125	114	103	133	104	100	75	202	95	233	50	125	115	61	35	191	169	143	50	203	75	94	83	73	84	89	676	199	111	47	108	76	119	279	105	120	52	84	106	28	32	121	105
LRRC48	164	122	37	11	13	73	44	165	38	85	49	65	222	48	123	20	120	10	91	688	8	96	71	18	14	17	237	53	219	250	44	25	23	42	99	59	78	7	135	72	55	82	127	54	52	265	64	97	47
GPATCH4	1169	652	539	1382	614	772	708	546	783	1037	889	373	652	634	558	452	508	575	2227	1416	714	404	995	742	1507	1617	809	728	605	559	610	540	490	252	472	465	1001	1560	1238	446	853	568	842	895	795	1215	942	827	121
B3GNT5	109	144	88	696	214	60	196	11	90	88	111	111	69	25	135	131	33	979	64	22	725	349	141	855	303	87	107	53	106	80	123	1050	811	1611	66	396	181	795	118	62	166	272	129	112	79	197	24	145	150
B3GNT7	93	181	83	84	183	75	97	60	95	57	150	66	51	49	59	93	23	237	34	8	145	62	85	617	83	78	99	77	21	45	78	98	576	269	21	354	63	24	53	59	142	56	366	64	123	46	235	74	79
B3GNT1	498	544	546	258	405	549	582	749	396	578	557	413	1066	497	628	524	569	406	588	937	231	526	508	294	240	156	683	787	714	477	232	545	1072	253	526	565	704	196	531	330	547	383	459	340	356	246	589	545	718
B3GNT2	755	703	892	984	1265	1850	908	1675	945	787	1061	758	963	499	1042	1099	878	2130	812	599	1409	2316	975	1153	1602	1347	564	842	928	1824	1246	993	1143	982	3553	1029	1207	957	1184	1327	865	1113	1471	1111	894	597	715	902	1809
B3GNT3	72	10	20	48	4	28	70	8	7	77	121	29	21	181	3	4	3	177	8	1	185	35	52	170	432	386	94	11	3	170	19	145	90	1768	11	246	82	305	8	7	75	28	476	125	106	177	6	16	10
FNDC4	182	128	98	23	89	45	229	10	136	108	117	94	60	26	28	167	15	12	69	73	126	84	110	118	143	67	370	109	35	92	98	213	32	207	29	162	213	49	60	44	91	66	62	87	111	82	88	125	34
B3GNT8	104	74	236	14	34	45	82	27	74	114	148	82	70	298	37	130	23	13	75	10	36	121	49	43	16	111	92	99	26	93	53	29	82	22	55	71	28	10	259	48	29	48	38	41	174	25	72	82	24
B3GNT9	427	478	827	54	233	554	649	50	393	360	448	374	266	116	147	532	68	833	381	619	293	199	278	299	221	207	576	173	521	283	389	619	283	655	224	1295	347	196	407	119	287	355	620	264	270	131	103	273	378
ADRA2C	32	60	148	4	9	9	37	15	518	120	23	33	16	311	298	179	27	5	81	1	27	75	8	4	36	39	41	11	17	36	248	61	397	4	36	27	24	7	53	263	18	38	61	105	49	33	16	29	56
MRPL46	364	346	374	247	269	340	297	302	419	321	373	360	332	430	302	461	387	300	462	504	266	308	345	368	551	321	255	226	280	335	311	399	1344	215	498	145	237	167	325	485	365	261	308	473	356	258	238	357	298
SEC63	1847	1916	1957	2917	4993	2413	2883	4951	4547	2305	3583	3874	3412	2181	2147	5652	1439	2215	3957	3232	3543	2868	2620	4813	2553	3145	2806	2508	3773	3000	3738	2790	2207	6707	3633	2903	2103	9329	1492	2504	3242	3581	3463	3095	2964	2723	2889	2576	2492
PWWP2B	546	590	620	224	294	872	442	328	462	340	373	941	349	846	342	228	375	237	329	383	209	378	276	330	338	542	699	163	371	454	687	248	200	97	421	609	319	193	349	572	230	288	327	243	712	487	415	254	348
PWWP2A	364	544	330	371	378	258	374	318	393	303	527	400	407	442	752	396	464	369	572	344	393	469	534	362	464	509	375	549	275	566	365	526	862	249	418	404	425	265	428	506	550	466	441	388	323	425	486	398	547
FGFR1	2687	2092	2382	453	1613	2444	3653	1063	5717	2904	1992	1191	742	1187	427	2724	4153	711	1580	110	1627	2140	1930	1778	1560	8408	2109	580	1466	4145	2431	3740	3686	2199	820	2233	1993	738	1171	3700	1857	1465	2183	2303	1756	1161	462	2282	823
STAT4	38	219	116	189	76	7	127	54	29	49	85	187	58	10	34	55	37	187	9	2	286	33	50	15	53	26	49	66	19	28	45	20	2	10	20	81	62	13	33	19	113	157	33	322	50	434	29	24	124
PCYT1A	316	360	404	391	664	726	301	418	586	439	546	355	391	373	281	315	444	748	501	430	649	420	457	529	247	590	168	136	499	408	724	447	326	168	359	882	298	480	471	192	838	487	731	487	569	592	479	346	577
PBRM1	1102	1376	808	1301	2113	2396	1280	2095	1629	1905	1324	1739	1725	1601	1545	1049	1552	1549	1557	943	2604	1564	1765	2242	1145	1991	968	1129	1579	2015	1913	2627	1723	1529	1229	1243	1192	3468	1874	1530	1804	2046	1729	2157	2080	1477	971	1730	711
DAAM1	587	688	386	544	1364	453	503	698	319	944	1075	339	622	827	587	573	500	643	844	330	506	624	902	563	277	1927	234	475	530	1057	729	655	609	385	637	705	586	465	729	626	1300	977	1194	506	875	430	425	668	149
DAAM2	384	240	460	73	461	235	581	239	410	408	599	185	170	161	243	624	247	67	2210	81	308	158	301	401	98	302	428	94	3883	248	523	704	146	93	57	604	381	144	307	101	384	291	419	602	220	185	112	404	278
HLA-DRB1	4772	6366	12462	15975	3995	4275	2653	422	2391	2395	6234	10612	3504	548	3704	3994	952	22575	1887	1418	8842	1554	3716	1285	9514	7374	2260	1056	4927	1769	3173	2950	507	540	2031	1907	3318	863	4821	1333	3368	8132	3605	7519	6745	6537	4555	1690	722
HLA-DRB6	202	1570	4	802	213	47	681	14	233	75	157	482	316	61	448	471	21	531	86	80	1271	94	252	395	866	449	325	33	153	248	369	20	92	114	103	524	431	54	339	150	458	561	93	331	273	482	307	160	606
XAF1	1045	1678	2563	1803	1535	879	709	74	1004	304	4302	2058	346	135	658	593	268	4265	807	142	3956	934	557	965	1730	470	451	3492	598	388	1037	236	120	175	658	346	423	290	2734	785	3040	1145	802	2699	1160	1025	433	500	3742
PWP2	696	672	586	1251	799	475	709	653	898	833	653	802	554	896	522	758	550	353	616	805	1662	543	611	1048	2373	649	724	559	674	502	673	837	1240	800	460	983	580	1597	763	1165	475	592	701	984	553	828	563	738	177
HLA-DRB5	775	1325	8159	2376	691	1928	630	169	377	389	3378	6167	390	94	1251	919	507	12574	1241	319	2331	299	2125	760	3171	2043	491	134	2148	186	897	1612	138	75	220	442	832	218	999	383	812	677	477	784	2618	909	929	233	198
CCDC152	60	73	59	20	56	68	72	38	84	58	42	89	64	15	57	53	92	15	80	49	57	56	35	14	7	23	108	26	43	50	55	74	23	58	124	24	106	9	39	25	80	106	66	83	46	54	51	93	131
GUK1	3527	2738	3083	2179	1248	2443	2484	903	2515	2339	2019	2495	1796	3564	1307	2128	2061	1370	1592	4248	2032	1636	1812	2498	6561	1981	3995	1912	1739	1224	2179	4259	1517	1718	1757	2907	2461	3342	2753	2061	1264	1313	2663	2258	3501	4369	4975	2963	1146
CCDC157	152	91	43	16	15	46	45	71	49	99	31	49	106	29	64	50	73	20	35	176	11	48	34	33	44	41	56	20	78	33	58	31	17	21	65	55	40	21	25	30	36	52	36	54	35	79	78	34	26
CCDC159	266	211	542	66	130	247	256	273	103	176	194	209	261	315	267	119	355	105	186	782	95	193	187	67	185	71	359	122	209	300	175	77	135	19	305	250	204	65	219	230	173	172	258	233	222	258	254	238	336
SNX21	283	452	383	253	286	656	528	263	144	357	448	274	429	520	422	374	203	332	378	638	324	350	237	255	336	346	783	494	353	375	339	358	1118	397	233	474	338	542	401	473	322	326	321	277	449	193	435	513	367
SYT9	61	327	1408	0	459	413	195	92	291	26	232	9	298	21	285	354	236	1	316	4	0	45	80	2	0	23	88	919	564	125	189	5	214	1	97	47	759	2	200	157	574	606	170	45	94	492	386	284	231
LRRC4C	79	353	34	39	31	406	276	11	85	219	67	263	135	13	68	181	9	198	24	18	43	22	92	3	39	25	127	80	12	119	78	49	156	171	21	66	349	58	38	46	51	35	21	146	159	69	58	437	22
MTCH2	1817	1987	2146	3314	1963	2037	1363	2676	2186	2097	1919	3157	1832	2556	2370	2395	1761	2587	1835	2451	1930	3330	1658	2923	3092	1951	1904	2066	1975	1711	1128	2920	2420	3913	2681	1395	1809	3044	1968	1795	2688	1913	2424	1876	2185	1861	2468	1428	3182
FN1	171410	128757	136722	22520	274776	109319	234527	17449	165560	99072	229255	107248	23319	22718	18499	136429	26824	89381	268841	7652	75877	75841	174273	92630	48969	126536	103143	84566	33146	167871	196912	29552	44317	13990	22290	284939	160364	109623	86253	45835	190284	62518	204649	102374	171458	38433	39162	64262	9968
ATP5J	1367	1410	2241	1425	1116	1029	1089	1764	2561	1194	1192	2463	1403	1675	1682	1756	1366	909	1219	2871	1650	1234	1156	2354	811	1191	1974	1575	1507	982	1229	2094	2226	4209	1990	1614	1489	1029	1250	1749	1267	1117	1353	1306	1016	1355	1156	1526	2278
SYT1	56	138	94	96	31	15	1087	23	1149	951	325	274	34	104	1367	39	154	374	1249	495	14	28	1267	7	4	47	1821	5259	8	5659	807	11	929	7	14	76	194	32	702	12191	108	154	193	638	32	1123	577	46	402
SYT7	2585	449	1540	468	2602	2566	1862	307	1890	1718	1901	1702	501	1330	1770	3156	829	742	2125	5661	1422	1881	3940	1294	193	443	1531	1621	9977	3778	2115	1510	1947	534	1852	1360	1559	3988	1124	808	2781	928	2966	797	1476	895	3101	912	1494
SYK	569	986	601	743	1165	329	587	52	515	276	735	695	411	355	1349	1463	674	911	136	112	1687	463	961	744	1667	1094	269	290	380	488	1329	551	1215	784	428	884	399	234	792	211	909	971	1037	1529	708	1313	565	1097	308
OBFC2B	863	866	1104	1280	594	973	649	845	807	801	682	575	679	855	840	449	978	276	637	1368	403	1025	682	472	1475	780	1100	1517	566	612	605	767	2700	598	924	954	879	1345	980	914	677	484	889	536	834	814	1405	775	1157
KAZ	433	656	1034	371	374	838	383	987	153	955	555	454	775	2861	882	817	193	759	572	636	507	603	417	1015	999	206	926	136	375	751	424	932	183	708	400	545	334	537	569	480	375	336	446	801	895	759	380	776	144
OBFC2A	218	273	109	487	533	128	292	22	80	70	211	265	163	29	176	332	42	442	191	41	725	104	251	265	204	137	351	270	122	107	144	150	65	153	68	274	145	209	109	90	245	380	327	351	175	596	251	89	302
TASP1	186	281	131	228	436	126	172	285	180	171	153	185	193	188	127	339	231	183	254	152	120	220	286	274	101	168	92	291	218	243	149	175	174	204	176	120	259	178	161	232	233	184	277	191	245	116	184	176	283
PER3	669	892	922	350	317	748	865	2394	488	1264	941	315	1845	1100	1692	1198	2047	1314	684	307	416	764	862	1222	793	1964	367	381	994	2119	594	1016	1752	1395	822	135	503	428	828	482	384	1099	379	850	924	1157	565	945	501
FUBP3	959	877	1159	959	1234	961	1046	1392	1010	1107	1160	804	1088	1120	1214	1276	1695	1418	1370	910	1036	1037	1467	1084	1256	1969	819	1234	1167	1276	1512	1212	669	835	1409	1259	1131	959	1476	1900	1580	1496	2530	1112	923	1373	1434	1321	672
ATP5L	2771	2812	4227	4070	2037	2037	2268	1530	2564	1730	1284	2702	1358	1802	5625	2888	1650	1738	2207	5612	1736	3252	1741	2061	4720	1100	3622	1561	2638	1718	1385	3190	1602	7695	3682	1552	2761	2490	2293	1112	1602	1539	1412	2288	1420	2386	2242	2062	4013
LOC100133331	83	146	71	62	75	124	219	124	94	47	81	206	190	101	184	202	99	158	60	88	161	67	106	102	144	149	143	153	108	147	94	50	92	156	63	156	30	65	105	239	145	97	54	145	194	141	173	75	190
COLQ	43	96	31	38	28	38	66	113	31	17	95	73	43	51	51	24	96	21	23	32	33	44	32	9	17	39	99	100	17	40	86	54	34	12	13	30	25	15	36	54	41	34	25	43	81	65	51	35	319
SLC9A3R2	1779	4486	2908	400	1010	2188	3714	1550	922	1328	1370	1633	3823	5291	1068	840	1153	646	1620	4686	730	784	563	648	1456	1534	7500	1143	952	4584	1922	907	835	343	1842	1446	999	563	3109	3054	989	800	1936	1149	597	2602	2024	1190	1513
SCHIP1	140	139	199	103	136	124	209	56	187	96	143	142	91	89	112	185	88	740	91	92	485	184	144	422	59	83	289	149	113	108	192	328	268	517	64	224	189	321	71	68	150	96	120	126	118	216	109	173	257
FAM189A2	153	129	65	16	173	108	174	10	63	786	211	81	366	41	51	487	15	217	656	86	25	97	53	462	32	47	276	96	115	51	314	409	39	898	72	56	222	20	68	267	201	299	6	134	63	18	63	270	430
ZFYVE19	594	580	625	312	261	627	606	403	515	555	712	716	900	624	799	340	1035	426	647	1194	362	577	467	258	503	328	667	441	514	625	730	344	1429	319	798	406	611	238	937	603	284	326	389	639	561	518	499	707	367
SAP30	223	234	109	152	201	182	209	147	130	123	152	221	155	60	305	279	165	309	47	347	405	203	211	373	396	332	355	471	241	158	192	709	300	341	45	650	267	413	316	286	120	214	221	231	288	236	463	196	152
TRIM5	466	726	760	545	371	459	509	270	477	453	959	282	536	309	86	214	312	1035	208	517	1168	298	397	479	510	280	425	402	337	347	401	158	68	479	583	231	283	208	522	441	842	590	247	481	287	417	293	356	481
HFE	207	116	72	131	293	226	322	41	81	129	377	357	301	47	28	87	117	298	622	255	329	136	310	128	25	221	143	137	185	323	192	104	28	137	385	184	137	179	304	96	543	192	374	285	305	131	232	241	95
TCP11L2	111	84	51	129	200	206	152	259	95	121	113	98	235	290	84	172	134	190	128	48	100	196	225	107	52	147	70	114	222	245	244	88	83	175	103	139	136	163	137	144	215	294	87	147	86	54	91	243	84
NES	1422	781	2047	188	874	524	1320	1089	1224	2404	963	885	1034	1146	663	629	1466	3252	1499	524	2026	935	1355	2253	444	1100	2350	2480	445	636	2384	3091	1546	1098	285	1051	1649	4595	997	1556	1651	723	577	2984	1150	1302	623	1889	402
CNTROB	633	568	641	418	488	583	541	1202	507	656	482	533	707	458	586	597	607	378	666	647	574	704	462	588	628	802	909	902	644	836	634	544	825	258	323	583	680	651	912	1113	556	603	294	436	1348	817	970	859	493
PALMD	408	469	561	170	933	81	415	71	585	395	225	403	283	198	609	289	117	365	182	142	1023	199	332	454	1369	427	581	260	322	284	450	493	118	2364	194	603	530	430	286	219	582	356	384	538	259	323	210	776	375
ANGPT2	230	175	658	125	204	152	269	249	635	203	253	329	107	131	213	269	362	169	287	192	331	382	270	261	162	262	237	214	124	255	312	402	349	113	153	424	366	224	148	87	308	234	600	183	158	692	184	350	237
ANGPT1	46	44	78	105	83	24	77	9	93	51	73	28	42	26	14	84	20	62	48	7	41	33	46	2820	15	59	28	22	19	25	60	571	114	34	14	29	48	92	46	15	91	70	54	61	33	25	21	59	35
TRIM4	1022	1110	767	1127	996	1149	1000	1099	670	1200	1408	791	1667	895	1028	864	1915	624	1435	1561	833	1482	1261	738	1000	832	1106	1252	1549	1382	660	764	626	1192	2279	884	1638	945	1185	1610	917	861	980	912	1087	698	695	952	835
PRSS22	140	335	171	28	49	439	392	46	64	136	182	138	194	368	87	33	55	225	158	223	133	140	137	32	261	84	463	309	53	366	257	104	32	98	249	364	94	72	148	224	113	69	147	208	266	157	249	59	43
MRPL45	1279	1019	779	723	778	971	1119	1362	1324	1016	878	700	866	1068	934	1090	2667	982	1643	1154	528	1139	1424	761	895	717	820	1113	1142	1095	411	991	419	483	1874	663	955	468	710	963	1351	924	615	760	499	529	1252	985	625
ZFPM2	158	227	280	23	189	93	320	17	159	162	345	79	46	35	49	212	18	59	220	6	97	81	272	72	27	118	164	41	54	186	237	76	37	23	59	348	306	93	114	49	189	152	210	128	125	86	64	221	56
SEPT10	1519	1043	974	1862	1333	888	1362	958	680	1430	1281	804	1610	800	973	1532	741	1543	1256	1221	1569	1253	1195	1877	474	1046	403	1058	1907	1824	1378	1354	792	1552	2322	1068	1383	1171	1256	1320	1577	1179	906	910	1057	1406	576	1051	864
C1orf52	195	340	368	376	250	258	274	346	426	190	269	233	235	145	349	242	650	257	143	249	261	357	238	339	405	209	289	495	205	246	263	401	603	232	330	215	242	258	230	452	195	273	229	232	247	331	251	309	454
C1orf51	160	206	173	253	91	290	209	446	99	260	72	94	435	102	64	149	250	110	25	103	161	331	53	312	231	589	132	398	49	224	74	255	266	647	260	40	89	542	222	543	147	619	23	166	116	183	294	180	512
C1orf50	189	189	241	206	119	135	184	109	114	149	148	160	147	110	143	154	112	103	112	257	108	101	104	149	136	114	198	131	165	138	141	176	66	176	167	188	119	93	142	145	106	206	136	116	94	141	327	128	117
C1orf57	837	560	671	625	454	379	390	340	736	888	838	822	756	691	704	637	328	782	1648	833	453	294	425	521	1020	759	1500	619	438	396	234	517	388	1693	688	449	656	513	1706	246	604	602	644	402	413	560	1196	1247	427
C1orf56	430	171	288	85	89	270	309	166	183	287	125	146	275	315	210	168	277	78	459	492	170	190	269	109	166	204	551	284	331	192	123	149	207	340	284	155	266	138	379	224	167	226	250	86	160	103	202	298	490
C1orf55	680	518	424	804	821	1000	693	449	728	854	971	399	723	666	385	677	652	805	1305	511	1018	559	1430	750	767	1252	572	498	715	636	518	810	1068	907	520	594	835	1542	1683	640	854	843	841	802	728	792	763	1615	476
C1orf54	176	193	234	191	168	39	104	48	166	64	142	140	73	60	156	73	37	70	64	76	172	45	87	97	107	62	268	90	71	89	92	150	41	117	94	83	207	35	116	80	131	140	103	117	60	144	67	125	261
MPZL2	535	446	276	1107	419	475	848	28	273	269	215	556	497	62	330	355	206	1867	840	753	677	1525	505	1230	638	507	534	384	126	762	299	1045	68	1039	1591	597	590	1199	160	406	1054	401	614	1037	241	402	474	250	321
C1orf59	198	537	367	757	350	145	213	521	243	309	448	1248	118	639	436	723	7	759	304	104	521	480	99	593	947	57	321	704	89	500	447	973	634	285	24	148	105	524	267	344	140	160	1117	140	89	137	358	366	558
C1orf58	617	266	128	433	690	672	433	423	509	869	866	326	470	680	310	391	305	685	1531	222	737	369	1306	598	515	687	248	189	475	654	298	511	478	449	525	506	475	1272	646	386	763	722	967	596	619	487	305	856	101
LOC647979	8951	14383	12330	5696	14994	21976	9922	33236	16812	11666	15109	6891	12195	23614	23085	10099	23537	7780	13130	6026	9080	16011	13730	11097	5659	12175	6879	16668	12508	16922	12413	8321	6733	17550	10657	8138	13888	13702	9777	13229	17186	12663	8049	9804	12233	8332	7111	10607	9311
ICMT	2317	2394	2736	1654	1872	2619	2661	1817	3644	2684	2111	3157	2583	2366	2487	3745	2251	3473	1126	2247	2024	2138	2416	3544	2730	2462	2467	2131	2883	2422	1962	2167	2336	2214	2883	3031	2377	1386	2430	1277	2159	1574	3987	2377	2166	2527	2607	2660	1270
NIPA1	360	365	484	154	458	1617	544	448	641	475	592	293	675	723	545	426	794	515	1055	363	401	711	887	236	494	571	268	250	551	723	557	272	1213	322	608	418	464	416	710	600	532	448	594	724	499	582	358	363	497
TBK1	621	685	755	1287	822	847	619	713	891	599	984	713	859	932	677	783	766	806	1029	687	856	1188	1012	481	909	931	614	1054	871	655	756	489	1171	874	850	704	808	934	962	915	936	839	860	916	820	1012	792	756	1385
LAG3	43	215	157	991	81	34	51	2	48	12	51	164	19	8	52	87	22	671	6	5	700	12	10	87	168	69	41	46	20	21	29	92	96	10	18	34	24	29	57	79	72	57	65	173	30	344	49	10	229
RGP1	108	85	76	138	221	189	104	109	58	193	212	75	200	140	96	141	246	112	188	126	146	111	236	308	88	301	45	174	340	263	167	194	172	81	143	191	138	238	96	232	168	189	2016	270	198	108	118	207	67
FCF1	729	1101	582	909	1158	525	787	735	569	775	841	685	798	538	678	983	738	532	794	816	715	532	1055	1018	633	970	561	1098	680	990	544	1372	507	418	1044	615	885	796	607	800	864	869	1045	586	534	579	793	762	258
MPZL1	7170	3711	3531	9121	4640	2437	5747	2125	3179	6510	4234	3077	4018	3712	2191	5603	1616	6396	4721	4242	6087	2203	5586	5764	7030	4929	6175	3552	3038	3316	3750	11419	1891	11283	2557	5442	5051	6770	5355	2048	4609	4841	6828	3368	4749	3170	3379	4714	1687
ATP6V0A1	1275	977	1226	463	1670	1705	1759	1614	2256	1385	1250	1212	923	2589	1468	1483	3916	1621	1737	1337	955	1490	1962	1255	759	1101	1408	1708	2818	1678	1299	1319	1714	617	2554	1551	1507	759	1400	1108	1374	1045	1558	1187	932	856	1130	1637	739
ATP6V0A2	301	416	371	1540	478	484	474	668	547	329	475	357	394	222	348	605	582	693	702	348	521	920	536	694	254	532	367	751	387	439	524	579	375	600	776	459	408	1020	448	716	483	551	561	552	521	414	440	377	771
GPR98	447	366	11	6	276	2	391	0	137	304	584	480	496	1612	22	852	373	434	1040	304	3	195	490	43	307	9	203	352	11	791	1072	82	549	421	131	833	630	29	108	7	67	38	2281	1726	155	666	379	681	42
SLC22A15	30	80	65	30	156	371	177	35	248	72	219	40	326	748	176	61	83	185	196	121	50	30	136	86	27	60	196	94	154	56	172	28	342	2856	181	80	48	70	164	255	80	308	68	53	102	65	46	61	309
C17orf108	198	266	335	99	75	211	246	311	160	210	113	341	423	441	255	194	493	489	454	338	254	208	224	86	62	104	404	215	402	193	99	73	64	168	417	148	246	66	241	175	212	251	164	171	80	116	292	218	670
C17orf106	271	260	397	208	235	152	251	66	327	200	145	223	154	138	208	236	244	245	130	426	99	208	125	151	387	196	392	265	199	144	268	160	80	95	149	178	221	127	210	193	144	121	135	134	266	155	565	246	169
C17orf107	85	124	98	32	15	176	123	147	30	128	59	27	132	122	52	63	99	67	87	595	28	33	47	139	46	66	145	46	66	99	51	105	11	40	65	102	75	53	62	46	15	189	100	23	161	42	45	106	26
C17orf103	460	204	176	197	216	333	462	354	232	383	357	286	301	227	307	398	785	129	245	287	294	234	208	276	111	306	437	283	361	631	374	419	396	243	155	315	440	233	325	239	315	564	196	302	523	189	260	581	231
C17orf100	33	27	46	36	24	35	21	96	141	38	32	40	34	30	49	35	45	38	32	33	29	98	30	69	17	24	32	94	79	53	48	67	43	115	19	47	34	19	36	65	44	63	12	25	49	30	36	27	80
C17orf101	347	415	432	173	115	494	423	209	440	285	299	268	348	361	415	273	1385	477	328	818	165	388	352	315	453	255	319	334	497	280	470	232	183	323	412	358	305	227	340	281	232	304	308	324	371	511	455	424	267
SMPD4	1640	1994	2171	1436	1901	1428	1742	1920	1472	1927	2253	1602	1513	1729	2012	2732	1597	1505	1057	1004	2189	1519	1874	3418	1577	1904	2171	3071	1475	1771	2812	1503	1569	1913	1574	1825	1403	1701	3085	2685	2037	1690	1786	1673	1809	2167	3825	1119	1805
ATR	592	718	311	834	1309	1257	652	743	615	743	1079	942	1008	628	752	1202	824	1553	1030	527	1668	773	1215	1665	680	912	539	525	1194	848	1037	936	911	619	824	447	497	1424	966	480	1716	973	1391	1073	937	983	725	699	2532
ADAM33	84	90	69	2	35	54	182	95	16	83	132	61	22	11	28	134	2	5	90	1	131	34	86	17	7	12	237	41	14	29	86	98	12	1	23	68	155	17	18	24	70	91	48	121	89	24	28	231	31
SMPD2	224	339	214	416	271	277	404	336	396	143	234	415	435	292	150	666	125	87	223	893	284	327	184	128	149	265	328	300	306	306	351	90	169	232	333	297	177	469	132	246	145	346	196	291	525	330	401	305	205
BRIP1	42	60	25	163	202	147	55	69	71	146	118	70	80	42	149	143	214	402	103	7	192	163	404	238	182	163	42	155	22	73	103	247	791	45	65	68	30	594	94	197	284	134	185	141	93	356	213	73	149
ITGBL1	1441	1809	2413	349	1515	1039	4760	45	2409	1228	3433	702	719	463	731	2964	108	592	1759	76	458	597	1894	338	409	614	1373	201	779	1719	1518	469	241	890	326	2050	1575	326	916	288	1025	988	1528	932	1089	753	488	901	250
ZDHHC3	1546	1496	937	988	1378	1480	1518	784	1609	1462	1069	1486	1584	1591	1060	1270	1195	728	1923	1152	1287	1033	1196	1213	2624	2104	1291	1481	1301	1992	2441	1678	985	3092	1211	1469	1333	1513	1106	1203	1164	1490	1705	1809	1727	1770	1599	1620	519
ZNF571	83	133	167	87	87	113	137	197	137	87	129	155	86	129	187	114	219	107	107	96	50	169	102	74	23	105	120	115	131	144	70	104	76	159	146	57	105	79	121	136	82	107	98	102	72	99	158	122	308
ATP5A1	9736	10304	9630	9612	8876	5284	7685	11490	13362	9624	8175	9063	13056	9753	9068	11764	10917	4236	8560	19087	10972	6937	9057	10561	10041	8977	9429	8259	18903	11591	6432	8862	8931	14869	9322	9421	9024	8143	9626	9932	7118	5819	6707	8715	5431	5432	5784	9458	10119
SASH3	291	954	397	1166	723	248	709	10	209	154	420	811	309	61	400	395	40	655	124	126	1376	122	229	213	279	199	240	128	253	280	376	135	81	56	160	390	301	107	399	188	409	938	233	1277	357	611	142	102	303
RAB30	115	148	289	47	1234	2600	164	956	128	188	261	252	1889	29	298	58	190	199	927	229	125	970	522	44	32	239	106	243	358	1118	167	70	668	28	1743	1059	397	134	135	683	1025	500	751	301	434	385	210	239	186
TTC28	618	1015	484	149	638	776	746	995	322	754	613	486	487	431	187	561	262	335	846	315	310	308	605	413	213	391	475	356	445	271	648	845	287	1225	239	548	616	131	610	192	927	803	343	782	262	561	160	885	630
AAMP	2433	2079	2436	2086	1837	1433	2077	2707	3405	2841	2107	3445	3065	3180	2503	1348	2702	1852	2188	4435	1948	2071	1903	1234	3438	2162	3136	2387	2613	2176	1779	1504	2234	1184	2724	2853	2606	1555	2416	3528	2071	2007	1523	2267	3039	3349	3018	2949	1101
LRRFIP1	3026	3140	3586	1862	5039	3388	3561	3804	4645	3322	3768	2542	5723	4408	3442	2103	2883	3995	4516	4638	2637	5516	4852	2664	3043	5216	3495	2023	6238	5060	3309	1119	3349	2059	3915	4246	2579	884	3774	3129	4020	4580	5057	4061	4242	4803	2686	3266	1941
TTC26	180	140	114	237	211	231	114	141	156	205	188	123	181	126	157	134	178	81	202	142	154	211	243	185	218	226	105	243	231	119	166	169	231	200	173	227	133	209	147	209	199	173	161	154	197	161	178	133	194
DOT1L	408	530	364	577	455	669	476	499	155	557	639	1236	320	365	709	1249	388	599	313	269	745	495	479	410	488	896	553	520	413	581	690	731	1111	288	211	508	233	1174	415	1019	584	436	616	469	659	958	563	405	320
TTC22	96	20	4	148	160	129	27	1	1	95	77	26	74	10	25	64	1	164	49	99	79	27	110	105	89	10	53	15	56	14	8	215	198	41	170	25	26	138	77	48	43	125	53	55	99	47	28	105	11
ZNF572	42	85	9	52	117	6	35	264	10	90	111	110	87	42	302	227	168	120	45	51	60	81	43	203	48	97	32	95	14	185	22	42	226	54	218	6	15	32	7	293	66	85	19	114	8	28	153	61	11
CARS	907	1051	1263	1466	823	821	749	1513	1643	914	941	1091	944	1528	892	634	1246	1083	989	1471	1067	1059	720	1290	1186	1140	989	1161	824	704	765	585	734	643	765	877	928	1448	973	942	946	825	771	995	1951	1116	1284	804	1293
PODXL2	657	745	989	723	369	131	664	1051	2009	354	112	106	394	2063	522	1086	1019	528	680	892	437	348	100	3630	1292	983	958	1140	1579	143	731	1949	967	1352	250	758	210	830	905	187	317	234	2623	658	161	253	986	454	197
IL6R	173	155	39	276	363	281	202	121	62	212	155	191	93	31	80	176	36	224	622	155	540	53	250	137	121	60	43	20	185	83	127	286	60	71	37	130	162	80	127	133	154	269	117	455	678	271	21	237	41
ENO1	20052	16492	9706	19752	14037	19685	13544	10281	19610	13249	8794	23065	11634	6582	11396	14679	12651	26545	7360	21636	29004	12024	16239	58525	41816	11073	17057	9164	9917	11468	6930	29846	14985	6772	14897	31675	15215	21141	10786	4627	13773	6939	20747	17138	20628	15802	16635	9883	6214
ENO2	294	744	658	114	721	4149	467	1908	1829	544	345	330	854	902	1073	2244	5326	217	1905	962	224	1898	977	774	509	202	977	1426	1653	1715	155	224	11055	30	927	388	1127	377	779	3049	535	231	573	352	3492	475	190	797	83
ENO3	29	36	42	51	23	19	27	74	26	16	49	56	58	33	36	26	74	17	44	43	24	19	29	75	46	27	116	58	60	60	19	20	1624	6	6	15	31	19	89	294	19	31	10	33	37	34	49	24	58
TRAM2	1189	1472	886	1161	1852	770	1928	457	884	1267	1989	1231	903	1543	690	1308	364	1668	1237	496	1595	893	1521	3048	1004	967	1100	1020	822	1585	2036	1540	633	644	554	1993	1322	2486	921	710	1991	1354	2047	1279	652	1336	863	1403	875
SYCP2	311	869	86	215	44	1537	611	1642	987	133	1198	641	392	373	1578	2371	1193	1158	2964	268	425	1552	1095	641	918	994	611	3535	599	2420	605	191	2922	630	556	184	452	764	1049	2968	1349	488	737	361	1246	436	1011	980	9259
NPAT	347	424	270	899	887	880	422	311	296	414	405	363	362	272	249	359	254	824	665	266	572	661	818	536	201	447	267	205	546	798	451	643	642	286	530	315	616	943	472	418	662	537	348	782	448	376	242	347	295
TAOK2	1738	1595	1717	580	706	3057	2092	1796	1335	2099	1640	1552	2163	2815	1412	1321	1623	1910	2200	1437	900	2180	1523	1451	1059	1549	2476	1509	1298	2010	2085	1072	1559	364	1743	2015	1303	1436	2598	2834	1267	1100	1795	1571	1863	1838	2202	1256	892
CNOT6L	1259	1063	942	1136	1895	1443	1134	2056	1012	1445	1275	1126	1498	1114	1416	2028	1224	2172	932	610	1603	1437	2059	687	523	1387	760	1807	1664	1885	1177	1107	1145	1372	1228	687	2021	651	1008	2216	1406	1736	1093	1909	1134	1831	856	1505	1223
NDUFS1	1134	1056	803	247	2025	1147	911	1082	1865	1338	1380	1002	1554	1353	1105	1190	1107	2127	1818	1429	1761	1120	1583	1144	1304	2557	818	965	2734	1459	1487	1222	2107	1103	1582	1514	950	1132	1544	1167	1912	1589	1701	1518	1569	911	1198	1293	682
LLGL2	1241	1260	1556	512	611	2582	1802	621	1593	1069	1235	551	1598	3450	810	1321	2610	1587	646	2592	576	1823	1682	1238	2167	1252	1594	1307	954	1567	1914	518	1109	205	1228	1350	1178	817	1744	2827	1242	900	2439	933	1816	2001	2116	894	1340
SLC22A18	1158	479	417	81	122	296	341	575	338	420	305	179	384	936	270	220	616	173	394	1573	87	507	452	351	1024	241	820	585	456	364	84	105	321	274	804	85	308	81	497	477	154	329	352	144	2273	472	486	364	1057
ACOX2	1999	337	74	5	340	136	471	661	227	463	123	851	292	2455	616	107	76	5	503	489	35	132	435	44	1766	190	2074	39	771	431	343	90	1392	26	831	142	145	11	717	232	306	188	1227	264	3237	65	116	417	12
ACOX3	1035	469	872	332	673	350	405	843	497	897	584	842	1179	792	1587	433	354	705	761	433	611	648	598	688	396	434	885	604	910	1099	1252	379	169	389	495	545	953	654	607	306	713	570	457	709	950	1736	840	682	225
ACOX1	980	1327	1503	866	1920	1788	1942	601	2794	1211	1407	1205	1622	1948	1125	1389	2588	3067	1856	1684	1170	1184	1789	1999	1326	1554	1506	1288	2024	1346	1535	1070	847	811	2254	1676	1173	1561	1416	1130	2105	1825	2218	1614	1750	1415	1376	1308	1449
NSMCE1	1606	1910	1647	521	464	1661	1450	2320	1571	1439	968	1855	2090	1651	1389	1673	1059	781	2220	1862	707	1579	1476	1083	741	795	1960	2118	1261	1886	832	930	830	1052	3032	809	1727	542	1090	1417	978	988	1005	1242	946	1240	1091	1101	1730
LOC728613	168	133	204	260	134	261	123	313	181	148	176	186	250	288	419	193	456	76	246	55	98	196	169	185	81	133	94	293	294	270	227	80	479	54	261	385	239	79	160	221	163	203	96	80	221	84	262	190	573
CFD	611	389	90	161	179	292	149	235	344	256	85	277	58	116	1951	122	84	49	169	809	683	196	340	35	24	73	813	142	24	357	233	919	43	18	1016	325	60	29	178	1465	164	173	130	54	501	183	77	338	183
OBSCN	323	145	245	557	570	478	315	290	42	798	554	388	230	384	275	256	231	78	981	121	677	130	305	373	290	219	243	315	380	131	288	468	462	130	119	356	208	495	419	327	221	244	81	819	491	163	695	655	349
PFDN1	1253	1568	1755	906	707	512	1166	1380	1458	1157	1150	1452	1362	1227	2075	988	1119	721	1519	1614	1038	1076	1020	954	2253	1166	1622	1820	1379	908	1095	1302	994	1318	1517	1505	1152	640	1059	941	1490	1124	1220	875	1027	1176	2149	1152	2781
PTK2	1978	1742	2001	3126	4410	2664	1956	4630	3301	2954	2371	4558	2448	3588	5407	3489	3142	5366	4796	1626	2729	4069	2855	6411	1151	2661	1721	2972	2286	4204	3535	3496	2777	1567	5585	1522	2776	3040	1983	4351	2850	2247	3399	4749	3541	2667	3031	2631	2762
PTK7	3677	3869	4821	1130	3352	1523	3470	1374	1523	3977	4668	5624	612	1177	1837	5478	1139	2552	3068	117	3426	1604	2354	11376	5633	2963	5561	1163	765	1397	2532	7028	2771	4962	683	4931	5442	7775	824	3673	3989	1595	1576	6825	1955	1237	3704	2639	1296
PTK6	207	535	291	34	133	973	208	786	236	188	263	243	592	989	219	285	216	247	497	728	202	796	204	418	917	274	511	482	565	708	706	122	471	294	589	524	378	138	295	567	243	180	645	380	1215	517	189	145	985
RABGAP1	1298	1235	1211	1222	1772	1173	1576	2682	1050	1897	1228	1337	1552	1477	1477	1593	2284	2426	2073	1316	2153	1126	1979	2283	1465	1834	1201	1216	1622	1751	1493	1933	1949	1712	2493	1560	1549	1235	1831	2450	1962	2187	4317	2152	927	1417	1713	1607	877
PRKAA2	91	148	188	53	818	30	236	2	52	335	362	17	865	713	271	221	351	238	4	298	6	11	91	207	493	1468	710	6	876	693	397	196	853	94	5	437	583	15	710	169	55	242	650	33	13	511	223	341	10
PRKAA1	1101	2466	796	1238	803	1133	1341	781	822	1195	1018	535	1094	1186	315	1425	1112	3303	603	671	1092	675	1217	1541	2492	1149	451	395	1515	922	1192	1016	2373	1645	523	1367	1985	1822	457	506	917	1064	1045	1259	820	1076	680	2223	1393
ITGB3BP	253	226	386	254	210	206	238	240	274	210	206	239	282	84	324	211	305	180	135	384	188	372	237	133	250	184	282	381	268	200	142	410	556	276	286	145	234	138	173	367	183	369	218	183	112	225	560	264	564
PFDN2	865	527	1450	1371	491	517	614	396	1140	885	718	778	489	969	537	865	503	882	1033	1123	935	483	616	652	1728	709	1983	803	383	257	522	580	605	1412	371	549	685	1675	1187	466	611	470	618	581	697	883	1772	894	859
CYB5B	919	1034	2251	932	871	1618	1051	1158	2187	1074	1501	1243	934	2018	998	941	938	2537	878	890	1250	1292	923	939	1460	859	1180	961	1280	816	1476	1682	998	2493	923	1624	1188	1741	1473	978	1279	1441	1005	1048	1047	1176	1091	1107	2103
POMP	1695	2386	2658	1541	1519	860	1413	977	3972	1223	1537	2241	1364	1711	1884	1789	1832	1494	1560	2097	1569	1694	1519	1252	4169	1556	2009	2314	1338	1079	1055	1249	1007	3117	2521	1273	1592	852	1431	780	1392	974	1754	1421	1744	1541	2131	1336	4571
GAL3ST4	409	587	495	449	858	357	523	21	378	211	880	517	159	91	507	638	74	629	210	78	502	197	347	633	190	243	352	187	197	240	435	519	150	1044	187	523	446	435	588	218	479	750	488	437	361	171	137	374	267
SCARA3	2419	794	1250	1102	349	1890	1413	206	458	1208	1123	3498	904	261	282	997	296	2510	595	120	1741	548	3364	546	1444	502	1371	726	1177	517	905	1037	728	950	377	633	1268	1443	868	412	557	512	563	779	928	139	430	880	572
XPA	274	286	309	133	226	152	269	320	183	239	182	209	282	237	353	249	266	202	311	464	192	230	308	105	315	222	328	329	378	268	231	284	379	158	357	200	198	85	261	201	326	397	401	239	130	306	245	337	288
IL17RD	720	309	195	377	1102	699	918	577	158	1922	473	809	614	258	542	501	85	737	1294	338	942	328	718	1361	87	299	743	454	122	703	540	1800	474	839	196	222	882	3557	296	838	1281	1650	283	946	396	139	842	1190	279
ATG16L1	716	1190	1185	525	711	551	1123	2376	809	898	1439	602	1534	1421	615	557	1290	764	1108	1928	691	618	677	705	1294	1351	938	1228	657	1142	937	457	870	1002	1254	1292	666	460	936	1288	928	937	1936	718	1323	896	911	1015	341
ATG16L2	132	286	198	181	281	479	372	1863	90	139	332	515	485	237	1688	272	550	218	270	273	258	331	173	116	301	198	698	461	155	471	330	52	342	47	146	179	248	123	476	410	167	203	106	477	619	609	300	820	244
C4orf52	427	471	278	377	314	190	406	376	288	182	322	122	126	258	355	436	531	309	76	108	303	240	306	345	237	262	215	655	127	301	318	331	215	385	365	189	330	127	162	342	213	297	302	269	293	280	282	402	462
ARHGDIB	5800	7037	8116	4769	3855	4877	7064	1152	23117	3285	2826	7228	8210	4872	4834	5464	2414	4157	2322	5052	5830	4860	5969	2107	6519	8205	6796	3553	3712	6843	4051	2150	606	6413	8070	12143	5462	1180	3850	2284	5502	8916	9772	7137	5152	5615	4869	8308	4993
C3orf34	69	102	82	72	50	94	109	65	51	114	104	95	102	39	58	109	44	128	153	124	66	125	112	99	44	40	98	39	71	66	71	95	191	88	88	151	41	79	105	52	74	73	102	77	67	62	60	84	243
NANP	134	247	206	242	352	157	125	307	242	174	248	189	154	124	205	223	140	240	306	139	169	360	207	321	325	155	157	280	136	187	145	435	380	542	207	121	156	354	146	226	254	167	128	142	270	235	244	155	412
C3orf39	645	695	402	492	442	903	556	762	807	796	391	1009	567	497	736	539	634	227	406	608	418	537	562	675	469	351	474	656	554	585	710	1026	940	711	621	429	543	584	532	527	465	507	352	282	572	433	858	802	512
C3orf38	453	438	366	496	361	469	449	342	554	451	590	459	398	475	430	488	417	626	539	415	550	550	591	472	265	511	400	496	354	476	416	565	654	597	543	298	405	415	542	509	598	568	375	457	592	556	605	533	421
MATN3	810	2265	1724	11	219	771	3323	2173	680	988	1333	100	791	219	718	3374	776	38	987	110	34	867	1439	775	97	200	354	250	963	688	893	191	154	80	259	327	1415	35	266	208	1085	1066	494	415	124	233	178	402	1752
MATN2	825	421	488	386	2702	634	588	487	437	1241	502	1400	570	405	182	769	1041	832	72	17	429	609	235	1428	161	111	568	419	71	281	454	10308	2632	121	422	776	813	391	313	1228	1460	594	204	2630	314	482	1694	1035	413
ENDOG	300	250	533	87	60	143	246	115	126	243	127	174	145	102	116	109	204	41	84	743	194	104	90	134	621	118	457	258	286	178	161	366	191	55	218	169	114	145	266	169	86	159	76	88	59	150	195	143	142
STIL	147	480	153	674	608	499	130	108	137	260	454	241	153	90	331	301	264	881	130	86	783	404	391	832	495	434	154	298	90	159	248	929	774	161	208	408	91	1555	373	515	353	164	514	302	365	192	1270	148	282
PDSS2	290	291	199	340	487	215	347	596	291	220	296	425	520	290	221	954	349	266	510	324	219	344	289	383	312	601	364	371	371	463	357	381	418	358	447	377	298	449	186	431	364	413	409	326	385	332	347	384	194
C15orf63	756	653	1449	482	465	1454	608	811	2056	770	761	906	835	1494	799	409	1165	378	1238	2034	318	934	511	237	1159	666	953	520	818	433	886	400	1058	488	650	816	750	382	1023	696	600	518	549	1746	1013	1298	881	727	1056
CES2	1050	876	1313	429	664	1477	810	807	1072	816	1254	966	794	1159	608	766	879	1083	666	789	908	796	545	377	668	522	660	1156	1698	764	1100	1069	584	686	590	1296	943	556	1106	721	1026	1128	515	756	676	788	731	788	529
EBF3	87	46	123	21	114	15	106	21	76	71	110	60	58	51	28	39	26	15	49	11	91	44	89	14	26	33	93	22	37	72	106	69	66	95	40	105	66	18	104	33	94	100	13	117	36	20	36	206	134
EBF1	265	161	343	40	326	84	315	102	395	209	210	142	99	104	117	166	74	60	138	38	273	68	244	117	75	114	342	100	69	188	320	409	91	152	62	206	264	52	226	57	241	267	111	231	127	174	98	450	191
CES8	44	40	78	14	29	157	61	209	60	52	104	94	80	158	8	39	336	172	61	2	74	23	4	36	3	21	82	6	275	6	33	25	38	0	102	8	50	1	80	36	17	58	90	56	9	34	30	72	249
LMNA	10828	7778	10664	2193	3802	6083	10582	2672	6157	10629	5626	5145	6067	7176	2301	5244	3734	7956	6178	10094	6779	7419	5809	13499	7336	9111	16324	3399	4920	5381	7021	9181	2425	4890	3902	10726	9082	10287	10484	3707	5310	3638	6834	6126	9412	15749	8728	9672	3922
BDH2	726	469	932	342	441	523	825	391	375	697	836	633	516	96	453	547	382	883	478	669	406	276	568	363	299	461	1149	1079	224	831	473	510	94	862	295	278	442	218	632	1060	474	832	448	312	614	266	655	937	373
BDH1	769	384	304	400	241	500	389	921	249	447	302	487	1327	896	184	618	519	123	248	1748	403	897	365	386	572	377	936	649	1697	573	953	440	832	625	535	1170	281	750	1270	599	613	408	774	113	452	836	1165	871	1252
DDX23	2424	2780	2051	3721	2224	2749	2644	2380	2938	2581	3002	1850	2857	2980	1800	1364	4228	1709	2082	3532	2105	3229	2766	2051	4417	2935	2525	4385	2030	2624	3038	2182	6463	1600	2791	3012	3391	3716	2806	8637	1901	2071	2702	2557	4304	3186	2784	2523	1673
DDX21	1517	1310	781	5082	5196	2783	1156	2181	3756	1913	2162	1384	1813	1522	1622	2154	1679	3033	2859	1014	6125	2037	2707	2637	1679	2903	484	1338	2725	1594	2084	2083	1952	1097	1699	2176	1539	3254	1416	1716	3051	2250	2078	3304	2359	4077	619	1289	708
DDX20	490	558	541	1062	444	514	627	543	490	593	586	720	508	612	499	310	445	438	361	509	649	602	583	608	655	703	450	448	526	524	491	893	626	410	565	497	337	439	621	510	521	856	703	563	431	696	390	613	705
DDX27	1135	1554	1141	1585	1355	1241	1024	1808	1742	1199	1797	1146	1014	1517	1996	881	1238	1182	1453	1481	1247	1325	915	1366	1804	1077	1219	1804	826	1244	1313	1295	2266	1077	802	1388	1211	4813	1130	2176	1109	864	762	1065	2138	1420	1613	1025	1301
DDX24	2634	3965	3437	2888	3381	2781	2657	3330	2327	3010	2324	1622	3547	2672	2194	2218	3352	1914	2684	4624	2897	2417	2671	2375	2665	3399	2304	2757	4033	2478	2203	3820	3512	1357	2817	3633	3455	2330	2792	2731	2561	4691	3279	2168	1867	3237	3004	3073	1353
ERBB2	11434	4330	7116	1885	3342	7207	11436	9706	6191	9311	6607	4401	10755	8993	6568	4884	17261	6166	10706	9630	1824	5845	10530	3714	8842	11734	5199	8262	5574	11277	5668	3458	817	1539	7153	5895	12533	3262	4883	5480	7385	6091	182469	32222	8262	4478	7173	8558	4108
HLA-DMB	892	3868	938	2985	1818	716	1635	46	539	403	1339	2255	704	188	1600	1933	100	2866	367	353	3135	406	850	1198	1498	1622	577	246	823	608	1017	404	377	313	446	1490	852	408	961	413	1255	2604	1247	2192	1199	1232	623	496	955
DDX28	238	223	337	470	131	312	229	234	393	223	232	224	184	339	158	262	149	324	197	189	431	248	161	195	387	162	272	300	340	194	236	460	269	346	177	258	150	441	305	317	214	321	182	181	207	245	364	217	206
UNC13D	361	404	220	415	363	155	496	12	46	186	389	382	171	50	88	444	306	1326	351	32	722	127	306	1182	815	362	405	98	68	388	154	94	35	64	201	265	318	324	206	115	488	186	159	787	772	343	106	158	104
TSNAX	1289	1210	996	1669	1206	1449	1232	1125	1463	1508	1492	826	1157	1716	930	1345	1257	2084	2299	1437	1415	1726	2339	1046	1206	1991	1519	1285	1841	1153	586	1486	1111	1208	1682	904	1480	1407	2827	1637	1790	1700	1631	1120	1401	1389	1167	2255	889
ZNF90	92	228	116	48	436	18	75	313	84	67	116	202	139	69	137	51	206	30	65	108	70	230	62	130	274	48	119	195	95	127	64	164	151	96	80	33	204	107	83	259	71	98	40	176	128	73	282	163	209
RPL32P3	85	93	86	60	168	155	129	176	86	118	251	161	120	113	204	137	170	114	224	111	204	89	125	564	81	148	142	83	111	191	142	66	303	110	61	94	71	257	135	92	230	182	105	166	153	157	156	164	195
ZNF92	259	478	852	564	674	282	456	585	330	516	1089	509	2372	2193	691	883	783	356	347	971	405	1776	424	430	329	789	586	1770	395	1300	1160	424	529	304	1114	433	296	372	1883	852	755	505	582	752	368	419	554	1585	1376
UNC13B	1277	843	566	589	1343	802	850	2723	585	2303	1214	728	6947	597	1656	1857	1290	1184	4561	807	837	612	1203	1015	942	1735	715	851	6720	1506	1194	1527	595	927	819	708	940	953	1329	1146	894	1637	7045	1312	586	1083	1680	1314	1514
PI4KAP1	85	99	43	112	144	81	198	306	186	97	255	177	148	201	283	149	402	158	140	249	138	99	78	264	209	185	113	291	105	169	104	124	110	67	72	68	143	212	102	155	112	123	175	286	90	129	225	166	206
FLVCR2	109	209	102	259	302	92	120	79	116	54	100	142	66	36	107	103	172	306	63	16	500	115	134	150	126	60	64	43	139	65	83	44	127	29	73	167	66	73	70	99	182	158	161	177	132	171	39	90	81
FBXO18	1566	1386	1378	1579	1619	1722	1579	1569	1408	2177	1698	1527	1767	1460	1329	1409	1325	2394	1296	1978	2080	1068	1318	2139	2123	1632	1500	1915	1412	1430	1795	1125	1432	1527	1267	1828	1590	3135	1414	1813	1695	1409	1737	1493	1658	1827	1595	1580	2097
DCTD	2157	1363	2022	1881	1061	1799	1471	1964	1642	1763	1804	1386	1755	1187	2585	2210	2374	1703	1454	1885	1725	1593	1650	1163	1018	1598	1674	2019	2146	1135	2192	1274	706	2889	2272	1516	1772	1118	1980	1158	1355	1950	1183	898	1637	1460	1507	2091	2970
UBE2J1	1400	1424	2327	2267	2522	1153	1815	1304	2575	1319	1440	1845	1607	1493	1107	3102	855	1284	2891	1778	2506	1728	1526	1932	847	2091	1587	1656	1886	1796	1572	1625	1016	3256	1979	1683	1572	1978	1063	1112	2264	2433	1802	2346	1437	2209	1622	1661	2470
FKBP10	5534	4076	4054	1232	3403	2601	4389	4204	4089	5327	4530	2965	2631	5872	2771	2846	8250	962	5951	923	1379	2596	3335	6677	1094	5062	5895	3631	2758	1966	3202	1354	1538	2077	3998	2819	2588	1485	3088	2232	2104	3117	1440	1749	1786	860	677	3027	8830
FKBP11	675	660	1323	536	378	209	513	256	701	453	486	397	310	495	1073	308	180	342	339	1240	574	239	376	572	1310	391	700	178	708	348	366	284	206	1554	619	479	319	312	346	170	335	651	433	473	170	693	436	195	1154
FAM3A	628	625	719	1038	309	578	632	518	501	559	389	699	622	698	518	1111	764	632	516	944	398	555	346	334	890	336	1016	623	526	502	1288	730	560	368	455	784	539	439	466	874	229	270	334	338	573	512	640	405	816
C12orf10	883	945	1248	715	465	570	721	912	1336	743	553	497	781	1004	941	370	1389	175	701	1530	292	852	553	317	885	675	1075	1227	836	597	615	508	1298	499	945	628	882	407	1060	1052	516	528	441	494	717	1045	1246	831	1103
FAM3C	916	649	1129	2018	949	931	1017	1233	1420	915	1014	487	627	789	1007	1453	1135	3441	729	668	975	1399	1035	1524	543	1047	783	2627	906	803	967	806	861	2334	1677	950	1365	1146	812	600	1016	1307	1505	982	725	740	680	1059	2072
C20orf12	132	190	90	82	104	84	79	220	152	144	168	269	150	158	176	125	201	109	219	168	42	239	174	101	91	102	146	332	117	280	104	182	133	174	117	61	140	139	131	234	102	116	114	107	290	53	225	100	228
C20orf11	1698	4241	2349	2829	1670	2571	1529	5416	2079	2514	1864	1856	1576	4757	2605	5226	2583	2066	2221	1728	2036	4179	2043	2242	4146	1669	1541	3112	1843	2962	1840	2695	2897	3077	2854	2090	2659	2599	1346	4199	2337	1805	3261	1781	3418	1794	2593	1881	3311
VPS16	956	1021	669	1113	2169	428	836	1346	918	1064	1015	1744	860	525	751	1144	875	529	1175	960	592	1030	560	936	898	729	1325	2077	587	816	1029	1047	851	482	797	519	1014	360	866	1286	751	616	607	715	1127	778	1542	997	890
PDPN	1163	672	688	114	690	275	949	131	456	505	902	513	262	171	135	890	331	132	499	39	468	1029	775	539	256	340	814	493	121	544	459	302	86	66	289	1027	1128	612	206	166	614	386	655	403	338	205	235	462	75
GGPS1	2116	1338	1769	1034	1077	880	1721	1171	1506	1668	1607	1418	1217	1368	1337	1086	1075	1454	2810	2187	1201	1177	1752	1075	2956	2367	2414	1888	1187	1089	543	1324	893	3164	1550	970	1348	947	2545	1256	1379	1447	2206	1425	1037	1702	2839	2598	1249
C9orf167	133	178	166	132	120	101	248	24	95	90	100	144	72	78	123	403	65	319	59	51	198	66	86	129	55	119	162	62	80	90	140	104	73	37	47	206	144	57	115	76	106	175	140	169	114	138	57	73	76
PARD6A	121	84	281	102	37	245	71	107	175	106	127	99	95	170	71	76	93	95	93	134	28	117	78	27	69	43	108	46	275	46	134	49	258	17	76	178	92	40	282	99	63	84	76	91	67	99	71	73	43
PLA2G6	119	118	160	126	106	210	155	674	251	114	155	219	355	145	369	191	597	286	177	414	129	254	104	200	120	157	214	231	474	182	137	134	210	613	349	77	135	167	225	257	109	207	148	201	177	217	139	196	352
PLA2G7	58	223	106	427	1106	95	55	10	135	35	68	286	52	12	92	38	24	112	45	2	576	63	36	156	163	53	77	98	14	22	72	153	155	461	58	199	59	298	36	148	271	29	238	66	108	240	48	40	251
MARCKS	3319	4200	5156	5016	4899	1570	6451	242	8282	2305	5570	2442	2440	3199	2757	6605	1597	5246	2521	522	6047	4443	3890	3316	7935	2914	4809	1958	1143	2522	6571	2963	5186	4077	1608	3308	4107	4317	2866	2128	3918	4747	5034	2858	2843	2428	1503	2865	3513
CCDC76	128	164	152	350	254	266	162	216	227	146	316	165	220	93	289	208	235	285	138	122	179	208	282	314	176	200	250	276	242	281	150	283	336	167	219	114	205	253	231	335	229	320	192	250	159	273	126	259	351
CCDC77	142	196	175	614	224	167	145	190	153	192	125	168	87	81	189	206	222	156	134	105	302	226	199	234	393	192	142	341	83	215	120	243	357	287	135	166	134	375	120	328	248	104	206	163	137	72	258	123	140
CCDC75	40	46	33	86	97	69	55	57	79	73	96	43	82	20	60	55	63	119	121	48	89	63	105	113	73	124	24	40	75	86	105	81	157	28	66	65	50	117	72	62	87	93	96	90	63	62	39	83	17
CCDC72	1439	1255	1174	860	694	1287	868	1164	2641	1096	740	1763	1016	2117	1521	978	1838	364	815	2311	599	1026	971	1029	2011	484	1647	1258	1025	854	1468	1870	1150	2458	1501	662	1532	1049	1194	1486	831	819	619	1300	1149	1931	1790	1479	1982
CCDC71	646	627	494	384	242	581	591	637	504	586	309	736	612	630	522	374	739	209	380	850	518	433	410	497	533	321	687	394	459	568	527	523	353	313	648	242	546	426	468	652	286	445	364	409	580	517	529	680	197
FPR1	146	184	80	230	274	92	91	7	160	64	183	57	69	38	95	200	11	227	32	75	545	57	164	89	101	52	29	19	181	59	140	60	11	33	79	280	194	52	88	9	93	314	115	94	93	192	15	38	96
FPR3	378	1285	875	1972	3376	675	383	11	840	201	1284	1373	166	79	151	660	99	2329	241	100	3038	389	328	697	354	372	196	146	398	198	563	201	236	77	499	1487	242	445	705	455	1332	352	1190	958	797	909	178	321	1318
CCDC78	162	327	80	50	91	324	249	211	22	36	72	96	81	190	46	45	45	10	449	97	14	62	78	12	19	15	468	145	44	132	53	4	103	1	68	7	49	33	117	579	53	3	3	268	259	71	58	11	164
CGRRF1	209	294	203	90	211	120	200	328	195	185	228	104	263	259	320	191	268	89	370	276	108	235	242	137	99	181	185	319	236	255	110	241	285	122	353	125	232	91	187	247	320	252	219	124	128	167	196	292	182
TMEM109	2457	2959	2846	2902	2605	2724	2938	1611	1980	1882	2465	2226	1659	2595	2355	3634	2218	3608	1860	3210	2188	2361	1863	3328	4634	1302	2891	3656	2071	2678	2266	3466	1742	1231	2331	2161	3601	3367	2222	1296	2977	2362	5405	2580	2575	3251	3683	3271	1595
TMEM108	45	54	34	264	7	8	97	310	71	126	20	62	20	18	211	469	85	20	13	4	131	10	53	76	87	7	25	14	5	24	179	174	275	134	8	33	82	211	10	36	18	27	235	19	13	46	133	205	27
HOPX	471	610	308	135	211	135	241	39	658	161	91	266	65	80	106	335	28	73	76	50	93	289	170	73	170	75	197	111	129	147	203	61	152	98	114	565	588	23	145	61	307	182	293	172	125	154	142	151	114
SPARCL1	10490	8985	16408	1359	4357	3568	14446	1908	8721	10444	12779	7305	3984	3252	2999	7090	1954	2020	6849	1776	3656	4756	8363	1348	996	4056	6175	3834	2956	5232	7911	6838	1386	52269	3222	6515	17589	1802	4151	2372	11876	8505	5828	9126	3030	6954	2482	14171	3588
TMEM107	178	189	106	102	98	105	175	242	94	167	101	232	567	244	113	192	173	71	144	448	150	262	167	277	271	79	300	136	512	356	103	275	438	106	233	112	170	164	247	365	115	181	117	146	245	171	123	212	318
SMPDL3B	646	282	608	168	285	76	399	249	362	548	347	225	449	495	81	306	351	626	234	1186	336	267	236	822	793	558	330	304	350	187	267	239	62	778	418	214	171	184	626	134	184	276	330	130	313	229	274	360	85
GHITM	3265	3723	3614	4885	5038	5801	3331	4441	9926	3421	3283	4454	5594	5337	3726	4223	4483	2329	4870	6181	11634	6127	3618	3049	3832	3950	4038	4862	5984	3600	4878	3059	2905	2508	6714	5312	4218	2045	3594	6145	4232	3921	3555	4111	5544	4612	3940	3984	3153
TRANK1	1009	838	957	928	979	1318	1043	267	964	491	1593	1030	1033	857	331	556	341	1861	554	238	1843	1117	1083	484	1018	363	490	640	946	495	1147	319	604	208	437	584	764	222	1186	610	1395	1159	509	2101	956	847	349	710	695
SPEN	1594	1719	1670	1814	2694	4084	1789	2138	1607	2655	2228	1939	2346	1640	2153	1359	2129	3309	1536	1209	3468	1620	2949	2896	1928	2683	1175	1382	2287	3322	1891	1979	852	1831	1201	2365	1932	2667	2792	1482	2278	1562	2107	3065	2829	2520	1395	2579	1046
OSGIN2	747	707	739	1476	1090	1533	498	1598	1856	968	714	1171	1080	1137	2216	1374	1176	1919	2099	606	752	1688	1263	1561	1717	796	462	777	975	1382	629	1255	826	2667	5491	442	890	1333	643	2122	1389	928	1497	1164	1846	843	1099	813	1150
FKBP1B	36	36	49	19	38	13	80	29	42	51	57	33	103	172	13	42	107	6	27	134	18	65	49	131	23	12	70	88	25	38	30	35	58	9	15	38	132	11	17	74	24	27	22	24	60	21	21	70	18
FKBP1A	3953	5476	5922	5783	7908	1621	3256	4308	7425	3276	3091	5127	3174	5480	3366	5137	3089	4279	3555	3598	4348	3992	3278	8049	4472	6089	6317	4579	2806	2673	3491	6018	4917	10797	3428	3729	4343	2790	4194	2337	4011	3331	3390	3159	3325	2995	3941	3389	9041
SLAIN2	1650	1221	1379	781	1571	2139	1526	1112	1273	1392	1473	1543	1690	1352	1384	1319	913	2081	1020	1486	1525	1622	1687	1154	766	1998	1040	1277	1735	1964	1538	888	982	1367	1477	1020	1839	1259	1342	1495	1269	1625	2558	1403	1475	1626	1076	1562	1338
MANEAL	594	485	449	439	89	873	315	433	900	362	474	134	328	452	1131	368	268	1155	513	163	234	244	1033	96	412	292	110	240	1689	263	1048	634	2859	319	763	536	683	266	642	193	797	465	368	97	435	143	246	389	119
SARS	3015	2944	3342	2649	1857	2964	3719	3169	5133	3066	2663	5434	3290	3630	3145	1790	3695	1630	1640	5131	1836	3165	2390	2832	3500	1598	2719	2501	3761	2931	3625	3652	3352	910	3469	2749	2740	1421	2823	2570	1767	3915	2315	2285	3272	3020	1754	3167	1441
STAT6	3875	2374	3835	3542	2885	2406	2953	2618	2842	4005	3423	1713	3239	7033	1097	1421	2560	2197	3218	2668	3386	2479	3141	2167	2748	5006	2737	3164	2674	2306	3203	1815	1458	2440	2626	3225	2920	2908	4252	3420	2113	2852	2273	2835	3554	3646	2490	3571	588
ZFYVE26	902	862	627	865	1921	2378	903	854	450	946	1430	683	1131	532	1013	789	1041	763	1108	541	1262	524	1402	776	464	1026	603	1132	1076	1483	889	951	649	359	676	715	813	648	854	1247	1584	1067	830	1020	884	584	920	1093	357
STOML2	2048	1961	1682	3870	1166	970	1266	1296	1214	1689	1342	1389	1722	1366	1413	1511	1716	715	1312	2757	1291	1033	1412	1905	3143	1232	1729	2610	1811	1180	1208	2841	1325	1370	1666	1291	1528	2607	1116	1850	951	1147	5195	1298	1082	1353	2313	1310	1588
STOML1	235	185	315	135	97	435	358	202	179	241	234	239	240	166	284	275	326	391	210	346	93	251	196	263	169	171	255	130	266	198	313	219	373	122	185	179	282	136	222	169	187	151	165	224	252	156	296	217	318
FBLIM1	2311	865	1631	619	1014	240	1421	684	1344	1744	1380	1502	1106	776	736	1078	442	775	359	679	1673	720	1141	2595	2871	1103	2776	653	391	543	1174	1253	598	6216	791	3263	1072	2176	1602	305	959	801	783	715	651	843	1024	1368	954
RPN1	6726	7875	12193	5575	7080	7373	5547	6690	11805	6159	6736	7749	6000	9282	7978	9532	6707	8817	4475	12180	7926	6577	5270	34149	15924	5410	6723	5747	6033	4793	6331	16109	7853	10419	10104	6784	6052	10945	6207	2861	8211	6279	9630	4852	6545	6843	11214	5086	10879
FAM10A4	307	196	154	216	289	249	211	500	580	423	218	252	323	214	347	346	593	434	459	311	236	296	208	372	320	265	154	147	484	227	379	765	285	573	441	234	349	367	165	231	353	357	289	322	198	324	189	430	170
TRPT1	363	466	692	251	214	501	368	188	396	186	230	356	192	597	319	306	559	230	277	1030	186	364	216	289	534	161	720	632	398	330	242	189	470	224	437	477	406	223	373	226	223	228	823	269	432	298	429	333	765
DAXX	2747	2386	2149	1951	1340	1421	2189	2693	1991	2375	1885	1990	1658	2735	1884	1513	2603	1572	1233	3958	1963	1963	1138	2209	2642	1968	2498	1704	1875	1591	1765	2287	1403	1871	1617	1901	1468	2768	2147	2397	1543	1593	1410	1523	1313	2354	3308	1722	2161
CDC16	1555	1525	2021	1110	1166	1043	1278	1165	2103	1217	1699	1885	1486	1215	1810	1522	1736	1040	1573	1652	1126	1264	1292	847	1200	1707	1543	967	1488	1493	854	1311	809	2240	2025	855	1365	1891	1295	970	1173	951	1386	961	1488	1432	914	1191	3574
AHNAK	27150	21679	21418	6706	53190	95757	43628	62639	34715	41272	39170	19159	31004	50819	31183	31193	59950	19042	32424	18696	25589	38819	53113	23624	12996	26746	15520	27001	44063	83442	40551	22572	14992	10540	31010	31187	67879	21310	29494	23997	53899	58109	62526	59925	34187	44995	19314	40783	14896
NT5E	420	402	509	223	822	291	428	21	568	239	723	374	183	66	134	504	78	718	440	29	816	221	302	733	144	343	378	250	188	365	470	444	129	116	169	714	345	363	233	142	408	196	684	506	361	218	98	542	173
ZNF431	120	116	174	258	314	187	141	167	55	188	194	143	218	104	151	153	180	90	146	100	146	178	186	159	92	232	82	142	215	160	223	129	155	173	138	392	112	265	163	167	278	253	228	308	162	141	199	200	142
UNC50	555	607	482	663	623	393	636	603	900	540	754	491	801	581	798	652	736	718	942	1153	503	637	678	596	416	573	666	881	773	713	526	371	278	797	1292	641	686	242	605	841	640	609	580	506	479	550	590	540	581
MAP1A	798	989	668	98	1138	507	899	554	1391	759	910	368	178	216	246	775	393	223	998	67	561	492	923	329	169	468	647	271	243	582	1017	320	2573	88	154	1005	601	279	626	447	780	471	656	835	1000	250	178	789	483
MAP1B	859	959	889	375	2404	239	1426	190	1922	1022	901	807	580	838	595	636	785	5630	1016	109	1831	745	976	2833	593	672	1269	286	1109	880	1783	2431	4282	1428	291	2634	1114	2753	741	312	1614	987	2457	1222	1734	669	1830	1522	342
PDCL3	419	500	778	629	727	262	358	521	948	443	463	683	411	319	725	548	329	539	475	663	479	508	383	454	1033	538	549	349	436	354	620	340	218	599	663	558	387	279	580	553	633	472	636	508	347	495	710	271	725
CCM2	970	1141	952	929	664	573	1315	305	689	808	691	1198	629	458	632	1424	455	758	494	636	942	665	559	824	843	502	1390	1119	476	534	847	431	764	280	469	1035	742	654	636	562	395	591	509	837	895	848	1127	587	1987
TBC1D4	1022	771	448	1290	827	457	990	485	313	1104	1571	597	832	449	1145	548	976	1019	209	593	1841	300	809	976	698	433	1118	553	915	894	925	2142	464	2286	622	393	1108	1652	765	520	788	1627	760	1665	633	734	507	918	770
MAP1S	1110	841	944	1142	627	1094	830	445	699	820	487	822	525	829	534	953	818	409	303	573	628	664	556	598	718	673	875	637	570	631	825	827	519	496	513	815	287	593	818	816	529	739	694	691	1151	620	1114	456	497
FRMD8	998	937	1108	936	955	2262	1088	599	915	595	839	1105	437	525	743	1280	1056	1084	613	836	946	2010	953	1139	1128	602	1207	780	618	889	1373	994	1629	308	896	887	1068	1681	855	785	1045	651	1078	1404	1520	1429	1187	752	764
ZNF430	118	134	109	282	386	131	164	191	80	174	208	103	208	117	131	131	150	90	128	78	167	224	165	153	86	191	58	93	178	176	139	171	126	109	129	221	138	191	169	151	201	209	163	262	158	141	106	196	58
ZSCAN5A	63	111	97	214	60	36	40	114	66	34	40	56	32	35	73	68	39	21	34	58	71	92	51	70	147	70	51	40	60	78	97	147	23	104	76	102	30	141	27	144	41	53	50	50	68	132	47	48	56
IMMP1L	74	80	84	58	69	60	54	150	82	48	72	76	101	104	105	132	107	43	70	123	57	115	54	98	178	84	95	144	68	60	48	101	196	224	84	83	84	96	61	64	84	131	68	73	76	72	192	124	461
FRMD6	2078	1951	1560	131	2299	844	2326	2393	1305	1965	2651	1106	1610	874	1633	2438	1103	880	1653	697	1095	5955	3318	1358	1134	2737	1376	1565	1558	1866	1825	3276	886	213	451	3815	4024	1580	863	669	2549	4053	1615	1834	1284	957	857	3842	943
PLCD4	66	171	118	31	92	214	111	199	248	203	90	127	304	181	511	103	404	55	233	58	71	417	289	46	55	393	187	254	450	284	231	67	2495	72	174	80	107	48	509	290	252	75	116	336	114	141	95	251	352
SNRPF	984	1183	1776	2196	510	671	484	728	1046	711	608	1189	641	751	826	742	560	567	639	1353	640	954	717	791	1175	505	1268	1880	619	446	584	756	575	1954	825	534	740	1061	930	878	745	535	858	643	432	1120	1714	658	2976
TMEM200B	169	154	607	2	30	126	116	698	64	233	148	36	142	2830	14	87	123	158	73	7	13	353	54	63	56	53	141	18	105	23	84	48	43	3	20	107	131	28	36	719	47	246	36	45	50	37	39	98	407
GNAS	22203	40718	52139	34318	14364	36395	19511	34563	48489	20462	19689	37582	10877	82236	37103	29472	26552	24042	29323	25405	13899	30294	14912	34801	54834	22866	28939	40355	21037	18607	28921	49261	74136	304355	29543	28941	24012	22080	13906	21857	25564	15551	33925	18809	38924	28440	39921	20571	104866
MED13L	3207	1653	3784	4430	2988	13846	2665	7282	3082	3412	4764	3112	7218	2907	2837	3851	7550	5862	4058	1378	2339	5975	8996	2827	486	3086	1460	2473	17722	4832	4345	2839	1728	1918	4200	2033	4515	4315	11303	4310	6406	4871	1257	6492	5351	3098	2183	2612	8363
PTCD2	154	176	79	114	129	105	160	198	171	132	183	526	217	152	234	88	231	96	395	102	98	154	246	87	72	156	109	163	227	161	165	137	122	64	121	118	162	79	112	185	186	120	187	193	142	123	139	162	194
PTCD3	919	855	717	2231	1149	566	779	1123	1219	826	1031	999	1138	792	1078	1029	996	624	958	896	1288	766	1151	909	1370	948	786	1065	1439	1039	810	978	1395	1328	963	945	811	1424	724	1276	1375	993	864	1247	1078	768	630	523	743
DSCR3	924	874	912	862	961	1529	724	528	905	966	1208	987	840	792	695	1305	564	814	1041	824	1894	687	1406	948	690	811	559	602	829	1263	1252	977	1784	829	1140	1188	893	1095	921	1605	1046	921	1014	1276	1021	1019	441	828	627
PTCD1	344	532	385	1201	284	492	358	356	246	333	389	313	332	588	386	246	574	328	374	443	406	355	300	401	588	390	418	537	334	355	337	370	391	294	263	367	475	700	497	453	231	259	398	402	425	389	686	341	301
PDE7A	595	960	603	2088	998	492	899	982	467	664	850	1192	592	655	1998	1750	659	1322	827	87	1767	466	863	1843	1669	684	735	714	306	1554	562	1720	2118	2496	860	386	1170	3381	513	667	967	513	1188	1240	795	648	1138	402	1013
ZNF433	82	188	139	79	181	124	151	243	65	112	151	127	158	89	159	118	228	43	142	178	63	203	96	48	92	114	112	111	139	116	107	153	88	155	239	67	88	78	124	77	148	107	65	133	116	151	179	90	313
SIX5	989	689	976	330	271	1102	832	716	249	834	548	1260	684	378	431	604	683	431	392	905	234	611	370	503	372	495	1152	543	427	757	900	628	213	583	508	519	604	658	617	909	392	451	415	434	467	519	867	591	1245
GNAL	49	48	45	11	51	21	100	12	58	106	94	31	52	46	18	49	31	200	34	3	94	15	63	193	10	21	17	35	6	33	45	120	51	20	19	63	130	46	34	45	93	66	17	69	17	24	12	51	18
HLTF	668	1247	618	2433	1940	2140	798	1799	1743	1235	1228	1557	1214	1034	1556	2227	2217	2838	2831	859	1282	1412	1719	5728	607	2009	711	1307	1891	1288	1371	1989	3110	1035	1147	446	514	2012	1504	612	3342	1096	3273	2309	968	799	1857	1590	3013
AGFG2	384	616	278	326	157	378	432	172	133	351	220	287	395	389	337	178	477	205	438	815	294	253	374	237	511	192	530	611	287	344	493	233	640	160	327	324	292	189	424	412	235	301	131	484	474	178	345	340	333
AGFG1	1246	1268	1165	1427	2042	880	1497	1433	1479	1361	1444	1241	1693	2696	1392	1024	1133	2838	1339	956	2640	1644	1836	2474	2289	1882	1305	1832	1471	1754	1136	1100	1960	3921	1601	1446	1236	2337	1586	1765	1532	1772	2589	1535	1723	1426	889	1439	913
DPF2	1087	1240	1436	1317	1079	1530	1271	574	1382	875	1395	1438	681	717	1227	1184	1316	861	1061	1468	1230	1041	1063	1305	891	703	1330	1874	1086	1236	810	1139	1664	853	1249	1216	1438	1972	1589	1193	1313	1056	1642	1238	1660	1372	1252	1326	1403
ASNA1	1924	1593	1979	1486	1832	1773	1514	1556	1047	1696	1356	1478	1577	1795	1723	1382	1933	497	1312	3479	827	2031	1213	847	2291	1499	1716	1739	1253	1130	1734	1645	1115	912	1825	1395	1455	1507	1517	1579	1469	1095	1137	1532	1072	1483	2709	1911	968
RPS12	15833	17377	6764	37163	21882	11378	10699	12133	10442	11468	6447	19045	9645	3796	9402	31417	5565	2246	8739	17180	12061	7371	9784	8680	11756	9253	11641	14087	11384	8423	11343	11245	5572	31491	15220	24447	16010	10099	5235	9611	9215	12413	6621	12955	13152	10790	16398	16223	9498
RPL18A	3152	2377	1565	3600	5802	1748	1590	1660	1928	1723	1031	2328	1117	567	1519	2700	1888	263	824	2114	1347	1272	1649	1206	2009	985	2093	1357	1532	1011	1250	3150	661	3280	1138	991	2542	955	1098	1126	1454	1327	2029	1875	1889	1788	3633	1788	1311
SIX1	33	459	76	197	714	506	94	27	648	57	132	61	241	541	84	919	11	271	413	200	260	1577	110	379	152	1361	833	1016	5	1742	26	242	4123	4	592	289	107	6	674	1549	843	1123	336	707	337	223	982	95	403
FST	412	344	860	38	72	91	1754	8	262	256	438	113	247	108	55	779	13	45	212	9	63	152	443	151	64	106	233	290	115	416	163	308	38	23	51	231	376	68	17	40	100	127	164	59	89	82	28	121	15
SIX2	170	141	58	201	156	46	66	5	10	25	48	220	14	291	132	108	26	133	7	111	15	30	26	241	1434	441	134	22	936	30	121	435	3750	292	554	136	33	202	254	4466	11	17	132	64	26	417	111	29	10
DACT1	588	770	803	77	571	238	772	16	475	388	926	379	111	122	127	511	38	123	578	27	196	363	619	283	223	368	512	151	84	362	548	172	185	115	115	955	713	251	268	122	554	342	392	341	357	286	209	422	102
DACT3	212	223	279	8	97	63	304	20	170	137	169	83	52	49	58	239	34	48	134	26	44	108	132	114	35	99	248	64	38	129	158	292	96	42	42	132	231	46	56	26	135	186	134	149	79	46	49	181	34
VPS45	1614	950	798	1042	766	712	1412	617	919	1176	1023	1457	1051	1155	955	852	976	1412	2222	1398	942	636	1514	825	949	1497	2174	1056	748	787	843	925	903	1214	1000	886	940	1277	1390	832	1330	876	1568	1106	1171	899	1739	1547	1474
VPS41	964	974	750	1276	1829	1814	1254	1445	1231	1009	1344	1273	1028	1062	932	2075	1595	1306	1750	460	1229	1163	1390	1230	768	1530	722	2487	1118	1453	1569	595	912	1099	1223	888	991	1024	1238	975	1238	1078	1113	1068	1216	737	739	1191	1262
BCAP29	1147	1434	1686	523	1826	617	1241	702	817	892	1155	565	1380	757	1172	1292	800	1979	1367	2120	554	1190	1204	1189	2774	941	1331	1459	945	781	885	1220	794	4768	1467	987	1416	698	1768	1234	1082	1287	1675	776	1097	1506	1276	1364	1671
SLC15A4	518	628	435	857	620	520	712	591	684	399	619	788	479	219	484	845	550	836	438	292	652	638	621	700	358	463	491	805	484	522	505	505	341	613	744	653	805	536	405	562	589	588	937	552	503	444	739	653	852
TMCC1	704	704	944	643	1661	1380	859	1197	723	1088	1250	1173	1077	782	884	1098	737	972	1176	923	1088	1154	1014	3260	577	805	959	854	844	1130	1336	687	687	844	1011	597	1018	1477	991	593	1795	1174	1212	939	1089	777	1202	891	1189
TMCC2	34	32	25	860	41	12	45	5	35	29	32	34	16	32	19	111	57	67	12	7	65	19	26	144	22	12	45	26	10	27	56	120	1189	98	12	21	38	200	17	248	25	24	23	48	64	32	32	34	11
SDR42E1	144	129	225	299	340	291	108	272	496	149	308	210	68	138	141	290	150	916	148	0	166	235	158	515	385	322	144	94	242	84	18	254	154	1033	191	185	119	557	126	67	95	249	280	207	199	139	282	223	146
LOC147804	46	88	107	253	118	58	137	164	177	48	141	112	128	90	134	183	247	271	94	52	62	134	91	132	136	116	138	190	84	74	86	233	74	62	194	55	129	88	119	86	105	111	101	115	118	318	196	121	139
NMNAT1	207	210	242	103	205	330	319	266	225	311	269	417	258	211	346	353	312	396	171	519	235	211	280	333	246	240	177	129	358	430	237	225	180	291	550	298	228	166	276	172	252	201	312	300	147	246	95	233	117
EPB41L1	1113	2000	1770	1012	2200	2315	1556	4458	1081	1952	1935	1865	1737	9219	5190	1208	1787	1474	4042	1922	1958	1995	1923	1706	850	454	2190	2540	1114	3935	2520	2584	2138	4694	1939	1403	2089	2512	3948	2517	2100	2331	1130	2617	2573	2187	1748	1223	3757
NAA16	196	138	141	296	307	186	278	257	230	200	275	284	314	165	351	282	315	207	335	185	217	315	301	143	132	354	237	147	246	463	164	175	262	299	325	139	209	198	212	225	302	186	205	316	255	223	168	219	757
EPB41L3	371	647	1254	521	1061	271	513	669	1843	3374	591	502	215	1593	5452	506	774	532	326	106	1033	1004	430	1370	235	1399	622	478	368	202	1428	384	565	77	564	610	494	490	445	1371	977	909	762	1331	372	1047	1184	559	691
EPB41L2	1632	1882	843	4182	2585	1376	1671	963	940	1265	1891	897	831	840	1291	1235	672	1115	794	171	2470	699	1187	1845	644	1083	822	324	883	926	1573	3130	522	762	576	1776	1430	3742	1063	293	1329	2140	958	1372	1015	1107	291	1781	332
EPB41L5	396	508	492	364	770	676	429	1385	686	691	1089	370	929	939	1198	506	1151	460	1302	271	372	802	807	400	399	796	437	782	764	914	950	246	265	422	897	736	500	167	767	709	858	956	691	1092	677	494	370	440	714
ACSS3	182	267	72	272	84	848	142	447	425	244	175	345	329	118	207	99	335	718	760	149	104	672	373	86	1220	48	134	301	1243	84	67	57	265	285	327	246	182	97	52	28	413	536	366	470	328	444	203	357	453
ACSS2	972	718	974	666	710	1009	633	1215	603	914	762	500	1074	684	1325	517	568	571	622	733	754	664	671	389	1742	463	826	645	1086	926	778	1365	756	2052	845	1247	685	442	753	1083	1230	750	589	638	897	791	595	723	1027
ACSS1	392	1590	1659	1082	1039	172	905	1417	629	645	1016	339	1540	2406	1334	732	742	1445	2368	1156	670	507	313	733	148	1851	1459	1237	887	1860	927	878	1175	1054	564	429	361	323	1214	2278	1568	1137	1217	1572	1540	1108	538	1301	471
KIDINS220	1800	1756	2320	1327	3311	1854	2506	2176	2190	2554	2906	1569	2511	1365	1903	1806	1960	4157	1914	870	2546	1580	2538	3145	1379	2520	1327	1870	2363	2745	2457	2556	2799	3284	1391	1591	2413	1711	2195	1943	2108	2568	2100	2104	2944	1103	863	2598	1185
PLEKHM1	792	456	447	367	608	1038	1017	213	285	748	706	391	546	642	266	851	773	643	507	505	653	379	1025	530	454	591	717	466	507	628	916	383	256	218	427	633	592	345	756	504	603	582	525	782	611	511	672	778	387
PLEKHM2	1450	1300	1726	1530	1220	1500	1660	853	1066	1291	1328	1155	1140	1044	1082	1128	952	1622	670	1010	1857	1092	1112	1529	1747	1179	1693	941	1107	1060	1250	940	907	821	784	2170	1189	1125	1479	786	991	953	1251	1326	1596	1461	966	1208	515
VPS4B	1429	1185	1088	1560	1798	1251	1328	1586	1867	1762	1751	751	2055	1574	1470	2778	1750	1169	1574	1200	1833	1473	1857	1347	777	1875	977	1445	1863	3004	1134	2728	1501	2846	2619	1539	1609	5603	1547	1817	1562	1307	1665	1691	1011	1127	794	1786	1740
GMEB2	545	845	568	759	410	817	438	755	416	563	390	592	456	1159	584	856	420	433	571	570	616	568	386	451	990	701	595	710	489	657	518	573	646	544	347	404	415	484	440	574	581	467	572	401	698	449	947	499	632
FAM72D	20	51	35	48	22	42	33	13	53	41	27	57	12	34	46	98	71	133	43	8	320	25	133	176	176	36	59	45	14	14	27	187	239	62	24	23	41	364	133	54	32	10	26	79	32	35	170	19	61
SLC43A3	875	1143	742	1914	2154	812	1047	221	674	804	1032	863	523	339	793	1464	166	3142	338	641	1865	544	1169	3430	2620	541	1446	846	379	462	685	3173	3153	99491	674	2346	927	2373	1032	307	990	1061	979	1024	770	918	1926	1911	637
FAM72B	51	80	64	216	52	86	74	22	87	91	72	136	18	65	117	224	141	263	65	19	310	28	163	270	318	109	141	99	14	22	54	366	511	110	58	48	70	374	176	91	59	25	69	128	57	66	255	40	186
DCAF13	818	1219	896	2041	2244	1009	594	1994	4717	1110	825	2765	720	1239	3855	2764	2193	1058	1743	885	1178	2105	1058	2312	2577	1051	659	1130	988	1567	814	2313	880	1127	2796	501	1201	2594	752	1525	1527	865	1613	2057	1096	1473	1950	755	2006
DFNA5	146	234	171	162	367	122	209	28	167	124	211	164	96	74	218	193	30	99	113	37	122	80	150	139	129	129	184	117	70	99	169	128	214	266	82	247	251	126	141	74	205	127	176	149	205	89	61	218	133
MAGEH1	435	613	616	273	243	722	553	745	1036	521	559	761	341	488	571	571	58	160	460	389	389	571	425	274	678	426	398	525	81	238	675	777	351	650	739	430	521	223	438	284	469	720	541	296	448	702	294	620	764
VHL	653	755	372	510	901	1291	787	1439	439	890	1061	1295	1114	600	1064	1143	537	664	800	802	1036	1039	1107	669	471	1050	449	956	802	1205	1092	760	2522	814	1214	607	472	1267	796	1193	1075	1194	595	1129	1122	1025	670	618	815
WNT2	536	431	376	93	406	89	530	5	211	183	472	198	85	55	50	568	8	103	314	9	501	98	419	97	267	120	276	49	169	185	312	75	61	84	92	802	319	116	221	105	254	220	63	180	245	312	165	64	23
FIZ1	428	466	654	449	317	342	403	400	603	365	395	329	296	503	370	412	453	234	343	499	207	482	258	299	401	421	508	403	329	432	719	431	282	406	365	432	257	292	354	549	301	287	315	359	307	1101	683	351	561
LRRN1	227	741	196	424	147	62	1179	759	82	1917	647	713	289	57	1099	394	105	21	202	8	222	399	164	219	1262	732	107	285	643	148	895	834	56	457	146	83	618	2511	28	206	133	1844	53	155	186	326	155	883	56
PPP1R15A	1674	2321	1108	651	805	1135	1333	1048	1085	784	928	1318	423	1399	406	561	930	644	462	465	710	1013	650	607	1455	574	1799	547	406	1669	1101	1011	526	897	441	1149	1078	734	741	940	597	515	305	589	1707	1096	904	2385	597
CNTNAP2	3074	932	55	24	1093	835	250	246	416	53	141	281	175	783	299	27	1225	60	201	132	121	820	350	0	474	2132	282	3285	3	1154	116	129	4147	5	191	95	1693	446	1412	491	994	20	149	1546	144	121	591	292	447
BLMH	1476	768	520	1295	958	223	1079	1842	733	1365	1026	613	656	1217	1376	1238	1115	1466	681	356	757	1332	1825	567	542	961	655	636	431	994	436	799	760	522	680	755	860	1030	409	1001	4293	640	762	813	406	327	1610	1277	1595
ST8SIA6	189	78	41	1	86	4	73	37	4	241	167	130	30	208	30	16	30	45	15	97	8	105	126	15	5	517	45	69	314	236	177	14	71	10	83	16	126	225	7	66	63	356	90	211	489	158	43	363	5
MOGS	1383	1285	1377	2668	1058	1146	1462	1038	1221	1190	1299	1391	1394	1210	1315	834	1274	1327	932	2456	1261	822	918	2128	2258	1085	1790	1399	1262	1134	1404	1866	998	1428	1267	2723	1200	2337	1378	1333	1001	1168	2018	1093	1095	1457	1895	1189	1261
RECK	487	436	627	150	471	184	946	21	299	476	826	222	126	86	107	607	40	210	471	23	391	187	572	513	116	266	245	94	156	322	404	484	169	128	130	499	674	244	287	84	543	348	439	472	254	133	96	679	101
MRPL37	2067	1606	1477	2728	1684	1760	1172	1269	1034	1643	1174	1447	1324	898	1463	1918	1121	1223	707	1710	1686	1175	1390	2036	2502	986	1640	1485	1751	1065	1666	2502	3964	1126	1444	2200	1172	2074	1429	1404	1234	2596	1442	1175	1472	1274	5166	1396	637
GPRIN2	60	88	24	65	271	17	40	6	2	133	162	49	138	3	65	24	0	93	20	45	673	9	147	454	220	406	51	22	14	55	24	176	71	82	4	28	40	191	31	12	62	71	109	135	39	1	75	73	10
GPRIN3	56	103	73	235	506	113	156	23	120	598	204	129	646	27	151	103	147	266	1235	10	406	52	242	102	26	103	45	20	4044	99	210	247	474	27	46	166	132	71	628	47	250	614	153	363	157	211	20	101	96
GPRIN1	149	191	193	111	102	247	165	47	370	229	239	56	26	260	117	147	38	244	246	59	252	110	164	167	515	214	161	142	214	31	303	481	1647	17	74	210	79	648	138	36	116	98	260	61	189	126	541	110	35
ROGDI	1141	1074	886	153	303	1049	1382	932	415	921	855	957	1350	1385	942	562	1093	402	1171	1270	475	944	522	296	677	577	2651	798	466	1557	743	300	767	205	1481	932	676	265	811	1987	471	392	770	769	920	986	1374	616	773
MRPL34	757	429	676	855	603	747	546	517	753	458	415	605	562	411	598	612	641	219	436	1097	312	802	352	309	465	303	906	568	633	530	507	756	311	608	837	378	423	408	527	589	395	431	408	441	621	411	761	456	1719
MRPL35	815	855	995	824	930	548	819	1322	1195	917	948	743	1135	900	1092	945	962	644	1295	1151	767	776	1022	661	1113	1014	1002	966	1047	1259	1078	1152	971	1015	1179	852	755	846	891	978	1111	873	969	830	614	764	821	640	697
HIST2H2BF	114	50	146	20	26	374	98	168	60	51	81	88	29	115	28	18	311	158	165	43	96	21	104	74	171	25	27	15	135	99	60	69	138	79	179	23	210	39	494	137	31	129	58	85	28	102	13	37	16
ZNF813	79	81	58	227	202	124	96	335	28	99	231	155	180	128	216	126	279	147	112	63	137	228	232	186	82	394	32	107	148	188	89	219	85	88	269	141	93	242	117	222	204	167	519	273	137	248	99	175	60
SPTBN5	31	83	149	46	253	35	141	55	55	123	260	67	183	204	38	44	624	17	54	42	37	80	250	52	64	73	161	92	77	394	78	16	43	51	155	21	38	278	409	98	39	30	16	191	71	72	19	145	156
SPTBN4	49	74	71	3	7	649	78	139	99	29	60	18	160	73	144	24	33	13	51	292	6	54	116	5	6	8	54	23	481	48	52	32	373	2	89	12	33	3	127	45	42	36	19	19	292	33	9	70	239
SPTBN1	4815	3268	3609	4289	5385	4768	5107	5013	7682	7065	5136	3310	5790	7194	4937	3568	5194	19718	5149	3557	7332	3747	6389	9111	6212	8416	3640	2960	6358	4178	7995	7460	8056	5950	3066	7087	4578	6670	5016	5242	6522	8709	5655	6880	5556	5172	2248	8601	2249
ZNF814	268	488	761	339	304	502	559	1123	370	324	618	475	439	1290	1192	192	764	187	447	1127	174	746	275	118	119	311	639	644	600	578	1552	337	327	247	521	251	151	230	919	469	545	814	324	324	334	4991	461	244	2193
KLF13	1121	1310	822	2171	2030	2053	2047	731	833	1564	1915	1129	1403	1857	1601	1971	953	1091	2576	1669	2578	1163	1628	1689	538	3040	1018	1772	1347	1422	1880	1348	2998	956	674	2254	1732	2964	680	1205	1374	1608	2247	2983	2274	1227	758	1570	710
KLF12	453	444	387	300	380	297	602	140	359	598	899	315	290	166	550	369	203	511	633	47	459	466	601	744	307	512	360	334	116	862	696	539	482	416	264	479	594	665	268	111	584	538	322	769	544	451	247	499	442
KLF11	476	529	417	945	822	290	502	355	444	534	432	363	298	285	367	761	378	1650	336	169	1428	299	626	1256	704	435	390	582	238	433	615	1147	1492	1166	415	552	461	861	407	357	555	646	522	518	520	327	524	811	392
EBAG9	497	592	715	540	767	473	420	1206	1382	500	548	1002	684	870	1769	1244	912	549	1009	579	396	1119	573	902	872	370	460	595	617	1152	436	814	418	588	2094	239	657	422	473	767	715	480	700	693	583	655	681	559	983
KLF16	581	505	846	263	176	505	304	605	247	524	323	647	414	684	308	487	319	259	313	332	227	526	228	277	451	326	1101	351	426	335	458	288	232	142	252	464	406	763	446	499	193	345	255	317	469	961	601	359	318
TFAP2A	3150	2208	2755	1418	2833	975	1363	6041	3381	1646	1946	1839	2816	4070	1881	1494	8450	1390	2295	2716	1682	4143	1046	1708	1298	1812	3849	3064	5086	2014	3542	1411	709	1389	1971	2390	1337	2397	1777	2214	1478	1380	4650	956	1558	1621	2742	4587	2548
TFAP2C	812	2554	1365	36	418	1229	838	311	456	1424	2123	738	556	1831	1606	465	332	1070	799	419	1381	664	1057	2486	1842	498	1120	1405	163	2220	761	2900	1591	9414	744	429	1995	1192	891	3008	1031	707	787	642	1461	1182	1246	636	966
TFAP2B	3145	44	19	2	6	9	3430	1	9	2101	29	5381	589	10	3	2765	0	74	2	3	3	10	1944	5	7595	5680	146	51	1117	3137	43	330	5	1666	8	12	1569	21	1	102	1373	76	4218	4580	2922	1294	127	2988	10
C4orf14	1002	830	528	733	747	768	595	622	646	718	589	743	594	505	735	869	812	415	764	767	673	577	603	366	939	573	518	774	899	548	721	616	377	918	690	372	695	414	528	1025	461	727	538	484	671	613	1050	529	503
GBE1	479	547	323	375	602	701	502	742	597	367	673	364	299	209	405	674	508	1077	563	296	517	586	577	1034	50	401	266	407	627	469	555	948	801	615	572	907	792	1395	651	348	678	487	499	622	410	381	419	663	293
PCNA	1316	4452	2009	4320	5910	930	1520	3193	2568	2154	1980	5357	1677	1220	2888	7278	2270	2504	1832	1916	2304	4237	1838	5433	2805	1897	2162	6634	838	2232	1479	6101	9101	1494	2620	1268	1664	2465	2141	5495	1720	945	4443	1531	2322	1052	6405	1977	4074
SLC44A1	5045	3114	3377	2673	4430	2665	4296	8732	4263	5932	3292	4459	4405	1573	3526	4914	4704	6210	4013	1353	3057	4309	6450	3861	4198	4103	2501	3494	4605	6495	2851	5662	3258	3048	9814	3644	5815	3068	3917	3514	7361	6115	4088	3255	2516	4533	3842	7800	1859
SLC44A2	4486	5571	4735	4069	11288	2506	4473	5940	7642	5711	5044	5473	5096	4556	6488	4226	9370	5693	3773	2969	4115	4525	4381	9379	4416	5544	5290	4603	3758	4992	8176	12571	2604	10649	4036	7892	5379	7059	4860	5242	4583	7864	6082	6100	4817	4258	6635	5319	4195
EIF3E	6641	6273	4806	8707	11378	2966	4541	8127	7049	7479	2575	12291	4193	4926	17865	10844	6923	2870	3362	3848	5160	5819	5534	6646	7830	5236	4311	4647	5541	5733	3275	12653	4068	12098	13799	2851	7347	6778	3075	1946	4119	4974	4358	7236	5044	5118	2700	5410	5744
SLC44A5	23	274	7	8	259	32	2	89	6	46	64	118	153	0	35	94	8	16	25	144	3	10	10	6	17	563	11	69	386	5	15	15	51	15	145	16	63	4	32	3	112	249	36	11	8	10	110	213	109
ZBTB7C	1450	649	672	21	80	239	966	14	563	925	452	521	1545	757	182	359	19	27	162	1693	290	279	495	361	790	1592	847	101	252	1242	123	542	184	601	477	1545	355	68	896	846	319	822	2821	819	287	96	107	401	30
ZBTB7B	2819	1756	1792	1138	1046	3502	2554	1163	1610	2856	1456	1639	3665	3234	2652	1959	1366	1599	2853	5895	2373	949	1807	1601	1357	3980	3296	1368	2645	1873	2295	1405	1311	1759	1915	2740	2926	2444	2607	1036	1166	1509	2646	2664	1757	1699	2098	3041	908
MCCC2	4570	4068	16464	1437	3648	7303	1810	4920	5565	4984	5696	12596	11384	8010	11013	1546	2199	1812	6197	10203	1800	6524	5615	885	3236	2155	3088	4358	21537	4847	7032	1446	762	1575	3621	4040	8567	1190	7183	7475	7278	6672	12101	3456	4341	4711	4264	3149	6185
PCNX	978	1103	640	1278	2303	763	1410	1523	638	1427	1891	862	1124	1059	1084	1141	1202	1893	1045	296	1797	702	1578	896	389	1657	724	842	1952	1407	1104	1906	585	444	811	913	1491	948	1010	1209	1958	2677	1153	1862	821	1088	677	1236	849
MRPL39	334	408	465	815	288	289	274	415	640	265	290	440	430	248	420	368	366	293	375	472	613	391	348	543	254	275	434	327	374	364	311	733	817	988	378	602	437	499	388	529	372	305	413	393	257	280	262	370	468
LOC92659	217	174	172	172	22	273	228	78	383	132	102	119	119	148	169	111	428	64	158	154	52	170	205	115	180	124	304	371	158	188	128	76	275	63	182	95	190	157	82	267	74	40	147	132	221	85	111	127	146
HDAC1	1935	1782	2092	2237	2903	2752	1802	5358	1947	2141	2453	2039	2187	3410	3990	3334	3459	3405	1394	2329	2395	3140	2072	2620	2834	1672	2410	2757	2049	2912	2127	2314	3828	1219	2733	2944	2359	4138	3282	3697	1693	1224	1502	2194	2489	2757	4825	3150	1764
ENGASE	203	187	202	181	198	458	453	242	220	201	424	591	287	345	452	255	1254	465	457	233	220	250	250	197	305	138	370	373	264	313	312	166	167	50	242	192	182	369	401	296	294	237	171	423	299	447	446	275	359
ZMYND8	901	1341	1142	550	1158	2947	820	5110	2365	979	1723	1265	1596	1787	3988	1505	2392	1032	1186	1384	750	2778	1203	1244	1435	1421	674	3130	2177	2331	4364	1263	1968	1638	792	1554	667	709	1810	2671	1411	957	2314	1178	4354	802	1023	871	1108
THBS1	13531	17088	8482	2778	21594	20690	15018	10139	18591	9479	10031	11666	11680	10894	3443	17644	11009	5929	6472	3089	8775	12059	21297	9680	4091	17413	5892	9792	7335	22594	16762	9535	4911	12381	10027	24898	23678	9988	25305	11319	19008	9283	14776	19124	8721	16889	7758	9703	4484
FAM149A	43	97	32	56	24	115	55	2	43	39	50	28	26	17	52	53	67	5	27	5	59	12	45	24	33	24	63	151	101	15	64	135	68	467	15	44	73	28	43	6	50	99	11	29	60	28	10	109	107
FAM69B	166	184	391	34	110	202	174	400	131	139	113	79	220	185	271	99	385	29	148	66	237	42	179	254	36	92	425	436	257	69	109	411	536	357	66	311	79	56	158	205	110	127	41	75	170	96	249	138	437
RPA1	1443	1566	1219	2641	1845	1831	1549	2994	1392	2088	1494	3271	2406	1247	1159	2110	1446	1615	2344	2607	2397	3251	1804	3653	1996	2034	1799	2119	2275	2321	1614	3356	2759	1619	1353	1673	1850	3146	2518	2373	2168	2319	1796	1788	2804	1383	2281	3055	1297
RPA3	327	652	420	343	196	378	178	240	378	350	266	387	393	375	320	482	533	241	335	822	316	439	382	405	535	216	405	286	341	302	344	431	744	338	587	356	355	223	325	396	232	328	261	254	306	336	537	433	377
TENC1	2126	1159	1824	322	847	1885	2693	913	1015	2025	1118	1303	1956	2085	1141	973	1285	777	1763	1867	1033	993	1410	921	2186	2250	2545	1814	1346	1956	1926	1167	3687	1415	1164	1776	1808	1570	4239	1539	960	1292	988	1455	1626	2002	1024	2741	1253
CXorf40A	894	826	1049	417	387	446	522	1730	2983	479	507	1203	717	652	636	1202	1630	272	414	855	346	1433	385	220	878	498	703	841	1116	834	1748	318	416	450	1407	621	695	276	505	863	308	527	463	385	631	1325	422	1090	660
CXorf40B	734	871	748	689	497	556	495	1706	3017	545	626	616	696	694	561	1358	1997	339	409	698	489	1529	482	314	815	555	676	1061	763	852	1930	369	488	327	1291	541	698	511	489	884	353	451	486	420	689	1279	427	712	333
COQ9	633	508	1409	635	480	1125	735	519	1266	502	971	900	490	969	502	564	583	1252	521	744	826	640	425	704	1283	431	940	645	1028	414	931	1370	586	1122	470	1078	547	479	891	547	664	744	552	478	537	568	1545	535	1032
NDUFS5	2823	2839	5090	3005	2120	1451	1846	1652	2002	1429	1739	2487	1370	1367	2015	2018	2098	1237	1076	4484	1343	1928	1470	1147	2154	1246	3728	2925	1704	1156	1667	2428	1870	3101	1909	2860	1909	2265	1927	1783	1158	2191	1212	1325	1446	2360	9701	1955	3786
NDUFS6	965	1222	1174	1303	288	1070	617	666	1279	653	643	1046	725	1296	1050	884	974	459	957	1351	419	735	469	1062	1347	658	1201	1361	519	377	781	772	1459	234	572	5158	896	955	895	751	698	468	699	616	860	1005	1570	869	839
NDUFS7	740	781	835	505	246	701	598	472	322	519	394	1286	580	400	629	640	412	178	378	1323	366	698	360	198	548	406	1139	619	503	480	678	446	409	142	615	318	243	416	698	791	545	391	398	305	1087	731	599	391	339
C1S	14022	12062	13869	26243	9696	4239	18176	136	7299	6101	16335	6657	2522	1221	1324	10760	219	25739	7371	245	20750	4039	8532	7926	3477	4814	11274	3027	1730	6368	7331	4803	1338	1159	2229	12381	11120	8115	4170	1892	10521	6571	5788	11252	6510	6337	2422	7631	1668
C1R	10015	6109	7159	7502	5135	2896	9831	314	4151	4276	7044	4339	2031	765	1420	6117	261	7167	3747	1653	8848	1992	4087	5770	3068	2539	9226	2886	1192	4073	4217	3859	1081	750	1402	7966	6916	5499	2515	1846	5030	3394	3786	7207	5510	3161	1643	4812	1145
COQ7	564	898	679	163	293	1347	511	1394	579	526	414	491	1135	615	587	570	593	455	813	549	285	2001	732	523	345	634	940	713	518	1390	505	343	565	480	1411	451	496	322	499	1295	420	576	675	554	496	616	734	485	779
COQ6	357	570	400	207	225	201	334	767	365	358	382	293	865	330	360	301	599	205	356	1096	253	312	272	213	213	367	577	438	621	509	267	275	317	178	432	252	324	167	583	694	324	348	300	238	216	263	313	473	321
SLC9A3R1	3387	7624	13713	614	2403	11424	6026	6847	13989	8143	8495	3402	6502	9283	7888	2948	43177	2286	7846	4798	1481	6561	9845	1402	8370	2576	3505	6107	3914	5385	18100	1383	2101	509	29576	7222	8242	1893	7640	6931	7474	5919	8046	4024	12292	11893	7948	2921	8469
COQ3	81	117	131	517	223	63	80	148	146	68	80	195	120	58	89	372	76	52	72	239	181	155	70	163	153	145	136	183	160	120	107	151	137	295	102	110	68	244	85	98	128	132	124	98	86	113	329	182	145
COQ2	219	258	262	204	305	122	153	146	214	203	228	192	89	113	466	195	176	590	116	147	438	157	263	193	592	154	178	201	135	124	199	234	242	389	272	163	137	233	223	233	201	174	234	109	146	163	255	147	310
FAM198A	670	233	171	92	54	1269	710	317	118	506	354	685	141	37	21	242	724	361	745	981	159	215	418	360	55	26	197	121	474	45	426	1808	68	514	737	96	173	834	390	21	122	204	181	111	297	90	348	702	165
NEK7	770	794	975	1482	1461	1588	1406	715	1021	1163	1404	732	1001	1359	752	2503	811	1960	2848	657	1522	1368	2326	1816	781	1474	1240	862	1097	1092	905	1338	1141	1696	995	902	1858	2577	2795	730	1503	1508	1578	1623	1206	1537	1276	2700	759
FAM198B	5929	4870	5968	655	3529	31004	5416	6957	5238	6431	12415	1801	4853	17181	23091	3239	13534	991	2603	5184	1471	6969	17664	885	874	2131	8752	14699	25368	3850	4873	2287	879	641	25101	5870	6527	900	17169	5787	6138	14744	8497	2722	9823	2943	2772	7019	9206
ZRANB1	955	1027	829	1193	2354	1225	842	1482	635	1240	1289	1020	1279	1153	581	860	970	634	1148	764	903	1313	1260	1227	628	1398	917	729	1047	1038	1108	968	955	881	985	1091	1130	920	783	1530	1205	1154	863	973	1040	985	1382	1321	751
ZRANB3	115	120	37	74	180	90	51	100	75	100	96	90	111	19	88	104	155	85	149	28	167	85	164	161	36	176	34	87	145	97	135	138	28	135	90	134	42	85	99	169	148	98	119	166	98	65	65	38	42
ZRANB2	885	1092	1308	1927	1384	1908	1351	1379	1083	1062	1962	1195	1254	734	2048	1042	2157	1592	825	995	1528	1779	1570	1451	997	1254	1221	1242	1371	1333	1036	1516	2024	1410	1463	574	1172	1745	1492	1802	1377	1617	1254	1422	1206	1407	1426	1475	2572
TTC7B	217	320	278	288	496	171	278	311	191	226	239	240	140	136	408	300	285	174	156	39	424	147	194	211	70	126	248	480	153	162	277	459	186	292	98	295	253	190	233	293	286	238	212	205	177	143	263	193	551
ZFAND2A	135	260	306	292	218	130	255	198	636	232	142	238	143	157	179	430	309	107	160	502	171	292	153	242	609	172	277	204	151	206	186	142	494	221	328	238	245	374	231	202	103	232	76	102	207	288	589	177	412
HBB	106	298	186	117	112	23	329	97	384	127	102	273	121	37	154	64	237	8	41	48	613	220	194	7	10	24	94	17	43	328	91	361	1	52	194	126	107	10	241	54	67	51	25	68	99	79	87	278	85
CHMP2B	1087	1096	666	776	1007	1121	972	998	1395	1051	1115	869	1231	1530	846	1131	1209	1408	1384	1054	1209	1594	1283	1389	950	1382	929	1321	1149	1198	983	1578	1181	1519	1800	1109	991	1323	1010	1125	1338	1273	959	957	1211	1217	552	965	750
MUC20	74	23	983	57	12	272	481	76	38	89	113	58	233	150	162	30	82	34	384	788	158	373	227	211	32	34	419	15	119	274	94	90	24	566	279	170	84	155	4830	134	97	89	71	127	502	145	104	98	606
BOK	1622	1253	1881	43	1076	385	1375	311	791	976	1073	678	231	1080	473	764	296	524	670	1951	524	395	477	644	2194	212	1485	190	634	1151	802	698	476	366	677	1412	925	514	813	900	717	940	651	443	722	721	1720	680	149
PCDHGB7	202	90	267	216	178	77	263	14	152	180	325	110	84	60	60	192	64	51	41	162	163	63	142	73	14	43	29	43	230	118	228	959	284	17	19	231	229	41	123	29	228	224	288	193	170	241	35	191	36
ATP9B	473	488	337	370	326	376	500	580	277	548	621	434	742	605	463	276	476	194	356	476	531	261	555	345	186	495	286	411	544	836	406	485	220	1099	509	959	537	621	773	437	390	424	215	425	314	318	241	523	457
ATP9A	1783	3022	1503	1435	5495	4357	1582	5504	1855	3636	3489	1683	1871	4064	8709	2529	2190	5482	2908	526	3053	5160	2821	2406	2166	3885	1158	3394	2666	3058	5932	4620	4774	2347	1495	2365	2623	3287	1912	2868	4569	3124	3242	2808	3109	1962	2843	3528	2859
ZNF828	605	724	521	390	630	514	635	402	761	634	918	560	675	554	698	784	1020	618	811	682	593	719	867	621	438	1052	378	310	924	716	461	1438	475	624	873	503	497	1082	1132	422	746	535	927	620	649	1036	421	832	530
BOC	626	531	392	239	212	188	679	50	188	655	358	322	281	147	110	581	36	289	219	34	459	124	295	3204	78	164	705	148	84	369	618	4555	437	1725	104	559	617	2009	221	191	459	537	201	731	362	304	139	1137	212
RREB1	1207	1118	861	740	1497	1630	1283	1752	879	1455	1255	1420	1693	1606	918	829	1293	1883	925	937	1159	1084	1105	1014	590	1784	674	744	1506	2168	2002	881	491	1070	1330	1626	821	915	1426	960	1529	1346	2126	1522	1235	1334	950	1218	1096
TPX2	565	1557	571	3054	2499	1441	437	884	1147	1305	1013	1356	436	355	1519	956	1242	2165	697	238	3450	1392	1343	3123	3960	1905	1023	2750	177	581	701	4777	4819	1369	565	1016	575	5056	1465	2104	1855	207	1308	1078	1503	674	3222	451	1068
DENND2A	64	65	94	8	47	17	55	51	35	68	43	32	39	85	43	66	69	17	70	64	87	35	51	143	38	39	232	30	29	52	105	286	1633	29	7	177	74	82	68	68	52	38	83	47	50	19	40	239	13
DENND2D	1435	1046	1201	1026	1091	1006	2270	672	1569	794	815	2098	1807	1732	646	354	852	1537	627	2901	1152	1062	1133	557	649	723	1441	758	1007	1656	1552	229	372	379	1863	1348	673	112	1311	851	648	1366	1014	1484	637	1275	474	860	803
PPT2	291	373	269	255	288	195	353	371	318	221	364	473	342	451	420	420	509	120	304	337	219	355	206	391	155	239	483	397	343	436	375	272	517	182	313	305	216	154	367	569	259	321	276	244	217	317	332	419	453
INPP4A	429	538	299	998	963	490	601	492	521	517	731	638	678	373	556	723	450	1004	699	191	1013	454	735	609	457	584	465	520	849	443	917	356	458	497	375	568	480	384	495	512	782	688	703	898	596	579	374	404	640
MICAL3	935	479	262	546	857	863	513	322	350	907	503	673	476	301	910	658	651	1727	536	319	978	184	589	2067	472	665	431	433	403	543	684	1174	951	687	343	512	653	2545	297	521	678	680	1251	1547	661	429	697	608	1000
PHC1	455	468	318	777	541	161	421	627	355	534	391	459	275	189	686	439	1141	499	505	408	311	348	577	325	289	363	385	558	588	340	464	367	1532	266	460	324	591	609	288	789	383	422	275	626	331	242	386	530	465
PHC3	978	1017	1087	934	2140	2628	1394	1847	1111	1468	1863	1170	1821	1583	1244	1496	1753	4014	1742	894	1397	1475	2217	1746	658	2288	964	956	1961	2199	2187	1043	1480	1145	1299	5221	1204	1398	2233	750	3655	2161	2261	2008	1286	1709	1609	1519	2557
GPR107	3323	2866	2129	1625	2601	3099	3325	2514	1674	4030	4807	1632	3191	2965	3233	3285	3811	5106	4747	2438	4343	1983	4668	3674	5008	6453	2159	2550	4185	5130	4563	3630	1471	4189	4035	4441	3419	3518	2466	2628	4668	4795	3117	4289	2731	3259	3193	2880	1307
GPR108	1546	1180	1340	853	736	976	1224	1183	1566	1141	820	1425	1287	1550	1276	986	1979	698	1204	2357	897	1181	848	817	1044	914	1443	1290	1265	1341	1153	813	340	882	1878	968	1298	1147	1174	964	837	854	1368	663	1526	1401	987	1455	648
MFAP3L	399	188	150	63	246	75	350	141	391	370	390	384	99	59	310	313	162	914	223	10	301	500	284	1158	53	1472	130	308	147	456	611	603	139	1708	172	281	344	527	149	195	196	125	275	398	219	159	58	153	157
THOC4	721	807	823	919	412	774	820	286	1625	662	739	388	590	833	561	773	1357	1528	654	1207	636	852	989	1560	3687	575	923	1864	406	406	1014	1500	1098	266	673	782	791	1364	822	1250	600	489	623	757	1152	1212	1669	584	431
UBE2G2	1486	1315	1440	2042	1257	1206	1274	1949	1510	1262	1459	1580	1333	1445	1873	2066	2066	856	1282	1276	2399	1227	1224	1989	3002	1236	1202	1079	1428	1448	1641	1836	2595	2027	1347	1583	1254	1565	1316	3084	1727	1592	1373	1862	1311	1562	684	1385	1022
SYPL1	2415	1675	2335	3755	3446	2539	3055	1690	1485	3166	2764	1360	5452	3008	3392	4324	2298	3137	2156	3912	1977	2650	3581	2888	2848	2974	3421	3557	3943	3432	2356	2900	1231	4760	5068	2236	4105	2835	3439	2255	2444	6180	5034	2345	3159	2355	2813	4573	3345
STAT3	9560	4200	4513	5052	7049	9403	9811	4337	6280	7512	6208	5594	6665	5335	3568	7581	6302	19122	8055	6570	8001	5896	13603	6985	4024	8036	5265	5917	9580	6976	6270	4769	2462	3757	8810	8507	7170	5999	4795	4890	11993	9813	5211	6595	7284	8358	6113	5752	4483
UBE2G1	798	785	892	1204	1306	863	683	3659	1158	1053	909	1751	1804	787	735	963	1037	1091	1745	1403	1355	2450	934	1113	999	1318	1018	1047	1855	1595	1268	1136	821	853	1125	864	1234	1210	1312	1509	1401	1727	986	960	929	1326	990	1614	1273
SCNN1G	37	13	282	5	216	21	22	140	382	129	96	17	100	607	166	18	157	46	1415	0	135	53	17	74	4	6	35	1224	31	23	28	371	336	1	15	1	99	73	221	706	125	19	77	79	6	2	455	14	393
SAFB	1518	1390	2097	2128	1204	1678	1624	1471	1962	1991	2053	1900	1399	1965	1588	1270	2075	1384	1554	1743	1275	1891	1362	1360	1690	1901	2344	1605	1166	1306	1578	1740	1629	1122	978	1764	1463	2184	1838	2626	1333	1241	1289	1295	1602	1913	1847	1702	706
PRF1	119	205	112	887	71	40	130	3	46	64	57	191	64	11	39	71	7	529	20	22	427	35	28	66	360	63	39	20	48	56	63	29	4	7	25	97	78	36	69	28	90	136	51	340	68	780	56	30	59
MGMT	458	353	889	176	334	610	434	761	189	321	235	813	466	599	294	273	574	125	434	696	141	414	248	206	149	159	641	304	417	358	186	261	130	210	556	416	608	139	315	560	228	275	203	175	331	514	690	394	486
SLC35E2	74	49	24	25	90	146	63	108	60	55	150	44	67	87	121	176	117	81	23	81	63	47	39	82	18	69	27	29	130	117	60	9	46	49	77	66	64	72	61	45	46	64	47	54	74	121	26	24	10
WSB2	1480	1315	1586	2838	1495	2090	1508	800	1172	933	1844	2281	1017	1523	1715	2630	2143	2676	1585	1975	1397	1746	1449	1958	1896	1636	1623	1611	2150	1162	2398	1427	1952	2360	1236	2245	1529	2786	1712	1332	1663	1605	1625	1740	2415	1106	2660	1539	1653
TRNP1	151	63	76	117	121	267	258	152	70	158	37	206	164	31	91	196	56	19	70	111	209	183	104	330	32	20	443	168	251	172	121	231	42	86	211	79	161	438	11	75	88	153	39	434	49	38	38	49	647
H2AFV	2668	4932	3657	2569	3558	3428	3754	3767	4024	3813	3074	4298	4030	2887	4837	8158	4503	2048	2779	3324	2827	4545	3240	5003	2783	4046	3317	5389	3644	3832	3543	5329	7977	3297	3738	3652	4363	4320	2639	4013	2599	3621	2669	3102	2882	3265	4611	3292	9572
ZNF335	421	717	480	705	578	769	556	698	382	423	570	595	475	566	681	461	534	472	376	524	688	528	405	439	389	553	497	534	474	544	718	408	794	502	309	489	349	883	530	543	642	439	559	592	827	647	800	504	804
H2AFX	798	1697	1528	731	569	967	558	242	622	496	384	1739	255	462	529	963	422	838	294	600	636	856	485	898	2324	369	1396	732	397	485	409	1662	722	830	618	945	505	932	811	1807	438	288	553	535	579	565	1061	365	1352
H2AFY	4394	6870	5455	4233	3017	2672	3336	4697	7809	5301	4811	6021	5459	10165	7748	3786	4322	2996	5959	5330	3765	6498	3905	3355	5663	4792	5520	4773	3321	3641	5421	5115	8985	3451	8389	6250	4415	4144	5370	4898	5424	4538	4911	4800	6243	6015	7459	3714	7336
H2AFZ	2230	4231	3779	4628	3586	4126	2293	2069	4995	3871	3179	4851	2895	2820	6241	2629	2945	6282	2830	5406	5933	3326	3175	4003	12534	3984	4499	7298	1639	2134	2515	5421	5491	2729	2873	1973	3448	3284	4215	6305	2371	2159	4247	2915	3595	3704	7813	3099	3630
RNF8	344	376	392	808	433	276	333	347	316	379	432	302	446	444	239	307	296	328	353	254	447	387	271	740	368	331	425	502	385	268	368	867	295	449	249	475	226	621	350	394	582	367	310	264	259	337	595	307	586
RFX5	1481	1826	873	1987	1331	1692	1473	793	748	1233	1566	1475	1260	1725	1207	762	1173	4292	2105	1274	2881	1200	1636	909	1624	2250	1309	1182	699	1316	1335	854	1425	615	1043	1038	1060	2443	1960	1706	1556	1056	700	2362	1535	1250	2591	1197	1560
RNF6	785	895	1005	808	965	1011	868	603	1477	691	1167	743	1008	1386	842	1002	1085	1332	1161	595	791	1148	1364	1000	1356	1229	620	784	1291	1017	579	664	724	1190	1435	858	821	686	1377	1773	966	747	1050	1003	1350	727	979	890	1071
RNF7	1311	1170	2276	1437	1037	1214	1130	1783	1911	1021	1135	1024	1124	1317	1412	1370	1462	971	932	1500	919	1468	1015	1821	1287	992	1597	1206	951	1059	1410	787	796	2071	1483	865	1305	909	1828	557	1562	1013	1204	712	1098	1749	1639	1332	5601
RNF4	1490	1418	1470	1420	2295	1226	1412	1823	2094	1716	1742	2830	1848	1869	2199	2176	1785	1766	1395	1965	1711	2069	1628	1754	2846	1916	1407	2241	2104	1606	2329	1167	1147	933	2144	1553	1576	1369	1549	1760	1403	1730	2625	1887	2322	2466	1563	1616	1859
RNF5	771	1151	1779	673	642	551	726	979	1733	955	858	1423	849	2110	1068	935	1242	743	858	1468	592	730	450	1050	698	1228	1456	994	656	731	894	849	546	1581	1105	932	726	627	879	934	818	670	653	666	401	861	1498	943	1630
RNF2	365	528	755	776	854	712	758	615	533	1353	599	509	880	624	635	1329	403	905	810	972	670	886	883	984	494	1277	989	770	961	623	411	698	480	993	536	477	839	705	1170	445	505	948	1044	437	421	725	937	1573	469
APP	34066	16645	21832	15670	13870	22133	29090	23081	25518	30839	27521	21266	14799	25000	19714	20353	26114	58631	9260	12322	40729	16903	27136	59166	6141	47616	19488	16308	21681	23208	23953	41976	20089	181535	13647	32113	40171	27253	15523	16960	22569	12014	23503	17560	20194	15434	8932	26958	10782
H2AFJ	1236	1865	4357	678	486	11116	1542	11756	9904	1283	984	1636	1935	9851	3711	1041	11337	702	760	3026	487	15471	709	445	2712	495	3360	3201	2228	1317	6623	826	1693	582	6737	1652	2295	914	1129	7493	977	1490	1332	756	2722	2483	1678	2168	9913
RYBP	1602	1812	1490	718	1373	2368	1805	1935	1892	1565	1287	1626	1706	2166	1300	1922	1513	1034	1365	1386	1163	1910	2186	1611	953	1441	1500	2104	1100	2146	2000	2164	1296	2872	1323	1646	2177	1671	1542	1354	1271	2105	1738	1903	1477	2057	1218	1847	1568
NCAPG2	292	322	329	1618	906	713	328	395	414	576	677	683	563	370	754	920	795	600	441	361	1762	548	757	1721	1325	1003	365	2348	279	407	640	1766	3477	497	391	658	328	1617	599	544	508	316	810	500	621	514	1116	404	679
PSMA4	2254	3057	3637	2816	2158	1407	2015	1868	3825	1791	2658	2926	1528	2349	2586	3276	1888	3656	1830	2822	2970	2370	1864	3049	4302	2613	1717	1377	1605	1566	1938	2558	2839	2971	2431	1701	1716	1764	2106	1835	2530	1834	2077	2804	2273	2593	1960	2117	4680
NRXN2	217	230	102	14	35	51	61	11	80	112	38	80	20	49	45	36	8	24	16	4	44	35	54	53	17	41	217	27	8	38	127	1462	149	9	34	99	115	10	64	68	96	139	16	176	84	155	16	136	40
SRGN	1110	1952	1032	4904	3744	650	1347	113	1035	526	1076	1493	824	251	1318	754	145	6605	344	364	4279	1109	922	499	838	533	568	262	817	607	818	588	143	340	982	1215	2096	419	1035	563	1338	2385	1307	2086	866	4256	390	768	1965
CLTA	2740	2647	2824	3026	1606	1578	2048	1149	2192	2256	1865	1751	1480	2301	1455	1962	2456	1167	2064	2880	1737	1351	1695	3210	4017	1710	3109	2465	1679	1677	1656	3586	1166	2711	2197	1568	1916	2494	2302	2182	1436	1942	2966	1430	1395	1613	3504	2162	2379
CLTC	9684	11620	9799	7785	23475	20617	11870	12866	27712	15567	13753	8729	11823	18293	9436	9917	23176	34406	21149	9112	10459	16054	24555	15792	16726	15325	6691	10170	15790	12275	19228	8828	19448	6297	21667	13917	11479	12309	10435	9467	20932	14709	22876	14733	17622	14766	8994	9612	9108
CLTB	1201	1385	1726	595	312	1395	1124	764	934	776	890	1011	1181	1061	835	499	838	647	937	1350	650	1068	538	595	949	806	2033	781	794	492	1189	1382	964	451	572	1244	1083	1502	790	511	554	532	504	750	1475	1820	1064	925	1148
TMEM159	1023	1165	789	684	791	1023	1056	182	471	1287	625	721	983	782	606	1503	339	1931	894	676	1533	1097	1000	1270	985	908	2240	915	648	914	1339	961	501	2116	1895	1448	1336	1481	1691	680	493	1492	2719	1221	496	593	2438	885	473
RRAGA	1988	2435	2529	2440	1267	1185	2166	1683	1809	1830	1898	2468	1764	1855	1581	2066	2392	1025	1974	2193	1708	1699	1787	1815	2383	1706	2384	2402	2288	1487	1553	2738	902	2467	2450	1289	1984	2125	2018	2069	1467	2327	1314	1171	1054	1465	1987	2464	1943
LRRC61	333	156	546	544	293	353	216	470	407	350	203	301	293	320	350	710	690	139	313	399	231	260	265	267	220	280	523	1333	292	360	210	363	331	199	184	194	231	265	331	618	177	265	398	293	229	179	246	203	516
TNS3	3367	2443	1752	4812	4225	5494	5315	6693	2149	2084	3787	4473	2500	2289	2607	3851	3989	3407	3865	604	3210	2212	5443	4342	1345	4380	1645	1234	1896	5863	3245	3255	1489	2317	2637	3249	3262	3753	3010	1605	5625	2051	2382	5270	4270	1691	571	3175	3155
ADRBK1	1592	2607	2382	2564	1427	2098	2184	2617	1182	1823	1814	2055	4962	3866	1665	2468	1701	2032	895	2722	3092	1488	1488	1938	2661	1149	1767	1903	1986	1810	1693	1256	2662	1090	1221	2681	1539	1051	2600	4264	1440	2359	2400	2318	2042	3077	1571	1326	1275
ADRBK2	447	486	349	536	1442	259	496	582	610	821	539	1665	401	215	1573	958	296	795	663	73	976	308	443	546	1147	1022	453	408	730	382	457	359	282	358	574	571	509	208	620	530	819	1191	365	779	379	331	424	908	655
STAMBPL1	77	146	78	316	80	105	111	3	44	60	162	155	38	177	36	117	37	258	134	22	208	52	89	62	79	74	87	38	93	64	100	68	252	51	48	65	88	59	73	25	108	138	82	243	55	120	78	121	87
C7orf36	218	314	288	248	183	84	238	183	351	184	208	200	160	116	185	274	209	122	222	201	176	193	157	173	284	187	245	393	161	126	118	204	180	514	237	145	236	218	171	139	146	177	134	132	144	116	223	241	3085
C7orf31	83	77	110	189	41	15	93	93	64	77	90	66	64	50	89	58	105	82	45	3	86	30	91	55	47	72	62	766	31	76	46	65	69	236	56	36	84	75	66	19	62	64	32	53	112	37	18	101	257
C7orf30	314	470	298	482	235	258	323	225	332	245	265	360	229	204	286	329	277	273	233	372	358	265	229	321	301	179	309	3853	304	197	240	270	234	599	320	270	243	299	244	234	220	238	184	195	231	233	356	287	355
PAIP2B	154	312	139	284	197	176	197	510	134	142	247	87	376	201	309	122	373	40	184	30	54	33	310	190	425	126	36	168	762	357	353	212	859	291	255	263	188	116	190	288	184	329	130	233	99	217	246	326	57
TNK1	260	243	356	166	205	732	285	813	334	266	242	459	754	468	623	502	231	104	377	1491	270	986	230	303	437	338	894	492	803	1028	354	286	266	380	761	539	470	229	514	763	297	462	355	322	1080	709	417	472	418
RRAGB	295	243	219	332	210	531	322	678	579	387	326	487	398	445	232	402	658	95	309	216	239	720	346	175	111	238	254	294	537	372	403	458	216	412	429	181	349	337	346	240	472	309	347	245	281	294	188	448	679
LHFP	1113	770	1505	157	725	279	1151	284	810	879	824	742	398	487	550	680	309	384	465	149	721	398	779	408	308	415	1379	393	231	589	1025	1113	967	535	402	904	1266	269	563	222	695	844	461	876	465	512	395	1770	597
USP27X	129	122	186	164	95	106	102	205	199	160	144	179	108	319	147	130	126	125	135	77	242	237	135	86	180	100	126	122	118	105	116	196	167	150	107	89	142	179	119	155	100	250	69	83	94	126	168	140	182
PCOLCE	3766	2470	4620	320	1455	1066	4606	197	2095	1922	2629	1483	547	682	404	3022	432	607	1947	319	1973	1208	1821	1576	1549	1122	7302	1197	298	1777	2391	1035	1512	315	713	3347	2106	883	1939	786	1544	1143	1885	1369	1865	1165	837	2238	516
EPM2A	103	191	109	169	164	81	101	187	144	94	98	137	118	54	156	310	51	126	130	117	115	119	99	88	139	196	120	150	243	170	125	209	234	336	180	258	111	140	65	68	115	215	133	157	135	170	175	176	122
ISCA1	750	714	703	505	669	402	714	1051	626	863	443	508	775	462	875	1108	945	600	722	870	645	758	809	795	618	707	663	962	925	724	590	978	871	1300	948	782	822	484	451	722	633	841	879	711	423	1244	824	856	725
RNF103	1673	1421	2278	644	1173	1803	1527	2099	2722	1984	2215	1055	1981	3000	1587	1829	1692	1381	1970	2362	740	2706	2194	628	1124	2005	1794	1857	2674	1946	2057	1157	2302	3305	2486	1456	2189	866	2137	1822	1536	2553	2847	1080	2213	1667	1705	1358	2062
ISCA2	333	576	425	268	273	213	329	304	294	356	349	302	292	272	264	337	375	171	359	470	254	338	350	146	311	266	368	576	265	304	164	294	141	125	596	179	436	79	360	348	271	352	221	191	217	177	428	317	455
FAM118A	312	323	182	282	333	397	276	264	190	329	368	288	239	177	387	563	231	385	142	350	318	166	174	305	600	415	477	226	401	172	307	329	273	541	226	241	236	323	134	237	274	357	173	350	104	253	291	442	215
FAM118B	281	299	224	457	449	226	283	95	203	155	291	255	166	92	394	360	126	281	262	391	304	283	241	338	498	183	231	141	179	274	240	323	107	89	240	287	263	368	234	258	236	227	329	242	185	178	151	169	102
ZCCHC24	1167	1189	1242	147	828	658	2055	232	539	1287	1717	686	584	536	360	1426	145	227	973	563	1376	369	1173	318	197	572	1298	523	414	800	1196	635	408	178	423	1221	1299	245	700	464	1133	1525	861	1176	759	491	470	2001	299
LMX1B	1313	1343	3012	1	540	1108	936	934	287	2519	1557	541	2030	3031	2003	948	3638	235	1041	1787	502	555	575	738	1081	2706	1212	2409	2534	2478	1730	641	3668	248	1116	946	1155	220	1751	2012	778	1902	2946	1368	995	1798	2403	1850	391
PPIG	1260	1194	1931	1458	1739	867	1177	1299	1552	1759	2062	1936	1264	1319	1236	1003	1052	1860	1504	985	1683	1261	1756	1414	2680	1742	1313	1163	1350	1478	1636	911	879	1635	1241	1200	962	1365	1923	1659	1530	1386	1357	1380	1259	1693	1434	1291	1072
RECQL	904	996	858	2517	1493	895	1074	620	1023	989	1135	669	762	482	677	1291	719	1093	1150	377	1023	1053	1246	4234	1034	1149	512	1004	697	833	1149	831	1474	347	746	1582	996	1388	666	801	1207	916	1194	1030	887	796	706	975	738
SRPRB	1546	1775	2076	1016	2006	1457	1134	1796	3804	1373	1640	1925	1006	1618	1991	1877	1779	1695	1323	2984	1418	1097	1210	1602	3161	1344	1309	1355	1968	1011	1732	3642	3275	3681	2585	898	1364	1498	1264	901	2190	1679	2582	927	786	1819	1949	1098	2591
SHC2	359	341	498	3	51	138	705	465	215	219	273	91	392	689	347	498	332	16	354	293	154	77	136	24	195	181	736	394	242	207	379	99	681	304	178	226	381	44	337	504	133	389	156	124	753	251	70	435	62
MAP7D3	139	151	137	392	219	28	182	91	177	111	132	102	48	62	48	147	85	92	104	9	238	82	170	488	114	109	127	44	40	81	165	374	252	135	28	143	138	515	121	36	129	130	54	154	92	82	41	166	43
H3F3A	5843	4880	10004	5226	4182	3068	4592	3588	5549	6663	5469	5628	2670	8085	4481	5554	3494	3003	4217	10249	4146	4573	6844	6428	6694	7600	9604	8385	3926	4199	1770	9295	6417	14825	5380	2236	9504	7845	10678	3791	4250	7023	6841	3680	2568	5231	13504	10743	9214
SIK3	1318	802	1181	1030	360	1026	839	2583	813	766	845	488	1447	1731	340	562	921	1352	297	1522	961	2328	1277	649	648	481	1115	331	3091	664	1400	677	436	393	1833	611	762	1568	1674	389	1171	812	702	1265	614	2087	210	2955	428
MAP7D1	2012	1725	2147	1229	1884	1937	2173	2394	1517	1939	1941	2142	1525	1127	1341	1939	1043	2516	1160	1659	2041	1530	1252	1552	1858	1430	2618	1132	765	1217	3033	1654	1920	360	1212	3002	1611	1637	1573	1443	1229	1123	1703	1941	2557	2155	3197	1452	785
PRKRIR	1005	1283	1214	3215	1738	850	1172	1494	1049	1104	1508	1145	892	430	2246	2077	1037	1330	1141	654	1334	1470	1147	842	1161	1764	809	9252	1021	1014	656	1078	2743	1649	949	2278	1237	2003	865	437	1056	1571	2148	1308	3229	1575	753	1402	1351
ACTR8	585	480	365	430	354	561	420	1058	699	670	463	451	598	590	365	271	794	374	510	465	593	554	630	677	550	440	321	508	721	660	589	771	495	407	552	422	389	795	533	617	548	668	297	430	762	591	279	497	256
BAIAP3	516	1072	74	9	124	757	1090	1493	133	154	234	182	398	148	21	357	18	4	578	200	17	732	577	19	16	161	1121	340	59	2101	369	29	626	3	899	326	101	97	453	3231	146	53	356	55	476	47	38	124	81
ACTR6	537	560	501	1140	424	790	426	912	744	559	670	435	654	717	654	762	672	622	696	774	754	1039	871	598	726	764	519	1195	561	664	437	703	661	922	705	670	659	907	729	769	619	478	598	533	429	573	657	720	872
ACTR5	184	350	226	242	174	265	216	606	299	181	233	228	143	137	537	281	295	176	332	245	232	281	203	156	364	194	251	375	145	382	162	328	247	196	241	182	231	481	164	355	328	165	194	161	273	222	383	263	265
UQCRC1	2924	3133	2192	2162	1342	3441	2646	2477	3798	2646	1361	5054	3169	3263	2992	1680	2462	1058	2236	6138	2591	2679	1898	3170	5583	1123	4290	2554	3326	2389	2835	4770	3759	1932	2934	2262	2677	3812	2986	2893	1965	1936	1733	1914	3023	3621	3415	2586	1354
ACTR3	4297	3665	3730	7862	6841	1987	4010	1670	4634	3229	4381	4272	3034	2540	3516	4059	1981	9395	4393	1353	6158	3459	4495	6495	6968	4583	3696	3282	2834	2946	4416	4507	1727	6486	2902	5105	4111	4352	3673	2242	4804	4530	8371	5543	6127	5115	3351	2197	3241
ACTR2	5919	5593	6887	14758	9395	3854	5771	4974	8410	6417	8102	5821	5975	7153	5687	4448	5019	15141	7459	3767	9320	6332	8476	11070	13325	8635	4431	4133	6033	6748	8005	8599	4264	5991	7880	7745	6053	9307	7243	5470	7568	8449	11040	8120	6351	6517	6041	7166	4929
YY1	1368	1594	1586	1375	1973	974	1108	1334	1566	1589	1059	1346	1381	1579	1511	896	1470	1451	1282	1191	1195	1513	1696	2058	1100	1615	1149	1916	1340	1344	938	1961	1901	1124	1590	1286	1679	1337	1610	1587	1343	1477	1517	961	961	1204	1904	1456	1770
PTGFRN	4063	3448	4525	2919	3045	4254	7106	1039	2658	3757	5369	3626	2760	2607	1290	2989	959	2479	3976	1715	3578	1682	4320	2909	3071	2674	4491	2153	1400	3143	3763	3210	1832	27880	1933	7727	4510	1319	3250	1341	4281	4193	4741	3122	2370	2569	1589	4304	2454
RECQL4	221	513	204	438	501	249	244	381	162	335	200	1012	179	313	1187	559	452	442	189	225	348	368	199	283	464	129	371	636	79	236	345	1402	2924	75	267	217	110	1014	272	1012	171	58	218	1098	677	261	1130	102	318
GGT5	1863	1016	1048	101	422	417	1137	200	1034	887	628	1298	377	350	290	664	569	301	385	632	825	830	438	477	2887	337	2245	602	295	484	1004	424	225	64	468	916	1118	328	783	427	471	480	136	891	662	653	500	765	167
LYSMD2	161	263	172	353	165	68	234	57	257	81	219	177	71	315	160	185	152	619	348	32	279	188	209	107	161	149	97	124	323	62	129	193	654	314	97	78	123	78	313	34	165	304	98	340	151	162	85	184	509
PDE3B	61	135	43	238	272	45	57	55	108	38	67	203	123	14	66	140	58	102	43	13	387	57	52	82	173	64	35	351	42	36	94	90	160	23	20	49	56	22	94	329	202	160	42	344	55	341	40	58	153
HYDIN	180	267	48	27	17	37	146	83	73	110	359	22	42	117	84	27	200	518	36	30	34	10	229	12	80	30	17	87	330	68	182	14	65	132	65	111	22	83	27	61	42	78	56	107	197	32	33	75	53
GNL3L	491	573	488	1058	1401	944	614	1460	888	651	914	900	751	903	817	898	960	1061	802	535	1172	818	934	776	900	886	430	623	855	775	926	801	1091	631	737	1269	640	1522	809	561	1022	838	750	805	885	931	664	568	490
POLDIP3	1859	1725	1484	1470	1864	1541	1501	2419	1780	2679	1664	1714	2388	1377	3513	2193	3643	2837	2040	2546	1937	1709	1304	2589	2554	2871	1299	1182	2394	1660	2268	4058	1645	2271	1883	1402	2468	2708	1329	1618	1849	2119	2488	2240	1586	1776	1418	2481	716
POLDIP2	2416	2323	2977	2263	1272	3280	2448	2448	3558	2334	1911	5031	2356	3222	2088	2135	5470	2610	4715	3283	4148	2879	2989	1895	2195	1458	2916	2916	2651	2186	1535	1951	1253	1445	3798	1829	2819	1964	2158	2813	7167	1780	3389	2110	1403	1412	3838	2238	3784
ZNF57	106	145	101	100	86	156	121	247	44	121	127	229	88	202	120	180	62	16	150	136	86	123	109	56	132	73	130	167	74	146	102	76	160	131	113	52	75	150	86	159	84	92	102	72	124	137	73	84	130
RASA1	997	1730	1576	625	1048	716	876	1190	783	1077	1337	591	1326	1073	1291	1003	1127	1216	1453	348	1021	1126	1682	653	376	2256	457	637	1127	1300	1706	656	1110	447	922	2183	905	715	3129	863	1624	1200	1307	752	1074	1188	749	1691	984
CBARA1	1390	1554	1845	850	1602	1541	1600	1378	1870	1181	1515	1735	1346	1308	1179	1890	1285	819	1216	878	1846	958	1364	1055	864	1104	1708	1971	1288	1365	1287	1275	696	855	1033	1178	1704	571	1160	1387	1227	1230	1091	838	1322	814	1166	1619	918
TTC39C	817	507	1297	626	846	835	538	1030	1410	820	974	489	2168	1490	498	379	402	419	44	1884	797	1004	385	337	240	584	520	313	2032	1282	252	286	266	1055	680	424	324	337	1469	1141	600	686	630	733	448	464	750	664	513
FNDC1	2519	3386	1846	414	4000	1057	6504	60	1758	1211	4145	654	399	275	292	5398	106	1146	2481	51	1768	542	1868	4079	787	1207	1341	259	586	2618	2255	456	547	289	330	4908	2239	2751	985	253	1673	1748	1549	1057	1238	217	505	1740	176
GTDC1	245	239	277	272	275	98	263	332	240	159	331	456	146	77	351	414	145	548	220	58	427	258	273	415	213	313	226	308	282	252	341	304	180	571	149	280	333	233	125	65	297	210	344	228	337	170	264	293	407
TTF1	371	355	385	423	339	215	369	294	270	372	471	295	336	394	351	344	448	423	366	371	556	266	426	350	815	486	313	408	288	374	342	359	403	436	379	321	260	318	322	383	342	518	889	411	227	398	460	328	184
ALDH18A1	2672	3271	2942	4490	4155	3417	2459	2586	1842	3265	3019	3987	3122	1816	2725	2794	1369	2266	1930	3395	1947	2312	2204	3728	2117	4110	2603	1808	3144	1831	3952	2923	1221	4287	2252	5430	2868	3045	2591	1798	3198	3725	5507	3606	2553	1913	3110	2210	2407
RASA3	722	779	988	381	758	604	960	118	482	469	799	603	305	183	283	860	108	766	455	240	1002	445	867	544	267	343	733	334	509	484	814	525	309	112	371	796	626	409	459	520	661	635	547	822	1031	875	242	492	534
TUFT1	1684	1055	787	381	984	1012	849	927	1012	1826	783	1364	1052	1809	1094	1732	555	597	2600	1139	564	1001	1805	998	909	1385	2244	881	601	899	1729	408	1395	1557	984	1230	1721	943	1215	719	1801	863	1945	1275	1022	1471	1574	1603	1033
SLC25A10	1078	973	1738	1197	699	1332	815	531	852	1127	446	930	930	1040	1034	599	1628	826	856	1554	628	1347	857	906	2182	468	1928	1013	714	737	1977	596	780	267	1236	1669	662	1232	839	1179	1216	445	1313	1235	1291	996	1655	494	1912
TIAF1	329	513	471	204	132	159	454	203	366	146	184	1027	181	513	355	376	380	599	283	259	563	295	234	178	465	162	871	209	188	266	173	187	146	336	293	241	291	152	301	230	385	277	493	372	149	222	447	185	934
HHEX	87	335	140	174	174	110	612	83	120	137	201	135	379	387	163	109	75	101	62	466	163	195	147	103	20	59	315	50	136	136	173	185	138	58	345	105	107	40	239	534	234	612	87	224	72	327	121	155	268
RABEP1	2107	2405	4299	1354	2777	4560	2237	10866	1693	2448	3463	3091	7829	6902	3325	2519	2104	1048	5679	3998	1463	5739	3076	1144	826	2399	3032	5200	7678	7235	6529	1426	1603	1018	4367	1867	2572	866	6301	6312	4768	8434	2117	2656	5596	4003	4363	8070	3362
PTPRU	652	1224	548	23	215	2995	780	1623	447	638	1562	161	477	1000	859	626	1266	721	1000	66	1018	910	439	1895	563	297	1228	430	35	1495	684	419	1050	212	650	1746	855	3022	346	2507	865	258	941	632	1329	1080	134	230	808
SAA2	115	53	19	12	111	63	83	4	491	58	18	22	47	10	23	29	2	116	53	5	307	22	12	444	23	68	410	64	26	27	68	139	2	9865	22	81	574	136	29	18	625	75	3	27	39	81	37	113	45
PTPRT	507	1896	1336	1	259	249	1067	212	15	487	1728	1112	2112	2210	8708	628	1	3	7812	1155	402	813	244	70	334	66	1124	1042	1865	394	665	965	1071	205	63	86	1996	29	897	1197	201	2867	524	3135	84	852	485	723	43
SAA1	761	287	199	57	424	285	416	8	1491	376	71	368	405	206	127	235	1	364	245	22	1434	85	47	1592	50	308	2895	176	77	118	154	756	8	30406	93	212	710	1075	197	44	650	391	12	63	239	126	160	271	212
ZXDB	551	416	503	419	575	1083	363	2206	2509	727	943	302	643	695	424	529	1221	754	422	235	579	2185	787	202	277	627	253	445	755	637	697	506	454	584	594	442	874	495	810	537	754	817	766	377	1444	720	352	624	337
ANKS1B	129	86	35	71	86	432	33	152	52	132	239	116	147	64	212	244	151	121	574	52	20	163	358	67	26	152	46	433	406	134	154	22	474	58	252	58	206	144	171	401	165	103	71	101	162	91	119	345	195
C1orf74	148	109	105	176	143	100	139	58	108	172	127	116	88	230	74	160	68	190	229	168	198	104	203	225	333	140	190	141	83	80	83	146	171	272	123	104	109	274	185	97	106	187	669	104	103	120	234	219	39
C1orf77	1992	2060	1639	1977	1568	1980	2151	1647	2033	1953	1917	2436	2016	2005	1784	1455	1869	1652	3057	2211	2183	1683	2402	1268	1844	2509	2646	2145	1283	1775	1525	1438	1765	2305	1469	1159	2345	2597	2802	2393	2002	1674	1646	1817	2309	2199	3385	2402	2349
ANKS1A	976	1042	487	2088	1288	716	892	1354	684	1069	1134	1008	918	1084	636	1167	1156	1456	792	600	1240	967	797	2310	727	1454	588	998	1108	1199	1399	2139	372	729	730	877	712	1607	903	1049	1334	1039	1119	1000	672	949	1060	920	694
TSTA3	3425	3434	2302	1775	2087	938	2809	1366	2287	1771	1547	4801	1676	3641	3337	1320	1269	765	1552	4253	1976	908	1021	926	1963	1222	3299	1129	1401	1818	3754	1452	3117	2687	1825	1983	1570	1882	2022	1819	1214	1305	2358	3372	4202	4748	2729	1599	686
LOC285359	42	59	104	42	47	70	81	71	86	39	44	133	44	44	120	63	88	98	66	68	51	52	63	46	62	45	55	83	66	63	85	38	42	90	67	35	49	38	80	81	112	79	80	50	42	72	64	51	347
TINF2	1271	2027	1336	914	1228	873	1358	1316	1277	1309	1337	820	1097	1040	926	1660	1442	704	1013	1798	1096	1176	1135	761	1127	1117	1088	1536	1134	1324	935	1162	1246	287	1627	1747	1301	592	1076	1431	958	1270	1312	915	1305	1084	1293	1386	600
NKX3-1	140	290	392	13	148	170	204	139	66	127	63	28	575	35	162	110	200	127	38	1831	72	201	79	38	410	112	330	367	101	104	96	155	498	245	88	867	530	282	247	711	59	213	3486	139	38	730	111	322	220
NAP1L5	114	114	187	150	69	78	130	73	168	143	111	92	56	122	103	37	126	599	128	100	84	114	114	21	62	100	135	201	245	44	151	57	151	255	35	37	99	16	99	28	90	129	75	73	83	114	128	211	378
RPL12	16890	15755	19024	8499	8812	4217	8560	12360	8318	14616	5986	13432	6834	3774	11751	11353	8803	3263	8192	13848	9303	5771	9968	5260	11170	7470	16283	8030	11804	8127	6255	10799	9535	18654	12115	8416	10460	4111	6485	5588	7417	9775	11048	7703	6563	13756	16343	10873	9168
ZNF597	109	132	66	13	80	86	18	76	62	81	89	58	58	70	51	49	56	84	165	62	86	74	63	5	35	53	35	114	79	159	80	86	3	104	61	148	43	90	52	122	89	85	59	124	113	102	56	68	79
ZNF816A	242	266	190	320	184	185	223	223	152	171	360	164	237	193	211	136	209	174	348	202	183	294	258	177	169	447	143	220	191	396	254	323	134	312	280	183	174	265	203	216	280	282	382	281	302	766	155	227	370
NDUFA7	534	669	1179	741	231	1057	349	1081	1498	520	403	684	745	740	818	708	1592	173	602	1283	353	1387	485	399	727	485	897	1193	635	494	615	375	406	1332	1135	329	529	387	759	980	676	393	500	454	783	897	1254	523	6282
ADAM10	1194	1000	773	1003	2170	2418	1681	2208	1845	1644	1936	1341	3212	2352	703	1874	1679	3214	2963	504	1865	1347	3690	2152	1614	1740	347	451	1611	2578	2117	1485	1162	1136	1628	1703	1648	1233	1597	1213	1665	1943	2243	2701	2483	1434	474	1681	456
ADAM12	4116	3619	4273	218	4176	1366	8451	91	2304	3468	6838	1846	418	361	242	2458	318	539	4624	99	1519	2315	6199	947	871	2955	4493	887	274	2810	4236	960	1095	455	700	5853	3829	1277	1909	873	4107	2391	2603	1890	1739	1403	773	2529	393
ADAM15	6699	3452	3081	3223	3032	6247	6630	837	2021	5645	2266	4640	4282	7150	2066	2457	1000	2185	3385	11076	7151	1648	6054	5409	10794	3481	10038	1665	4683	2359	4379	5536	5914	6507	2293	6195	4716	11703	5409	2071	3676	3274	10065	5869	5007	3715	5804	2842	2261
ADAM17	699	480	446	1322	1295	418	644	625	658	704	1078	609	520	347	568	616	515	3242	998	358	1312	739	918	2114	825	654	398	470	506	791	760	825	484	553	876	954	685	739	531	759	953	808	1374	770	747	426	682	864	314
ADAM19	552	733	471	528	545	269	504	76	419	307	913	508	116	92	303	355	112	725	603	48	1627	310	678	533	464	536	533	293	100	428	972	255	473	77	114	1197	468	392	359	164	546	420	513	773	362	643	311	277	472
WDSUB1	122	166	144	193	228	266	141	343	284	233	198	229	344	198	293	396	173	317	254	195	272	254	221	275	143	203	150	326	306	346	239	119	179	596	488	187	113	121	295	256	235	243	286	164	293	107	173	313	427
CPNE8	132	104	155	67	233	49	257	12	119	100	164	121	48	33	72	121	35	668	115	16	260	132	157	546	30	70	132	41	65	100	142	222	22	888	47	185	181	116	81	41	168	186	115	149	66	133	35	151	150
TYW1	609	444	444	938	609	579	565	657	368	558	726	799	651	493	624	728	777	563	937	606	492	532	737	536	633	692	536	1112	609	639	626	566	639	600	735	613	956	587	560	722	500	600	348	650	624	559	732	686	681
PTPRF	17029	8248	7171	18281	12258	13638	8819	9582	6228	19146	10434	8488	14580	8896	14199	10975	11939	26475	9119	7944	15701	8116	17405	24052	9034	12927	8817	10782	20278	17204	26665	16307	6162	15085	10946	20724	17600	31655	10938	8306	10385	11776	22978	16067	20205	11523	15384	13889	2171
CPNE3	2263	2952	2089	3460	6982	7436	2875	7461	7805	5086	2790	6966	5218	4691	8733	5113	3129	2919	3424	2666	3154	8592	4182	2985	2886	3475	1964	2519	5385	6042	4462	3209	2574	3188	11320	2254	4331	4179	2829	7154	8862	4621	5596	14248	4079	4670	3448	3642	4220
CPNE2	481	471	1274	236	493	402	763	149	568	406	697	373	262	455	363	485	384	843	271	130	853	218	379	790	371	258	626	202	199	303	497	806	792	996	169	646	461	346	448	279	330	395	366	349	374	413	423	495	259
CPNE1	2147	3088	2129	3926	2525	2278	2079	4666	2107	1951	1913	3027	1062	1109	5557	1120	919	1467	1921	2694	477	2295	881	2859	3905	1256	2447	4580	868	1200	2521	1542	1671	4507	1073	3943	2822	4632	1708	3476	2999	869	1151	1711	2218	1122	2286	280	3593
MIF4GD	582	505	581	303	227	622	565	240	738	534	461	277	616	904	418	656	1302	428	614	662	300	454	625	348	521	283	525	704	591	368	429	205	432	78	1224	424	797	182	501	720	569	466	701	347	369	488	609	477	393
CPNE7	30	108	54	71	390	325	44	190	7	33	114	187	11	15	410	223	7	12	122	18	29	6	38	27	111	293	53	263	13	101	10	47	283	55	24	3	93	54	190	74	129	44	4	172	16	99	204	42	12
CPNE5	65	112	73	149	57	19	100	23	66	63	49	93	74	40	66	57	29	94	20	7	179	28	32	26	31	30	80	28	111	115	122	36	33	138	85	57	66	11	63	28	54	193	38	269	28	217	39	43	45
TNFRSF11B	967	191	20	331	886	8	269	17	77	63	75	610	51	13	40	115	96	1060	196	148	137	152	264	127	16	29	148	28	184	534	39	63	1354	590	667	98	91	105	12	63	38	98	110	109	734	68	30	117	14
SFRS14	930	861	975	2054	2845	2004	1176	1845	1229	1041	2144	1747	1465	958	1827	1197	2465	928	1360	909	1216	1751	1369	962	1019	1853	821	1468	1550	1704	2015	1538	1511	791	859	1206	758	1707	1444	2311	1563	1388	960	2350	1591	1717	1549	1086	1409
TRIT1	361	375	295	741	648	320	272	340	239	359	312	356	298	144	491	409	283	451	213	350	276	311	388	513	466	197	383	405	236	411	255	547	471	352	414	391	332	505	264	423	370	459	325	332	268	235	707	273	596
SFRS12	1076	1581	1223	967	1284	1195	1416	2049	1481	1246	2910	1099	1568	1506	2651	962	1647	1247	2775	893	1093	1853	2080	846	792	2239	1309	1100	1261	1788	1422	777	1416	1128	803	1180	1298	1091	1929	1821	2222	1527	1380	1338	1518	1944	1815	1307	4353
DNMT3B	62	90	93	197	354	142	53	148	58	151	123	233	28	51	116	98	97	97	43	21	264	98	76	292	326	91	85	212	25	89	138	632	190	118	55	94	65	312	68	254	175	36	94	102	89	47	325	87	224
DNMT3A	607	637	678	1317	1058	260	494	420	606	764	1062	870	475	346	625	491	475	1784	661	452	800	313	425	1644	1300	1053	589	626	323	435	846	858	1179	513	318	624	347	450	646	841	454	518	643	638	602	374	779	440	367
SFRS11	1762	1752	2116	3145	3758	3778	2595	2950	1600	2215	4339	2099	2256	1494	3402	1796	2832	3551	2104	2088	2740	3046	3668	2097	1601	3455	2524	2725	2696	3083	2357	2057	4417	2229	1877	2148	2066	3284	3451	3562	2866	4199	2991	2883	2467	3292	4652	2663	5220
FLJ45445	125	57	74	13	82	14	357	67	52	24	39	61	176	120	121	35	2	55	47	172	182	106	134	59	30	253	247	225	9	62	149	33	59	60	45	278	7	44	98	202	79	13	55	78	278	17	334	4	195
ZNF121	39	61	28	144	240	137	49	140	58	66	89	55	66	78	79	68	146	125	117	21	84	74	126	114	28	146	34	28	94	68	111	132	91	95	54	69	49	203	91	84	128	117	174	165	83	167	80	48	48
RBM10	1518	1221	1375	1510	924	1137	1321	901	1176	1366	1326	1327	1182	1519	1105	922	1557	1058	992	1787	985	717	995	902	1777	1197	1470	1316	985	960	1204	1647	1449	755	772	1216	1420	1429	1566	1368	753	691	891	1202	1224	1556	1894	1327	690
XRN2	2475	2721	1384	3176	4099	1342	2135	2670	2776	2854	2693	1524	2816	1998	1943	3932	2533	2882	4138	2181	2349	3427	3314	3250	2346	3789	1459	3742	2726	3385	2635	2494	2811	2029	2753	1392	2538	3586	1706	3610	3957	2790	1664	2573	4126	1780	1631	2416	1075
RABEPK	629	538	621	571	403	295	407	654	344	463	541	385	587	359	792	532	634	346	389	954	444	537	553	433	843	430	625	522	820	480	562	328	524	384	773	587	488	218	479	381	538	658	1010	393	228	985	691	691	447
UPK3BL	202	306	212	86	211	111	112	112	20	85	174	182	26	63	328	680	79	387	85	165	249	106	31	477	97	85	131	16	158	80	68	703	590	411	129	41	205	341	91	104	97	169	9	71	211	34	264	38	614
AAK1	803	635	635	628	1399	1030	984	1435	828	1013	1277	1020	1268	483	810	753	423	1959	1965	515	1062	674	1377	655	821	1401	1120	617	1479	830	1083	655	1085	378	771	1209	663	1350	865	543	1629	1549	1180	1320	1223	749	717	1229	693
SNRPN	1238	1247	2691	462	1198	1500	1155	2309	1457	1737	1355	1078	1781	3229	1960	1309	2834	215	1345	4268	469	1497	877	153	703	1715	1487	1226	2286	1122	1583	1565	2565	2282	1689	2105	1276	1073	1588	910	1009	1388	1082	1028	1919	1497	160	2000	1566
GDE1	3145	3731	2743	1493	1608	2153	3338	3076	2662	3654	2016	2649	4013	3260	2225	1670	1529	1944	3527	3276	1430	4208	2932	3150	2405	2595	4261	4428	2654	4087	1873	1811	1987	1882	4320	3841	2558	1289	1976	3934	2372	2860	4315	2285	2032	2620	2242	2251	1455
SNRPB	2295	4440	4262	2722	4901	1167	1697	3794	4424	2809	2142	5628	2343	2731	2871	4042	3136	2065	2306	2088	1787	4333	2357	4418	3396	2228	3461	7701	1614	2206	2098	4427	3581	1993	2536	1831	2986	1893	2765	4270	2125	1745	1318	1722	3934	2149	8426	2068	5386
SNRPC	1147	2291	1589	1956	1003	632	906	1359	1728	1095	1039	1751	988	1494	1137	1323	1134	846	796	1679	1416	923	584	2074	2092	1167	1592	1835	687	884	984	1898	737	1966	1466	1482	785	1474	1232	1068	1498	888	1121	907	740	1211	2389	1013	2410
SNRPA	1002	1467	1520	1472	831	856	870	1012	1404	1042	754	1398	876	849	1343	995	1002	819	588	1709	1158	827	903	1148	2125	886	1701	1213	766	826	786	1677	1184	1910	1173	706	866	1355	960	1090	837	618	743	1151	948	929	1998	735	2439
SHANK3	513	286	307	363	376	249	586	297	441	421	254	528	333	384	462	480	343	848	180	76	513	239	268	709	364	510	623	144	489	380	1018	502	253	579	178	576	319	423	391	429	391	444	249	563	346	414	225	455	348
SNRPE	1477	1442	1000	2365	1119	560	820	817	1343	1554	901	1194	826	996	1020	2166	656	717	2400	2035	1185	874	1211	797	2215	1186	1992	1547	576	577	652	1115	1068	1794	872	594	1462	1798	1585	826	1937	812	1159	940	798	1096	2076	1625	1027
KLC4	567	474	605	314	283	394	369	1099	406	625	604	844	580	880	657	386	790	448	421	591	287	529	255	650	453	418	728	486	691	546	481	447	344	368	539	711	394	350	644	787	615	429	244	485	399	486	584	545	628
ZNF554	117	177	133	64	116	163	177	325	94	135	165	229	168	194	167	297	107	57	169	162	102	164	153	58	57	138	159	204	166	230	102	153	123	142	168	72	130	158	132	213	172	163	161	82	132	128	175	158	100
PTPRK	2464	2273	1319	2825	3691	1830	1384	1822	1521	1800	2218	959	2625	494	692	9954	1144	5817	476	795	3546	683	2348	4161	1824	4161	470	3287	2408	3158	1293	2806	1409	4790	600	4020	2950	4240	1280	3166	2854	2876	1179	2454	4059	2202	1406	2473	436
HUS1	252	297	252	409	428	232	338	197	430	206	341	356	201	265	276	223	280	312	290	227	346	214	339	406	174	355	184	393	264	174	257	354	434	503	266	385	207	403	240	171	320	263	206	238	302	197	349	281	754
PTPRJ	524	1381	819	1149	1506	887	957	258	336	706	1504	1111	1621	236	1296	921	475	1464	1965	1211	1583	760	761	1018	480	1190	530	698	1173	1670	896	1552	2145	636	406	668	1826	369	985	618	1344	1754	1155	1468	955	1265	390	839	830
UCP2	2611	6303	8352	4846	3739	1476	2852	419	1982	2814	2260	5990	3589	4852	2313	1327	264	1469	2242	3907	2687	1877	2179	755	4663	9000	3314	2957	495	2923	1360	1063	3814	283	2194	26985	1919	2116	5023	1874	1734	3654	10978	2811	14139	2134	2684	10265	3083
PLCB1	137	483	148	237	144	28	179	435	181	318	295	194	94	828	151	79	321	472	65	14	79	159	200	1018	281	360	100	33	32	93	288	2506	285	616	694	297	244	169	198	67	238	164	706	228	920	682	220	197	312
ZDHHC15	35	87	36	3	28	100	67	32	184	58	39	75	24	78	20	25	64	129	16	28	48	8	129	139	4	14	47	88	52	26	32	50	380	162	67	30	72	61	74	52	43	34	20	40	13	7	52	97	12
ZDHHC14	161	184	77	206	92	37	246	64	192	123	106	212	70	70	123	435	41	132	43	34	139	73	56	81	98	83	172	56	105	69	213	154	124	77	188	122	96	98	53	21	82	174	80	164	109	160	77	234	87
TMEM167B	1429	1468	1800	1147	1533	1997	2317	1732	2114	1649	1436	1923	1688	1667	1618	1031	1310	1856	819	1709	1093	1655	1606	1480	1464	1155	1342	1324	1889	2256	1565	1300	855	1567	3220	1960	1638	763	1306	1019	1430	2520	1455	1627	1161	1673	898	1471	1235
ZDHHC11	60	175	289	10	47	71	49	231	36	35	104	32	23	171	75	86	116	2	38	47	17	155	28	22	36	95	85	113	232	18	168	14	114	9	123	1104	14	43	154	113	120	89	94	37	34	49	74	118	108
PRCC	2660	1888	1702	2745	1479	1442	1774	1177	1461	2612	1397	1504	1370	1830	1371	1537	1337	1660	2496	2407	2344	1242	2539	1816	1893	2165	2946	2264	1136	1125	1532	1521	2039	2013	1547	1867	1767	2988	3067	1576	1995	1450	2094	1295	2365	1650	3233	2507	1033
ZDHHC13	196	306	383	691	618	581	297	499	659	304	587	249	520	833	575	842	521	1029	310	306	611	884	549	677	641	605	568	521	396	372	238	637	901	558	479	235	398	812	688	794	349	895	265	386	593	308	784	445	554
ZDHHC12	700	748	1468	537	458	351	586	282	486	561	559	568	386	1070	662	999	608	501	294	676	515	386	496	586	2563	776	1119	847	414	406	737	587	489	657	787	1097	453	291	913	628	356	565	517	380	390	807	2752	433	911
PCSK6	2631	1610	1776	316	200	1451	1132	1936	959	1170	2463	614	1519	4753	1996	3451	2116	2205	240	510	593	364	908	883	17	205	383	930	6797	879	2275	695	158	274	256	3526	1036	470	2014	248	951	1499	2223	154	760	1409	826	2223	1299
PCSK7	714	637	806	853	635	485	1052	150	302	462	693	676	507	562	289	546	299	718	599	854	712	331	590	558	1193	424	614	508	693	563	925	602	383	317	452	627	829	1154	863	366	481	532	362	1076	481	680	611	429	312
PCSK4	141	118	113	18	12	93	92	205	2	130	75	178	138	89	97	41	70	1	40	113	5	60	55	0	40	26	192	112	106	184	107	7	50	4	119	67	18	11	80	402	34	58	24	18	105	127	98	42	163
PCSK5	85	124	137	21	147	56	184	9	127	147	213	119	48	26	75	94	11	43	85	3	235	61	102	41	35	50	85	25	42	66	231	66	33	9	34	166	180	43	80	14	165	134	62	111	61	111	36	204	10
DUSP28	88	136	113	46	78	67	83	162	125	98	99	72	113	148	127	84	152	82	132	169	73	101	97	61	115	94	88	183	147	112	72	54	106	150	149	81	69	41	86	104	98	129	108	82	79	79	91	121	396
HIPK2	2829	835	1266	4546	3737	1937	1241	2425	1597	1234	2195	2104	853	743	2322	2726	4112	1443	948	42	2225	2479	7557	1875	1800	2039	591	3053	5396	4000	2002	1288	1566	2205	5257	2683	3068	1881	1462	1218	2536	3288	766	3099	2608	3438	1617	2424	3153
HIPK1	1411	1696	1324	1430	2822	3025	2267	2021	2350	1941	2138	1975	2282	2231	2081	1498	1894	2881	1189	832	1853	2996	2614	2545	1120	1863	921	1079	2664	2487	2896	1877	2988	986	2694	2589	1852	1343	2123	2497	2324	4359	2334	2809	2038	2622	900	1992	1883
RPS3	33565	19579	27470	19594	23117	14452	15885	25293	14448	27603	12880	20571	14007	10779	26696	19542	18855	5756	12164	21397	12434	11559	16046	10013	16686	18348	22040	15977	17447	9421	8900	20976	16554	23867	14555	25755	26973	12014	13939	7451	9170	13870	13710	14928	18546	20384	19042	26595	17696
DUSP22	685	567	745	1078	645	256	891	198	527	606	710	804	505	710	619	574	437	565	500	439	878	448	429	1005	643	468	733	675	408	530	726	737	294	1314	551	606	594	762	527	549	351	910	641	703	458	563	564	621	1044
DUSP23	1236	542	623	391	340	370	906	280	595	788	356	756	406	1043	347	1542	447	296	856	1035	478	406	515	428	828	413	1930	775	323	337	488	576	587	709	547	451	688	554	506	332	361	499	528	449	535	436	1198	706	608
LEMD3	502	594	544	1295	756	850	597	661	647	674	806	492	733	970	606	938	863	711	629	442	494	1130	879	1245	524	854	360	741	760	759	693	805	1115	863	748	532	834	1041	745	923	685	826	789	762	771	946	476	843	751
LEMD2	881	1020	876	848	584	648	809	1191	809	752	946	1226	903	1199	976	944	1065	1185	1031	960	705	706	457	1193	827	1212	1264	1034	583	998	960	795	669	701	696	1105	643	1334	805	1185	693	570	774	769	695	934	1863	744	1256
QARS	4867	5211	2659	3721	3235	4297	3916	2868	3050	5130	2267	6111	3435	3742	3240	2917	3495	1391	2912	6015	3256	2492	3633	2707	4998	2292	2659	3234	3557	3580	4023	5242	3488	5186	3062	4204	3827	3267	3155	4249	2235	3264	1745	3920	4479	3806	4175	3239	1715
SLC16A6	1533	60	54	42	318	561	139	5889	3032	313	102	62	546	191	2757	373	11186	12	2270	100	35	416	4071	17	200	312	68	88	364	208	764	14	932	5	590	44	125	24	742	155	213	912	483	219	1535	448	155	630	293
YBX2	13	128	52	14	2	133	53	70	2	105	32	72	77	148	119	29	189	29	108	1	108	172	78	485	196	130	398	825	4	158	7	282	402	4	11	131	39	161	285	544	79	6	123	202	3	61	328	43	273
GPATCH2	385	392	304	666	555	709	476	403	399	588	803	403	601	452	413	469	257	363	758	385	407	415	772	510	889	800	702	497	1228	513	364	312	676	531	384	422	451	789	624	980	681	767	559	394	580	519	594	817	402
C3orf19	372	401	340	256	288	415	441	426	639	389	502	484	391	463	407	421	543	240	457	440	379	317	422	343	392	439	509	555	354	456	389	401	665	554	379	254	363	387	452	490	326	410	216	331	400	505	404	494	388
C3orf18	246	93	86	36	117	501	324	203	52	360	191	175	401	385	301	129	550	46	321	486	80	273	198	105	37	41	210	316	390	93	102	55	208	30	396	133	163	114	245	303	109	181	61	185	264	137	82	256	149
NAPA	3853	4394	6708	2348	1801	4843	2907	6006	7563	2711	2670	4780	4813	6112	4391	4380	4934	2743	2493	8319	2347	5824	2964	2691	2448	4173	4203	4070	5855	4328	3346	3405	2965	7608	6737	2613	2344	2403	3946	4966	4360	3349	4050	4360	6215	5345	3432	4035	9711
C3orf15	82	154	33	46	10	195	166	244	64	162	260	135	280	57	459	133	98	97	138	164	6	162	250	14	7	57	75	390	67	173	42	16	496	120	186	20	50	119	126	339	141	171	10	141	141	34	294	101	1651
C3orf14	581	661	546	155	169	568	444	375	1401	529	228	1559	238	336	987	456	319	20	514	589	225	642	651	259	831	378	400	1251	996	643	529	277	1789	820	1542	351	804	362	205	105	190	156	770	400	702	396	928	851	539
C3orf17	868	1031	896	1951	1304	703	880	961	1055	721	1072	925	793	845	923	1187	570	1116	1079	721	1110	1029	1043	939	883	889	772	836	972	843	677	1173	941	1446	903	1243	816	1093	762	799	1385	1099	839	837	955	961	1341	880	1590
C3orf10	4014	3649	2950	1831	1978	3760	3163	3002	4728	4217	3251	4435	2789	4005	3349	3256	1879	1237	3262	5835	2574	2907	3098	2783	4256	3094	3732	3814	2732	3156	3399	4101	4389	5294	5262	2195	3177	4132	2767	2744	2439	2954	2106	3008	3669	3278	2926	3959	2950
OSR2	114	715	323	103	59	239	593	12	264	104	285	200	91	151	75	346	7	12	131	114	125	70	122	85	166	24	227	401	15	666	215	557	514	14	1181	159	314	31	723	1061	234	130	384	361	377	884	79	272	1963
LARP1	3747	5068	3712	3741	5441	4448	3580	3990	5046	4134	4498	5144	4346	6088	6476	3755	5690	5908	9479	2829	6105	3305	5451	4870	4758	5681	2868	5798	5249	4416	6757	3422	5598	3165	3987	5176	3437	4664	5521	5272	7944	4200	6411	6652	5775	7169	5268	3252	6594
LARP4	787	952	1104	2235	2557	2762	1129	2047	1694	1415	1680	766	1711	2355	1678	2057	2132	1394	2144	1186	1156	4035	1962	1072	1112	1800	1104	1881	1986	1619	1742	943	2864	981	2001	1412	1289	1836	2385	2977	2449	1767	1980	1786	1475	1353	1092	1272	2630
LARP6	214	200	173	382	107	52	211	244	183	215	226	94	88	160	76	190	225	389	117	17	144	188	106	378	203	137	276	136	107	102	216	275	427	987	43	181	190	282	69	281	160	125	88	102	128	74	65	387	303
LARP7	901	1004	1333	799	969	777	857	1186	1290	833	1200	1191	873	654	1887	691	1023	1949	1075	820	1210	1082	1085	642	804	1369	1053	1351	851	989	747	574	598	1327	1273	526	802	644	975	2060	930	900	789	891	838	779	1094	894	959
ISM1	376	438	286	48	196	121	254	21	138	432	209	358	83	67	35	528	61	53	154	48	169	109	194	1643	33	113	236	135	50	134	290	629	151	65	106	406	1039	265	38	45	225	125	249	296	127	60	85	291	79
GPATCH3	303	270	342	234	164	331	353	265	212	276	316	217	256	203	239	236	276	198	137	425	214	240	203	225	220	200	357	269	237	269	184	208	161	172	214	255	261	323	310	180	183	165	177	232	268	284	311	363	95
HSD17B7P2	38	94	26	28	37	81	82	83	25	91	77	55	85	172	68	42	33	49	85	286	27	36	57	9	52	21	89	57	17	91	47	11	74	8	49	30	40	21	72	74	63	40	19	104	42	72	82	59	212
TTLL3	174	284	205	150	286	1031	625	509	169	247	1065	801	310	438	918	574	300	257	488	264	386	455	368	295	174	320	760	601	327	611	522	97	985	353	142	201	189	263	562	565	366	472	181	523	650	711	461	311	1958
ZNF552	984	1832	1876	159	741	2315	1261	4673	624	1774	1910	468	2626	2972	1817	493	1243	220	2597	3659	184	2235	1333	177	1640	782	1327	1499	1815	1313	2989	284	247	116	3242	1052	1469	215	2732	888	2118	2524	1291	440	1576	11378	1631	630	2720
UBE2Q1	2333	1693	2140	2814	1606	1699	1994	1313	2327	2278	1817	1868	1302	3057	1631	2005	1497	2638	3265	1941	2811	1494	2426	2819	2513	2280	3014	2227	1246	1280	1587	1654	1868	3961	1530	1779	2077	3537	2693	1425	1776	1620	2152	1543	1903	1952	2882	2472	2083
DDX49	882	926	1379	1744	1549	909	909	1089	1861	782	699	1295	836	855	1072	974	1417	380	576	1571	600	966	538	752	1977	739	1103	1144	719	651	930	1512	697	742	816	661	668	1354	831	874	782	513	611	1158	813	913	2182	655	1193
COL15A1	4815	2886	4918	1584	5223	1633	3897	591	4881	3559	3353	2296	1316	1438	1478	3791	1194	1085	2539	241	2344	2040	2945	5270	1534	2811	2482	1490	1287	2797	4652	2769	758	1788	794	3709	3128	2103	4003	1821	2725	2934	2602	3587	2103	2933	1253	4556	2370
DDX41	1414	1664	1727	1260	770	1824	728	1310	1599	955	1241	1259	1228	1923	1611	749	2217	583	1501	1785	1182	1094	1008	872	1205	778	1454	2114	999	1188	1571	1201	1355	495	1046	1815	1574	1961	1326	1968	1172	857	1053	897	1790	1792	2874	1413	1222
TMEM45A	454	396	728	168	719	295	653	47	363	304	732	255	442	75	46	646	399	509	669	862	445	426	456	1783	5244	511	593	283	278	319	583	474	135	2943	336	1127	389	1497	147	142	376	289	1408	188	160	127	114	285	816
DDX42	3243	2637	2709	2341	3168	3150	3137	3789	3930	3730	3361	2432	3285	4073	2749	2378	6470	4077	4804	2623	2582	3097	4108	3088	4275	2647	2930	3795	2994	2968	2942	2104	4159	1615	3882	2608	3121	3007	2812	3701	4437	3135	3147	3275	3517	3649	3254	3079	2966
PTER	520	385	401	200	600	563	550	562	869	620	442	462	769	587	533	552	331	834	401	486	658	811	600	299	394	752	290	631	787	522	612	235	385	593	721	485	599	633	636	382	666	690	832	607	415	697	365	593	967
DDX47	1103	1372	957	3617	1168	1132	1053	1169	1044	1334	723	970	1092	740	997	1129	943	1001	1235	1136	974	1165	1139	896	810	1109	1144	1859	1051	1048	882	824	1004	1606	1036	1095	1044	1451	672	1537	1160	959	1248	898	950	827	949	1069	756
DDX46	1334	1887	827	1593	1730	1391	1156	2016	1390	1706	2012	1253	1801	1754	1588	1605	1505	1793	2876	1090	1401	1910	2147	1417	1030	2640	805	1199	1478	1943	1734	1519	2753	732	1204	1486	1350	2093	1368	1919	3042	1545	1987	1975	2021	1819	1448	1467	1468
PTEN	2532	2560	2490	1782	3314	3606	1344	1345	1544	1843	2460	1124	2723	2075	1633	1962	1200	520	2612	1796	2029	1877	2434	742	246	2507	1911	1648	3216	1874	2486	1159	1725	1205	1797	2578	2616	357	1993	1558	2669	1937	2734	1932	1880	1832	1447	2490	989
SLC20A1	1620	2327	1496	1107	2399	1077	1602	2617	1797	1549	2296	1644	1213	1992	2188	2058	1481	1243	1408	401	1609	1565	1771	1326	1255	2391	1274	2471	801	1856	2624	930	1895	957	1523	1981	1159	736	1786	1518	4434	1833	1954	2190	2084	1755	1058	906	2209
PLTP	1216	1717	1073	4383	2584	810	1063	165	1003	583	908	1890	363	198	707	1010	194	1679	428	372	2958	576	740	1201	3449	540	1860	518	570	531	913	1798	1566	3426	393	2836	1333	6295	972	532	779	1497	1012	975	1079	1051	417	1400	1314
ATMIN	1181	1414	2283	1397	1957	2581	1446	1271	2434	1337	2524	1330	1342	1773	947	1496	1019	3610	1253	757	1980	1942	1391	1859	1200	1567	971	918	2334	1452	2140	2042	1036	7556	1311	2090	1402	2625	1840	796	1794	2457	1274	1336	1209	1490	1000	1430	1370
EIF5A2	122	152	176	117	140	123	187	31	93	141	199	99	39	26	114	195	61	360	140	7	178	146	183	165	108	114	116	143	37	84	185	185	188	266	70	282	193	121	83	30	185	113	166	95	106	114	164	184	514
TMEM45B	272	313	260	3	300	495	256	330	9	83	135	195	93	96	787	335	175	8	298	420	4	785	236	26	652	389	350	83	176	803	112	22	61	3	491	107	853	3	25	188	377	63	927	178	267	228	61	181	107
LOC728743	131	136	348	191	100	148	162	181	127	110	172	244	94	133	246	153	100	74	150	131	190	141	65	42	70	107	212	376	130	163	184	117	194	257	78	142	140	67	144	92	91	157	95	197	132	277	184	104	477
LGR4	315	398	569	770	403	54	543	1585	336	619	436	258	327	488	105	774	833	1385	299	4	1413	3046	431	1305	168	1643	224	446	1151	586	733	864	541	1011	234	367	461	1169	497	998	970	1664	652	906	501	442	87	511	567
LGR6	232	47	88	19	47	3	98	3	15	434	89	68	125	22	7	3267	0	8	43	1	129	111	467	648	23	27	155	45	3	42	80	671	17	694	13	18	133	54	1	18	214	69	3	158	51	22	21	453	12
C20orf30	1909	3138	3506	3063	6030	1747	2157	4449	6058	1954	1864	4541	2250	2185	3908	3571	4287	2269	3053	2792	1265	4912	2445	4530	1115	1845	1925	3759	2451	3637	1953	2806	1643	5495	4578	1738	2902	881	1919	2961	2659	2208	4375	1735	2121	1718	2562	2838	7965
CDKN1C	378	275	379	140	75	139	268	1046	220	243	170	113	171	231	152	237	61	225	82	69	151	168	128	335	144	43	445	603	53	265	122	416	223	1216	129	218	200	113	66	978	147	165	63	132	154	91	43	329	323
CDKN1B	2057	2094	1621	2638	1644	2615	1909	2409	1239	2319	1519	947	3434	785	3871	1805	3827	892	1732	2755	1000	2287	2740	794	656	2595	481	3816	3849	633	1324	1380	2111	1755	2593	1547	3652	1322	375	6605	1727	1639	1236	1650	3582	1153	1746	3460	1143
CDKN1A	1840	6255	1783	927	872	738	2315	562	5623	1508	1407	1183	890	2829	912	4930	1246	2254	836	603	1797	3466	1100	1430	1092	788	3534	454	650	2804	2691	1906	5284	229	767	4949	1789	893	1825	2597	1988	2456	1421	1087	2026	1951	2317	1542	2258
UBE2D2	1784	2762	1956	1480	1432	1098	1521	2062	2425	1759	1632	1702	1824	2534	2373	1903	2175	1164	2092	1750	1808	2654	1972	1692	2457	1563	1644	3057	1656	1633	1656	1669	2556	1597	2507	2405	2028	1301	1583	1647	2034	1722	2083	1663	1697	1929	2432	1533	4039
MLL3	1400	1236	1392	1154	4503	4692	2135	2638	1134	2699	2946	1424	3031	1708	1998	1641	2586	2031	2616	1375	3645	2101	3613	3008	690	4928	1026	2816	3356	4584	4236	2073	3421	3291	1794	2415	2246	3725	2106	2511	3052	3492	2478	3663	3143	1061	1831	2151	2761
GUF1	604	496	639	667	811	660	535	1825	1767	730	827	1282	1292	1316	2127	1062	1218	635	1041	699	492	972	856	547	383	1207	544	1053	1018	1003	556	534	484	489	1349	391	706	381	585	1103	708	1003	986	619	795	1161	534	706	914
MFNG	193	308	232	296	215	98	313	33	135	148	170	327	199	106	188	195	53	126	63	87	439	66	134	89	78	92	231	55	139	149	224	137	38	45	95	154	224	53	249	83	168	369	117	466	166	260	70	226	140
MLL4	898	920	757	1707	875	1435	1059	1216	905	1119	1242	1193	1066	1053	1128	1106	1339	1189	769	792	1050	874	1032	1003	666	1303	967	897	850	1246	1736	1172	786	881	592	1212	854	2617	1469	1448	1040	985	987	1643	1354	1410	1409	1125	918
EDNRA	803	1007	988	93	631	548	972	226	987	855	1443	404	266	259	268	1270	150	188	789	67	231	493	965	783	289	761	670	435	156	649	1035	1029	434	372	244	1007	2154	203	507	232	980	819	824	468	253	515	305	1777	240
EDNRB	371	139	280	120	266	85	161	204	377	363	159	104	274	564	377	130	289	618	86	325	164	164	174	101	50	59	219	68	132	97	197	569	39	428	107	141	285	104	178	57	242	229	193	194	108	516	123	381	321
FLJ36031	333	282	225	1087	181	187	283	69	207	204	214	268	137	96	86	289	203	753	205	127	644	121	217	378	604	346	286	375	65	230	218	280	85	690	102	435	257	624	126	197	201	262	321	236	274	434	196	233	220
APOD	14383	3746	5248	34	1575	520	11234	96	10230	11532	1517	35163	9169	1053	418	7389	40	8631	12361	7904	1863	674	1086	1662	3609	234	27257	1002	166	1142	1565	2150	519	1215	2087	2156	3234	413	1184	3504	4189	12627	14743	3628	2076	2377	22335	5081	1332
STX10	372	238	356	305	458	386	270	307	169	319	284	309	317	268	313	262	496	141	280	529	177	320	196	152	374	172	611	258	217	222	268	404	147	154	189	307	299	577	295	395	214	147	263	422	243	291	400	324	333
APOO	228	353	369	242	176	265	214	243	370	274	208	556	267	273	348	254	307	329	200	602	357	409	202	222	424	250	370	212	306	198	305	373	450	545	349	725	198	282	292	185	282	140	316	184	323	329	335	244	1608
NDUFV2	1869	1987	3815	1388	1867	1138	1508	2247	3585	1496	1482	2082	3505	3064	2257	1704	1520	1352	2635	4020	1570	2540	1550	1237	2908	1373	3152	2460	2996	2352	995	1642	875	3646	3430	2370	1946	1244	1761	2122	1698	1134	1540	1607	1197	1607	3549	1593	3870
UTP11L	545	769	942	877	782	529	556	464	763	512	590	541	490	315	618	754	504	772	375	721	731	668	556	669	853	543	687	646	569	472	475	1179	986	550	745	685	489	995	629	724	478	623	726	507	407	666	1288	580	721
FAM104A	719	936	1034	597	934	1176	977	1020	1536	806	781	718	775	1501	854	996	1355	1292	1100	938	604	1032	948	886	1346	617	998	1211	599	742	848	543	2094	580	1295	711	746	557	776	757	1040	970	805	761	946	1378	1260	772	1663
FAM104B	189	246	369	167	164	138	152	405	349	156	142	475	234	121	290	213	288	105	257	281	243	231	150	123	305	147	234	177	177	178	151	277	319	577	305	135	159	234	116	131	234	156	259	151	153	170	272	231	766
NFIL3	624	387	142	633	503	265	381	1085	217	300	158	817	84	74	196	615	41	1222	513	76	1301	207	525	1158	1255	136	379	159	48	834	309	667	546	432	140	691	528	797	109	175	697	292	619	1054	629	536	345	347	125
UQCRH	1430	1224	1899	3826	1953	1496	1021	893	1416	1349	1261	1122	1003	871	1189	1734	1159	1128	764	2207	876	1242	1094	2888	3628	1000	1898	1337	1047	745	1266	2600	933	2122	1264	1620	1130	2473	1284	1103	849	912	1611	1023	1171	1333	5262	1413	1702
VEGFB	2001	2284	1900	1061	1109	1818	1856	409	1211	893	1070	1201	589	2589	1734	1893	1036	634	1125	1815	1079	588	1193	1097	1661	494	2365	1522	617	1642	881	952	2052	592	1378	2103	1265	879	1274	846	1051	1288	1614	1043	1693	1073	1332	1201	1427
CCDC50	1334	1212	1220	1431	1103	610	1530	1178	1221	1249	1461	909	1269	1176	1330	1348	1539	2260	1001	408	1849	1088	1547	1731	503	1365	1181	714	883	1228	1108	1387	1449	2483	837	1704	1570	1125	845	565	1975	1439	847	1574	1135	1254	936	1456	2843
CCDC51	359	342	238	254	148	597	316	415	463	408	200	420	377	414	335	181	474	177	408	600	211	407	320	315	382	136	377	344	332	455	303	415	457	114	481	142	356	359	409	561	209	224	232	397	301	379	290	329	149
CCDC52	429	595	539	780	746	922	438	1304	287	509	572	686	1281	569	745	676	429	242	689	277	367	695	766	479	376	592	496	569	492	1136	506	281	736	476	836	869	462	647	576	892	902	721	541	454	718	524	852	430	906
CCDC53	388	431	759	351	261	362	383	433	568	396	504	472	423	674	415	410	511	853	500	561	294	557	289	357	436	297	556	500	482	342	303	448	314	734	708	235	364	249	565	546	367	357	453	230	163	384	446	461	1478
CCDC55	760	507	772	534	573	854	1015	1250	1177	871	885	1430	771	1084	872	820	1890	1185	2476	667	666	1183	1635	549	675	794	758	734	916	778	550	501	621	550	955	569	758	859	904	913	2352	896	1250	820	569	723	731	727	919
CCDC56	1196	657	1295	629	672	1543	1513	1735	1871	951	756	925	1500	2489	1280	1059	2827	924	2407	2275	497	1423	1075	523	980	706	2217	1657	777	1004	587	816	580	747	2215	709	1217	299	1023	706	1143	912	606	477	722	861	1911	1400	3402
CCDC57	434	427	724	142	124	686	640	338	593	400	556	335	703	662	549	330	1261	485	611	1219	252	393	485	175	617	312	558	462	499	532	584	164	175	126	473	330	331	214	628	729	596	473	411	759	513	879	490	434	373
CCDC58	204	184	296	193	259	155	132	222	318	187	188	315	160	173	318	313	106	153	268	299	191	205	223	191	346	232	291	231	120	180	112	376	246	418	244	94	129	288	179	218	352	146	235	145	151	222	404	259	565
CCDC59	317	406	508	1422	293	329	294	400	640	406	392	402	286	446	373	747	401	477	312	368	336	506	361	481	1131	271	407	950	253	310	295	374	277	1027	361	324	388	683	443	616	356	295	334	267	172	540	692	388	936
TMEM128	589	560	757	278	475	455	635	704	1061	591	487	372	761	621	1110	723	748	553	747	720	384	669	711	503	471	515	528	1436	644	636	507	365	325	476	1161	278	820	272	518	687	553	610	534	579	558	468	391	611	1060
GPHN	353	447	197	326	517	351	252	1189	230	532	228	434	427	274	1123	352	970	248	393	91	215	466	675	210	254	145	239	323	575	728	267	543	173	140	1949	124	384	202	1075	661	275	174	130	251	126	216	316	235	286
PAXIP1	398	938	845	495	654	697	399	761	741	611	669	404	734	404	825	630	2651	333	451	435	763	522	679	384	461	641	361	1771	913	672	707	584	1069	629	1199	424	477	672	1100	917	481	643	353	392	520	715	617	739	820
ZMIZ2	2179	2945	1650	3100	2290	3150	3214	1327	2129	1977	1583	2498	1558	2084	2126	3234	3154	4403	1158	1623	2667	1502	1642	3214	1240	1867	2326	4421	1688	2384	2731	1702	2283	811	1747	2139	2034	5829	2140	2379	1203	1498	1263	2357	2209	2114	3456	1229	7082
NUFIP2	2115	1638	2232	2317	3234	4637	3309	3663	3660	2700	4240	4361	2363	4000	2841	3474	5647	7605	9072	1257	5890	3791	6712	3046	1331	3676	1840	2332	3188	2947	2301	1985	1993	2242	3794	2275	2702	3645	3358	2925	12254	3657	5314	3696	2041	2537	2808	2728	3474
RAD18	364	276	138	346	213	401	301	285	315	503	319	435	417	254	214	327	165	175	398	206	474	253	534	358	454	427	298	334	382	272	489	450	1118	396	258	170	230	822	301	282	320	343	268	419	284	272	309	424	466
NUFIP1	201	180	238	281	244	140	179	189	304	213	231	238	185	197	282	189	369	152	259	178	196	232	274	222	201	244	170	168	196	236	135	256	189	400	280	146	213	282	197	135	218	158	205	208	211	183	124	215	389
PREPL	1461	1409	1264	1041	2039	1800	1581	1884	2977	2169	2365	1714	1982	2140	2619	1525	2475	2889	3206	1474	1027	1634	2634	2317	1338	2350	1022	1103	2861	2313	1584	1410	2419	1877	2421	1190	1709	1624	2065	1772	1829	1927	1929	1868	2029	1446	1086	2224	1420
FBXO34	600	967	631	568	766	441	696	727	459	889	758	662	722	510	819	754	743	658	793	307	844	578	1107	621	427	932	638	753	681	921	523	783	628	814	626	630	1013	470	685	557	1069	1037	635	630	566	611	798	796	554
FBXO36	291	154	254	36	178	147	222	357	229	187	170	139	499	216	284	74	284	261	102	595	55	205	264	49	66	54	207	192	524	384	99	56	116	147	547	426	133	31	206	142	285	307	284	131	300	194	158	114	321
SLC35B2	1664	1385	1584	1844	1533	875	1594	1413	1467	1413	1367	1496	1361	2663	1100	1477	1676	2478	1189	2249	754	1232	834	4637	1690	1847	1766	2084	1434	1240	1276	1784	870	2127	1519	2153	1133	1342	1549	1603	1466	1317	2025	1218	883	981	2291	1402	1499
FBXO30	245	396	247	791	972	296	370	798	500	481	395	493	368	240	508	735	286	511	425	164	596	802	514	429	283	590	285	401	479	484	487	426	431	1096	983	597	412	925	345	258	330	554	566	595	1420	564	391	578	493
FBXO31	563	518	612	442	406	807	626	375	614	479	604	493	407	593	289	515	307	631	292	407	750	437	400	409	618	354	652	390	766	375	686	674	433	640	302	658	732	670	566	337	513	508	342	604	592	638	364	528	453
FBXO32	1968	584	523	361	2499	921	1059	261	804	1387	722	3017	640	566	1252	700	347	614	490	454	258	298	629	4736	387	446	1103	763	696	1126	658	2452	139	6083	739	880	2851	1085	216	375	1274	435	355	1950	842	337	1123	413	258
FBXO33	134	291	267	219	591	221	264	211	344	120	352	139	303	329	258	249	337	240	270	241	258	299	230	300	239	159	208	441	597	322	204	496	467	308	223	679	213	186	226	385	230	253	255	181	245	291	302	164	574
ZC3H7B	3512	1516	1683	1611	2226	2188	1998	2208	1648	2981	2147	1661	2814	1589	2973	2523	4560	3348	2283	2662	2334	1410	1798	2703	2943	4283	1421	1296	3235	1914	4146	3496	1361	1595	1516	1920	2519	3044	1531	1457	1617	1693	1983	3162	1856	1868	1292	2793	772
CNRIP1	294	285	298	56	252	94	391	28	205	173	256	177	75	92	115	245	63	50	145	54	171	114	183	97	70	89	375	70	64	132	179	210	89	100	107	273	275	73	161	76	170	247	152	227	128	133	79	302	122
FBXO38	684	1001	628	616	749	678	891	1395	1009	943	1102	691	1471	1634	1010	533	1554	623	1376	818	682	1248	1000	639	813	1181	688	901	1013	1091	1140	648	757	334	889	988	901	457	1002	1037	1317	1120	1168	877	794	1000	716	775	939
MPG	1559	987	1269	272	423	996	1013	960	644	941	590	796	1336	1197	474	530	430	396	846	1677	488	1230	669	417	1060	448	2336	868	642	865	579	766	567	444	1344	845	813	497	909	905	467	492	589	624	720	810	1146	699	841
SAT1	4179	3680	3863	5432	5892	2434	5147	847	6451	2618	2990	6502	3876	3491	3013	3991	2702	3433	1382	4924	6237	3413	2588	3033	3403	2521	5141	2449	4647	2074	3731	2952	1788	1670	2236	7881	4736	1146	1962	2444	2857	3057	5321	3189	10989	8468	1703	2568	6170
TK1	695	1215	973	580	980	1739	690	118	559	703	532	1032	1007	606	853	923	1056	1107	392	969	992	963	1178	1698	7321	555	1323	1030	328	378	506	1931	977	240	777	1129	303	1160	1452	956	967	168	683	1267	1201	488	2597	417	1483
SAT2	472	408	546	472	256	405	486	518	529	453	255	540	673	252	286	397	296	141	726	1111	370	385	259	272	440	401	1035	549	760	311	340	425	375	541	285	377	449	245	616	563	359	516	265	269	599	282	245	616	644
LOC282997	54	108	67	50	56	35	52	38	43	30	62	54	48	12	96	33	26	28	42	47	49	85	55	31	45	24	81	37	29	67	59	28	124	118	68	56	61	13	130	122	59	82	29	54	220	39	75	26	485
PELP1	1069	995	1581	1434	805	1185	992	2126	1272	1300	850	1136	1518	1089	967	972	1423	724	1511	2937	1309	1704	888	1334	1881	940	2331	1738	1521	1400	982	1332	1143	652	926	962	944	1424	2388	2354	1026	1047	840	1080	1686	1354	2459	1729	820
MBOAT2	350	1023	514	436	1301	612	2391	565	677	778	841	570	4859	168	473	612	257	3020	1450	3012	657	267	507	732	1137	1809	1252	738	321	868	487	689	925	1200	354	1402	518	833	622	553	853	737	4252	190	772	224	675	1331	393
MBOAT1	1490	932	496	1736	1483	2843	915	3560	327	1302	1872	1617	661	2940	1982	334	896	1413	1454	1412	375	1577	855	2600	273	292	620	1879	534	1498	860	495	1080	1125	2203	440	441	1299	1257	927	2007	1140	332	1000	1231	797	1131	828	2166
MBOAT7	2593	1882	3390	1507	742	1942	1834	1554	4249	2553	1566	2914	1381	11422	1570	2122	2296	991	1623	2264	906	1837	1377	1170	2762	1516	2036	1503	2322	1507	3598	1778	1448	2122	2794	3757	1549	1696	3142	1984	1293	1663	1523	1698	1798	8067	2035	1884	2212
SPSB3	910	1001	615	440	380	1304	1043	1667	482	770	556	935	1144	1244	658	744	447	287	530	1021	543	970	460	388	566	430	2104	1478	554	1656	791	493	1200	476	996	561	610	528	727	1913	445	498	544	1019	951	1105	1020	518	769
SPSB2	194	134	208	287	65	237	151	120	50	158	58	100	136	192	65	91	84	145	114	162	79	134	48	57	129	101	405	161	79	169	158	77	67	30	126	133	124	144	84	233	59	128	126	109	165	82	281	123	383
SPSB1	1527	841	1288	162	903	1021	1419	483	756	639	1340	1032	400	183	328	1070	180	975	725	278	921	514	704	1795	655	392	872	591	185	910	848	303	223	479	311	1450	1482	702	307	333	750	584	1189	985	1093	717	593	761	331
HINT1	3899	5101	2089	3541	2450	1087	2462	3268	4170	4914	2199	3452	3101	3320	4644	3376	2050	1976	3582	5477	2087	4527	2534	1960	8630	3716	3249	2406	1710	2272	1638	3375	6896	4365	3474	3645	4942	2475	1673	3049	3025	2190	4018	2663	2741	4666	5493	3845	4316
HINT2	470	895	995	270	172	339	473	368	415	441	333	353	520	586	675	378	886	229	558	1488	172	381	441	331	922	265	813	669	653	531	297	735	573	249	941	247	492	234	569	697	258	344	2424	333	257	537	894	471	1338
HINT3	499	898	551	928	1268	1207	769	1549	1361	739	593	884	1248	924	995	2491	708	1026	1021	758	1163	1229	834	918	479	1088	846	1253	1888	1131	1339	684	2079	2405	1468	1388	708	1084	540	981	1173	1300	990	964	1479	952	1181	956	775
SDPR	471	80	298	21	212	42	423	67	192	270	63	183	189	106	139	49	43	48	40	58	114	94	75	17	36	38	161	45	54	94	159	278	22	77	101	91	497	35	383	47	213	159	32	272	82	50	51	635	103
N6AMT1	262	199	266	206	354	282	300	483	339	340	514	353	268	92	599	379	716	284	542	311	305	284	362	213	170	412	256	480	233	392	527	218	342	437	318	115	430	192	275	811	160	320	249	465	184	272	173	530	301
CDC34	863	708	1134	564	310	926	649	773	459	652	575	1365	507	641	529	578	317	274	411	731	410	720	405	353	837	399	1181	673	339	480	773	517	543	524	379	481	499	1186	663	872	440	431	384	315	1689	762	770	449	633
CDC37	2875	2574	3129	2880	3833	2273	2430	2581	3410	2468	2529	2799	2180	2506	2297	1652	3581	1014	1703	3499	1466	2072	1492	1876	2894	2244	3130	2230	1872	1698	2675	3066	1332	1929	1600	3307	2580	2760	2749	2854	1716	1509	1650	2670	2921	2925	5143	2444	2010
ALAS1	657	964	506	1037	979	928	925	593	1201	950	536	1692	1080	1096	764	742	697	1165	800	1258	1829	993	622	1223	1057	573	1202	647	1275	873	1347	1335	1353	1497	969	609	684	1098	752	896	809	1291	807	1085	928	1106	707	803	482
FICD	52	54	77	75	64	265	96	91	160	34	99	64	105	213	123	113	104	222	135	273	59	71	87	71	49	75	44	59	280	98	122	45	71	28	104	95	47	54	134	100	87	115	127	99	45	144	68	71	43
EIF1	10972	14557	9889	6262	9182	10596	11271	11070	24326	8626	7139	9170	7852	12230	10635	12751	27375	9739	11471	12696	6204	13962	10588	7405	9848	10010	11442	10735	9699	7945	5830	6107	7479	10360	16479	8223	8898	4033	8712	10518	8538	8570	7739	5467	7383	8908	12203	8353	16526
BRWD3	133	125	89	355	839	291	152	234	181	390	505	217	200	202	326	115	246	538	552	64	281	152	529	322	162	400	79	80	166	268	324	299	300	213	78	290	244	661	186	216	564	307	497	334	177	221	169	246	112
BRWD1	1164	1449	1880	1432	2684	2616	1604	4809	2044	1640	3482	2018	2065	2277	2089	1362	3610	1310	2415	813	2314	2122	2980	1707	1104	2763	1523	1191	2107	2782	1924	1525	4065	2390	1982	1736	1750	1849	1919	2378	3792	2389	1856	2567	1919	1779	863	2040	2041
S100A1	910	131	565	595	82	1264	2757	24	138	1463	369	2050	441	1209	6	165	10	1796	129	1345	507	75	442	5262	8	3576	973	422	47	468	113	3154	443	21300	173	117	371	9375	2040	482	1057	586	25	2437	262	153	161	275	403
KIAA0513	309	322	517	178	349	3722	492	670	267	237	722	439	209	258	282	329	341	706	467	293	450	623	334	328	456	289	325	256	821	580	674	352	523	263	375	482	294	453	303	259	851	642	474	515	884	526	193	321	282
LONRF2	380	212	152	33	467	740	342	2126	821	585	390	350	1355	883	5820	998	1280	1	2876	643	18	709	1010	16	164	300	507	3	1960	2806	390	94	432	2	765	209	721	46	879	609	1056	720	329	1023	912	732	217	241	443
LONRF1	331	474	294	677	200	617	309	249	342	646	321	288	374	133	196	315	280	372	329	241	290	204	619	272	426	357	215	948	448	163	300	417	310	1602	189	340	560	1492	329	273	282	495	201	307	449	264	174	328	800
GJA1	6517	2077	3961	2130	10123	48593	11888	3591	2237	9381	12345	1070	13699	8421	482	3204	16717	2525	3142	6094	1572	4486	2959	2242	569	2216	3952	3930	532	5329	3902	1237	693	551	940	3351	4367	4503	3402	3537	2859	2953	2168	1255	9142	26298	2802	5245	604
JARID2	667	598	682	1105	1100	803	555	1566	464	914	1220	1037	597	725	1038	930	587	996	919	624	842	387	426	845	576	1098	699	723	670	592	1121	723	217	1390	847	463	353	914	825	809	1172	941	1232	971	465	899	557	991	1200
STAG3L4	68	55	191	168	109	75	47	98	101	84	135	99	107	147	70	331	134	65	92	127	115	87	43	113	115	131	106	177	130	83	112	36	126	138	99	145	76	89	119	123	78	156	85	87	119	103	237	100	391
BIRC2	1167	1202	1116	2085	2103	1693	1306	744	899	970	1348	1134	900	773	718	1036	1401	3790	1058	840	1402	2186	1685	1589	654	899	955	841	1318	1520	1095	903	771	975	1349	998	1657	3208	1268	830	1540	1012	2329	1619	967	1270	654	913	1189
KIAA1609	315	320	578	270	355	439	432	179	491	360	638	355	275	522	184	368	166	1278	406	180	1509	554	261	1242	1695	394	401	324	290	254	784	802	188	1486	221	1210	346	1439	215	260	450	344	259	288	292	180	383	395	465
GJA4	308	192	555	250	200	57	522	185	562	285	143	197	230	1990	278	284	156	121	121	330	193	171	197	107	112	152	523	133	206	170	468	224	62	121	195	255	262	40	341	110	227	243	164	229	120	771	199	320	304
CDCA7L	442	489	301	627	548	614	503	28	282	323	430	458	194	83	695	1212	353	398	343	291	790	785	959	1244	424	573	192	7997	157	350	306	770	2252	1831	273	296	329	909	661	654	463	413	350	726	830	190	677	427	323
GJA5	361	459	785	255	584	299	1562	83	1234	320	580	541	352	166	613	891	112	241	716	124	298	295	411	446	158	457	758	182	477	736	585	351	24	180	365	749	471	318	360	183	399	331	802	387	347	253	190	350	190
ZNF365	96	121	128	13	50	84	116	13	109	61	119	37	83	46	23	79	15	100	98	3	41	66	275	29	14	243	130	68	27	67	114	17	200	13	33	121	72	25	153	178	95	50	110	41	84	54	40	75	49
APBA3	329	258	251	232	96	274	261	184	185	175	189	266	182	208	204	190	127	166	127	307	210	198	125	111	140	208	272	193	176	200	206	149	72	82	140	166	130	261	206	377	147	145	157	129	367	182	134	164	115
SPIN2B	74	101	86	98	155	107	57	135	172	66	110	118	70	95	142	109	280	88	71	81	91	141	56	39	101	72	101	109	100	96	150	145	62	179	161	67	88	46	160	163	54	115	33	71	66	94	129	113	266
PGLS	1765	1255	1581	930	873	903	890	684	1030	960	549	1087	671	799	811	1058	961	293	517	1173	599	1047	723	675	1106	596	1463	1022	965	606	919	884	350	500	1091	735	639	486	791	1076	867	746	575	626	1019	715	2114	634	1661
TUB	183	207	139	129	228	201	173	539	102	438	477	72	134	177	232	242	353	560	311	7	429	64	336	1183	139	204	167	147	855	90	135	375	473	364	46	164	162	243	135	51	561	260	164	145	143	28	317	302	991
ZNHIT1	1351	788	2068	1033	506	785	980	697	1028	765	691	997	982	1052	1083	792	1080	542	651	2288	1025	887	646	844	1790	655	1892	1619	859	744	787	874	775	2472	1379	1385	910	801	910	815	627	719	881	649	1344	744	1333	874	2789
SYNJ2BP	938	1527	1091	562	1956	791	1121	990	1033	1144	1488	967	1477	1510	1297	880	2095	679	1111	666	649	1035	1436	836	494	936	879	1263	1884	2135	1199	1042	522	669	1282	818	1002	450	1214	1116	1453	1439	1628	1079	740	971	880	1109	635
COL10A1	5944	6405	7621	136	4649	2780	11338	57	4303	2885	11310	1555	912	685	887	9012	170	820	11783	116	198	2766	6409	1828	888	4327	2772	1373	904	5314	5727	44	1303	181	1132	9736	7810	3616	1293	847	4864	2312	5932	1166	3307	999	2303	1515	275
MORC3	621	728	575	714	1227	788	895	851	560	727	1076	710	1064	580	817	1025	713	722	986	654	1318	749	1209	999	304	1147	539	414	727	1229	794	755	1225	1049	753	799	875	831	795	881	1204	1299	703	1560	792	921	381	1040	914
MORC4	368	653	364	521	581	845	560	607	596	968	621	1032	647	578	382	1124	470	506	651	654	365	926	490	536	995	628	634	844	645	289	1221	1184	620	691	368	1182	623	733	318	273	606	804	1979	969	576	405	442	561	773
FTSJD2	1011	1543	1468	1471	1495	895	1089	1319	1303	1014	1764	1393	1428	1707	1300	1174	1512	1698	1198	820	1542	937	713	2354	1510	1072	954	1747	1176	1347	1378	1296	660	758	1216	1013	855	827	1192	1436	1867	1343	1169	1487	689	1170	1366	1020	1340
CHKB-CPT1B	131	111	199	235	223	286	222	490	78	119	261	382	298	175	788	192	484	285	181	393	253	173	86	147	370	323	345	236	266	202	421	64	209	423	86	120	83	228	270	313	207	222	175	430	222	427	198	218	393
GNE	344	399	375	268	479	467	574	620	548	675	491	435	719	764	427	553	680	1212	561	662	738	347	502	645	408	1267	732	263	671	716	478	656	504	1438	527	459	512	863	1253	750	539	897	720	509	181	317	444	522	426
TXNL4A	992	1102	1545	1164	806	515	710	1118	1732	851	814	1332	957	1518	1123	863	1437	374	737	1600	1147	850	687	933	886	764	1048	1500	969	782	560	1831	810	3137	1101	1558	945	1045	790	1015	626	532	425	769	578	765	876	758	2426
WRB	434	408	882	339	349	796	432	966	785	770	478	584	663	689	1034	800	986	449	504	913	449	537	976	440	357	370	460	766	778	632	478	979	1719	1279	814	434	977	491	702	628	686	748	581	375	395	329	483	690	608
ZNF367	81	260	114	232	294	148	86	91	94	116	118	103	173	104	322	500	271	498	85	45	276	185	262	564	396	402	104	540	61	166	100	780	2201	103	158	129	85	236	239	515	176	97	364	174	83	178	538	182	172
IGDCC4	110	91	119	18	39	45	157	165	94	164	167	39	35	22	13	61	114	22	42	5	47	113	140	112	17	38	118	50	11	39	113	21	34	16	53	54	113	66	50	82	144	182	57	250	59	72	11	165	632
MEF2C	527	597	903	411	850	228	870	216	788	560	576	470	477	422	788	708	298	616	311	168	741	336	723	692	222	398	500	209	481	522	770	1406	176	505	313	439	806	420	607	201	755	1456	487	977	374	469	190	704	715
DIAPH2	195	151	109	431	538	226	170	260	181	353	214	190	65	120	211	177	81	477	164	23	362	201	287	143	158	112	82	248	44	82	179	271	479	350	119	210	222	519	92	40	271	172	100	316	221	81	108	135	175
VPS24	3173	2430	3063	2414	3164	2366	2691	1900	3632	3186	3360	2185	2735	4039	2493	3312	2641	3072	2766	2818	2547	1873	3382	3630	5025	3562	2597	2338	3541	3316	3240	3963	1867	4376	3143	3107	3227	3540	2690	2257	3071	2959	4149	2490	2911	3034	2619	2729	1548
ATP13A3	1414	1468	1375	3769	4823	2956	1875	2144	1935	1623	2446	2645	2014	1456	2229	4628	2259	3815	2073	614	2653	3046	3439	4003	910	2820	1345	1355	4552	1974	2765	2477	3733	1742	1398	2618	1678	4831	2678	1325	4456	2459	3329	2111	3343	3269	3848	2271	5013
DYNC1I2	3176	2180	2350	944	2927	1150	2070	2075	2721	3496	2630	1582	3723	1668	2501	2297	1770	2109	2094	2760	1650	1812	2135	2160	2330	3362	1796	2160	5692	2146	2496	1285	750	1988	2246	2552	2261	1262	2225	1989	2668	2639	2772	1592	2049	1826	1399	9922	950
RNF5P1	140	246	145	72	62	77	159	106	358	110	100	150	217	254	106	96	147	199	120	154	132	79	42	253	74	165	156	96	146	168	112	113	69	167	200	198	76	87	236	121	79	136	66	77	176	112	161	281	84
RAI1	783	1078	880	487	575	3395	748	1812	493	896	719	956	1339	1267	1067	789	738	1053	1485	974	746	1368	995	880	546	1510	1078	750	1512	1861	1320	775	1059	206	574	1080	633	1188	1228	1779	817	1135	1320	1081	2469	1381	601	974	492
RAI2	680	854	773	27	215	662	968	2136	178	378	468	287	823	545	928	547	1535	46	135	2279	123	1959	522	69	359	109	364	1202	50	1102	485	357	298	120	125	255	1544	67	1165	215	368	961	199	857	117	1200	810	735	2110
SKA2	479	804	657	305	674	615	813	234	827	452	618	651	414	440	868	857	2134	1336	1149	459	473	480	1479	812	2215	580	677	1008	398	493	502	747	3509	228	650	500	655	621	775	1034	933	396	657	981	1033	600	1086	674	954
VCAM1	1000	1031	1189	9182	891	531	913	59	1174	686	967	974	354	193	303	1651	80	6180	479	30	2540	514	461	1502	458	770	554	143	362	599	518	525	85	236	370	803	776	1017	529	262	992	763	1452	1862	711	1467	198	439	510
TMEM125	736	701	1057	87	572	733	490	427	461	655	479	293	566	620	574	515	403	245	197	1987	156	449	437	654	861	371	840	506	812	497	416	121	384	420	1125	550	324	70	663	704	204	932	620	359	392	441	1293	537	291
C1orf113	180	138	364	92	158	153	317	598	41	394	349	576	281	420	649	290	81	51	207	947	81	188	265	185	72	45	320	243	41	1058	381	36	129	4	314	266	354	152	878	735	232	235	191	195	436	266	689	422	132
CBWD6	87	189	86	126	351	62	194	112	37	281	132	102	109	50	119	114	497	78	73	75	63	317	170	121	317	167	121	151	128	347	111	359	133	214	377	78	221	105	153	194	119	154	173	115	201	524	333	105	734
CBWD3	267	482	401	200	1690	134	173	571	316	442	1018	724	818	291	461	482	1873	169	327	218	357	113	91	732	406	200	657	697	370	905	497	438	347	1045	777	258	872	316	117	540	644	939	156	676	128	809	796	784	905
CBWD2	454	624	634	887	1230	245	566	617	849	973	735	949	686	449	697	504	840	496	450	426	375	567	605	558	1037	301	519	672	1169	642	731	740	334	726	970	757	407	251	631	590	872	606	897	541	725	610	956	370	877
CBWD1	917	1182	591	1877	582	538	724	667	558	836	523	564	905	493	1043	1053	751	95	1017	750	387	891	1036	1019	2567	785	825	1057	1173	493	1634	561	904	414	988	465	330	1071	518	778	819	890	194	1410	469	1373	828	609	1713
TNRC6A	977	1273	968	697	954	2120	1480	2132	903	1165	1802	1144	1549	1544	1385	879	1219	1582	2721	643	1584	1537	2014	1890	442	1380	1420	1670	1096	2438	1340	1157	1438	1707	1489	1006	1003	1351	1242	2043	1723	1340	1743	1569	1266	1297	914	1175	2053
ZNHIT6	362	489	410	922	527	1041	453	521	773	522	569	337	433	369	594	328	543	828	406	384	579	720	545	571	458	641	314	470	487	505	545	642	1396	404	575	385	409	1193	639	708	446	613	503	465	408	480	276	543	463
MEF2D	2787	1916	1370	1021	1358	2993	2162	1027	1501	2951	1460	1375	2199	3336	1065	1476	1311	1232	3069	2830	1618	1195	2674	1400	658	3641	2429	1061	1836	2136	2280	965	1514	1492	820	1524	1996	2416	3057	1247	2095	1868	1722	2434	1971	1354	1463	2896	850
ADAT1	203	158	180	174	305	632	251	256	293	238	434	172	292	435	98	298	264	1555	409	103	420	239	350	655	134	323	80	106	576	286	515	356	258	191	185	364	178	488	416	185	389	413	403	400	287	266	151	248	81
ADAT2	29	84	39	284	239	68	80	133	75	51	70	233	48	31	198	173	104	44	111	40	212	73	75	95	78	71	85	91	87	110	101	106	115	314	49	66	51	183	28	84	123	84	47	205	61	122	147	49	166
LGALS3BP	14345	23025	28714	4419	8086	16093	15009	430	30014	7050	19909	6309	9568	29199	2437	7498	20610	31103	10011	19478	12643	8097	9881	12307	40563	5022	14251	19054	12752	6926	12167	5857	4973	545	19346	17788	6471	3349	22528	10383	20929	8573	3007	11783	16644	18381	11360	5106	20816
ZNF117	627	1197	748	326	1547	962	890	1485	703	1852	2833	2846	1060	1404	2067	1084	496	738	1110	1506	2537	996	996	872	392	1735	1160	2444	1165	1351	1841	393	737	1275	1320	1565	875	1385	1720	691	770	1002	2175	789	1521	887	519	1478	2150
PLEKHO2	809	1419	1114	1308	2026	789	1470	168	1023	626	1311	1309	622	340	939	1378	346	1209	496	460	2012	513	690	1057	509	687	957	410	596	611	1101	555	496	261	563	1636	1141	540	1145	603	921	2074	919	1338	1067	1513	590	695	574
PLEKHO1	1138	1372	1294	1235	874	281	1495	164	675	768	729	1532	465	310	634	1075	229	794	308	714	1758	370	496	753	1026	728	2002	638	407	431	774	579	635	541	241	736	957	1169	708	510	590	1110	379	1114	481	1270	1166	578	750
E2F7	44	403	40	54	51	66	32	28	61	55	162	33	45	24	140	160	100	349	32	17	106	118	186	211	171	147	38	172	10	36	27	373	707	47	24	41	29	377	126	157	174	20	127	22	143	39	194	45	114
E2F6	279	342	411	416	524	258	327	434	699	274	396	303	337	329	317	395	304	735	374	290	485	375	497	320	396	369	323	607	254	390	285	293	623	563	431	241	258	195	340	385	266	307	260	253	481	260	369	404	230
E2F5	124	269	69	698	547	130	125	526	275	284	230	311	143	471	563	252	252	447	269	119	355	331	170	293	166	173	80	328	164	213	170	222	186	201	491	81	142	943	151	347	230	147	138	301	231	177	255	94	222
E2F4	684	814	939	1393	777	969	837	409	910	583	827	796	533	750	468	757	461	1818	450	665	1497	616	560	795	1354	505	788	722	810	492	1004	858	572	831	460	1496	645	628	955	687	735	812	545	811	699	1079	776	562	877
E2F3	444	466	350	2151	1021	252	364	669	530	465	603	752	268	421	490	815	488	1296	382	106	1293	398	460	2246	395	1084	381	678	419	329	950	1123	1748	1063	353	560	201	3017	353	592	502	707	440	694	341	373	863	324	1359
E2F2	63	161	102	159	191	236	81	42	91	156	145	142	112	56	199	151	101	259	56	34	1226	146	172	209	504	222	158	311	35	78	115	261	1237	87	72	209	60	801	109	190	130	37	259	309	147	104	190	82	157
E2F1	97	369	242	606	337	625	110	300	141	337	244	352	269	239	413	975	678	499	198	89	629	544	271	439	1060	290	326	712	74	192	260	817	2264	80	132	329	127	677	303	1113	333	66	504	367	376	187	1295	201	418
SCAF1	1942	1509	1964	1504	566	2240	1408	1381	1805	1545	1124	1618	1236	2493	1152	1367	2623	1388	887	1393	757	1815	996	1078	1152	1356	2037	1305	1022	1301	2533	1734	622	757	1119	1066	954	711	2222	2416	921	893	1105	1790	2095	6064	1989	1334	1628
C6orf89	2296	4492	3229	1537	3114	1993	3134	3641	2559	2702	2864	2314	3789	4906	2501	2905	3343	3600	3088	3049	2381	2656	2176	5710	2566	3403	2640	2438	3382	3651	2992	3330	1723	2195	3004	3020	2315	2650	2268	2338	3669	4094	3671	2530	1561	2238	2810	2742	2362
E2F8	20	147	24	205	339	72	22	41	38	68	138	82	30	34	173	160	95	279	27	15	249	94	82	189	292	297	36	173	8	44	49	266	583	56	21	69	37	362	135	241	82	44	71	146	89	52	193	9	55
ACBD3	1923	1603	1073	2185	2238	2650	1886	1464	1913	2906	2915	1433	1642	2023	1033	1451	1426	2864	3408	1859	2339	2111	2985	2528	2442	3585	1604	1576	1683	1640	1384	2359	1891	2283	1853	1927	2128	3364	3807	1498	2780	3621	3438	2048	1979	2605	1436	2990	798
PPP4C	3398	2829	2547	1411	833	2738	2394	2417	2097	2405	1466	2844	2560	3166	1217	2015	1393	1245	1589	3041	2297	3150	2024	2640	3738	1277	4885	3851	1005	2559	2656	1595	2333	1415	3818	2891	2384	1703	3201	3513	1732	1259	2225	1685	2855	3466	3607	1485	2520
ACBD7	21	127	26	43	8	71	18	11	51	14	38	11	24	17	86	73	34	71	8	15	69	35	60	83	634	44	15	258	11	41	34	45	702	40	38	127	45	196	81	198	44	28	4	45	52	51	145	9	61
ACBD6	747	539	581	698	383	335	436	520	613	749	564	611	391	750	460	1230	414	329	898	571	550	491	617	312	667	729	979	632	312	265	368	577	470	889	300	446	600	801	602	523	380	545	498	457	543	551	682	661	415
ACBD5	461	556	842	457	1027	1992	700	841	1567	1177	1087	993	827	660	766	807	591	3574	1200	628	1098	2296	1069	759	490	919	448	1026	928	1248	1026	583	925	561	1185	421	796	1171	1416	1193	598	981	1271	922	845	802	769	715	1772
ACBD4	243	153	263	63	84	342	388	360	180	260	193	216	546	267	289	126	942	79	294	544	82	151	243	68	49	68	458	248	311	300	220	77	67	31	304	97	176	29	222	421	156	117	48	121	121	70	135	253	544
MON2	731	988	732	782	1389	1987	997	1253	818	1199	1378	784	1253	1207	957	1001	1193	1023	1214	681	930	1338	1488	821	789	1141	768	1147	1253	1382	1658	713	1320	1901	1106	1072	906	1372	1395	1365	1508	1560	1462	1280	1052	1554	781	1167	2572
PPP1R13L	1408	1105	1006	209	441	768	1162	509	608	1035	857	1847	591	993	495	849	729	823	553	873	418	656	672	660	682	723	1182	643	611	1180	935	559	212	1169	1046	748	902	779	753	797	639	760	569	933	1176	723	1175	628	422
EEF2	82379	45421	46164	28853	36862	72827	59631	57079	43270	62704	33444	47333	43243	48506	45330	51539	30303	9953	35834	60258	22411	42579	48425	16207	22925	49162	44164	30158	83795	37964	52465	46407	22992	32963	26763	38361	57127	36413	36995	38276	36380	49279	35765	32690	61452	39287	38465	52059	12544
SKA3	93	117	157	302	268	84	69	54	173	145	194	451	67	60	259	203	171	174	66	53	340	153	173	283	716	339	170	189	27	53	45	372	418	191	98	54	49	434	163	133	138	29	254	132	133	67	523	67	272
BRI3BP	79	99	138	45	79	316	53	105	73	83	147	62	93	53	75	162	108	239	83	121	85	90	148	114	156	90	53	52	168	134	167	100	210	34	105	224	73	225	228	158	124	89	209	158	161	90	136	91	146
[truncated: 11,315 more rows]
[truncated: 79 more columns]
