# Supplementary material for: Identifying Cancer Stage-Related Biomarkers for Lung Adenocarcinoma by Integrating Both Node and Edge Features
Source: Genes (Basel). 2025 Feb 24;16(3):261. doi: 10.3390/genes16030261 (PMC11941903; doi:10.3390/genes16030261)
Supplement: Supplementary file 1 [file genes-16-00261-s001.zip › RNAseq_exp/stage2_exp.csv]

	TCGA-BH-A0BT-01	TCGA-A8-A06X-01	TCGA-A8-A096-01	TCGA-BH-A0C7-01	TCGA-AR-A0TV-01	TCGA-A7-A0CE-01	TCGA-AR-A0U1-01	TCGA-EW-A1OZ-01	TCGA-A2-A0EY-01	TCGA-A8-A09R-01	TCGA-C8-A273-01	TCGA-BH-A1EO-01	TCGA-EW-A1P5-01	TCGA-AO-A03P-01	TCGA-A2-A1G0-01	TCGA-D8-A1XR-01	TCGA-BH-A0AY-01	TCGA-A1-A0SH-01	TCGA-AR-A1AQ-01	TCGA-A8-A07P-01	TCGA-BH-A18T-01	TCGA-A2-A04U-01	TCGA-D8-A1Y2-01	TCGA-BH-A0HK-01	TCGA-A7-A13E-01	TCGA-A7-A0D9-01	TCGA-E2-A14R-01	TCGA-A8-A06Y-01	TCGA-E2-A1IK-01	TCGA-A2-A0CZ-01	TCGA-A8-A0A1-01	TCGA-E2-A14T-01	TCGA-A2-A0D4-01	TCGA-BH-A0B1-01	TCGA-AO-A12F-01	TCGA-C8-A1HN-01	TCGA-A2-A25C-01	TCGA-B6-A0RH-01	TCGA-A8-A06R-01	TCGA-BH-A18N-01	TCGA-BH-A1FL-01	TCGA-BH-A0DQ-01	TCGA-A8-A0A4-01	TCGA-A2-A25A-01	TCGA-AN-A0AK-01	TCGA-A8-A08S-01	TCGA-A8-A09K-01	TCGA-BH-A0DI-01	TCGA-A2-A0T6-01
ARHGEF10L	518	798	870	1091	813	762	813	533	746	776	840	885	843	518	1034	322	548	466	1003	525	926	711	799	640	1730	1913	3377	437	469	1146	966	1776	1957	525	752	646	471	570	666	1348	1158	604	1128	863	987	759	1233	673	714
RNF10	9332	4105	3594	2668	3922	2821	5508	4100	3077	3097	5374	3070	4692	4708	3548	3435	3699	3763	2793	3782	2526	5961	3704	3109	2282	3555	4268	6212	4568	3293	3730	3827	4524	3154	3062	5034	3898	4927	3300	4167	4481	5021	4174	3775	5306	4510	3411	3503	3224
RNF11	2180	2442	1852	1741	2501	1469	1539	1388	2226	1705	1703	3382	2528	2517	3756	1923	1779	3697	1291	3893	1794	1991	1872	2446	1735	2294	2126	1361	2753	2500	2097	2108	1105	2308	2015	3029	2391	1686	2442	1803	2166	3172	2151	3007	1724	1042	1627	2514	3079
RNF13	1373	1134	1377	1292	1582	1023	724	1344	1610	2159	937	1651	1299	2176	1438	1551	983	1878	1222	2677	1162	1491	2652	2041	1262	1468	1455	1859	1456	1580	1480	1754	1164	2297	941	2995	1333	712	1142	1921	1029	1374	1405	1673	1376	1463	2506	1205	1370
GTF2IP1	6394	6481	5716	6765	3466	10679	7952	4546	6121	9859	10490	8591	4485	12619	7912	5788	7372	5157	6872	5295	4341	9312	3724	5922	8017	19843	7371	14145	6891	6094	5722	20046	4956	5307	8135	10257	4281	4094	3545	8192	8945	4984	5185	5208	8191	3800	12631	4286	4750
RTN4RL2	24	21	31	33	56	42	40	72	214	47	12	67	13	37	33	89	96	68	21	40	9	145	59	46	201	33	7	47	85	91	41	65	21	87	15	47	13	66	43	13	35	46	31	42	61	29	30	54	42
C16orf13	1710	824	488	407	1403	369	843	356	598	298	852	324	608	752	458	549	894	371	363	808	794	1585	683	638	594	319	542	701	868	901	544	621	1034	847	1750	1233	244	1918	1419	823	715	709	501	422	1330	786	745	461	310
FGFR1OP2	349	329	418	414	517	446	458	310	454	409	424	393	535	435	580	530	362	445	608	426	755	726	456	445	542	450	530	443	387	460	473	424	355	797	724	578	492	307	1390	670	423	365	429	676	381	600	413	381	520
ATRX	1206	1990	3023	1702	1082	2068	2169	1265	1632	3958	1365	3489	2712	2199	3351	3283	1554	2037	1209	1453	2489	435	1035	1856	1026	2025	676	2344	1559	1650	2926	2805	1423	2980	1920	1920	4354	720	1760	3001	2486	1869	2798	2595	1310	2811	3504	2057	2809
PMM2	2880	1597	935	887	924	1556	1503	1079	2201	743	1165	717	1139	929	963	1338	1783	1200	956	960	1477	801	1475	950	1253	785	674	1561	721	1257	809	984	784	1971	1296	2482	847	1360	1573	902	981	678	883	687	2209	797	1051	904	649
ASS1	777	3011	101	286	178	2750	1976	269	3346	358	271	304	1450	243	588	2923	2289	203	2991	128	1114	1660	1962	1448	1590	2618	5074	1535	1557	3407	668	409	268	469	1058	494	594	10586	9453	4658	296	724	2091	1558	412	329	46	764	908
NCBP1	710	916	1290	1818	1268	1213	883	1176	776	1304	1049	1388	1067	1423	887	1323	1202	1002	1181	883	1701	1077	949	1174	1303	763	991	1261	1036	788	1204	1195	1404	750	946	1063	1909	957	865	1060	1024	1206	1000	1036	1761	1166	942	950	1108
ZNF709	131	152	103	186	156	148	136	53	159	113	163	157	102	157	212	107	76	114	126	170	108	97	140	69	255	225	86	130	126	124	108	95	103	60	74	132	148	105	124	192	206	167	136	152	83	129	192	90	170
ZNF708	112	132	202	145	127	249	192	252	373	178	87	245	154	195	181	338	79	148	218	79	357	109	91	118	359	212	329	188	273	113	197	103	68	76	264	94	570	168	307	265	220	198	236	330	241	160	205	120	255
RBM14	1145	1210	925	995	1296	1200	1130	1316	965	1019	1328	979	1180	1142	832	1051	939	860	1115	855	1520	1430	961	821	1039	928	1078	891	1219	905	1087	1139	1495	930	1118	1147	1006	1342	898	1018	1427	1039	1054	1055	1337	1326	963	901	810
NCBP2	2597	2413	1520	2017	2437	1394	1278	2047	3096	1747	1414	2249	1909	2468	1723	1987	1839	2728	2255	1980	2474	3416	2319	1562	1477	1961	2263	2718	1861	1719	1648	1484	1912	2170	2680	3612	1995	4178	2323	1864	2332	2370	1665	1704	2438	2253	2949	1138	1779
DISC1	53	82	344	82	77	140	250	74	155	120	53	204	129	72	199	76	119	185	154	63	103	121	192	112	263	80	78	108	85	149	174	49	89	108	347	71	177	66	109	102	99	119	91	225	38	48	60	201	229
CAMK1	193	223	307	263	266	90	296	159	91	182	239	127	213	113	121	236	231	144	166	213	62	178	347	359	91	161	126	131	397	258	226	200	172	117	171	237	192	301	195	301	140	238	302	257	127	238	192	227	245
RPL37	9675	7726	8279	6290	14562	12211	23438	16320	4556	4746	9004	5800	6957	22363	7708	8666	10490	6232	9630	7134	7416	12292	14857	18345	15593	4682	26427	9672	11773	17557	7110	10234	4583	6388	29517	6521	4395	22505	11845	8702	10008	6949	11448	12661	11603	4942	5080	12672	9177
SPR	708	3919	954	1097	1318	667	659	740	1317	2179	3118	502	2443	1265	922	652	1376	879	914	1471	837	538	998	1297	438	1163	486	1422	1903	739	829	1891	2878	1625	360	1612	753	1277	1810	2003	363	1445	933	771	1100	1642	1852	958	596
ZNF700	413	882	294	723	327	346	249	450	469	285	370	350	340	367	608	392	148	168	274	255	239	190	624	270	1197	305	707	573	234	200	414	260	225	254	259	255	473	207	383	496	544	319	319	388	230	269	517	215	380
ZNF707	424	335	185	217	177	224	162	569	387	292	313	321	249	254	212	204	652	247	234	213	473	86	320	97	357	785	553	313	166	186	187	266	957	486	340	398	186	311	123	418	278	261	417	179	166	424	1165	263	200
ZNF704	109	120	306	390	1704	105	224	558	366	588	86	1472	50	206	708	143	442	446	86	513	14	38	191	331	18	246	5	279	112	256	350	89	239	1090	69	303	371	111	151	412	381	152	614	418	90	506	699	361	964
RNF115	584	638	865	845	486	578	303	431	636	855	440	782	461	602	663	1019	601	483	567	459	717	352	528	1142	463	510	641	1005	412	438	841	474	810	880	555	550	976	678	303	579	1122	528	747	654	508	643	411	470	711
ZC3H14	2200	710	1185	1417	760	1659	1029	1836	813	889	1101	1295	1616	1052	1607	1810	888	1307	824	1436	1014	1164	1126	1310	772	2387	910	1538	1332	1183	1454	842	1049	1289	1228	671	3066	1027	1114	1724	1823	1557	1825	1378	963	1946	883	1155	1491
SPN	135	102	571	165	324	38	189	166	287	216	91	343	181	81	353	141	284	168	376	111	103	22	547	64	42	54	193	21	132	307	849	85	17	79	27	107	217	71	223	60	113	117	173	271	75	161	307	233	497
NACAP1	118	130	107	62	84	100	138	94	97	71	62	64	85	160	91	130	82	87	111	99	127	212	128	187	61	78	87	138	138	157	95	100	115	123	79	117	73	161	114	87	93	145	94	90	135	99	64	97	126
DHX8	1426	1059	1385	2545	1291	1411	921	829	1119	2881	713	1309	1487	1941	2075	1532	761	1756	1136	1748	1838	1226	1779	1161	1507	1179	701	1330	921	1194	1347	1869	1648	1612	1031	1257	1988	555	648	1637	1684	1335	1514	1078	1388	1430	1068	1450	1767
DHX9	3791	6310	5069	6649	4546	9127	3216	5216	4948	6385	5056	5806	5049	5378	5376	6340	4735	4734	5503	5445	8513	3521	3726	5998	5459	4648	3637	4966	3640	3321	5129	5909	5941	6039	4823	5011	7782	4659	4423	4978	5210	4833	5003	4900	6191	5007	6185	4455	5114
TCOF1	1230	648	962	1258	725	2061	1118	1561	634	1177	1079	888	2149	1307	926	1136	972	735	1623	541	2371	1821	1214	1440	1294	1180	3207	1071	861	956	968	1601	1445	959	1970	1011	934	1417	1226	1563	876	1034	1545	839	1203	1229	704	1483	883
NUP98	2574	1650	2795	3689	1685	2375	2002	2725	1939	3135	2560	3300	3041	2886	3147	3321	1559	2623	3550	2679	3280	3490	2142	3692	2221	2697	2152	2672	2046	1548	3161	2577	2063	2834	1977	1683	3487	2743	1334	2237	3459	2300	2820	2706	4066	3557	3348	2135	3463
XPC	1108	1178	1664	1585	1358	522	645	1549	763	1352	1162	1213	1534	1454	1588	1791	811	1135	664	685	655	259	1329	962	781	928	1140	951	1210	1465	1297	1091	817	1222	718	1283	1680	969	751	2126	1387	1339	1524	1344	786	2055	1586	1139	1597
SLC12A2	310	606	3234	6450	233	514	987	4825	825	3695	970	2525	8774	1270	1768	1949	656	2601	473	16348	824	939	563	511	1231	1582	349	5509	1338	3053	3012	1109	1279	1443	5557	1047	9013	399	1425	1688	7276	2326	4480	4419	783	2673	435	3067	3041
GRINA	7960	8995	4287	4470	5299	3458	4447	9151	8702	7614	8992	13387	7699	7092	6716	3219	13265	5978	7270	8240	10047	2359	10959	5394	2912	29224	5467	5395	5082	5704	4665	10500	16649	13982	5716	8296	3815	24318	7822	7380	4247	6323	6819	4116	6094	13900	9099	6988	4267
NUP93	875	1067	595	878	510	2062	1121	1214	861	790	707	752	1407	816	482	476	677	603	1195	467	1705	787	1199	567	2168	1020	1999	844	545	602	640	878	929	592	2362	769	1109	883	930	464	565	1060	655	688	695	511	575	961	625
SPPL3	2150	1310	1329	840	1717	1112	1938	1204	773	1120	1179	1070	1264	1456	1389	1138	1130	1471	867	1436	1558	2988	1374	1235	1830	1359	1483	1242	1244	1103	1216	1111	1359	1557	1109	1769	1293	2447	876	1670	1762	1704	1843	1474	1225	1996	1141	1584	1275
GOLIM4	411	626	1425	768	483	700	256	660	845	845	585	1166	611	666	868	604	879	1981	552	432	810	209	893	801	707	747	123	478	372	1329	1107	308	308	765	480	901	1116	942	1015	588	455	1094	1037	1077	455	505	411	1213	1188
ZNF646	675	654	674	815	658	774	359	968	1060	676	655	521	1074	712	645	681	694	490	382	638	543	135	505	460	668	577	576	657	392	612	716	1377	392	493	285	968	647	493	575	1157	1032	550	870	531	474	861	1200	572	653
OPA3	558	445	583	316	422	541	433	585	845	723	458	548	579	252	651	490	365	572	518	287	334	358	508	304	380	449	424	485	362	621	571	449	704	382	389	509	595	405	283	617	505	427	649	468	587	660	501	561	645
OPA1	1693	1636	1506	2215	1502	2821	1542	1727	2726	2809	1422	1799	1441	2128	1695	2597	1311	2766	2201	1845	2757	2259	1692	1777	1708	2612	1524	2107	1294	1424	1592	2085	2074	2019	1735	2976	3245	1861	1632	1853	1896	1557	1664	1644	3101	1890	2195	1064	2000
RHEB	1183	1602	699	1358	1139	2282	1433	1170	795	925	1118	1258	1021	1517	576	915	1141	828	1985	1402	1017	2639	1594	1297	1711	1662	3021	922	1026	878	484	1501	1149	1324	2626	2568	521	1632	1139	969	862	999	561	1042	1223	720	1392	1253	718
RAB40C	1747	885	609	645	905	458	657	449	1570	664	831	288	809	830	533	730	1525	723	371	667	623	579	563	576	607	876	396	629	579	693	530	976	1219	992	1177	1270	395	902	2375	1355	1052	704	739	527	1183	699	1121	571	481
RAB40B	364	419	154	352	181	305	316	305	163	266	140	185	120	291	321	278	248	227	569	382	451	425	351	285	379	138	1033	366	347	269	276	174	169	380	649	603	182	308	344	145	608	252	430	359	390	259	740	290	324
COL7A1	245	97	345	402	11	42	226	438	36	1077	271	78	527	90	174	53	46	1486	17	72	187	36	75	71	60	436	35	78	22	692	60	27	56	430	108	25	168	137	475	75	43	287	211	215	5	121	20	638	185
MDP1	211	117	141	151	305	106	166	279	216	272	272	107	386	214	197	199	193	160	98	380	58	86	246	166	153	135	285	277	323	314	120	205	483	220	109	370	181	282	67	245	212	337	146	176	248	543	144	196	156
GTSE1	61	284	249	427	410	427	354	373	175	226	310	106	93	149	67	285	89	78	406	149	499	592	108	109	176	85	1687	44	114	32	138	164	322	82	584	317	196	264	133	95	126	99	131	76	421	245	260	116	28
ARFRP1	710	387	530	460	586	359	560	865	614	453	507	355	646	769	466	540	696	645	601	813	490	635	421	378	707	2018	1195	702	469	710	479	551	615	521	432	1137	255	652	749	668	399	707	598	476	413	535	658	707	516
PSAP	13994	39306	65776	25603	43971	34322	26369	64111	48647	37070	30944	55715	33625	84824	33693	18401	47222	45411	36302	36916	29088	26279	79910	18640	18890	26731	29293	24153	44415	38881	52830	36865	14111	32881	19749	27563	23457	27454	25812	22078	19301	36916	31842	27306	28891	27527	21654	59867	36222
KIAA0831	979	273	719	636	308	330	418	577	309	742	438	755	361	664	750	797	334	384	340	469	371	285	609	402	589	1000	302	562	464	485	727	369	699	333	636	450	777	406	579	633	886	525	823	656	234	1038	477	606	650
SPPL2A	363	945	1083	870	605	1025	641	441	601	1194	1139	968	1310	5055	886	1021	703	882	532	2102	456	221	1183	609	577	690	419	586	851	680	1072	899	1026	1255	503	1075	1148	689	1028	1255	758	1030	673	740	648	1281	1171	664	891
SLC46A1	366	651	955	897	2085	872	340	1962	596	2538	1463	677	1182	501	1421	1526	441	641	321	1021	107	290	967	264	63	1222	168	2210	957	891	1111	1581	1728	1701	939	1752	1140	881	572	761	905	688	1425	738	932	2316	1925	755	644
TGFBR2	1002	1080	3083	1337	1008	1561	2225	1509	1824	1806	1265	3827	1363	1037	3470	994	3233	4220	1598	1342	663	857	3771	3773	733	1520	537	710	1470	3683	2770	1182	1402	2581	3360	721	2332	1205	2060	1246	1575	4028	3059	8620	585	954	899	3967	4443
ITGA9	62	22	175	123	87	62	209	47	62	261	99	219	40	63	227	84	81	237	46	84	45	185	123	152	228	75	194	41	68	230	92	46	54	135	540	110	134	25	53	160	117	177	481	485	10	234	521	264	265
STK40	928	1061	1051	547	1185	657	1218	528	1153	749	1651	1183	1244	447	1267	1027	1080	1051	1851	757	1196	3382	1093	1097	1255	921	858	784	1128	1287	1029	1299	901	912	769	702	672	1408	769	696	1341	1235	1767	1312	1003	476	1252	1131	1327
ATP2A2	4777	5954	6684	6427	6007	6697	5777	6323	5536	8541	6319	5219	7855	6215	5298	5722	4785	6428	4035	6602	8175	4695	5285	6082	5706	7800	3831	6543	5551	4755	5665	6841	8078	9224	6221	6716	7529	6872	4793	4427	4368	6088	11767	5741	11699	8197	4556	5863	5434
ATP2A3	574	1307	1423	5386	474	1208	1258	3385	1254	6248	2604	276	343	270	1135	2286	1573	1395	874	6093	118	1923	760	1234	2647	3813	3322	259	2536	740	1936	3363	4861	1328	448	465	2700	730	2013	1661	793	2710	1232	1179	2466	2544	1729	1889	2044
ITGA1	276	539	1539	968	295	612	543	585	615	1079	682	1210	528	1019	892	1158	1111	1033	537	756	555	264	419	1348	460	1591	255	791	343	1008	601	457	850	699	1549	578	1206	955	1766	1024	355	1595	1081	1311	580	587	297	1506	990
ITGA2	322	885	276	1599	43	3087	616	512	692	1740	3140	514	3281	946	673	1804	326	2663	387	969	635	78	577	500	136	1557	85	2437	421	1055	565	590	313	465	933	288	2309	481	1254	230	799	1643	1318	1806	816	634	898	1836	590
ITGA3	2544	1055	2711	1682	473	2348	3015	3030	543	1877	1482	1021	4380	1324	3323	1017	635	2239	517	4447	494	414	1965	1137	407	932	644	1342	2705	2772	1762	6113	2097	1252	829	465	1142	1331	826	2441	1404	1709	2569	1877	1276	1273	997	3753	1983
ITGA4	141	217	855	212	342	148	366	249	437	483	184	699	693	181	585	477	184	380	625	358	208	51	760	258	198	182	289	122	312	345	573	207	126	236	264	395	462	120	733	442	166	283	145	439	210	249	342	419	731
ITGA5	1599	1387	3273	2715	847	1428	1819	5755	1607	3688	2267	3373	2205	1464	1712	1290	3694	4362	1702	1398	3277	2102	4174	2192	1774	2536	1272	1594	1171	5250	2233	1231	1391	2012	4855	1923	1915	3020	5114	1974	1282	4448	2349	3559	1267	1525	341	5423	2247
ITGA6	805	1641	1498	1620	466	2102	5779	2374	1547	996	562	6003	3248	1496	2810	1789	1228	1366	2506	878	2780	8778	955	2198	1570	1709	8644	957	1023	2486	1593	1175	1891	2054	9476	354	2173	2345	1367	2117	1754	5331	3799	5357	594	793	1003	2307	1463
ITGA7	64	75	53	128	38	378	190	154	146	67	102	125	46	65	261	116	444	103	580	58	107	387	77	565	162	237	73	116	116	571	438	266	253	289	836	60	134	83	18	209	257	557	1197	504	33	42	45	348	491
LOC100132288	1045	178	179	139	121	28	322	54	405	275	71	60	421	134	273	129	201	219	567	159	223	90	63	93	179	528	105	342	274	548	287	258	109	124	370	142	243	534	240	285	157	341	328	140	353	441	408	545	412
DENND4A	198	440	818	573	662	287	328	316	351	922	470	770	540	468	718	626	289	565	319	481	386	194	382	376	249	3008	260	335	392	533	650	601	313	582	274	574	838	158	216	561	703	397	501	588	542	638	1121	523	930
DENND4B	835	667	796	819	705	1743	728	717	1151	1044	884	720	725	582	984	1228	699	611	1277	594	1287	811	833	918	993	795	439	810	609	734	817	859	734	659	997	549	773	661	450	561	1238	675	810	895	716	823	848	578	816
DENND4C	970	1187	1704	1493	937	985	980	1179	1369	1736	750	1669	1402	1281	2209	2175	876	1499	1436	2054	1101	932	922	1384	1950	1077	1215	1947	1033	950	1815	1488	1169	1457	1042	1398	2900	472	868	1556	1602	931	1821	1754	1353	1720	2063	941	2084
SWAP70	1268	815	2637	2131	824	1079	1887	1127	1817	1398	1312	2704	2088	1184	1978	1925	1540	2013	1522	1413	971	584	1928	2626	1567	1052	807	2023	886	1618	2881	550	982	2498	1803	931	2758	1091	1370	1620	2299	1897	2140	3661	521	2103	518	1655	2783
RARRES1	223	133	170	192	205	6250	6200	189	440	117	150	673	40	79	209	64	361	499	8553	150	86	1085	941	2481	623	110	18551	86	154	833	236	467	63	245	2666	56	98	634	228	25	69	194	306	1875	201	882	146	792	406
LOC100132287	153	97	239	134	190	232	331	146	227	139	316	75	290	146	257	155	145	98	216	79	202	251	146	218	298	296	254	117	62	156	310	289	80	146	233	218	118	224	207	237	446	129	251	190	114	182	175	124	128
PHLDA3	895	1189	737	496	116	593	2734	839	460	1424	890	1161	1041	779	416	842	1295	994	197	325	628	547	691	943	506	570	470	872	657	1387	773	667	1116	556	1034	233	525	1448	690	589	497	1367	801	812	349	962	431	1006	797
PHLDA2	34	212	102	352	67	59	838	97	49	289	476	38	438	42	8	40	63	72	63	16	83	348	103	71	70	48	148	149	498	65	88	245	136	61	178	174	52	219	271	78	15	209	50	70	558	75	92	56	31
TACO1	1019	1152	341	607	543	843	407	1154	356	652	1143	248	530	625	336	362	572	481	335	926	351	448	620	384	410	368	578	517	442	520	288	698	784	430	466	518	372	450	330	414	394	416	425	253	461	284	1123	506	289
PMM1	377	448	410	352	1422	373	508	844	351	341	815	310	249	214	256	313	342	480	555	1014	169	489	439	439	427	484	1360	279	567	587	457	409	822	374	355	438	202	470	299	560	278	367	355	281	381	382	812	486	262
NENF	3424	1444	1094	1039	1353	2289	1918	1161	1269	1332	2051	856	998	1137	1100	809	1625	1826	1799	1726	1287	3833	1349	2023	978	644	1251	2093	1431	1226	955	1290	1239	1259	4438	1295	654	4552	949	831	1441	1429	1380	1190	772	960	711	1708	1080
SQLE	1701	1871	1082	1726	9065	1083	1285	1271	915	1668	2380	4141	493	1412	1831	1379	2018	4547	1808	4439	3828	3906	1743	883	2108	6476	5461	12665	1053	766	685	3486	9030	3598	2290	3697	650	1824	1095	507	914	815	896	627	2702	1161	2246	1924	1724
MRPL28	2821	1022	809	871	1809	802	1113	784	1760	615	1034	432	1580	958	568	649	1324	825	559	1219	1304	1133	1125	680	944	669	841	996	1192	1012	799	676	1563	1174	2566	924	486	1215	3134	1465	901	1299	943	573	1151	1428	839	954	639
LOC100289341	80	33	62	40	159	31	27	162	113	33	40	43	35	74	44	44	67	43	18	58	12	26	89	36	395	30	50	28	104	51	24	112	47	27	39	52	62	59	52	36	44	42	58	42	22	129	80	51	34
FBXL12	709	345	270	324	213	452	300	355	297	234	345	228	228	206	317	222	234	288	442	181	383	741	241	198	1004	223	447	290	220	316	225	180	163	141	366	155	197	303	259	235	387	313	326	389	172	195	209	334	341
FBXL15	139	159	195	131	146	126	390	309	82	129	197	58	160	85	66	164	213	166	73	263	57	198	138	149	87	103	155	161	451	196	123	203	81	86	65	75	55	232	134	120	91	248	226	135	148	102	150	137	152
FBXL17	272	307	558	722	308	537	283	360	216	1277	572	903	1035	1058	1044	912	391	740	210	617	122	61	543	763	474	883	307	862	811	443	732	1868	560	1052	220	1026	810	284	471	1224	702	577	676	646	490	695	477	668	798
FBXL16	1298	2414	1425	1097	826	204	53	269	620	995	1122	375	215	668	848	1064	891	65	46	1148	52	159	888	1272	565	423	518	49	2097	903	612	1532	742	574	811	997	602	306	1689	590	385	358	289	399	113	213	3072	77	222
FAM169A	146	5	436	30	118	150	134	38	44	396	98	451	421	72	62	134	216	54	57	843	8	100	31	45	20	179	12	31	45	79	101	41	30	346	27	169	535	72	19	754	54	105	112	99	72	621	243	65	351
FAM116B	193	119	330	127	416	89	611	242	297	124	252	124	141	87	434	251	128	145	73	114	44	249	114	218	149	195	276	125	482	212	415	191	228	113	136	108	85	314	93	184	241	91	239	161	393	215	230	208	127
FAM116A	526	547	1063	705	1036	754	537	537	721	738	658	893	787	1053	978	1180	484	540	555	778	854	675	980	527	1288	610	355	958	542	521	627	790	367	1144	822	1064	1201	402	613	874	869	800	709	983	116	949	1011	593	846
RALGAPA2	43	263	532	392	346	241	438	398	1293	735	375	651	964	111	1013	2119	129	390	207	236	427	10	152	225	273	333	24	240	513	263	1271	140	387	603	190	47	1383	228	204	320	350	269	1897	969	124	488	260	525	616
GHDC	977	361	267	1084	663	500	684	571	720	1244	499	436	922	993	1200	1047	658	1059	447	1045	416	93	918	761	854	614	252	733	1379	1328	1021	1843	211	812	296	759	545	461	497	1275	778	870	1344	585	1110	1173	534	403	693
H19	2011	1641	3323	2157	401	2988	2175	2721	1768	1235	1169	3277	1130	1623	1551	1893	7307	5282	472	2874	533	1633	1635	6457	507	1046	625	813	836	7004	3258	2060	6579	5953	4487	1467	1823	1800	4279	1167	755	7465	402	2507	1484	998	720	7618	4083
SDK2	918	4	12	60	1752	36	137	9	892	649	409	113	34	393	417	13	141	185	20	20	396	588	36	16	324	231	177	65	29	1290	17	36	16	1134	229	24	167	41	270	1531	11	359	67	113	14	14	8	276	77
GRP	165	24	220	152	2	11	28	15	1	87	30	73	86	57	125	103	30	456	12	81	6	103	45	2	13	100	0	68	6	124	48	100	7	62	10	125	186	214	51	111	9	232	0	36	7	61	0	322	73
TPRN	921	392	1044	427	980	342	314	1414	1848	609	1372	512	1291	745	791	1576	1146	705	246	740	126	293	621	419	714	392	193	844	949	918	962	510	716	1004	278	439	783	1931	528	731	1189	873	979	672	882	1026	877	500	901
THSD4	1391	3359	7875	10190	4389	465	1362	1148	1427	2511	3095	1627	5601	3618	8690	4640	1413	2424	53	5836	75	12	1760	2323	13	9604	29	3707	3445	3410	2095	6577	6147	7398	107	4417	6205	1015	1061	8610	6208	2450	8268	2079	4447	3656	15633	1753	3042
KIAA0895L	156	210	96	240	164	392	178	301	296	217	192	34	476	165	187	189	133	75	231	70	198	231	151	97	448	310	232	196	317	140	194	304	171	114	374	304	257	166	398	170	212	177	103	141	110	133	242	261	89
CHST8	10	171	54	22	0	1316	4	9	7	18	502	2	554	217	65	84	190	4	1	121	4	2	12	3	1	129	1	7	30	57	163	61	2	18	2	213	93	467	24	428	246	388	215	190	8	29	300	29	3
COL4A5	482	167	1173	641	14	778	638	1009	443	1092	502	895	7178	289	521	1115	523	1333	698	469	823	84	124	303	3	475	4	646	330	526	1230	1439	300	492	292	274	5541	2162	730	98	2713	906	658	1721	192	602	139	5389	3292
COL4A2	5146	5302	14470	8259	4431	9434	6569	10615	6717	9613	6346	7096	3862	10929	5491	13165	16605	7973	12456	6636	10603	11464	9318	10875	6510	9668	5307	8430	3659	17167	6415	6228	14254	7052	23681	6319	5722	9156	16797	13000	4567	14734	9549	7458	7111	6391	2247	18108	10400
COL4A1	5521	5792	15765	9692	5292	8940	6705	11630	7228	12400	7252	9229	4110	14584	6192	16393	17625	7911	9025	8311	9395	9968	8777	12981	7055	12246	5451	10002	4448	16166	6658	7243	18279	7889	31864	9226	8576	11928	20320	16380	5303	17514	5100	7939	7966	7060	2262	19205	11368
SLC35D2	225	604	526	616	415	450	730	263	242	354	438	303	380	635	252	500	286	328	572	397	385	396	437	594	448	264	443	328	516	398	341	340	304	243	239	343	500	356	306	541	516	343	257	425	482	268	337	320	375
CHST1	90	433	619	115	435	42	364	159	1109	183	107	149	242	315	146	155	317	108	90	294	78	98	242	71	75	103	38	62	188	248	98	360	207	70	142	271	90	175	690	1826	54	346	51	192	1322	614	28	242	103
ZNF879	60	13	94	61	70	36	61	98	82	78	9	85	14	113	57	153	39	45	72	33	92	124	69	32	120	379	102	80	77	62	40	27	9	47	118	32	128	112	133	162	115	80	97	116	23	122	19	100	57
CHST3	187	145	538	290	90	1910	789	811	268	318	338	550	126	177	344	228	302	928	499	168	499	574	557	246	823	273	1241	315	208	1189	268	179	201	235	799	84	296	167	507	205	189	577	698	947	90	315	56	1082	515
CHST2	58	73	98	87	101	217	690	59	72	70	69	108	73	74	114	88	105	122	472	65	1188	189	156	120	523	62	299	50	92	233	140	80	101	75	441	57	71	115	244	88	53	118	57	197	56	54	96	162	135
CHST7	33	29	44	37	28	49	37	63	64	22	35	43	39	32	45	33	107	38	29	22	19	71	68	51	47	21	60	16	62	84	25	63	34	53	79	25	28	51	44	38	27	91	48	122	48	34	16	60	39
ITGAX	175	187	753	148	702	192	332	499	435	427	213	782	440	142	378	174	390	437	632	389	178	124	1882	153	257	124	704	79	201	478	2347	808	89	62	225	298	210	194	384	233	152	315	195	309	166	262	313	548	471
BCL2A1	65	34	82	14	155	221	86	42	40	59	36	103	37	35	26	24	61	16	224	47	1591	125	669	30	33	21	180	5	79	42	299	76	6	23	35	35	30	57	112	7	19	23	15	63	39	42	50	70	91
GPSM2	346	796	976	738	747	1326	473	916	471	481	424	520	349	366	550	559	453	541	1742	307	2459	4662	382	425	805	443	1611	127	294	217	334	858	878	446	694	1168	474	338	307	335	274	473	380	469	852	341	476	323	214
HLCS	827	823	951	1113	2310	1093	843	705	832	1049	960	908	969	663	851	1183	867	957	744	916	1339	581	702	697	2057	1024	730	1055	786	584	795	1049	983	1207	527	1104	1197	767	643	1096	1005	698	588	661	1156	880	1487	722	1096
LIPG	29	14	15	23	15	16	148	19	95	37	26	10	45	6	54	15	28	47	427	4	34	232	12	72	45	9	70	5	46	54	66	19	11	41	267	10	70	24	17	5	33	36	29	185	4	7	14	51	47
ITGAV	1323	1502	7080	3298	2187	1244	2508	3269	4391	5471	2533	8568	3128	2050	4270	4343	3010	8063	1507	3866	3536	997	2920	3700	2299	3672	1439	2306	3137	4779	3720	2546	1823	4445	3587	3164	4558	1774	4582	3509	2528	4984	3333	4220	1701	3203	809	5470	5995
HIBCH	963	503	452	222	399	509	666	302	432	339	267	612	471	379	404	345	342	273	767	452	594	799	639	430	400	524	438	1198	599	364	499	363	567	529	741	538	468	744	694	354	787	382	490	471	676	299	277	498	529
ZNF703	1036	744	874	1667	773	131	101	2614	1109	1154	2409	1073	388	648	1490	405	494	310	80	1969	32	101	313	768	209	4583	25	763	302	1785	572	1752	1868	1307	103	1126	387	907	1174	354	1287	1260	764	379	1184	182	2671	516	528
ITGAL	1379	417	760	658	865	86	336	347	1016	586	177	484	504	153	620	230	611	144	961	267	176	47	1120	196	97	119	513	373	543	550	1168	718	312	1104	49	452	1192	209	301	1014	670	369	206	435	267	315	1082	557	632
ITGAM	301	256	951	113	433	101	191	452	454	594	171	735	579	149	280	444	394	397	507	336	649	95	1394	159	203	81	237	6366	242	398	1727	391	72	69	136	236	179	149	450	276	678	306	200	326	163	312	166	406	624
HLF	79	163	17	128	7	64	45	10	69	69	27	25	11	39	300	20	51	545	29	19	12	225	34	151	47	235	178	166	43	377	31	86	41	69	26	103	49	22	14	8	180	86	466	495	55	27	88	208	111
NOV	83	48	189	69	60	89	154	41	75	28	94	200	70	33	101	54	80	213	293	22	77	111	378	194	41	82	19	58	100	157	85	40	74	209	143	28	234	203	84	72	137	107	1166	688	6	23	18	498	308
FAM134C	2947	2067	2032	3159	2687	1809	1762	1892	1882	3026	1674	1830	1950	3200	2991	2298	1233	3361	1126	5100	1390	3582	2975	1758	1693	2815	1224	2946	2975	3006	1628	4156	3395	2975	1958	2379	1905	1491	1319	2669	2579	2434	3021	1501	2450	2439	2337	2295	2322
FAM134B	91	1537	496	2203	12321	1278	128	162	402	645	1384	550	1398	2018	247	1239	181	322	116	1098	48	100	396	1646	553	818	89	1235	2031	378	1181	6416	1761	1633	122	971	1291	326	164	2203	153	269	1633	658	2920	986	1484	337	683
FAM134A	3516	2325	2693	2098	4059	1333	2769	2521	2524	2758	3206	3209	2527	2947	3745	2130	2285	3433	2776	4262	2293	3580	3794	3464	2216	2531	1535	2770	4696	3504	2680	4400	4560	2856	2586	3240	2201	1804	1971	3274	4042	3107	4593	2568	2942	3064	4586	3452	3186
SERPING1	14722	5309	9676	3737	3338	5335	4108	4280	2981	6168	4035	10329	3665	2132	6448	1430	9021	13420	8075	1813	1582	3418	14308	5973	2152	2910	5676	2649	2819	14215	6211	2463	1719	4486	3643	1568	4472	10495	7695	2232	2296	7989	7518	11254	2517	2944	1484	14135	9853
TRERF1	814	831	815	601	467	105	286	949	289	478	83	783	1190	392	780	422	150	494	167	693	158	141	752	882	231	535	122	473	178	200	581	407	251	91	516	88	674	471	428	1488	881	758	666	565	196	2425	590	453	1150
LOC653501	183	13	213	154	188	155	77	113	119	134	113	175	155	277	216	324	78	230	118	126	49	170	73	160	273	226	244	138	195	183	204	50	48	147	127	300	203	194	60	148	332	125	313	158	52	199	174	155	202
LRPAP1	1665	1901	2687	1016	2815	3698	1527	1461	2655	1829	2889	854	2516	1908	1954	986	2415	2947	1714	2166	939	1641	1804	1546	986	1973	1022	2076	2819	2908	2251	2516	3425	2909	2643	1464	719	1254	2047	2506	1440	2441	3747	1556	1961	2036	1786	1733	1784
SMAD6	59	61	83	61	30	65	183	99	69	56	68	81	69	56	50	85	113	74	20	41	21	51	59	172	39	294	574	18	45	88	61	57	24	44	38	49	57	129	115	46	73	80	72	144	50	171	38	75	82
SMAD7	608	871	816	454	1062	374	298	427	651	786	667	773	681	1997	703	475	533	925	1307	339	998	357	1216	445	1346	601	517	247	413	1166	777	851	705	526	528	789	479	421	895	949	884	664	516	978	663	624	998	735	1070
GOLPH3L	1491	1094	2064	1075	3315	1727	993	679	1593	1702	2675	1951	1074	1384	1801	3741	679	1070	1265	1467	1317	723	859	1910	706	780	1019	3949	1504	960	2081	1200	909	2009	822	969	2061	2177	557	1554	2633	1177	1647	1284	1541	2422	1661	879	1918
SMAD1	482	612	894	774	655	869	628	514	606	491	750	915	693	816	830	735	1209	1128	943	2179	729	489	513	950	724	767	387	601	655	866	734	482	429	1114	757	1257	1597	420	603	603	1020	1235	763	1433	667	737	761	5535	908
AFTPH	1338	3440	2038	2680	3136	1142	1636	1012	2337	2075	1937	2110	1908	1827	1913	2304	1169	1766	1180	2581	2215	2505	1700	2023	2122	3381	2297	2274	2178	1285	2395	2122	3412	3004	1624	2855	2525	771	2136	3894	2651	1602	2012	1775	2725	2127	2740	1478	2010
SMAD3	623	1360	2459	2027	1635	546	844	1181	630	1351	805	666	3012	2127	1280	782	909	740	496	1729	404	412	975	1417	525	6371	719	796	625	1524	1521	992	1971	826	621	2377	1409	1026	822	2503	1134	898	1868	1299	665	2456	1872	1148	1140
MUS81	536	360	398	532	655	347	445	348	469	314	468	390	691	440	433	435	445	368	681	401	423	682	413	427	430	417	515	292	424	514	399	499	554	272	776	564	358	501	712	392	553	440	462	521	546	348	294	430	363
AMMECR1L	525	1274	691	912	517	638	732	677	868	980	812	946	687	779	1008	689	671	894	875	1031	1341	601	728	727	834	1107	527	716	641	819	599	945	1051	732	769	1041	965	549	829	785	956	850	592	877	1063	628	962	848	958
IGF2R	1109	5269	4311	5242	2456	6913	2460	3764	5672	5452	1860	3357	3154	3046	3612	3445	3003	4009	4656	3309	4003	650	4102	2400	5189	2960	1589	3218	2343	3269	4832	2782	1855	2702	4300	1679	4050	2527	2938	3155	3216	2862	2791	2398	3856	4629	2151	4011	2914
ZC3H10	326	166	197	162	290	173	137	265	315	197	136	165	210	239	252	309	153	244	161	303	164	182	253	74	192	149	110	178	196	185	172	137	158	213	105	218	122	309	121	386	355	259	158	206	251	433	139	179	219
CKS1B	1168	1255	551	852	790	2382	925	794	971	698	562	492	373	1124	365	768	959	333	2698	860	2945	2183	613	777	1541	158	1375	552	401	387	629	949	1335	856	1571	1140	831	1772	3168	284	1097	800	649	692	1767	483	534	349	482
SLC36A1	159	260	353	532	129	140	184	418	386	765	382	998	506	233	526	322	528	640	307	358	468	130	600	195	338	289	159	366	102	600	400	447	185	325	194	270	404	280	608	115	195	543	270	348	204	498	127	664	409
ST13	2538	3399	4109	3368	8921	3292	4118	9101	5824	4151	4300	5344	3236	6457	3883	5549	3833	5168	3996	8267	3102	4053	3832	14005	3251	7625	7768	3083	5985	4925	4569	6301	6489	5235	5659	6188	2978	5828	5390	5918	2927	3766	4775	3894	6720	4956	8905	4520	3377
ZC3H15	1455	1576	1405	986	1480	1318	2403	1782	1671	1512	1618	1421	1410	1473	1345	1379	1356	1238	2224	1554	2947	2049	1802	1625	1104	1980	1469	1596	1313	1173	1369	1447	1636	1817	2934	2415	1928	2038	2036	1273	1471	1429	1552	1425	2405	1553	1487	1244	1368
C14orf118	259	185	205	250	102	121	114	170	104	233	166	213	129	118	249	203	90	237	146	307	259	126	167	132	139	310	125	191	133	151	204	104	80	173	150	121	407	75	173	182	187	152	243	226	114	295	165	198	314
HERC2P2	600	207	189	652	633	293	774	472	124	239	362	192	250	185	845	357	179	351	555	180	1435	434	379	296	107	288	587	337	149	462	508	359	245	380	1149	782	805	239	764	1232	1090	292	424	857	96	279	1303	589	488
RNF111	347	629	862	963	484	721	442	435	624	941	778	764	996	669	945	891	449	882	365	1168	563	150	588	647	552	1011	463	408	652	630	825	918	849	863	366	817	1636	369	611	783	795	866	690	843	793	673	1234	784	1015
TCEA2	1075	157	263	164	278	209	271	430	95	325	215	193	359	257	319	368	256	285	190	199	160	242	363	344	378	1084	259	439	543	478	283	407	236	144	371	209	205	807	431	365	298	318	438	337	271	272	429	385	379
TCEA3	939	1519	1840	1259	3604	417	336	549	539	772	2308	322	1591	1447	1919	2226	1132	666	465	774	272	1245	586	3300	1042	799	1308	580	1889	1373	1606	1384	2495	1509	200	1445	1253	1594	657	1133	1398	1226	2681	1036	2927	870	1976	1254	704
TCEA1	1376	1196	1020	1472	1716	2120	1765	1805	1831	1114	1229	1390	1120	2084	2367	1985	2590	1224	2321	3405	1209	1488	2631	1869	2490	2552	1533	1666	1473	1212	1409	2109	4048	10368	2728	1174	1421	1752	2342	2049	1607	1405	1502	1571	1991	2989	1752	1218	1544
MGC57346	197	149	118	331	295	316	78	73	218	375	92	175	156	221	193	185	103	118	159	234	285	477	203	192	198	248	141	305	179	100	95	177	134	94	168	168	273	71	142	123	297	155	185	134	181	160	100	126	191
COX4I1	3982	3059	2023	2752	2282	7974	8221	4222	2675	2777	4608	1789	2443	5256	1741	1604	3569	2237	3998	2812	2303	4480	5531	3390	4069	2912	10122	5906	5286	3890	2176	5139	3347	2138	6894	1729	2165	5242	5695	2223	1738	4147	3057	3138	2570	2138	2365	4797	2164
BFAR	2416	2107	1455	1730	1942	1992	1311	1987	1548	1123	1339	1555	1658	1702	1378	1625	1685	1633	1115	2467	1022	1933	1834	1321	980	1278	1163	1620	1314	1405	1153	1365	1348	1708	1668	2841	1370	1310	1276	1960	1997	1529	1260	1410	1440	1601	1987	1534	1311
ZC3H18	702	357	606	1198	625	910	615	931	745	681	868	400	613	867	429	465	618	658	714	398	643	735	679	656	1024	1090	1774	1017	611	860	482	1158	668	535	1165	923	753	523	650	539	467	745	951	469	597	632	691	1008	545
SIPA1	252	412	760	401	1264	382	717	643	568	574	763	604	836	432	603	502	1044	655	1005	281	679	421	805	547	382	359	586	440	541	1158	660	852	934	471	353	636	317	559	767	429	462	904	742	760	557	186	539	821	733
EDA	13	96	45	54	14	37	197	12	26	106	32	69	9	105	110	26	57	83	37	21	16	29	85	41	12	256	6	87	73	101	42	57	43	42	40	52	36	24	34	28	25	64	65	94	28	18	68	71	58
CADPS2	934	299	1059	1781	107	762	766	869	1437	384	1733	2253	1377	195	1172	2654	817	1694	324	374	257	1149	606	1665	30	403	100	1546	2939	838	1045	360	1054	1149	298	270	393	2013	523	880	293	864	1104	1453	421	691	482	746	1948
CCDC115	1749	1040	1009	517	794	618	1509	510	817	774	881	979	1029	1244	985	898	980	779	986	726	833	711	922	1481	1031	1132	965	839	1399	1043	1084	1268	1226	1280	912	1112	721	981	1225	893	1285	1409	749	1129	755	563	1395	1047	913
CCDC112	195	232	272	295	261	179	256	253	111	272	327	289	265	251	242	393	233	149	314	139	324	192	376	201	335	248	300	318	224	156	212	413	272	293	231	333	443	323	587	234	242	233	306	227	245	245	195	253	227
CCDC113	139	210	162	260	481	383	643	335	409	512	213	276	1184	218	334	443	131	224	43	230	75	53	439	246	762	477	161	692	569	233	145	944	47	217	200	341	691	219	83	247	336	248	468	221	381	291	75	461	310
CCDC110	120	16	43	63	186	5	22	68	27	47	65	75	34	96	115	43	55	56	24	33	2	56	58	8	101	42	24	143	91	75	35	127	66	113	38	124	79	25	17	36	89	30	145	52	51	61	60	44	58
CCDC111	141	103	203	292	282	177	128	117	93	139	146	214	221	247	322	207	201	206	173	167	178	192	187	222	213	166	67	114	190	179	231	312	240	240	136	496	176	117	79	392	328	167	259	236	254	321	273	141	203
LEO1	525	1304	1249	972	915	674	434	1056	639	1236	995	346	1559	6528	865	1368	920	678	489	968	481	259	906	1355	411	1656	380	531	986	830	975	836	1083	632	484	1019	2269	960	734	834	913	975	1045	674	1343	1694	1508	676	770
ATP1A1	13851	12003	10542	7680	6853	26532	11490	14830	7003	18001	9559	15621	11332	8137	18479	14355	6983	18274	22481	10737	14753	25683	13976	13728	17783	10150	24244	8699	15824	13830	11256	23203	9993	11810	14981	10825	7616	18969	4864	9314	8477	8421	9016	13336	6651	16767	14342	18570	16839
KGFLP2	57	59	49	33	40	129	42	37	124	93	63	180	196	189	82	190	20	153	71	70	35	76	61	147	20	72	119	157	192	130	32	124	19	57	79	30	121	62	36	133	193	99	86	96	23	73	69	127	95
MGRN1	2181	2778	1519	1945	2237	925	1259	1741	3184	1643	2661	1321	2557	1358	2349	1604	2090	2384	1089	1839	1685	724	1523	1427	1647	1575	1056	1872	1454	2133	1745	1778	2109	1674	1933	2739	1377	1770	3471	2020	2769	1930	2037	1593	1776	1765	2546	1508	1569
TCP1	1947	6730	2703	4278	4868	7923	4390	4537	5836	3960	2109	2865	4347	7634	3058	3977	4091	2232	8023	4646	8003	3416	4881	3794	6617	5382	7705	4341	3579	2741	2938	3251	4272	2821	11347	6737	3753	5479	11412	3362	3047	4097	2459	2539	7528	5108	2232	2261	1910
CRTAP	3489	1900	4639	3649	3092	1837	3362	2969	2043	4167	2677	4909	3404	3588	3114	3396	5494	5269	2927	4556	1262	1702	5754	6463	2221	2875	1962	3689	2583	6063	3476	2905	2995	3074	1978	2972	3984	4395	3115	3546	2705	5488	4927	4929	1785	2880	3028	5051	5145
CBLC	893	414	232	159	75	139	1049	172	1	441	573	245	207	208	442	307	272	228	621	373	1158	414	171	432	589	459	557	310	361	289	263	602	606	649	183	321	296	403	0	382	346	216	331	250	1074	72	306	244	304
SPHK1	249	221	449	350	108	1620	612	677	217	435	449	516	372	127	171	239	458	633	488	234	1827	507	759	133	314	241	790	107	109	1078	293	187	115	304	2988	160	211	294	875	157	115	827	193	499	188	293	48	640	336
DPT	441	241	916	156	344	157	331	545	674	352	705	1714	73	129	851	426	1675	1525	572	143	154	78	6169	2781	278	284	77	34	161	2005	1761	385	86	287	229	97	293	405	950	85	554	1604	3437	1805	123	472	143	1562	2409
CUEDC1	272	797	771	440	802	219	922	1476	483	798	724	324	1023	149	708	483	346	575	87	489	37	292	296	218	528	171	216	244	396	987	503	721	544	1729	79	842	397	356	266	500	566	459	630	387	707	796	1242	811	435
CUEDC2	1173	677	813	895	1042	948	1145	1909	881	558	761	375	546	613	622	647	866	840	947	1167	661	1085	1030	650	834	573	824	982	1213	1099	646	654	567	558	727	584	514	1181	881	1008	745	870	1339	668	881	1155	732	897	696
CBLB	309	423	674	360	388	986	392	564	613	521	363	583	354	445	449	766	452	351	709	328	732	182	499	376	552	473	261	376	324	417	530	308	396	417	501	299	539	351	647	595	447	504	448	545	416	236	521	525	438
CPEB4	318	569	717	944	2438	217	661	850	570	2932	869	2180	2417	1630	4143	1275	477	476	390	1907	250	107	927	1256	468	977	530	1264	574	904	1240	1488	2062	2129	744	1874	1057	360	646	3579	1150	717	940	959	347	993	1602	857	2027
ZNF45	220	216	454	361	298	244	193	327	357	386	195	435	412	204	494	373	204	345	245	377	432	437	277	281	132	250	182	247	290	258	391	276	230	466	163	237	343	195	190	397	421	381	480	395	343	343	334	422	604
CPEB3	137	188	261	290	123	151	148	82	141	129	157	151	100	116	240	283	106	138	73	161	36	33	93	211	184	197	122	205	199	157	174	146	121	211	123	169	269	89	112	123	187	179	250	238	130	219	231	108	203
CPEB2	275	780	771	885	1205	183	267	190	703	699	1321	1526	841	1301	1437	883	498	1785	150	769	158	55	363	1056	346	1380	108	909	924	1310	896	480	422	1373	586	1932	994	316	900	983	1256	848	746	1595	255	1327	1314	447	1789
OSGEP	792	243	392	171	591	372	532	710	233	344	341	344	366	751	311	353	424	280	363	286	209	803	400	372	298	360	579	352	474	359	378	227	262	207	499	235	502	610	454	245	496	459	393	461	362	533	115	458	344
ABAT	12431	1320	2823	1542	183	290	95	550	2877	2213	1168	291	4209	698	1542	1742	681	961	104	1238	29	54	531	229	59	1929	48	1181	1201	610	3210	700	225	104	437	1728	3639	398	1485	5541	2128	1974	1604	1920	1275	1415	711	238	1070
LOC100129637	163	101	100	141	43	260	190	75	297	87	121	107	83	104	94	106	68	59	227	39	110	196	178	80	221	372	312	291	67	141	92	197	41	42	366	47	149	78	264	58	87	139	151	133	78	129	140	118	116
ZNF780A	299	269	381	245	255	259	361	200	512	511	250	485	295	333	480	462	157	343	189	682	155	129	265	136	66	338	150	285	314	303	398	508	271	422	199	471	482	232	231	387	411	320	419	384	526	356	309	290	475
ZNF780B	212	151	317	195	208	317	263	207	330	368	146	454	305	262	454	424	125	206	189	321	286	233	161	120	145	488	247	336	283	243	433	333	117	410	314	391	472	151	243	542	365	224	315	401	209	340	138	242	552
TLN2	623	722	1527	866	229	803	595	836	373	748	458	888	691	310	739	566	1022	1779	571	956	577	200	825	1602	207	2639	282	62	282	1352	1866	381	1662	384	467	131	1460	346	489	443	1394	1020	990	851	311	375	528	986	1411
FRG1	728	432	707	758	1097	485	621	399	380	280	467	518	542	765	610	389	823	473	669	445	533	1174	821	750	707	648	371	696	613	663	612	434	717	539	583	762	513	557	407	712	610	738	759	663	520	857	694	502	555
ZNF41	313	301	449	317	262	371	174	357	346	452	182	477	373	410	378	388	258	290	232	318	382	171	217	308	150	312	188	372	183	203	339	350	240	365	416	359	516	204	307	314	404	307	383	378	284	392	454	347	478
IFT80	522	253	497	674	813	624	579	258	705	593	256	668	489	398	531	649	253	537	510	308	545	221	472	407	620	536	718	625	322	448	581	463	511	675	457	1067	441	285	759	682	773	487	476	623	382	366	488	513	578
FBRS	3029	1728	1235	1482	2572	1438	1681	2013	2117	1362	2097	1030	2336	1527	1537	1103	2789	1262	1147	1445	1930	833	1419	1575	1794	1664	1516	1758	1252	1974	1377	4188	1435	1962	1698	2395	996	1839	1650	2560	1845	1441	1758	1185	1388	1624	3272	1409	1364
ZNF414	163	242	181	192	198	179	141	176	216	126	162	93	179	154	139	161	102	153	180	117	127	355	65	135	606	161	277	190	170	205	162	94	101	75	139	96	91	320	71	160	185	160	212	145	140	113	109	136	160
IFT88	431	124	345	251	291	115	383	133	655	432	417	298	659	657	508	834	365	202	373	229	246	185	237	170	233	395	165	394	406	255	383	381	249	185	281	618	313	408	256	519	545	424	267	328	456	309	307	289	456
IL10RA	279	385	1201	302	755	170	386	391	612	653	214	613	596	176	614	132	442	199	955	230	208	90	1604	285	189	115	568	46	437	523	1110	407	127	195	173	303	314	164	596	264	242	293	225	578	240	210	488	623	780
SP1	2932	3142	4112	3217	2980	2937	3562	2460	2449	3146	4020	3226	3445	3095	4385	3845	2690	3787	2011	2757	2837	1753	2607	3255	2686	3455	2228	2705	2291	2779	3926	2343	2857	3611	1746	3083	6106	2928	2072	3839	3706	4663	4134	4716	3467	3819	3401	3594	4153
SLC27A4	831	1500	684	1049	1015	732	798	1513	1668	1796	1156	910	729	1371	874	639	970	1303	588	2025	591	1600	1086	673	515	544	410	566	1268	1303	649	1889	3297	688	488	1680	498	775	533	1063	557	1186	1079	590	2969	1257	1722	878	682
SP2	451	474	796	874	543	449	405	368	743	1012	909	623	653	645	949	689	468	683	487	485	726	721	524	572	894	857	354	542	517	661	584	947	675	593	460	579	698	294	355	742	720	664	619	672	699	795	479	685	763
OLA1	2004	2381	2863	1335	1488	1662	2808	1910	933	1240	2404	1673	1643	2116	1304	1856	2377	1323	3804	3421	4182	3704	1876	5825	1175	2964	2285	1930	2293	1822	1914	2177	3274	1602	3981	1635	2409	6717	2452	1838	2008	1597	1727	2202	2775	1910	1119	1934	2134
MCM10	71	454	150	421	433	562	195	388	206	114	337	109	80	291	32	130	157	50	1599	93	1982	855	199	76	1001	49	500	67	51	22	96	93	294	235	703	403	361	159	136	83	140	132	158	92	449	242	95	73	21
PDIA5	596	377	508	338	390	1071	838	756	1113	350	856	361	380	312	239	298	562	784	747	236	893	868	665	418	364	411	1141	1024	1117	524	352	394	484	550	826	303	379	702	425	231	224	545	551	582	751	303	120	769	370
SP4	71	255	222	257	141	229	134	190	214	272	147	453	130	246	516	431	85	155	160	198	245	32	125	203	424	183	134	81	147	194	321	351	68	146	194	245	164	48	306	164	257	156	205	356	209	137	509	161	316
TMEM38B	12	69	53	603	152	164	37	48	30	172	102	260	78	165	83	404	169	45	98	213	32	197	86	106	149	105	119	75	216	62	46	146	158	151	87	188	460	82	131	218	42	175	30	230	117	120	62	82	323
THUMPD3	1412	1375	896	1242	833	894	960	1984	1166	1553	1067	1114	1137	1182	977	1601	663	1066	652	1653	2580	918	1206	838	1055	1105	2252	1295	973	921	1107	1240	639	1199	1035	1703	1624	949	1058	1112	1226	987	1284	993	1712	1490	1517	680	1036
ATG4C	164	176	232	196	257	206	200	135	151	131	135	300	149	190	260	172	152	226	242	290	253	234	280	174	204	150	221	130	147	248	237	177	158	208	141	257	133	141	374	198	189	203	200	251	188	118	143	226	233
ATG4B	816	636	570	558	697	596	1381	1066	837	595	1050	518	860	592	589	529	707	451	1248	520	1255	1315	835	519	933	1199	748	756	1172	816	655	816	1474	654	1035	772	506	607	1051	741	913	927	1159	772	866	637	1114	1008	584
ATG4A	340	663	392	175	460	531	403	293	299	445	251	367	369	284	271	349	345	365	305	388	278	260	363	335	143	449	213	440	389	280	370	309	281	390	223	588	349	339	306	366	363	314	100	332	325	482	391	358	303
THUMPD2	230	175	174	275	153	278	277	246	127	149	116	179	184	206	178	210	114	172	269	106	292	437	286	227	387	137	288	215	90	148	152	160	149	226	317	211	226	270	277	189	308	148	185	263	214	165	94	219	213
ATG4D	348	603	225	412	415	765	441	253	446	373	809	172	523	211	381	281	167	187	657	400	296	1585	539	294	1626	428	967	298	553	425	206	384	428	208	344	299	303	370	260	381	263	371	366	297	381	290	319	253	314
MPHOSPH8	629	573	1128	884	746	572	585	462	1308	1073	760	898	1311	1032	1302	1492	734	945	947	398	206	364	885	1085	569	1078	549	821	822	1056	1335	624	588	423	535	732	990	587	678	1531	1349	1322	1527	1096	1232	943	820	908	1178
CFH	1337	1274	2404	689	674	648	1802	887	751	1694	989	2520	1257	461	1783	640	1665	2114	1077	680	370	387	3019	1807	438	730	524	191	623	1926	1159	550	496	1883	1427	660	1457	1582	2194	356	888	1760	1989	3314	557	910	583	1864	2943
CFI	948	299	305	148	161	580	1283	148	255	157	193	453	215	137	288	66	545	434	220	190	70	88	270	448	68	252	153	104	233	417	119	133	129	444	367	94	317	340	238	78	166	328	282	1290	63	150	92	949	289
PNP	569	1082	804	1453	1394	1079	2290	2418	1593	1121	714	749	890	1273	607	827	1319	487	1589	1297	1381	3264	1809	643	795	502	2085	759	604	704	343	1029	613	569	2227	1125	1603	617	1114	843	383	999	279	852	1250	711	318	807	352
ANKFY1	1974	1847	2801	2904	2009	2076	1300	1561	1241	2225	1563	2282	1741	1614	1690	2185	1266	2277	1180	1095	1349	660	1439	1141	1714	1207	905	2176	1464	2088	2650	1255	1188	1636	1370	983	3010	1026	1168	1987	2074	1948	1532	1825	1833	1526	1439	1738	2456
CFB	28964	3324	34320	65218	21636	3521	2405	301	16164	21387	555	2893	58912	1112	2118	17499	676	1644	5888	14780	1345	62	8746	17564	628	172	1061	7203	15486	2961	20237	708	5151	7985	220	427	23885	25303	255	5383	10593	36029	8069	6089	529	72635	2368	3493	6690
MLLT4	625	7277	3972	3479	24582	3294	4040	1877	3007	2734	1675	884	2290	5551	6554	3595	2144	1258	2881	1827	3469	680	1476	1663	5991	4115	3049	2711	1733	1756	3145	2224	3414	2538	5687	2188	1796	1035	1495	7665	1183	1295	953	2211	4492	4421	5390	1215	2438
CREBBP	2958	3769	3097	3591	2983	2222	1641	1987	3732	2899	2105	2915	3138	2768	3975	2855	3286	3482	1436	2753	4252	920	2083	2834	3228	2624	1068	2520	1469	2750	2946	1978	2714	3837	2105	2612	2894	1671	3599	5504	4602	2520	3436	3111	2191	4363	3466	2826	3392
PNN	2600	1370	1561	2560	2070	1881	1874	1719	1266	1606	1573	1107	1791	2510	1844	2104	1486	1207	1834	1003	2026	1445	1646	2062	1293	2807	2646	1810	1159	1529	1779	1294	2864	1249	2675	2100	2928	1416	2453	2054	2025	1827	2328	2029	1644	2359	1853	1425	1941
ATP6V0E1	2765	5255	2541	2921	9948	1256	5425	3644	2388	3412	4344	3568	5944	4621	3630	2617	3768	2408	2545	5778	2113	4046	5395	3213	1837	2398	2990	4115	3364	4770	3140	4390	4680	3576	1811	3808	2696	5899	3014	3828	2582	4174	2447	3141	2408	3687	2202	4229	2898
ATP6V0E2	2346	1019	442	1270	1200	1679	937	2610	2775	1155	1822	1223	1161	482	1683	984	4582	2313	1876	1949	1081	1981	829	561	841	1728	913	3521	2172	1693	423	2616	833	1791	2145	1922	632	2334	782	747	1867	846	1226	774	1130	782	1552	3844	1242
RNF128	951	7	531	37	7	28	12	473	6	52	18	141	22	92	44	101	287	184	36	29	53	91	63	3150	18	86	18	41	65	138	79	50	40	47	28	165	13	21	93	1049	248	102	17	100	54	63	38	61	961
AAAS	1078	498	664	449	535	698	774	919	743	443	675	393	934	799	717	841	490	524	626	782	530	676	657	700	721	669	629	789	681	690	759	464	695	512	411	523	732	970	540	908	972	1057	743	588	957	814	524	650	601
ZNF394	528	352	235	323	189	453	588	199	422	322	521	300	430	571	438	358	295	272	475	354	399	662	373	363	485	637	678	462	347	383	223	474	340	302	580	455	333	457	428	280	477	395	496	454	285	209	419	345	359
SIDT1	384	1847	874	731	45	55	444	631	1123	718	674	1553	1323	318	523	446	454	517	87	892	17	4	596	2045	16	1232	20	500	1276	213	2148	455	1427	724	46	382	1016	633	431	869	840	780	910	594	32	1921	909	1303	1245
SIDT2	1722	785	1086	814	550	546	676	638	2248	1112	2671	996	993	559	1022	3362	1578	1087	1062	724	711	246	1057	924	797	3236	428	1183	1638	1490	1190	1952	1459	800	625	624	1711	727	739	1109	1771	1860	1139	1790	2088	705	941	1182	1143
TAF8	571	340	517	511	439	426	371	445	548	433	341	538	376	553	577	429	369	375	662	234	488	531	392	315	386	503	524	345	364	405	263	379	374	323	454	361	627	318	316	502	564	595	351	461	387	649	391	473	488
SIX4	518	272	409	746	127	191	600	731	297	3126	977	589	547	467	309	269	350	219	289	752	843	334	134	546	310	457	337	1185	176	220	273	569	1021	392	302	426	342	349	335	342	732	416	646	354	381	1462	2606	267	568
LOC283070	86	264	286	221	233	494	368	92	99	191	165	275	124	365	160	68	247	238	945	70	38	1265	584	233	2762	772	929	870	69	287	239	198	186	297	66	582	126	92	162	188	164	247	202	309	39	293	432	401	279
MR1	294	305	764	296	200	298	142	178	176	403	284	276	394	189	286	445	146	439	251	198	283	39	272	410	74	70	95	630	91	159	384	207	110	257	142	79	536	269	133	206	469	168	207	261	72	360	119	513	299
WASH3P	407	163	213	187	240	218	359	177	302	208	253	104	252	393	191	214	194	176	215	98	229	360	212	182	526	297	327	274	241	248	226	306	250	207	214	193	208	282	441	458	240	276	385	267	153	217	401	187	132
CNPY4	595	156	309	323	198	352	439	346	491	342	333	367	277	251	274	342	415	533	305	209	327	533	491	218	515	254	371	138	416	537	276	455	244	265	395	362	337	679	521	256	377	643	366	387	114	198	452	599	402
CNPY3	2954	1486	1357	1009	2355	1639	2882	1530	1791	954	1103	780	1154	1534	1703	863	1312	1594	3072	1135	1587	4976	1605	1472	1429	699	1580	832	1577	1425	910	1312	1330	832	1896	1626	1201	2026	1260	1302	1210	1501	2784	1132	1942	1396	917	1776	1104
CNPY2	2235	1306	1102	789	1394	2717	4044	1246	1172	903	1760	561	2044	2203	785	1597	1495	1006	1597	1227	1872	5461	1262	1465	1253	925	1328	1694	2064	1244	1139	787	1270	1083	2428	1616	1129	2253	1213	1234	1012	1946	2220	1198	1909	1499	925	1247	874
SYNJ1	232	252	453	749	517	273	199	228	356	532	327	504	486	184	405	413	210	341	211	324	262	152	261	269	218	308	433	262	511	255	474	448	216	348	232	249	727	193	250	315	281	267	202	457	402	300	495	356	434
HMG20A	625	764	837	773	473	965	629	538	626	895	679	900	1047	1451	875	919	734	955	639	726	869	805	832	725	617	4415	766	526	646	907	708	910	830	713	482	596	1518	889	640	1046	846	1088	885	1070	716	885	1223	1071	1239
HMG20B	2595	3464	1899	1581	2108	1206	2194	3486	1870	1057	2105	946	1537	2085	709	1667	1647	1701	974	1829	1691	2408	979	1962	1675	1848	2549	1455	1906	2760	1371	1781	1371	1040	3442	1589	1522	2680	2177	1532	2024	2177	2857	1329	4162	1357	3137	1808	1594
PHOSPHO2	89	65	71	180	114	29	61	75	74	100	146	82	184	102	76	179	43	83	54	77	69	78	61	114	20	61	30	95	125	34	124	77	58	119	38	123	123	50	43	148	151	71	145	103	88	144	106	80	162
AAGAB	1284	2483	1727	1855	1682	1318	1466	1946	1270	2231	1555	1232	2642	4244	1309	1867	1533	1354	905	3324	1237	579	1931	1403	728	10598	935	1089	1809	1897	2029	1995	2554	2220	725	2417	3034	1471	1410	2925	1646	1679	1661	1339	1824	2246	3822	1207	1473
C4orf19	274	10	107	17	2	121	598	78	70	88	67	93	1466	348	56	11	113	8	161	12	4	244	94	29	84	402	44	226	7	46	61	9	11	140	318	183	51	23	32	1164	10	76	99	48	1	271	19	12	42
SLC7A6OS	212	157	154	176	153	155	141	179	693	157	209	114	260	135	94	116	144	122	135	115	118	116	195	130	206	198	216	258	143	128	135	171	117	125	180	137	167	83	181	116	126	176	146	136	93	117	151	165	127
C3orf75	731	443	334	303	637	312	529	748	374	472	264	268	400	490	321	365	452	267	301	661	240	564	579	295	409	243	319	421	506	593	260	502	330	318	364	583	356	521	410	641	414	496	297	347	406	519	483	372	334
C4orf10	388	218	300	170	338	216	242	227	370	266	451	231	284	262	306	177	536	310	153	391	167	82	149	328	428	419	73	197	289	246	255	253	238	281	146	396	156	282	163	290	367	238	366	305	224	561	477	221	362
C3orf70	690	137	30	146	21	38	51	76	40	274	27	147	11	92	80	49	61	107	21	229	19	48	44	71	271	258	12	60	32	280	58	26	55	555	80	516	285	141	333	97	52	122	361	160	47	26	16	100	96
ZNF285	117	4	70	106	14	101	57	10	157	11	17	165	8	144	129	108	61	33	148	64	347	117	70	25	150	312	71	97	77	45	37	139	12	44	141	20	94	161	67	94	175	65	118	67	33	36	55	30	155
ZFP82	135	125	105	117	148	134	107	71	65	172	91	211	130	161	179	118	62	94	215	144	106	200	82	70	514	219	251	81	180	129	103	138	114	117	146	130	180	144	50	125	186	162	129	157	26	134	35	138	200
CHFR	530	617	451	367	347	331	887	671	689	648	497	365	396	458	300	444	399	424	618	270	692	400	497	261	469	666	460	492	283	364	462	543	451	330	632	384	523	329	584	322	447	529	326	424	509	343	390	444	423
EFHA1	1994	558	812	519	463	525	883	594	1345	777	709	910	1066	1496	785	1830	434	790	1282	600	754	621	821	1072	497	1315	716	938	1088	845	1173	1411	557	456	825	937	769	1030	938	1325	1369	1114	665	1273	1260	690	376	713	1145
ZNF222	39	15	108	90	65	56	55	15	76	57	35	102	85	72	108	79	30	44	70	84	171	129	67	181	42	124	44	37	82	47	99	36	83	66	55	52	123	61	55	55	71	80	83	95	56	57	58	88	87
RFX7	297	596	931	621	499	734	475	360	791	896	429	560	1190	1073	742	1137	342	758	388	577	510	321	394	832	521	381	217	316	429	478	1178	492	408	537	568	404	1753	362	420	868	769	653	624	972	491	1034	698	766	852
GPR77	55	210	380	142	82	11	36	134	79	81	94	41	431	104	123	232	109	68	7	48	7	1	48	79	7	125	5	164	187	23	203	188	251	115	6	107	644	26	29	314	216	140	191	152	36	57	210	31	47
RFX3	54	40	228	48	64	139	178	66	37	83	36	89	42	97	139	118	74	58	93	68	78	70	32	143	208	41	63	280	48	50	96	61	73	90	121	49	56	23	33	67	90	32	52	95	20	108	84	24	155
VPS37D	179	103	51	66	31	74	133	92	71	51	276	44	101	136	44	96	143	43	11	158	8	323	53	43	133	94	7	54	97	87	69	105	75	29	70	63	51	50	277	73	85	63	68	52	122	39	74	52	67
APC	319	663	1335	1293	578	961	587	733	474	1779	731	1665	1274	762	1570	1274	669	1244	368	705	879	230	918	798	726	1172	339	1089	586	675	1396	1213	871	1504	456	967	1442	522	823	1377	1085	979	1402	1091	863	1195	756	1542	1372
TMEM179B	2205	1089	860	760	590	631	1342	923	1520	660	1919	955	1557	1010	1087	1197	1590	952	1652	1637	1421	2045	2054	1801	901	1124	1027	1259	2095	1349	1086	1574	1972	952	1258	1396	972	2470	1118	1185	956	1264	1169	1082	1269	1223	544	1078	739
ABCE1	1427	1733	1525	2073	1704	3650	1501	1459	1271	1276	1220	2072	1332	2545	2124	1095	1727	1385	1765	1485	3579	2709	1636	1989	2147	1972	2116	1760	1342	1316	1608	1634	1487	1942	2476	5312	1098	961	1242	1234	1751	1146	1409	1574	3443	1787	1372	3509	1526
UQCRC2	4380	4069	2921	4067	3564	8313	3536	4119	3191	2694	1625	2627	4020	3032	3468	5182	4554	2378	2822	4324	4308	1239	4273	5233	4264	3817	4328	4225	4223	3255	3129	3098	2608	3983	2492	4951	4025	2559	3135	5413	3797	2560	2948	3079	3807	3617	3309	2984	2882
XPNPEP1	776	905	926	889	759	1656	1819	340	839	801	1006	870	371	615	939	820	1143	1020	1135	710	1161	1602	862	811	960	930	1445	1007	949	1080	1137	713	579	839	698	565	1002	1111	1285	550	836	1018	826	1087	1061	918	740	1081	821
ZNHIT3	794	512	464	944	786	592	607	305	481	740	427	394	683	886	682	653	398	498	512	528	476	1308	973	520	526	337	598	632	841	638	334	761	876	772	840	1065	503	468	529	609	679	575	453	398	698	940	386	476	400
GGCX	941	649	596	358	1123	608	637	639	1060	637	784	937	990	382	599	622	970	1280	754	1370	991	561	524	634	1532	1037	459	1013	584	807	635	637	953	1432	597	789	587	1050	675	594	551	973	502	603	775	850	976	1074	844
PAPLN	970	68	182	209	211	81	212	104	367	97	99	681	49	68	290	299	296	176	220	54	576	114	504	400	83	138	123	72	124	458	360	182	82	231	122	21	347	394	69	119	373	216	444	437	43	365	123	437	799
ADNP	2443	4222	3628	4490	5165	3445	2058	3818	2688	4825	9109	3208	3198	6762	4109	3771	2928	3121	3244	3507	5648	2035	2048	2998	4113	5377	2184	3922	2769	2413	4439	4825	3347	3755	2662	5366	5017	3140	2373	3658	5625	3263	4192	3468	4180	3575	6639	3055	3577
TMEM218	521	219	255	199	315	143	289	288	358	231	208	219	187	212	369	325	424	216	270	242	303	162	293	218	130	230	347	373	288	207	247	356	167	253	174	491	173	319	203	337	407	213	219	309	120	281	175	196	301
KHDRBS1	3315	4113	4115	5210	3707	5184	4517	3147	3579	3317	3932	3682	4279	5864	4227	4381	3753	3383	5203	3590	5838	7065	4044	4390	3747	3585	4953	2436	3889	3846	3960	4727	4837	4642	3985	4827	4574	4835	6687	3747	4303	4838	4297	5130	4683	3247	3539	3721	4202
KHDRBS3	91	123	161	108	20	548	385	88	41	62	105	674	51	50	93	138	125	619	827	138	456	382	287	208	1134	424	616	77	62	154	163	97	158	118	1008	98	167	165	119	62	137	131	167	288	51	118	9	291	190
GGCT	3250	3256	1216	1286	1310	2485	4862	3763	2665	1190	1496	1997	1504	1962	684	4859	4067	1237	1597	1975	2537	2415	1699	2202	1229	1468	4549	2254	1029	1287	2069	2258	1511	1747	2238	2420	2130	4732	2571	763	1352	996	1520	1240	68	1615	2321	2325	894
VPS37C	1505	1217	1008	1618	925	433	757	1035	2918	1007	1615	1392	1072	796	1170	1795	1158	1040	850	1478	1322	1625	1196	1262	529	935	372	1782	1258	1110	1294	1918	1785	1515	726	1528	1169	1214	1240	857	1331	1085	1214	914	1620	1371	904	861	829
STAC2	185	0	1	357	1	14877	315	9	837	11	60	5	8	7	178	2	3	533	2739	1	37	406	8	18	37	9	540	2	370	631	13	35	233	213	1039	2	12	7831	3	3	38	418	1198	2069	1	21	22	887	4
ZNF395	1740	577	2139	556	829	2045	927	431	1448	685	1926	1017	1389	626	2624	2200	1160	1540	1623	832	995	1282	922	1671	2827	846	1372	4191	2366	1399	2213	614	626	1141	1460	870	1730	830	1182	522	3953	1427	3182	2523	1335	1112	722	1168	3066
STAC3	43	79	100	38	84	34	179	74	57	77	45	39	173	104	37	37	37	34	73	35	49	46	132	50	85	72	95	32	56	52	94	63	19	19	11	43	51	95	105	52	54	116	29	48	51	68	44	71	78
TMEM127	2646	2549	3618	1646	2645	1930	2639	3099	2129	3299	3388	3514	3011	2105	3281	1832	3184	4246	1970	2687	3317	2001	3094	3535	1275	2680	1670	2174	2456	3150	2544	2587	3391	2825	1909	2544	2941	2705	2194	2830	2432	3380	3608	2863	2218	3808	4158	3396	3364
VPS37B	464	762	587	336	851	586	2689	438	892	452	1015	294	394	679	483	524	1092	636	686	644	1431	790	568	668	497	438	595	1023	529	667	617	521	699	645	544	691	613	768	985	338	956	940	590	1038	1112	682	684	738	516
TTC7A	700	1647	1108	527	644	777	1939	540	643	505	536	694	642	256	557	316	500	806	1478	280	1160	951	878	296	1688	270	964	412	620	679	548	238	682	623	872	347	332	427	612	484	312	488	613	596	534	583	286	705	551
UQCRHL	357	588	254	379	436	1279	1244	325	214	251	512	173	327	641	256	205	568	212	1084	602	775	864	479	462	515	332	1400	122	334	528	165	371	342	315	1369	508	122	934	466	223	289	323	420	468	455	183	282	264	248
ZBED4	418	585	731	469	891	1030	701	970	1228	732	744	718	386	464	889	975	578	801	939	831	1581	1336	426	564	1194	834	1095	516	629	458	860	694	598	703	676	670	526	848	438	372	618	407	529	588	982	758	1242	732	433
C11orf2	1264	1027	1668	840	905	795	1627	934	1510	777	1489	1021	1400	896	1099	1281	1602	1631	1753	1581	1611	2023	908	3297	1468	1315	1483	1798	1679	2536	1478	1444	2222	1443	866	1100	610	1316	1594	1033	1310	1429	2405	1590	1759	945	763	1521	1435
C11orf1	805	114	419	381	201	248	460	629	326	192	202	143	226	302	301	465	331	178	350	223	393	274	265	325	209	225	519	474	503	279	163	260	146	216	240	660	186	859	172	388	270	180	280	307	170	237	202	273	227
DPYSL2	667	1086	1480	1818	667	5536	833	911	966	982	902	2070	641	716	1999	1107	1965	2271	3823	971	2000	1164	2207	3171	1136	841	2514	482	1304	2795	3384	1031	2597	1042	3168	578	1401	774	1258	881	774	2531	3316	4126	553	614	566	2577	1777
DPYSL3	2938	1629	6680	2438	869	4099	2919	3373	2826	4091	2900	9075	1438	1924	2404	1765	6190	15498	3638	2421	1850	1870	8073	2632	1377	2970	888	639	641	7408	3960	1212	746	2829	2436	2014	3418	4655	5102	1236	1613	8642	5912	5614	596	2248	518	11649	8916
OSTM1	323	424	680	792	675	523	466	406	862	755	345	1311	917	684	669	988	495	646	518	610	239	202	937	759	289	562	1267	549	504	570	798	708	550	615	624	966	725	520	894	440	435	856	271	714	408	838	311	727	587
RUNX2	198	205	1912	409	261	86	133	356	271	410	570	1110	472	145	568	171	349	1632	195	199	80	169	790	115	119	182	88	101	69	812	275	126	52	455	507	124	982	261	625	238	199	821	89	531	61	2633	79	849	752
IGFBP2	1494	480	399	1197	178	979	8471	3061	1313	6910	1380	544	2272	986	517	725	6919	2967	271	3804	50	2095	4261	10167	143	3505	2474	1367	1113	3370	2558	1419	10579	5676	9144	2403	2872	2203	2435	1833	2776	1753	3001	1541	2051	7510	496	1406	450
IGFBP3	2585	735	3445	1102	586	13501	5678	1604	1021	915	2513	2766	1418	1735	1221	1269	2350	3853	1128	1162	763	4620	4096	4368	736	1202	2475	1323	1498	2058	1024	958	2304	2422	4470	1767	1378	16041	4545	3548	1138	4539	3930	8343	739	1642	343	3573	3452
BOP1	464	432	315	245	233	239	343	834	626	216	164	325	396	661	130	93	629	175	548	238	801	380	301	315	1146	1049	759	373	285	437	182	443	805	765	973	362	198	549	489	397	94	259	82	243	468	607	301	331	102
IGFBP7	4965	4058	7443	4660	2870	5776	8249	4870	3450	3809	4367	6899	2677	5589	4494	4139	8301	5679	3436	4895	1774	6847	8495	7617	2416	4262	4680	3496	4605	7544	3833	3457	4174	7302	6384	4719	5102	9539	9321	4770	4460	10777	5152	14127	3080	2796	1192	7944	5250
IGFBP4	27468	4475	15126	21798	23678	15198	9126	12357	6895	8421	12838	16659	11225	29689	34014	8903	12476	35207	3079	20401	1663	7688	26011	12829	2552	8908	3114	9548	35277	29566	10380	26464	31036	18094	18340	19104	25007	21815	7934	10501	11506	34729	30987	22002	23612	16795	9479	22382	24202
IGFBP5	3404	5397	13806	5136	1742	5692	5027	27365	67019	95730	22835	16728	10522	4239	7479	5871	92328	11316	16434	35204	3084	6635	108346	7875	3269	10640	4575	101174	2038	17138	52933	3828	4846	15213	14681	8555	13577	12021	26087	5502	13578	26283	10777	12434	3641	56728	3957	61427	35882
SKP2	70	100	115	362	164	584	158	113	168	124	130	133	117	116	118	130	172	80	360	68	543	492	89	148	408	99	267	37	71	61	128	187	191	96	262	152	171	162	90	119	186	112	175	159	765	117	114	112	123
TTC4	763	531	568	553	874	933	585	412	439	375	406	595	648	508	745	456	545	493	858	680	748	731	799	556	724	618	1332	297	614	496	577	372	557	608	654	514	375	775	390	744	712	577	669	610	461	457	463	639	586
CYP2R1	396	181	218	300	179	161	135	364	200	233	236	249	168	230	255	426	218	195	227	278	101	78	339	177	251	256	123	263	166	129	278	192	93	232	155	256	182	271	218	273	379	146	314	212	160	176	386	105	188
CKLF	265	316	321	394	349	495	593	351	272	316	502	320	635	312	231	272	400	285	428	299	231	1365	736	207	281	201	719	198	495	433	318	348	175	184	479	501	454	245	423	225	204	517	133	330	176	251	197	336	294
ZNF193	366	249	161	231	173	177	143	209	296	188	129	198	160	249	183	217	160	155	158	156	153	193	184	96	158	174	115	186	148	196	141	211	223	149	222	194	294	263	205	197	355	296	208	255	164	180	178	199	206
C15orf24	823	877	941	892	919	638	1232	712	669	1106	1237	656	2122	1125	805	1085	1040	905	859	1668	580	804	1979	1177	657	714	923	718	1668	1273	909	1248	901	1193	1377	1230	1197	1341	1307	1108	763	1132	1281	989	808	974	935	1125	749
APLNR	447	619	857	526	894	877	660	501	1230	316	564	1258	309	582	1593	555	1474	609	918	1016	502	292	1081	1166	368	591	312	655	942	2019	772	443	1074	1055	2265	239	992	303	544	789	872	1913	850	2522	170	344	190	1123	1064
C15orf23	235	679	366	498	585	366	443	347	310	330	342	164	423	407	182	429	350	189	698	283	856	781	397	192	370	121	822	119	289	110	228	513	427	347	1073	564	785	423	440	255	362	345	300	254	721	311	626	305	148
C15orf21	34	59	95	133	50	64	99	49	31	40	132	43	96	118	39	64	23	34	42	41	36	38	56	186	15	42	79	19	111	41	62	125	29	44	21	62	45	54	60	69	73	46	40	96	28	46	48	37	33
C15orf29	260	346	192	278	272	168	518	207	236	260	281	287	300	249	230	396	228	372	327	442	356	197	304	336	293	229	292	238	316	305	336	296	152	376	515	380	603	343	298	359	442	299	255	444	228	292	301	273	311
STMN1	3875	6057	2780	3767	5645	11433	7844	2772	2805	1631	2420	3264	1666	4594	1559	2254	4541	1203	13268	2492	6512	23933	2196	2618	6633	1337	16306	875	3583	1165	1940	6758	5594	2502	10092	4298	2636	5940	7523	1207	4598	4604	4339	3733	4731	2633	2222	2272	1398
S1PR2	312	439	229	340	160	299	492	158	484	299	341	270	170	238	272	155	255	325	514	201	816	1028	293	200	725	197	311	608	172	501	264	219	204	173	424	241	177	296	168	87	220	301	192	399	175	361	324	307	343
KDM3B	1461	1636	2868	3231	1485	2811	1587	2567	1842	3593	2271	3173	5661	2949	4295	3184	1871	1671	1664	2583	2053	1997	2332	2365	1732	3475	1942	3166	2089	1944	2880	3680	2691	3106	1080	2363	3644	1637	1705	4442	3214	2647	3070	2693	1893	3044	2133	3143	3723
STK17A	633	636	609	365	685	357	996	396	577	390	856	686	325	368	438	921	450	663	610	516	494	295	856	358	251	517	370	362	434	628	633	332	342	901	340	481	786	615	1401	324	249	514	366	711	319	244	423	562	674
KDM3A	1088	2213	1374	1063	943	1511	1399	1654	1038	1602	853	1231	983	1349	1678	1386	841	1009	1507	971	2413	1101	1276	1222	3457	1090	1772	1471	997	1030	1413	1623	1426	1746	1189	1277	1774	1384	3027	1376	1953	1134	1562	1869	1298	1024	1898	1441	1792
S1PR1	295	211	388	376	230	353	319	376	370	221	326	677	147	259	982	196	1242	221	283	330	192	138	423	1690	236	383	179	240	578	959	384	312	473	1143	1146	174	454	190	351	351	416	932	434	2237	102	119	179	1054	696
ZNF642	188	141	125	119	174	138	83	79	95	119	118	114	134	137	130	125	62	134	150	149	18	119	101	101	67	135	126	92	66	83	124	207	122	98	189	206	116	82	57	132	150	119	108	158	11	79	41	113	118
TMC4	2983	2224	1768	1174	3336	1000	2000	1444	1213	1919	3554	2073	2220	4888	3032	2697	1573	1384	179	2396	294	75	1417	2891	1203	1357	1264	3973	3801	1573	1651	2604	4019	3871	115	2175	1866	2677	273	3873	2950	1978	1458	814	3004	3156	2778	1065	1651
TMC6	749	2577	679	838	729	1025	1069	1396	1442	525	2313	424	616	387	625	932	1576	570	888	924	398	344	832	789	1390	837	1213	297	679	1030	760	403	553	1414	491	921	847	450	4036	376	373	446	451	587	2083	369	640	661	619
KIAA1958	19	8	101	152	161	46	25	113	59	108	26	67	94	61	104	86	93	83	22	181	124	23	17	129	81	27	27	113	44	32	79	96	111	75	34	25	107	15	41	103	97	47	121	60	59	316	117	58	123
APIP	380	305	359	486	209	292	692	224	302	299	375	340	425	490	445	458	439	187	570	1023	168	3018	405	515	238	358	367	465	390	279	503	540	586	426	265	515	291	370	430	391	372	414	515	378	520	478	598	191	283
EIF2B4	1077	822	773	716	809	567	1165	1060	917	574	863	517	1002	717	792	846	964	603	1170	685	1008	594	778	1059	1700	855	924	628	829	1019	698	779	1266	602	1019	735	840	1300	994	659	926	937	1180	827	1188	837	753	782	818
EIF2B5	1489	957	1129	1123	1890	1332	1248	2553	2493	1538	1176	872	1435	1223	1444	1621	1065	1510	1961	1459	1346	1656	1586	1149	1170	1075	917	1482	1367	1251	1306	1258	2568	1527	1335	1384	1189	2481	1331	1386	1480	1313	1576	1095	2726	1520	1665	2528	1074
EIF2B2	1254	378	488	389	385	394	597	611	300	339	1000	439	647	462	467	613	661	540	356	641	298	656	714	584	482	591	491	656	718	659	445	322	435	415	504	324	781	754	587	434	459	678	481	537	440	700	503	691	532
EIF2B3	433	599	441	538	693	776	510	388	394	328	594	462	747	526	689	470	478	421	686	561	719	563	788	484	583	464	1037	443	721	499	378	527	579	641	587	677	307	899	279	377	542	517	470	479	459	440	418	549	434
EIF2B1	1734	981	883	1001	1050	1127	1438	1397	645	948	769	753	1055	1561	884	1070	885	1038	911	1110	954	1423	1260	982	647	1069	823	1165	949	766	971	917	1124	1021	1252	1414	1018	1403	1098	1064	1295	1115	1019	1066	1096	1250	1054	1050	946
PRKAR2A	71	357	621	391	460	365	159	366	525	833	214	708	374	322	742	640	345	416	215	520	526	27	353	344	831	685	108	414	230	323	475	485	196	684	198	225	621	122	216	580	470	315	352	371	329	466	776	241	666
CSNK2A1P	254	522	566	413	485	439	269	468	771	922	455	700	543	803	694	464	409	490	587	404	736	269	346	460	825	599	199	636	333	386	590	717	556	829	292	222	702	423	256	547	523	499	550	519	878	613	917	436	499
XRRA1	681	350	505	782	377	248	391	377	524	654	864	628	556	299	577	699	414	334	409	657	732	193	597	205	226	419	702	458	777	648	473	399	417	1395	366	571	184	723	344	394	512	534	591	361	1018	662	294	1166	811
C20orf54	1074	1029	354	715	227	196	235	734	739	375	972	28	340	994	372	94	396	434	352	228	107	1029	257	1463	418	488	474	465	166	316	358	1167	1081	342	244	159	547	672	70	830	548	805	845	264	923	790	1160	666	107
TXNIP	10153	3899	10687	28557	4636	9368	5009	6770	6104	8806	3258	6364	4775	5396	25887	11783	9333	7007	5131	17664	2717	3462	10013	19633	2866	7683	6506	4720	8523	22303	16706	17894	4999	5806	6543	3443	12829	5272	11400	2711	26020	14431	12355	17778	7585	3598	6705	12687	13639
SLC36A4	103	263	78	396	175	768	162	91	119	174	29	149	192	110	209	151	47	165	261	249	195	42	150	58	958	128	477	126	159	125	50	167	65	79	142	162	99	114	109	100	20	80	106	139	137	35	52	140	150
MLF1	422	364	398	561	147	434	732	190	1520	525	257	463	259	498	488	139	309	388	667	596	426	1262	161	485	679	573	804	235	292	247	508	280	132	409	860	1446	171	670	1903	181	809	491	339	490	353	293	657	357	464
QPRT	521	434	50	270	100	135	1008	1047	674	361	53	61	531	150	135	18	672	386	150	102	429	37	222	109	991	410	372	511	36	59	49	937	601	274	167	338	94	792	738	30	184	124	413	191	230	531	486	452	44
IFT140	2424	2022	755	1048	1199	416	595	1839	1728	609	584	645	741	743	2242	982	1266	816	220	1552	800	393	849	574	1004	932	465	735	605	836	893	1313	1504	936	556	1089	487	681	1440	1968	3723	882	1280	549	832	1168	2627	538	712
MLF2	8086	4408	2401	2427	5647	6763	5632	3272	4125	2728	4310	2781	3717	3728	2510	2992	4216	3666	6185	2991	16323	12656	3791	3241	6650	3348	5653	5285	5831	4817	2919	6053	2805	4898	9165	7067	1577	5489	4125	2805	3072	2118	3272	2673	6774	4757	3709	3334	2772
TMEM14C	4482	1932	1701	1816	1957	2806	2523	2530	1495	1067	2006	1781	1540	2651	1653	1512	2042	1695	1480	2161	1762	1562	2516	2011	2297	1239	1597	1429	1831	1945	1183	1873	1393	2033	1731	2322	1754	2030	1782	1500	1776	2401	1589	2050	1212	2475	1016	1673	1664
FANCF	1662	491	539	614	229	329	623	555	518	795	515	636	1050	916	445	785	262	557	605	1288	613	695	393	404	389	744	498	770	708	304	594	793	580	542	53	709	574	761	511	502	756	567	654	415	1210	545	665	278	442
MECOM	205	91	258	395	155	133	2794	156	171	123	226	561	74	157	320	162	409	260	106	161	89	58	166	617	65	194	66	294	127	375	202	112	322	822	397	178	311	78	293	188	176	451	327	1245	68	100	49	488	312
RSPH1	165	30	158	77	386	33	752	44	431	99	153	15	269	67	180	217	82	27	73	197	38	99	62	8	110	127	21	218	367	103	235	373	172	166	70	225	99	227	151	45	166	131	70	107	127	104	182	98	140
IFI16	1299	1373	2566	1575	1208	2678	1022	1196	1318	1412	1567	3282	2529	875	1915	762	2576	2016	5297	670	918	1866	4646	1682	646	944	1189	1329	1814	2983	1950	842	886	2023	1383	1028	3957	7899	1926	692	956	2227	1754	4412	688	1366	801	3033	2266
LOC440944	200	153	136	185	254	183	230	277	302	130	90	75	146	155	195	319	100	86	131	105	524	213	221	126	234	152	692	265	64	119	306	211	122	123	411	287	203	153	336	276	268	128	212	220	88	316	421	82	147
TTC1	905	734	931	1036	505	468	1039	836	817	1035	942	1167	2636	1001	886	1190	1058	584	785	944	627	2863	1742	878	712	1046	506	1445	1218	1114	1039	939	1199	1051	425	1054	866	1976	1513	1175	1064	1075	1172	898	658	1124	557	1245	1090
C9orf129	26	91	178	155	138	61	51	83	105	152	139	104	200	54	150	90	66	134	53	116	127	45	70	107	87	55	26	114	85	92	150	92	62	118	34	65	95	24	18	171	151	90	122	98	176	209	100	107	154
CEPT1	961	484	803	654	640	694	537	502	498	433	555	883	654	570	942	743	553	662	834	585	426	459	821	552	509	644	747	456	732	728	886	1020	720	901	312	1235	364	582	561	582	360	588	450	869	478	475	668	578	722
KIAA1267	1275	711	1390	1848	1304	1188	734	620	1102	1903	1121	1461	1664	1638	2272	1496	641	1501	948	1017	1193	1461	1428	992	1424	2302	730	1133	1041	1042	1371	1670	1119	1289	1301	1375	1526	606	749	1609	1901	1180	1548	1427	976	1663	1180	1392	1547
RTCD1	380	1118	535	797	641	719	1043	487	635	630	967	542	608	604	521	794	603	501	1574	613	810	1088	790	646	556	771	581	386	887	510	417	1327	887	535	764	1919	389	880	1289	500	497	658	239	520	885	356	807	510	435
CLIC4	2404	4408	6404	3252	6929	5167	6223	3159	3337	3858	4303	10846	2076	3836	3882	2544	4503	9198	7147	3333	4192	4554	5169	3262	8789	4211	5075	2953	2157	5855	4332	1234	2006	4679	6657	3386	3691	3252	9427	10270	2405	7031	5874	7423	2097	4030	1601	5592	7538
CLIC5	66	55	772	81	49	79	502	32	66	150	88	171	437	51	219	73	151	67	134	55	37	18	114	298	20	63	61	117	136	227	159	72	72	89	163	29	115	23	160	88	61	149	215	614	28	122	78	151	140
CLIC2	225	174	275	175	257	151	187	139	233	185	146	458	90	122	351	92	422	132	368	184	158	75	331	357	53	135	230	90	222	373	416	134	104	353	206	109	251	144	251	116	179	407	370	854	107	74	163	400	303
KIAA0020	884	759	599	464	379	1610	917	869	527	404	330	628	443	962	506	636	767	493	2743	504	2012	3722	690	825	1756	465	2466	845	574	530	544	563	589	889	1841	855	863	579	417	431	722	383	659	630	835	518	672	480	546
TMEM147	2860	1940	742	752	1695	2152	2093	2132	1338	1181	1874	1389	1328	1103	1546	945	1258	1213	2505	2786	841	5630	2103	1569	8569	961	3121	1410	1707	1565	848	1473	1468	1402	3157	986	923	2338	812	1167	1049	1150	1055	1179	2957	1005	905	1232	1222
RIT1	1000	1079	833	827	714	1256	693	370	1299	884	736	1085	456	693	799	1160	1391	586	1086	784	851	416	616	1033	716	657	702	1289	431	644	859	517	429	1134	760	1132	762	1678	487	456	1240	772	613	863	585	809	918	730	994
TMEM141	2147	783	741	865	1410	632	1002	1899	3349	637	2299	553	1134	1025	828	756	2835	1011	318	3497	707	762	815	899	2404	520	660	1442	1623	1429	896	900	1849	1027	840	1228	817	2294	1164	989	1484	1435	1369	806	2374	1301	1083	1056	735
SF1	4212	3424	4660	4249	3262	3952	3672	3762	4001	3654	3620	4283	4927	4779	4683	3844	4502	3723	5125	3262	5037	4233	4196	6369	3306	4422	3802	3764	3876	4122	4760	4133	3686	3626	4010	3472	3912	4801	3040	4363	4804	4101	5844	4060	4623	5674	3013	4552	4638
PKIB	461	75	1006	656	59	87	306	205	3006	1284	103	159	1939	613	217	2934	523	701	626	2302	323	55	563	801	72	1179	75	1270	8755	149	2416	2278	7577	645	20	576	850	364	3592	3047	693	2821	74	499	395	5109	529	188	168
TMEM149	154	98	179	87	171	107	85	164	161	129	141	103	128	58	113	134	105	90	351	116	54	193	259	94	299	49	205	44	144	135	167	128	70	91	82	112	78	147	152	80	105	133	127	172	165	78	107	156	119
API5	2178	2350	2537	3538	1575	2527	2620	1692	2715	1973	2349	4212	2296	4126	2567	3311	2439	3029	3592	2690	3208	5857	2489	3040	1739	3426	2812	2960	2505	1610	1729	1977	2456	2725	2006	2690	2968	2130	2376	2301	2776	2210	2872	2576	3648	3011	2651	1705	2680
KRTCAP3	12	1055	378	717	851	1352	1215	222	302	176	827	93	315	362	306	379	133	257	1069	66	1393	856	141	690	2166	393	775	596	999	374	232	195	449	505	567	422	321	717	406	23	271	314	252	235	532	113	175	34	118
NUMBL	245	356	379	363	792	442	317	380	192	294	473	446	303	144	464	336	326	349	526	176	335	1908	465	504	498	282	548	239	331	618	402	303	288	518	321	544	168	650	293	123	184	276	383	351	713	150	333	512	359
RTKN2	96	174	154	175	127	171	636	896	159	148	129	115	131	155	50	175	94	124	184	143	670	543	96	75	638	77	464	41	38	62	162	55	187	182	195	72	494	106	134	49	190	129	165	240	297	200	102	86	123
RNF180	90	48	57	69	13	110	112	41	50	213	48	116	24	298	149	522	38	228	49	47	107	34	68	63	54	329	28	192	141	85	130	20	11	94	76	109	141	105	45	299	152	86	312	253	35	107	3	75	273
P2RX7	16	123	330	70	232	33	31	39	94	196	29	159	125	72	138	32	72	78	84	55	39	20	233	41	231	34	49	30	38	56	392	79	15	35	15	40	74	10	83	187	41	111	55	121	38	74	105	101	108
SECISBP2L	350	947	1241	1367	826	1382	914	502	2008	1559	940	1195	1251	8634	2137	1413	681	1445	591	2819	666	205	690	1808	1823	1132	1063	779	1035	1166	1431	1183	877	1394	1311	995	3732	551	1238	1566	1176	1294	1377	1565	1123	901	2214	1303	1545
HAS2	46	97	71	128	17	24	42	47	68	65	117	2110	62	16	116	41	102	179	44	45	20	21	61	264	22	41	17	31	41	122	58	35	16	114	136	14	150	43	73	19	45	64	6	189	14	38	13	179	254
KIAA1199	51	121	2620	35	103	463	594	587	1030	563	126	1275	87	231	49	625	568	957	505	159	213	112	4174	93	842	263	59	54	102	724	583	87	100	111	4542	258	103	116	702	373	42	584	67	62	121	350	19	1844	1926
HLA-DPA1	3483	4780	17445	3919	6476	1670	3023	3448	6211	12445	2167	7892	7937	2314	8456	3773	7333	7449	13994	5229	1545	2052	13963	4916	1244	1622	8442	952	7025	7406	16375	2053	998	2581	1588	2179	3706	1504	5720	3871	3711	4139	4198	9383	4474	6840	4927	6698	11416
ZSWIM3	186	76	101	99	181	96	92	111	204	138	79	89	104	58	76	147	142	84	103	95	168	158	125	42	125	65	55	116	133	70	94	156	104	60	120	72	150	195	85	86	155	152	103	104	58	190	124	96	108
FAM32A	1899	3949	1423	1912	1451	2013	1985	1592	2077	1416	1767	1238	1381	1538	1006	1193	1608	1567	2163	1727	1773	6757	2795	1338	1738	1260	2382	1484	1531	1557	1299	1425	1215	1006	1394	1259	1413	2361	2150	1606	1847	1814	1782	1526	1343	1394	1929	1660	1483
KIAA1191	1424	2370	2132	2815	2908	1135	2073	2218	1281	2772	2242	3233	2944	2871	2920	2293	1817	2458	1875	2940	1164	1924	2642	2812	2004	3394	1149	3085	2738	3070	2116	2783	2521	2287	2312	2951	2343	2057	2114	3834	2648	1906	1922	2212	1649	2347	1510	2796	2637
FER1L4	48	10	4	87	63	18	775	52	25	175	203	21	33	17	79	9	3	6	110	6	27	26	28	18	43	761	163	40	3	21	38	96	399	16	112	68	6	78	130	166	35	62	22	14	22	236	116	12	10
CA5B	549	64	437	196	128	111	294	139	364	139	134	591	86	205	283	254	282	279	79	68	68	212	253	250	154	565	196	153	139	239	201	342	135	223	145	300	170	116	208	137	225	210	359	316	130	120	183	272	526
ZNF559	316	49	71	47	217	286	180	51	390	236	152	325	158	84	463	380	147	127	245	263	521	294	232	80	884	302	219	80	177	292	274	205	160	271	273	77	154	161	325	244	244	144	318	540	181	123	185	179	271
VWA1	2259	828	1501	692	1809	1063	4116	2870	2687	881	2742	1144	1507	884	1445	1874	3536	2017	1430	1002	803	1858	1396	1079	545	761	930	1627	3721	2147	973	1536	1486	3577	1095	2284	704	5902	1382	1283	1701	1725	1744	1477	1937	750	1766	3425	1897
C19orf22	1838	958	1283	1761	1266	574	2741	2122	1561	1433	1734	1371	1438	963	798	1169	1343	1449	1221	1320	1669	2134	1177	1424	1625	1362	2068	1596	1572	1966	973	2071	1261	1432	966	1138	801	2443	1171	1544	1431	1381	921	1164	1957	1337	1531	2079	1594
C19orf20	36	49	87	92	91	19	109	98	18	60	87	12	95	55	7	74	96	65	15	69	16	48	32	74	23	31	61	33	60	51	24	76	26	32	20	15	3	113	64	34	17	130	60	61	34	14	73	20	51
C19orf21	508	774	1452	2148	711	268	1755	1794	246	2044	1517	722	313	415	370	1807	681	1364	53	1288	25	60	340	1695	186	2315	23	257	595	150	934	1444	1109	451	45	311	2187	679	213	748	807	1659	41	213	1523	1611	1108	527	857
C19orf24	421	514	424	435	411	189	612	831	397	419	1210	290	573	339	144	480	384	450	578	764	827	1508	394	453	307	282	553	551	634	1023	524	754	300	262	205	423	177	941	488	519	421	510	599	490	880	276	427	571	292
C19orf25	261	212	442	480	276	121	358	510	479	433	434	326	453	236	187	311	270	361	329	456	354	291	221	217	266	556	403	513	605	546	373	518	280	245	133	393	195	647	260	620	508	474	461	315	435	399	428	497	549
MYBL1	128	53	47	210	351	107	217	376	168	86	172	1335	159	159	550	201	208	68	233	309	930	42	339	26	237	147	2349	30	65	57	89	220	2478	869	105	1026	370	139	240	347	147	199	491	130	103	390	297	46	61
NR1D1	247	150	478	345	160	191	403	1284	129	683	145	144	782	936	545	256	415	449	126	413	237	156	463	208	352	1727	194	157	181	587	218	1118	404	402	222	731	339	689	185	757	540	518	633	780	470	4194	471	466	197
C19orf28	736	1797	1099	889	918	1699	2220	1421	870	1054	1372	668	1313	1051	397	840	1126	909	1120	1029	1841	2431	1435	655	1498	1282	1412	692	1466	1347	820	1568	399	462	775	780	681	1557	1080	691	633	1071	895	589	1475	650	1368	980	789
C19orf29	310	490	431	525	380	387	346	476	372	405	448	244	422	348	178	341	249	412	275	241	426	675	236	365	326	450	486	343	338	447	348	378	216	254	499	245	207	409	349	476	403	386	561	334	357	288	574	442	472
ITGB1BP1	578	1005	693	828	946	914	1176	972	586	598	719	810	560	694	514	599	1122	977	1018	607	1110	2124	1248	1137	1460	907	725	437	994	887	656	755	839	669	2378	993	552	1076	1037	378	668	1123	730	864	597	497	608	791	766
ZNF7	611	542	416	445	402	460	365	930	674	535	565	1057	421	992	788	528	932	468	888	529	1003	188	703	319	679	1732	1095	483	303	323	340	709	1229	1470	600	1249	447	749	866	945	660	433	586	475	393	736	1040	521	492
ZNF2	150	134	192	93	112	96	128	129	94	154	153	177	126	174	152	153	87	129	121	146	243	129	144	93	70	213	147	119	112	146	112	114	155	101	204	182	154	187	152	104	228	147	216	141	168	145	158	155	153
ZNF3	1216	806	454	939	441	957	1355	556	1334	672	1046	807	847	1833	983	1102	691	701	1039	915	1277	1620	626	559	1244	1530	1019	1142	810	562	387	1117	821	634	871	1202	1330	954	926	608	1092	955	1068	925	733	522	1228	668	710
PHLDA1	340	443	538	976	283	468	4457	465	383	3081	4229	724	1108	565	1671	733	635	650	574	511	548	2419	657	1368	531	1152	1622	3820	1463	3101	413	655	663	8925	1376	833	526	509	823	891	288	1350	258	1349	338	393	391	2366	970
RPL31	10874	10282	8022	5717	9184	7391	33791	13453	7945	4488	12308	6649	6151	19841	6315	7660	14573	8056	14813	15673	12636	29354	12620	19624	6516	5324	18319	9472	17198	26347	7019	10398	5966	6048	19079	8652	6333	17756	15246	8701	16596	9186	8753	17143	11115	5620	4556	12399	12737
ZNF8	141	123	120	126	73	137	76	151	210	143	61	121	71	307	167	84	73	80	48	69	140	54	60	84	150	85	123	93	64	76	97	71	103	55	129	89	136	62	78	113	120	90	213	104	99	127	86	94	143
C11orf17	301	171	350	454	211	230	279	238	177	409	411	423	436	318	275	306	229	474	319	435	125	147	352	181	131	297	191	281	381	280	285	304	287	232	116	278	273	217	313	252	197	389	166	251	336	481	429	230	274
ZAP70	55	34	104	35	141	13	103	49	126	54	11	11	55	22	84	16	44	13	200	15	35	8	113	22	20	16	90	4	62	115	103	19	7	20	37	13	50	19	41	7	48	26	24	79	18	24	136	62	83
C11orf10	1930	1097	823	1005	687	1217	2025	1187	1698	640	2149	866	1477	1580	590	821	1339	746	2168	1145	2443	4612	2001	692	907	664	1138	1176	1656	1382	741	1013	1043	962	2032	1541	951	2865	1281	849	939	1137	809	1394	1505	884	428	1176	586
UFSP2	611	502	731	587	639	378	418	540	221	430	479	625	592	634	942	417	842	681	446	492	347	528	836	594	819	666	237	622	747	598	758	447	552	637	397	829	481	303	291	589	666	647	902	576	525	714	568	585	730
OGFR	1210	1576	1177	1059	1776	756	769	1030	517	1423	926	364	1798	605	416	852	1096	805	987	1055	772	682	646	840	524	1840	1175	1069	837	1088	1011	1251	1153	932	1295	881	556	2494	1698	829	546	975	1119	548	662	1122	1049	991	753
EPM2AIP1	1863	860	762	1538	1260	568	712	845	714	1173	501	703	1084	1339	1041	1122	780	1128	494	1014	535	344	1262	259	910	1389	576	1469	1272	923	923	1000	941	1027	1170	1629	1874	965	1639	2183	901	838	994	1332	675	1508	1520	859	1243
CDC5L	1128	1195	1446	2066	1729	1920	874	803	1205	1054	1100	1263	1322	1697	1209	1420	1033	893	3369	930	2043	1373	1181	1114	1305	1361	1381	1207	1161	1049	693	1272	1142	1595	1651	1285	2341	957	953	1002	1137	1870	786	1254	1549	1804	696	1158	1011
RAC2	391	265	716	421	723	288	662	377	516	583	907	560	841	645	607	146	816	343	1633	407	232	456	1992	961	99	729	913	227	1438	1184	1059	800	379	226	107	382	458	584	508	417	351	461	286	701	259	224	681	908	1235
RAC3	887	263	149	270	40	201	90	3045	212	212	522	109	96	164	498	370	565	418	596	615	605	257	292	311	375	31	539	107	283	315	146	212	358	242	190	649	120	439	657	89	306	145	363	162	810	227	414	359	275
RAC1	8831	7461	5202	5379	2742	9510	9596	5661	5689	4521	7668	8442	5177	7318	6435	7944	11645	6794	4187	5775	5012	4112	7415	5704	5469	9273	7367	4309	5886	5993	5518	7799	5725	5659	5688	6946	5331	7519	6536	4191	5440	7285	5432	6093	6634	3427	3077	6046	5561
SBDS	1570	1926	1908	1861	1154	2105	1597	1764	1141	1259	2059	2282	1827	2255	2712	1816	2207	1674	1505	1879	1061	1595	1996	1962	1615	3176	3161	1639	1843	1987	1470	2364	1449	1960	1845	2943	1534	1682	1238	1330	1222	1682	2117	1887	1882	1069	2653	1778	1908
RCL1	960	341	329	214	274	680	320	553	204	198	186	489	233	613	353	359	388	290	685	348	568	371	409	488	635	198	799	405	272	371	254	473	876	596	629	415	330	384	180	212	543	222	384	450	277	324	327	209	404
MRPS18A	1649	1098	543	716	958	797	936	761	709	415	895	379	662	795	416	461	744	482	1479	613	923	2285	647	608	821	493	937	675	997	662	317	453	789	582	976	529	795	960	598	595	643	963	578	553	887	995	365	706	460
ORC3L	546	968	766	1070	1139	904	604	627	718	486	277	827	800	767	681	929	528	580	624	419	583	457	659	498	575	1052	1084	677	388	413	774	527	578	565	1764	1475	537	1485	581	604	726	338	468	488	631	1073	419	437	421
CPLX1	109	278	82	92	174	75	58	32	26	321	85	45	116	142	119	161	86	61	14	73	3	73	47	112	10	170	10	57	384	104	72	340	184	92	46	72	49	69	90	542	88	74	140	102	34	118	539	49	53
AP2A1	2123	2296	1920	2440	2646	1937	1483	2624	2806	2410	7469	1681	1817	2923	2026	2180	2719	3205	1681	1754	1296	1681	1870	1952	1586	1982	1621	2363	2512	2631	1907	4091	3190	3374	1754	1817	1949	2449	1351	2020	2010	2352	2124	1434	4341	1519	2313	2249	2278
AP2A2	1306	1319	2092	1754	1036	1435	1805	1614	1204	1982	1359	2051	1843	1676	1732	1821	1276	1938	2260	1272	1078	590	1846	1661	1432	1934	1216	1446	2152	1485	1693	1894	2696	1022	1036	959	1275	1452	943	1375	1800	1382	2186	1471	2898	1723	1670	1714	1693
LOC389333	43	28	67	69	38	44	20	23	20	47	71	22	127	46	55	77	68	46	35	85	17	7	20	46	32	157	10	45	59	18	93	45	58	46	13	21	43	50	33	102	68	87	101	40	20	93	28	41	98
LILRB3	46	44	127	15	94	41	48	101	59	91	61	72	36	16	27	20	34	20	178	29	39	43	350	16	42	16	124	7	28	75	258	106	16	9	55	30	24	30	96	21	18	42	43	31	60	44	27	99	31
FIGNL1	282	666	229	770	563	738	277	289	376	254	284	382	263	366	245	785	376	248	245	216	675	420	202	136	322	348	963	206	134	151	473	228	163	414	330	649	461	259	152	231	446	311	433	305	478	182	345	200	296
PBX3	112	548	334	238	1631	239	161	149	189	425	1148	548	235	253	430	1140	358	416	194	523	382	181	630	121	85	503	307	1316	521	423	385	401	1039	512	239	470	267	662	303	290	199	330	466	613	72	191	260	475	862
PBX1	5734	4421	9363	30918	2144	5864	1494	5199	7561	18486	6655	6276	4976	3892	10920	4840	10350	4339	1892	21678	3693	927	2563	13361	3967	9880	2746	6368	4428	3578	7266	6212	8007	9798	4525	6582	17695	4834	3111	4182	14569	5206	7836	5234	14644	5573	12148	4586	9144
TMOD2	80	123	322	957	303	918	141	102	130	504	150	487	392	537	328	345	145	368	623	91	103	328	275	266	1031	643	568	344	387	385	223	505	469	187	379	106	587	127	309	401	151	203	252	496	42	110	57	237	361
MFSD11	618	1015	491	1145	532	676	453	453	519	1161	438	617	603	604	782	568	532	1110	598	691	246	267	767	441	763	296	601	550	475	455	553	1585	567	830	224	1334	500	333	670	339	741	445	467	487	1051	447	1080	739	523
NSUN2	913	1946	1255	2174	2631	1793	2039	1838	1115	1802	1501	1647	1570	1895	1826	1782	1408	1154	1396	1151	4159	996	1935	1731	2714	2417	2534	1770	1337	1145	1466	2334	2240	2475	2409	2099	1736	1517	873	2416	1384	1144	2478	1238	3144	1473	1424	1639	1373
NSUN5	1024	755	394	617	368	1005	705	1031	828	471	875	342	765	697	456	420	964	378	820	560	721	1246	527	320	497	635	1363	598	466	623	509	786	523	480	701	689	335	798	4429	431	441	456	541	377	653	490	337	403	364
NSUN4	566	770	608	799	532	676	635	371	370	537	503	636	562	655	975	655	598	568	802	653	758	487	580	814	752	665	908	322	619	662	615	762	543	570	838	654	486	516	318	486	772	692	801	719	800	255	844	718	682
NSUN7	275	101	117	92	313	174	275	194	309	109	131	82	10	123	285	124	103	72	83	106	92	95	42	189	209	83	57	283	144	37	106	13	338	187	120	97	99	11	74	154	252	88	156	112	0	355	86	26	187
NSUN6	230	365	198	189	285	195	178	265	197	142	111	121	145	325	240	336	151	170	554	136	466	182	233	184	550	200	184	224	266	176	247	120	174	165	188	271	226	281	128	241	277	139	153	194	175	215	214	203	177
TUBG2	447	112	253	241	354	188	160	215	359	477	341	298	657	140	411	158	199	312	141	202	95	658	248	104	179	515	106	385	595	415	148	339	409	303	280	239	73	218	161	572	226	333	240	211	193	357	165	391	252
SGK269	487	882	1411	1359	339	1002	842	633	917	1187	819	2109	730	773	1839	1090	1733	2597	514	804	951	763	1165	1494	901	4498	606	582	449	1522	976	726	769	964	1110	568	2163	733	1166	1179	653	1895	1595	2023	421	858	924	2047	2284
FAM108B1	221	98	147	341	242	248	289	258	277	327	137	499	134	306	274	296	286	342	257	289	331	767	320	2677	342	156	158	238	354	310	180	318	328	301	420	252	377	231	274	315	339	298	254	290	225	180	253	278	581
TBC1D1	1005	532	841	1089	457	1664	2432	855	477	1544	614	1330	1424	474	750	662	1182	1625	1839	983	1763	869	1467	552	1916	1500	1749	1809	663	1423	1179	567	2786	1124	1775	688	1078	686	1039	1781	390	1447	2178	1431	308	1059	451	1214	817
ZXDA	32	60	79	64	61	80	32	44	86	109	50	69	82	54	77	86	45	88	37	104	80	18	33	44	35	104	42	65	68	40	83	54	82	52	32	48	109	22	31	75	92	84	105	88	63	83	108	68	79
PAMR1	117	31	23	132	27	61	215	27	28	56	153	33	47	44	223	19	148	101	37	65	19	35	52	149	40	71	35	46	109	348	9	35	132	123	132	11	69	179	64	72	54	94	77	550	11	102	32	378	102
RAD9A	325	223	137	236	329	194	340	203	433	106	330	134	263	183	180	225	171	144	394	145	552	588	286	192	224	200	272	191	258	249	214	217	376	563	915	168	206	332	290	158	368	235	320	250	184	200	146	200	133
ERGIC2	1096	906	781	748	682	956	1241	963	875	791	739	2975	800	991	572	999	698	874	1191	972	2018	1695	788	820	1897	840	1353	1125	679	579	872	596	493	1010	1471	1233	854	834	771	570	722	791	987	690	1072	1023	723	708	756
ERGIC3	5978	3724	3328	3499	5731	6856	6859	5371	5965	4115	34681	3528	5150	4601	4908	3380	5047	4195	8188	4983	6696	13276	4781	3987	5763	4131	6979	5198	5279	4963	4094	5367	5013	5333	11468	6152	2839	5203	4338	4524	3884	5692	5587	3523	6080	4244	3282	4984	3375
CDR2L	592	865	576	764	293	627	1949	1652	486	915	1464	459	310	513	616	949	1334	861	1068	605	731	388	627	522	983	250	452	482	431	1374	349	398	1051	422	577	1218	418	643	1540	407	433	604	441	507	920	250	1841	899	706
ERGIC1	7984	6213	8001	5588	44901	1833	9662	13730	8471	5506	7069	8215	10476	6012	8544	7197	7693	7047	2593	17115	3734	3286	10549	9232	2671	7622	2533	4505	9899	8346	5486	14483	10857	8382	3636	4820	5708	8344	5142	5521	8436	5794	17354	5090	20690	9045	5595	14008	7249
CLEC14A	400	225	442	287	242	291	290	315	252	234	314	516	161	379	450	252	838	279	239	274	144	247	400	968	117	275	216	335	494	555	321	317	469	674	679	228	313	312	435	393	411	941	604	1647	148	128	125	773	486
PDF	204	221	108	192	137	259	230	187	237	107	437	78	330	206	58	109	277	102	122	130	142	147	203	88	155	165	283	236	209	96	117	237	206	135	196	162	215	102	193	54	108	186	83	86	184	114	173	173	91
B3GAT3	659	720	574	859	415	838	778	638	989	438	907	310	1301	418	536	552	917	473	1243	592	788	1810	620	565	436	581	573	865	1372	710	460	808	1060	396	1063	1181	198	872	1105	748	454	817	1010	409	1481	530	647	1069	500
PER1	523	181	418	691	347	4347	140	1054	571	333	227	142	254	273	1892	257	657	608	283	617	366	169	270	1596	860	912	333	317	1016	1256	521	271	459	442	1028	168	327	135	283	571	786	734	487	1212	592	386	220	1135	583
CPPED1	1749	1386	807	676	392	308	453	746	922	887	771	891	714	721	616	168	1594	451	342	661	102	235	1027	238	97	608	615	610	458	666	756	289	318	297	364	1407	239	1263	754	1625	675	777	515	536	123	645	908	700	833
UXT	938	1134	680	519	626	1089	1478	806	1234	761	743	614	894	1014	553	692	772	614	981	886	862	971	933	1037	549	507	1632	904	1094	1100	670	983	744	665	1950	919	535	1171	1519	835	691	831	645	898	890	663	672	771	688
CALM2	11008	23482	9273	11071	10814	10789	12247	9247	10543	13452	9219	9671	10248	11435	8572	17293	9652	10311	11991	11806	15811	30522	11395	7934	14720	7720	21675	6863	27905	8285	9617	9066	10254	18306	24803	14863	14196	17088	14815	7855	10059	13484	9166	14420	11425	10479	6849	8499	12049
CALM3	4148	5933	5117	5289	8511	3711	4735	8561	6847	5360	6795	4312	5525	3643	4653	2636	4703	5493	6826	5488	2738	4505	5040	4344	1530	3007	5427	4104	8235	5760	4541	7573	10043	5723	4281	4593	4268	6263	3194	5748	4333	4103	5218	4427	11564	4338	5017	4833	5056
SPG21	1838	2066	1544	1324	1651	3599	2012	1868	2470	1571	1813	2188	1884	2400	1620	2136	2333	2071	2628	1877	2436	1419	1927	1782	1918	9203	3036	1250	1738	2206	1850	1665	2423	1916	1915	2160	3580	2784	2187	1885	2182	2199	1622	1854	2750	1931	1303	1942	1729
CALM1	9244	6526	5265	4098	3195	8583	9647	6144	4985	6553	8081	7161	3841	5654	4864	4596	8079	5652	4923	5430	3636	6501	8995	5381	4935	9644	4435	11080	6723	7415	5661	10324	6528	6174	5773	5025	9469	8222	6957	5515	3909	9214	6232	7217	4937	9463	5424	6695	6015
GSDMB	85	29	24	188	79	60	161	575	227	107	9	16	44	108	60	49	12	12	56	47	69	177	137	87	193	24	141	83	15	57	62	131	237	73	389	89	40	121	110	72	55	72	134	46	18	422	203	28	23
GSDMD	1917	1382	1451	1418	1436	611	1681	1215	973	1810	1656	1277	2256	880	1039	1076	2605	1210	843	2265	1869	976	1396	846	650	909	2120	882	1063	1345	1394	1841	5190	3530	1093	1226	990	1828	1017	2559	1025	1449	1771	996	1834	1973	1340	1405	1181
DLGAP4	1967	2520	1551	1757	2083	1545	2209	2169	2236	2046	7131	2158	1824	1065	2065	1175	2364	2368	2030	1243	2165	4019	1640	1714	4320	2857	1778	2334	1659	2579	1533	2424	1809	1877	2288	3063	1409	3277	2382	1441	1507	2308	2125	1763	2455	1768	2532	2407	1804
DLGAP5	236	364	369	862	231	603	507	539	190	257	304	220	217	274	56	372	227	118	891	181	1177	309	235	123	385	104	689	106	153	80	229	230	1415	204	618	392	967	391	327	94	271	240	299	311	718	554	176	122	45
MBNL2	619	1094	2461	5587	1302	1690	1110	592	1737	2542	1080	2244	943	1074	1264	3198	595	1903	1542	558	1126	1308	636	2297	2407	541	1034	2660	3201	1481	1208	1527	1328	1157	1388	1072	1909	921	2015	1420	1368	1131	854	1941	335	1542	671	2014	1447
PLK3	120	268	276	182	225	92	294	218	233	289	445	394	337	96	456	184	393	241	309	116	172	179	565	220	140	243	229	95	371	488	309	317	281	285	230	238	172	241	192	227	210	364	110	687	134	156	75	662	438
A1BG	123	171	91	101	327	43	63	127	105	152	170	86	72	229	139	142	155	180	73	219	53	301	150	21	115	75	234	247	234	347	16	169	155	260	86	207	60	219	62	168	123	91	224	134	38	68	134	150	169
TTC8	1487	296	627	525	330	413	319	1069	345	601	734	601	985	655	643	880	389	494	251	668	171	593	538	1231	302	975	166	788	941	510	609	733	640	613	331	328	1416	662	504	908	898	698	682	616	356	916	734	644	602
PLK2	826	1341	4149	1797	314	2229	1374	1514	1111	3313	6720	2115	8532	1404	943	3630	1172	1412	1226	3581	702	1127	1597	614	432	1314	3040	4697	1677	2565	3141	5071	862	825	527	1371	5284	1202	1356	1756	3228	2320	2427	4319	2471	1152	2613	4362	2009
ZNF720	610	287	374	361	430	332	303	446	655	480	217	488	511	399	542	627	248	392	205	401	383	90	318	317	317	360	237	626	286	254	355	477	201	544	314	897	668	270	621	695	471	314	284	380	452	489	623	286	359
OIP5	30	121	72	135	156	51	143	107	58	54	98	31	124	73	12	104	89	30	112	105	162	125	95	61	92	7	175	13	44	9	83	83	98	78	134	210	118	116	133	36	77	98	71	75	188	88	72	30	12
CLCN3	713	989	2026	2590	1687	786	841	853	1514	2058	1308	1892	1810	2170	3296	1088	1093	1870	1131	2151	1474	3936	895	1937	2177	1930	304	2085	1366	1179	2017	4380	1273	2400	1010	1683	1015	495	395	2206	898	1322	1538	1293	2524	1961	3439	1139	1716
CLCN2	206	147	99	141	166	238	113	292	200	199	303	75	155	123	143	178	73	98	335	107	176	548	281	94	104	131	100	145	161	163	52	112	166	118	358	214	62	358	67	118	187	72	151	89	129	195	139	217	91
HRH1	85	115	140	185	58	59	289	107	289	88	106	344	52	81	94	94	298	116	153	65	231	217	285	181	97	114	66	135	49	249	69	153	59	284	126	65	308	234	224	76	99	257	166	385	52	105	35	413	166
CLCN7	3082	2356	1370	1779	2404	1073	1669	1752	2340	1782	1587	1542	2670	2084	1315	1429	2096	1575	1351	3012	1453	2546	2250	873	1996	2094	910	1857	1879	1639	1903	1427	2353	2180	2576	1468	796	1900	2479	3228	2534	2858	2418	1187	1327	2840	3436	1764	1347
CLCN6	216	142	417	256	262	392	212	163	273	255	199	371	233	235	713	387	237	295	306	115	115	175	394	337	269	421	133	89	206	346	451	314	324	186	318	187	275	192	200	392	617	323	559	555	122	262	333	370	391
CLCN5	108	333	164	331	109	289	274	248	350	271	207	262	80	235	125	265	242	215	254	178	511	689	173	123	261	259	150	129	42	201	184	165	231	179	143	186	188	94	126	58	231	143	120	205	128	212	458	200	178
CLCN4	88	32	19	85	13	326	81	14	101	40	34	138	34	18	78	17	69	111	642	39	848	267	78	51	290	40	62	64	15	113	83	77	13	86	58	7	67	85	25	28	54	69	55	168	9	17	17	175	117
FBXL19	899	789	438	677	724	1034	592	1148	1080	538	471	348	723	527	414	340	1168	512	587	467	1443	307	447	581	942	356	573	388	320	647	361	1110	376	394	582	578	177	687	774	652	759	403	432	341	726	514	785	398	425
BRD8	727	744	1414	1588	894	1351	726	1144	537	1361	975	1152	3063	1449	1767	1279	694	560	789	846	689	620	1370	857	801	1326	888	1355	1181	862	1385	1659	1960	1244	606	1662	1319	827	750	2435	1964	1093	1348	1228	757	1274	1392	1207	1345
BRD9	411	1027	588	818	770	1060	943	551	367	687	669	556	597	669	885	629	487	551	601	466	1157	716	779	530	757	749	690	685	517	881	718	638	798	550	734	688	659	493	415	874	855	506	1056	687	843	675	521	869	736
FBXL18	213	639	423	128	189	1109	332	244	818	496	613	324	153	194	371	818	895	429	162	428	967	694	317	150	1346	854	178	427	229	461	561	295	290	193	333	262	429	330	776	171	410	360	870	490	544	314	242	297	276
BRD4	1513	2172	1797	2179	1699	2411	1691	2116	2220	1852	1690	1974	1357	2757	2557	1349	1811	2162	1736	1602	2346	4350	1851	1945	2872	1394	1848	1476	972	2102	1874	1531	1288	936	1660	1124	1188	1766	1623	1923	2040	1510	2446	1447	1298	2183	1884	2002	2147
BRD7	1257	983	720	1318	954	1377	1415	1072	1062	842	1023	5013	1868	1749	1511	815	754	1193	1554	551	2129	1220	1541	833	1678	1611	731	1637	1299	787	733	1474	820	1479	1362	1504	1591	1808	1101	2737	892	823	958	982	1483	822	908	1348	802
BRD1	631	688	746	635	1052	720	810	1423	873	666	1147	668	523	757	990	1003	549	771	710	642	783	1386	564	914	768	1771	1867	425	729	650	773	835	904	690	1120	688	664	927	720	844	647	527	872	791	758	647	1338	891	683
BRD2	6811	6077	6044	5865	6754	4286	3550	4702	4925	5804	7657	4567	6319	8234	5559	7782	4718	3797	3373	2697	4948	4460	6236	5563	4539	8694	4735	4962	5748	4813	3212	5966	6716	5828	3529	5936	9498	6248	4458	5307	7253	7232	6691	5746	7779	7934	5327	5638	4978
BRD3	1350	943	1061	1620	910	743	684	1859	2533	1335	1452	905	996	2134	1165	1167	2220	1186	596	1129	1564	1329	972	1170	2522	988	529	1119	707	1239	1152	1690	1739	793	1280	1540	1741	973	1600	1356	2194	1715	2023	1376	1506	1206	1543	1329	1640
DNAJA2	1384	1276	937	1365	1296	1288	1616	1626	1069	1437	1939	6723	3530	2373	2080	1164	1256	1527	1264	1113	2592	3002	1649	1165	1408	2464	1794	2351	2089	1294	1024	2511	1387	1948	1834	3257	2001	1323	1637	3477	1025	1387	1243	1595	2061	1407	1481	1506	1074
DNAJA3	2599	2156	1012	1652	2957	1116	1240	2091	2068	1232	1617	1020	1971	1963	1518	1296	1985	1087	2983	3026	1691	1014	1763	1250	1289	1737	1151	1703	1433	1080	1033	1200	2550	2225	2128	2710	895	1339	4087	2251	1806	1226	1269	834	2222	1775	2289	1033	884
DNAJA1	3870	5538	3210	2131	3489	4515	3094	6306	7804	4717	3700	3638	7047	6569	2488	3930	5464	2953	7297	6125	4380	2958	4182	5401	4542	4205	5232	4855	5439	2925	4105	2897	8849	4411	4097	4091	4631	7081	7069	4217	2943	4213	3661	2717	3351	6594	5058	2218	2643
TGFBR3	3714	72	6267	612	9149	1556	386	134	256	87	128	548	1434	69	1410	1655	648	520	867	192	65	80	230	3080	102	329	4464	2846	3062	1818	803	189	492	5298	1261	43	348	2776	769	4744	371	969	2055	3159	38	2017	140	948	1808
DNAJA4	734	4259	611	2420	3846	1047	1285	2216	1130	3942	2553	1002	834	4072	1047	1292	1527	517	550	1358	1194	886	749	1755	420	8967	961	737	1793	2931	853	5813	5302	2222	141	1309	2634	2265	2242	2705	1340	565	1947	809	2480	1803	9858	864	1060
GLG1	3041	3611	4517	3158	2967	6738	3486	2790	3213	3337	5195	4869	5976	1843	3139	2470	3673	7305	3641	2400	3392	1541	5015	2631	7657	3583	4045	4219	4100	5878	3724	2584	1864	3208	4072	1200	4310	3164	3407	6233	2292	4640	5316	5080	2108	2985	2326	6980	4900
LOC643387	55	35	22	28	40	33	22	27	51	21	41	26	35	40	34	46	27	33	49	28	46	68	52	30	33	28	43	43	46	45	51	44	55	47	59	67	42	54	63	38	34	48	41	34	42	35	24	28	41
PTPN12	1820	1441	2531	3278	1119	1953	2510	2316	3046	2207	1742	3284	2192	1736	2351	1719	2668	2089	2409	2238	2868	2881	2150	1514	3264	2675	2406	1241	1222	1615	1265	3300	2083	1776	3293	2796	2249	1369	6145	2064	1533	1942	1250	2291	1216	1502	2669	1737	1823
PTPN11	2393	2782	2822	2714	3694	2448	3220	3658	3418	3983	2261	3302	2152	4566	3385	3228	2081	3537	1993	3582	4871	4155	2434	3336	2633	4032	1888	3293	2339	2538	3328	2730	2825	2798	3707	4239	3678	1029	2336	3645	2383	2330	3571	2825	4781	4450	4021	2658	3589
MYCBP	1307	1088	689	753	1090	1031	1080	477	820	554	956	625	952	1025	1733	643	785	974	617	1557	977	778	980	801	434	866	818	865	1101	847	1182	2104	834	1368	1464	1608	802	1225	747	833	1270	1039	843	1082	1004	550	781	669	998
PTPN14	144	135	436	126	17	503	240	95	235	249	216	484	118	88	260	227	144	515	291	123	550	137	42	219	795	141	53	118	37	321	259	20	47	158	401	20	296	112	117	131	141	146	370	342	93	132	19	230	508
SETD1B	981	914	979	856	963	698	1196	687	978	1222	1043	667	1227	1226	1067	1025	1019	899	535	986	1118	688	667	667	832	1529	474	1064	613	770	1019	959	1490	949	625	875	909	1439	841	1193	1236	1556	1437	965	1678	1625	1351	825	989
LYAR	292	315	272	167	374	392	287	152	205	123	209	164	225	316	253	146	333	161	482	117	568	695	297	378	221	273	279	250	216	271	208	161	428	226	632	394	170	271	397	167	260	246	255	275	286	951	260	189	193
C8orf30A	2046	848	454	436	696	652	793	1237	1206	529	1809	1401	682	815	638	581	2702	730	1073	1167	2339	605	1104	542	992	4096	1583	765	760	718	426	1024	2478	1838	1901	1151	374	1774	1380	896	613	778	531	459	1234	863	825	691	531
C16orf74	120	253	66	106	152	245	259	110	113	102	376	88	77	125	104	74	29	12	39	43	13	58	84	138	9	192	9	249	286	82	77	70	130	148	14	99	32	77	98	229	92	144	48	76	90	32	135	71	22
C16orf75	627	700	195	644	842	1078	301	592	303	126	107	156	312	478	58	84	254	166	281	190	280	110	474	203	195	98	421	183	119	51	216	88	324	341	586	1088	260	348	389	201	290	302	258	211	351	398	272	104	84
MRPL27	1141	719	584	894	746	690	1038	2204	676	893	3536	365	854	1150	575	701	501	627	502	1535	480	1593	740	486	488	284	1236	718	1026	1114	508	1508	1130	597	648	1209	676	1778	992	706	680	754	617	505	1112	881	336	778	489
CSF2RA	84	178	377	160	842	141	85	115	139	138	60	148	107	52	217	67	97	133	288	79	37	171	317	114	131	42	480	247	123	101	418	37	21	35	87	88	113	21	48	69	71	110	69	170	64	37	77	132	234
DMD	120	31	131	164	30	326	214	41	86	79	100	218	55	83	501	144	130	347	317	71	699	425	124	358	315	91	86	25	89	645	164	70	93	178	982	66	126	149	82	97	103	251	567	742	24	59	31	355	354
C16orf72	1720	2668	1018	1292	1095	1261	1194	1302	1657	1266	1329	1496	1529	1515	1252	1758	1542	1520	647	2172	1310	482	1803	689	977	963	614	1642	1350	1091	969	1179	662	1979	910	2665	1499	1175	1890	1633	1652	1780	1024	1421	1658	2104	1494	1022	1151
LRFN4	75	1138	237	413	543	1286	638	470	255	238	159	102	522	371	106	216	447	192	741	238	1265	901	339	346	704	448	757	49	1614	194	259	413	597	458	1514	316	117	923	330	304	111	345	208	320	547	108	291	187	102
GAB1	570	784	761	1799	798	735	360	380	1034	831	698	1345	400	950	1334	477	733	1083	293	1491	289	92	352	720	515	815	437	512	504	826	845	1810	844	1532	175	1006	551	267	566	556	1022	629	655	1343	1339	1451	1719	1980	1472
C2orf81	171	72	135	129	119	99	282	80	245	94	71	72	210	125	150	147	127	89	68	78	4	115	74	176	132	141	48	186	214	192	139	212	117	34	161	117	89	201	213	92	142	232	157	105	45	134	94	89	89
C2orf86	36	134	98	99	75	76	95	55	86	84	46	100	56	47	109	97	49	74	69	68	106	61	89	28	222	78	131	29	37	55	86	56	63	72	146	89	88	47	100	64	158	68	100	114	76	83	117	85	132
C2orf88	20	14	10	34	21	108	3976	7	34	9	16	38	10	10	134	14	27	38	295	10	98	304	28	77	143	27	130	20	27	177	52	21	17	73	998	16	37	14	45	13	45	31	40	127	6	21	36	93	53
NDRG3	1039	691	1279	1324	2707	962	852	1445	1898	1651	2492	2067	1139	970	1636	1895	1376	1025	1974	940	1951	2002	1261	956	1504	1131	907	1591	1291	1013	1160	1887	1392	1207	819	4297	744	1878	1466	1304	952	957	1062	898	1147	1115	1877	1283	1251
NDRG4	38	77	79	343	103	1190	197	29	281	399	125	78	148	73	34	126	59	109	64	66	63	56	129	165	222	245	179	169	22	179	32	318	62	98	91	141	881	74	69	70	23	105	75	213	100	16	13	152	28
TBC1D9	1138	8667	13957	37013	8893	1636	568	2290	5822	15740	16694	12059	15456	9055	37008	6330	4418	3448	685	18447	552	71	10984	8397	140	5323	193	25407	5202	10482	22558	14276	18058	11229	746	32015	6108	1250	3406	21634	13398	13055	12729	6724	15680	9548	32408	17446	6312
ZSCAN2	167	614	252	294	228	210	196	272	346	321	208	255	321	879	250	294	283	263	231	308	387	134	176	102	254	366	179	149	204	329	219	330	290	167	338	291	412	274	363	624	358	290	348	273	204	317	553	308	239
CHD1L	1068	507	843	765	594	1606	865	934	1024	909	820	581	511	510	572	1472	453	581	2183	636	2108	536	588	414	900	806	1369	2128	936	703	828	934	621	528	1480	763	681	1201	340	635	856	526	966	563	788	1233	480	698	690
DNAJB12	1252	2073	1346	1128	1299	1201	1380	4560	1186	1062	1481	613	976	2137	1062	929	1276	1489	862	1140	929	1529	1104	1242	805	1253	1219	1906	1723	1625	1225	879	1154	1092	1174	886	1103	1622	1218	1360	1423	1693	1692	1272	1226	1740	1359	1372	1173
DNAJB11	1372	1370	1062	1237	1362	2052	2103	1469	1959	1410	1345	815	1440	1234	637	1117	1119	1504	3160	906	3239	4557	1794	1144	1786	1790	1460	1807	1387	1128	988	1213	1940	1884	2509	1886	1254	4561	2435	1174	790	1575	1413	1088	2563	1282	861	913	782
HLA-DQB1	804	822	8107	683	3491	260	3633	361	947	4958	424	4448	371	1363	2893	605	1618	1042	2640	1651	909	1038	6424	1016	150	328	4933	743	3012	5931	2160	150	100	449	959	834	996	837	1717	984	2122	1086	1530	4582	1425	2381	2289	1416	2240
DNAJB14	216	178	450	616	301	384	311	162	332	410	337	477	444	372	718	290	224	428	149	708	282	105	195	353	442	469	302	488	298	262	423	345	279	516	270	385	453	90	253	588	393	295	507	423	409	513	428	317	548
RNF138	517	390	345	404	465	490	645	475	583	398	350	453	410	2240	427	444	373	428	987	818	1372	1465	385	575	1050	406	1640	216	371	358	359	487	278	561	984	875	471	193	460	406	602	301	309	738	547	481	440	305	460
ENOSF1	274	301	437	328	671	283	981	348	212	398	934	161	361	628	657	281	288	266	296	424	129	153	458	248	658	314	310	229	639	250	407	496	387	283	592	351	207	202	638	875	966	369	411	413	305	415	760	391	631
CISD2	415	431	467	665	807	1066	626	437	394	483	709	493	584	939	539	346	482	532	589	1023	633	1394	691	602	710	599	1013	694	841	498	493	767	1398	810	610	958	321	373	663	692	422	737	741	479	956	745	457	485	389
CISD3	1579	675	671	859	1486	625	663	727	641	1227	673	352	1018	1305	987	647	819	944	484	2191	608	721	1137	892	503	363	865	990	1156	898	742	1848	1515	1174	455	1678	376	1808	248	1254	1065	917	1012	504	1288	4832	805	941	744
CISD1	217	647	306	466	241	766	626	212	323	261	364	377	213	528	318	240	433	304	275	602	629	815	559	161	751	228	524	513	397	415	216	253	204	393	468	480	196	498	269	208	245	325	215	304	50	423	394	248	343
CLNS1A	2460	1540	1722	1654	8007	1941	1540	1568	1970	922	1291	2074	1467	1570	1205	1511	1881	1229	2965	2783	6986	3991	2056	3048	4369	1815	2455	1734	1749	1422	1635	1742	1122	1550	1092	2222	1782	2698	1367	1317	1820	1198	2316	1562	2257	1004	1143	1809	1326
TSHZ2	32	41	105	154	34	48	132	34	87	55	86	225	35	21	229	38	99	177	35	55	19	5	62	186	27	79	13	22	43	255	71	37	36	120	212	45	113	22	47	23	56	166	173	516	21	34	45	312	167
TSHZ3	189	163	546	294	142	84	139	282	247	356	367	824	255	115	403	175	424	1038	122	150	88	97	623	323	108	319	65	87	103	880	358	176	247	368	364	127	362	258	386	123	193	620	348	687	105	187	88	775	704
MRC2	2446	1966	4861	2992	791	2340	1105	5346	2750	4700	3832	4796	2145	1032	2139	1578	4907	13489	1210	1848	672	1822	4424	1931	7862	2325	5508	814	923	10301	3467	1424	944	2688	2945	1018	2099	3114	4435	1153	1409	6715	2262	2491	968	2540	577	11328	5501
FOXS1	49	36	98	37	62	23	127	33	21	30	74	66	27	74	39	85	95	61	51	37	22	147	46	99	22	35	79	66	44	115	79	78	83	50	42	65	43	104	83	67	70	143	162	137	38	37	32	53	34
ZNF581	495	267	389	233	154	223	627	709	375	242	1434	253	281	2601	345	397	391	290	447	636	180	696	349	564	243	223	402	315	554	712	310	293	278	241	417	422	178	803	613	348	329	306	661	313	505	272	195	334	370
MCOLN1	214	966	359	618	457	898	266	492	524	464	409	508	489	382	247	419	372	387	721	648	391	1275	577	402	479	880	496	490	606	640	420	746	402	404	427	273	255	501	415	353	392	542	491	335	396	245	632	586	458
ZNF582	79	8	64	46	54	20	29	9	93	14	104	84	71	10	85	93	13	38	8	8	66	5	33	13	38	40	33	33	70	54	52	59	7	68	38	43	77	84	74	84	79	63	79	83	155	57	5	54	63
TIPARP	383	690	1080	941	1709	458	554	660	1234	234	1031	674	405	247	1742	1217	795	589	377	696	341	228	744	2449	560	531	545	896	683	753	880	655	1233	1926	443	437	833	792	550	1230	1372	1085	791	1380	441	461	993	905	831
ZNF584	214	148	216	185	176	171	160	185	166	200	124	136	211	439	251	235	131	169	143	211	111	138	163	133	104	132	101	203	183	176	147	179	204	151	189	226	121	270	95	208	254	182	257	213	209	141	197	170	285
ZNF587	984	640	1051	2403	1918	658	507	602	1814	1450	1966	1114	1591	5306	5165	3915	939	710	370	1054	559	446	445	1305	546	1707	509	1150	1138	622	1365	1534	3173	2281	527	2212	2686	482	713	2215	1013	1845	1957	1665	1635	1021	4591	602	1171
ZNF589	314	175	336	221	334	145	398	300	310	303	125	285	300	229	353	444	230	130	282	241	215	411	390	204	318	306	151	261	223	226	424	321	220	234	299	306	351	252	167	312	483	334	415	379	130	349	488	207	318
U2AF2	3800	3047	2633	2771	5056	3775	2637	4398	4349	3148	5067	1792	2665	9326	2970	2415	2251	2548	2574	2520	2746	4358	2559	2308	1894	3315	3634	2856	2554	3411	2315	4562	3702	3275	4382	4516	2065	3809	3659	4574	2996	2660	3546	2355	3459	3194	3293	2642	2698
THSD1	73	86	150	77	45	51	90	56	90	76	91	217	66	121	139	80	138	82	74	67	43	77	96	209	44	74	42	70	76	216	73	60	105	135	89	71	101	155	101	111	106	244	155	418	33	66	59	214	145
SGK494	48	11	17	33	35	91	45	140	39	41	20	33	46	20	45	48	10	13	24	8	38	70	45	32	40	53	34	31	11	31	36	89	70	35	188	67	39	33	67	33	67	73	41	26	20	58	112	39	47
TMEM115	1986	1072	1031	670	1489	681	1006	1336	908	1146	984	764	1007	1429	1069	1030	1155	1066	748	1348	590	860	1524	1318	1317	1103	736	1342	1696	841	1011	1631	1177	762	1053	1287	663	1809	1106	1672	1222	1312	1550	1047	717	1209	1919	1114	916
ZFP161	345	219	371	214	408	320	326	295	280	436	257	373	390	377	416	350	311	427	409	319	342	206	353	328	602	420	281	242	355	346	540	457	261	323	313	393	304	191	431	513	629	385	449	495	297	355	615	305	414
RELA	2272	1595	2042	1794	3212	1375	1534	1423	2125	1450	2189	2070	2022	1950	1912	1816	2277	2125	2523	1920	2621	3089	1956	2757	1507	1619	1413	2430	1904	3044	2117	2005	3436	1714	2080	1859	1430	2538	1607	1440	1951	2049	2613	2301	1976	1622	1553	2152	1913
LPAR6	684	341	661	416	308	138	485	338	540	625	280	769	514	467	655	538	546	786	358	478	257	159	789	764	132	330	166	555	463	680	754	253	273	512	365	510	1166	464	653	645	741	591	551	1429	132	310	239	670	935
LSM12	1425	980	896	1595	1116	1102	1432	713	1064	1473	681	937	1304	2217	1008	1060	839	1277	1222	1221	1591	3423	1620	1367	884	1030	1058	1575	1273	2219	930	1649	1297	1265	1978	1772	1386	1334	875	994	1193	1251	1003	840	1683	1529	1014	1017	931
UXS1	707	711	924	648	762	824	1861	484	686	624	621	892	530	719	436	555	420	776	994	459	1157	2403	846	889	529	876	511	628	737	738	596	495	741	746	759	1113	405	749	793	745	530	692	679	624	460	474	602	791	660
CAMKK2	1369	1955	1448	1234	1433	1334	1724	1814	1049	1658	1839	1324	1261	1411	1291	1878	1237	1981	1290	1877	2193	2193	1362	969	2077	1917	1170	2085	1393	1333	1795	1390	1510	1156	1156	1294	2190	1501	1253	1007	2053	1871	1802	1742	1951	1751	2118	1623	1758
CAMKK1	240	329	225	228	744	285	164	156	225	144	261	70	62	176	193	617	224	118	181	59	26	231	172	206	393	144	321	254	191	227	288	120	188	259	446	182	178	232	134	64	504	141	325	242	156	84	121	151	256
LPAR5	72	89	310	51	104	91	118	76	120	188	66	192	311	69	106	57	122	151	155	104	35	58	430	52	338	28	97	22	173	123	135	31	43	44	21	149	152	213	109	114	57	146	62	128	41	60	51	128	201
ZP3	582	326	109	293	136	212	325	612	164	107	416	98	174	244	544	92	352	240	367	189	127	536	362	231	538	264	481	103	440	380	156	338	40	138	203	135	55	240	48	89	311	127	342	85	85	122	345	215	69
TMEM123	8739	2380	3954	4612	817	8955	4990	3368	10264	3220	2453	7777	5221	4229	3655	7582	5081	6738	12480	3414	23485	7773	3071	4957	12109	4070	11336	4537	4215	4366	3486	1786	2593	9331	10158	4314	5203	7357	5838	2690	5189	2993	3046	8337	2303	7010	1259	3626	6307
MTRF1L	194	271	253	245	288	356	287	215	237	230	140	201	319	259	210	283	186	204	288	236	138	122	337	248	230	308	157	217	284	205	223	184	204	200	451	330	269	221	673	262	185	266	166	236	255	331	103	187	189
MYO1G	158	69	304	68	189	85	132	238	186	226	56	98	185	46	136	64	128	61	418	94	109	28	428	37	135	30	149	10	224	200	313	46	14	58	51	64	68	65	242	41	65	76	100	116	152	82	374	152	245
MYO1F	171	233	802	199	477	100	296	416	444	535	196	426	460	142	413	224	354	404	686	239	159	69	1048	193	326	99	422	69	341	534	880	286	70	117	145	282	219	156	323	232	184	227	229	351	197	186	264	474	598
MYO1E	383	786	1420	989	997	1718	1389	918	884	951	923	1495	757	653	803	968	1174	1255	954	672	736	542	1580	1085	1256	1007	1057	388	294	1285	1077	420	358	1073	1215	490	808	1206	1311	482	640	1258	721	1722	455	1504	366	1941	1340
MYO1D	2299	2340	3656	5858	2002	2985	1923	1505	1952	3611	1602	3771	4541	2510	2047	3337	3147	5216	1555	1347	741	1114	6338	2201	890	1965	1492	3163	1754	3486	2266	3023	923	2344	1710	1444	3406	1213	2191	1697	1901	3299	2836	2452	2861	8739	662	4351	3772
MYO1C	9576	5234	6843	4771	4990	8557	4730	9901	3941	4352	12137	3004	3089	4239	4264	7806	6075	6535	3591	3628	3454	2341	3383	4790	6373	5237	4546	5200	7864	7801	5629	4481	4322	4005	3635	3548	6048	5864	4556	4546	6033	8003	8149	4390	11350	3144	3706	5779	7300
MYO1B	1126	1219	1587	1389	449	1137	1485	2955	2300	2609	3518	4530	969	1822	3109	1795	2427	3550	1846	2526	4215	2784	1453	2107	1565	6179	411	807	726	2964	1006	765	2149	2361	2231	2562	3446	2608	2859	2475	666	2597	1579	2082	797	1343	1726	4269	3595
GRN	9746	6854	10714	7010	7335	12894	6437	7226	11098	9332	5959	7235	12532	7510	6305	4187	9379	11071	10199	10164	5434	6989	17422	5230	7950	7987	5911	6896	9405	10507	11128	14761	7186	7030	5843	4864	5264	6031	6422	5872	4857	8953	8855	4313	6399	7161	3608	12556	5686
RPL36AL	6126	2989	2540	1967	4439	1436	6501	4900	4052	3141	3630	1313	2537	6167	1761	2814	3093	2082	1930	3667	2611	3058	3296	3689	1169	1723	2491	4264	4662	4152	2141	1577	3519	1877	1637	2063	3237	5225	4491	1845	1928	2682	3062	3238	2600	4647	1613	2517	2476
KIAA0391	1924	643	892	735	1658	724	697	1275	529	971	777	706	607	1040	658	724	718	749	547	1015	508	223	571	625	661	564	472	952	725	661	768	442	927	460	432	3678	1007	651	428	699	787	727	689	688	874	1076	479	619	760
CHMP7	456	678	1261	793	825	899	848	517	1170	780	906	874	1652	389	1695	1217	838	1594	1980	951	727	894	871	665	457	721	820	1252	1161	1103	1068	498	842	829	852	531	1123	598	502	498	1269	1215	1304	1086	1656	761	543	1021	1478
CHMP6	812	566	413	441	418	338	491	1169	422	502	362	263	508	500	327	293	530	762	267	536	332	629	406	352	447	231	332	395	437	504	350	280	407	417	304	365	245	238	756	476	480	450	607	349	480	379	528	683	451
BCR	833	1535	1257	1139	4031	1459	2582	1740	2262	1225	3320	1141	1034	740	1726	1376	1509	1419	1703	1397	2624	2061	824	1393	1894	2401	965	960	1984	1470	1555	1966	2404	1630	2954	944	1529	1467	994	1461	1091	1130	1289	1793	3011	1549	3496	1591	840
CTPS2	1058	1976	650	1543	508	526	1217	1175	1726	791	765	701	1027	790	533	1452	1794	501	897	1013	1263	387	1260	737	377	1133	677	2834	582	644	584	3494	2065	2099	547	1991	1470	1362	615	687	1109	819	799	715	1808	1312	1220	533	659
NDC80	106	169	263	404	687	766	328	232	137	294	256	142	226	356	55	193	140	79	1825	121	538	866	292	89	735	90	691	43	162	71	164	371	396	259	518	344	293	330	454	135	239	309	215	197	492	331	266	127	38
HOXA10	67	24	72	314	13	45	813	37	61	50	30	149	22	33	60	460	123	178	19	42	58	70	134	96	24	84	11	287	26	180	80	425	26	86	54	66	49	61	116	28	38	141	130	137	106	94	11	128	151
FAM188A	337	907	378	439	559	316	393	88	416	332	345	381	315	570	456	698	366	348	973	585	625	480	357	423	234	480	363	347	644	364	497	355	259	448	465	651	925	439	367	482	471	517	464	537	448	334	307	450	464
FAM160B1	566	606	718	1049	413	497	745	385	994	789	570	900	441	418	738	776	642	1094	442	850	449	468	506	523	443	666	276	789	452	687	680	299	302	579	472	582	1198	581	1437	559	776	764	528	943	471	801	428	768	958
FAM160B2	472	527	886	568	524	659	844	518	1283	797	895	671	1633	187	1166	1077	688	1309	1188	590	672	334	672	375	437	1032	863	1826	688	934	1026	483	777	768	1057	297	1112	631	475	570	1149	1406	1152	1023	839	775	468	883	937
RAD54B	92	257	73	271	672	240	191	194	136	131	174	507	99	187	85	136	223	102	331	188	442	185	199	32	228	259	263	109	36	66	83	128	388	401	277	487	198	174	253	95	186	154	109	105	293	207	252	95	105
GALNTL4	135	154	279	354	35	451	193	345	301	136	99	239	380	139	110	439	223	137	696	122	799	329	483	160	37	176	163	135	451	206	442	85	515	413	343	85	186	289	368	788	166	289	251	539	262	297	61	230	137
GALNTL1	4206	13	56	295	75	97	239	122	79	135	62	1420	74	97	307	94	489	151	515	471	10	75	454	265	6	145	10	21	125	431	92	56	462	183	92	145	190	240	43	303	2150	168	340	591	18	1303	353	368	1328
LSM11	122	232	259	353	106	111	145	231	114	229	160	384	188	292	366	289	179	337	168	247	300	128	211	166	255	208	66	159	89	322	249	174	95	212	137	184	244	151	279	186	278	255	208	255	206	166	163	284	292
ZNF323	266	289	183	133	616	201	181	130	213	132	199	395	122	338	153	444	500	378	107	202	258	326	97	121	224	479	94	115	187	211	94	179	510	276	113	282	275	915	674	109	252	230	206	236	149	152	86	235	227
GALNTL2	169	63	195	125	31	241	63	151	86	127	94	471	57	41	167	56	385	2667	24	90	54	65	580	263	211	146	39	19	55	420	308	83	257	217	305	40	148	195	72	45	141	389	224	590	6	46	38	647	984
SF3B1	6123	7538	8537	5442	5783	5918	7706	6591	6421	7425	5492	6677	6114	6347	9142	7953	4751	5668	8003	5919	9718	4855	6007	6562	5172	8793	5125	6419	5041	5427	7116	6472	7609	7663	7487	7596	11713	6412	6890	7421	8700	5882	8002	8333	7370	6241	7713	5894	8241
TUSC2	950	395	473	266	777	338	841	882	873	710	454	474	608	484	570	616	597	362	384	1113	363	408	1011	525	401	555	350	749	870	246	476	954	441	649	716	788	503	878	883	807	726	720	721	635	366	694	1010	371	561
SRI	1927	1417	973	1709	837	3630	1846	1010	2201	1392	1195	2772	781	1511	3001	2271	1484	1252	2295	2050	2545	1547	1597	1500	967	2038	962	1331	1907	2479	746	5947	916	1677	1637	2652	522	1258	1669	1147	1530	1125	1276	1828	1511	661	1361	1280	1475
SUN1	1520	2632	1773	2053	1025	3458	3152	2371	2211	2192	3747	2047	801	2307	3167	4353	2065	1751	1554	1534	2604	1139	1982	1607	4431	5631	5084	2188	1454	1766	1534	3671	1852	3253	2571	3123	2274	1378	2272	1805	2505	1169	2666	2809	1787	1159	1416	1837	2036
SRM	1151	1350	814	478	1826	1880	947	884	963	603	1842	769	806	1265	861	487	2707	1021	2238	762	1624	2762	1262	1073	905	836	2075	846	1338	1317	765	945	720	627	2014	1078	326	2537	826	434	724	843	958	785	1232	425	750	1121	805
SRR	277	139	355	257	321	136	413	227	137	272	587	306	122	598	250	551	292	301	139	168	76	512	176	100	98	528	370	157	380	298	376	171	331	132	167	146	593	323	141	401	392	384	305	152	212	418	389	263	321
LGALS9	816	1693	2195	2150	849	1004	2998	1061	821	1232	1081	913	3513	561	750	396	1667	386	2945	755	777	519	2931	800	388	297	1753	320	1658	1023	1293	998	377	1144	460	604	1861	5397	995	332	543	1336	558	1698	514	1790	437	1559	817
LGALS8	2390	1130	2035	3351	1421	1183	815	1309	1213	2458	1011	1730	3550	1836	1864	2743	1331	1229	759	1602	737	4069	1189	2634	1110	1082	505	8290	1314	1342	1816	1416	2210	2050	1783	4904	1997	2850	1860	672	1804	1199	1324	1487	851	2385	3223	1502	2373
LGALS3	6923	617	4815	1913	857	5342	12424	1092	2430	886	6603	3708	3991	1734	1603	2295	3279	2582	2122	2483	1148	1510	6403	5372	3324	6597	3405	2159	1783	3644	5101	1480	1293	3319	1467	1670	6159	4872	5277	715	2702	4769	3552	5019	965	2389	706	3652	2714
LGALS1	4032	8336	5905	3108	6912	3980	7016	5170	2983	6304	7106	5026	3999	4093	2909	1954	10514	11798	3926	6232	4512	7326	11171	2629	3642	3117	10166	1781	5929	13107	4457	3223	3299	2974	5678	4742	2270	10777	9166	4380	2042	11679	2378	3933	2547	4290	2462	11903	6113
RNF114	1804	1849	1591	1660	2484	1137	1884	2439	2149	1745	5607	1494	2496	6232	1842	1355	2130	1043	2729	2094	2198	3292	1618	1355	1238	7817	1865	1741	1478	1490	1747	2196	1728	1341	1980	5993	1508	5315	2384	1252	1365	1662	1580	1415	1400	1804	2190	1466	1267
AKIRIN2	443	1235	754	866	1056	755	942	619	608	661	542	698	930	672	490	499	779	477	607	451	528	445	765	622	675	499	906	684	643	546	584	712	845	402	1422	1085	348	849	703	469	512	638	345	561	584	1577	858	423	431
AKIRIN1	911	1554	856	983	766	1217	1388	568	828	1152	886	1277	1497	1047	1051	788	851	867	2001	1561	3837	1305	1236	884	979	1289	986	697	1216	971	1172	1335	986	1249	1839	1387	907	911	780	1044	1275	1371	1025	1457	1517	821	1880	1002	1186
EIF2AK1	7905	8926	4760	4949	4324	8795	6219	6860	4970	4129	6556	5370	5160	7179	6760	11174	7284	4426	3248	5632	6316	2848	5268	5126	7336	7249	6938	7088	5125	5270	4342	9838	5393	6916	4167	7371	5005	5782	3616	5506	4851	3532	5460	3250	9144	3316	4933	3514	3763
ERCC6L	78	301	121	97	220	345	126	140	97	155	136	84	94	128	31	173	118	40	228	86	551	187	91	51	78	42	155	53	42	15	101	142	304	164	201	339	285	116	112	68	117	136	117	114	242	139	12	39	31
EIF2AK3	586	1258	1310	641	1692	1262	736	520	1651	1157	1142	1176	755	852	805	2211	564	1302	1096	659	1167	311	826	1041	1521	1139	575	1555	1590	874	1052	695	787	1367	666	942	1881	804	1190	766	746	747	1774	911	1712	642	1255	815	1067
EIF2AK2	695	1199	850	1632	762	1016	773	495	303	872	726	621	1288	566	421	343	371	395	884	464	1050	312	545	492	611	500	544	576	462	248	533	333	702	1093	512	377	2459	1384	909	303	369	534	554	510	433	1778	340	440	631
TDG	387	466	303	593	335	364	726	748	790	676	517	385	392	715	417	580	468	378	537	475	948	894	320	475	380	686	350	531	307	388	415	548	715	563	611	687	836	297	739	383	470	615	388	512	1154	570	458	436	486
EIF2AK4	1634	1035	1771	1165	1600	881	896	1781	1297	1867	2029	1302	1092	1082	1421	2556	1858	2113	1754	1262	1774	1579	1457	1253	1317	882	1029	869	1249	1500	1226	1775	661	1523	1234	1309	3142	1957	1025	2674	1983	1083	1795	1658	1768	3551	1696	1763	2040
HN1	2260	3994	1455	2277	943	1819	2502	6533	1960	2422	1778	828	1409	3357	632	1270	4019	1264	5174	1449	6725	6399	2404	1056	1302	495	2194	1932	1956	1371	1107	1363	3747	1247	4923	2931	1996	2805	9060	769	1213	1564	712	1034	4269	1157	2126	1621	812
SMS	2308	1705	1564	2088	3399	1716	3070	2443	2186	1613	1948	2624	1364	2283	1210	970	4022	1665	3371	2881	3283	2402	3225	1982	1591	2006	4851	1173	1372	1589	1294	1950	4556	6759	3034	4778	3014	3152	3310	1352	2648	2244	1866	1827	2750	3384	3304	1857	2019
NMB	33	81	27	58	17	319	207	80	81	25	51	53	43	66	33	39	86	37	171	14	167	123	81	193	132	49	289	25	31	163	62	122	37	64	316	44	63	47	44	60	48	180	21	64	60	24	11	108	70
AVPI1	182	129	195	131	105	1505	264	119	125	78	160	116	125	88	87	152	185	164	290	124	98	85	189	463	279	194	372	90	232	145	178	190	56	65	127	78	131	163	115	113	152	154	178	151	48	87	88	236	278
TRNT1	672	480	307	408	260	298	319	665	265	555	356	382	292	540	288	389	239	327	221	360	1886	210	640	302	455	311	873	638	340	268	350	313	232	267	384	578	632	286	391	532	437	354	287	301	388	480	484	217	377
ASAP1	600	771	1627	1706	902	1344	773	1231	997	1749	716	1805	1158	1059	1012	1179	1532	1598	1237	812	1380	411	1805	1307	1453	1715	1001	800	407	1139	1470	869	1207	2510	894	1367	1726	1055	1426	1568	1004	1119	783	1795	908	1792	935	1720	1974
ASAP2	117	1934	1604	1730	1530	1212	2212	160	532	1212	1308	703	313	739	922	923	752	495	1150	711	2850	892	536	830	1615	1478	915	469	332	607	1142	1760	2138	1013	2219	1502	1392	523	1018	1038	787	896	1088	1228	1435	743	1158	707	300
ASAP3	830	1144	1156	574	1502	1704	424	420	438	1201	1633	1240	1339	518	805	777	1324	1389	1437	528	259	575	679	839	3474	905	823	608	1144	1334	1085	520	1376	1325	326	856	564	1079	621	595	419	779	1068	1251	532	1072	1110	1984	1138
OCRL	1395	1833	1024	1783	2025	2132	811	1292	2292	2080	549	2548	1802	1504	1151	1542	1392	2241	1155	1736	2095	1050	1003	1223	1056	1338	1358	1832	1119	795	1318	1850	1811	1057	1017	2340	988	976	763	1457	1618	1421	1268	784	1457	1433	1593	1136	1628
VSIG10L	15	28	27	46	20	176	107	26	100	263	154	33	40	27	44	44	64	18	92	23	13	56	62	60	68	40	44	24	26	46	31	81	15	29	296	174	21	73	52	57	17	118	27	39	45	15	42	32	23
PLAUR	500	414	1299	263	396	1467	2870	1168	602	832	844	1038	832	285	298	321	785	1208	1867	258	473	1631	2987	345	758	288	1123	202	488	1310	779	677	147	366	757	497	325	959	1087	274	225	938	148	664	435	612	137	1136	1011
XIST	17570	553	4152	8407	8942	566	12499	986	8137	6729	5140	6210	10990	11568	16439	13780	4023	4318	1769	2518	692	2125	4317	5821	901	15575	4879	9833	1129	5127	9378	5898	7770	1117	2408	13315	16961	2435	7889	1613	14015	5920	6817	11166	1447	12411	17497	6764	8616
TBX2	100	178	198	134	108	132	126	194	114	113	128	104	112	163	116	139	248	195	124	167	59	178	109	288	86	525	90	166	112	268	67	124	349	240	263	101	113	307	240	344	114	253	512	293	153	162	46	387	147
LRRC26	92	44	67	24	15	6	119	322	339	68	195	5	3	27	9	86	224	161	2	40	2	3	22	16	5	6	20	405	62	39	43	45	59	89	23	49	8	849	29	2	57	62	131	115	99	27	57	14	47
KIAA1524	86	227	173	502	264	344	185	273	212	256	165	113	241	185	63	228	96	84	175	136	906	220	184	49	245	197	255	79	57	33	160	122	334	201	335	293	717	140	532	120	118	227	148	162	483	195	159	124	75
KIAA1522	2994	5969	7953	3343	6055	3318	4702	2516	3754	4480	6987	4001	5013	3740	9018	3521	4852	6840	3983	8193	3856	2371	3764	8202	6177	4699	1656	3990	6504	5839	5764	8487	6048	6144	1773	5407	2644	8052	3678	4771	9132	4801	7844	6197	7030	4559	8703	4174	6512
MPDU1	2220	496	1346	782	1631	900	1491	1755	1087	860	2659	466	1004	1707	548	1524	1377	613	887	1502	590	576	1037	1083	664	860	1010	1751	1910	1790	1382	1054	1249	784	708	1023	2001	1366	1152	1587	1726	1694	749	825	3272	1106	898	909	933
KIAA1033	550	767	1058	1291	711	552	1144	871	1030	1277	1145	1152	710	1237	1323	1586	592	1126	765	1142	878	434	1000	1231	871	895	553	700	761	863	1407	680	580	1203	914	1387	1651	629	1307	969	977	817	837	1235	859	1215	634	988	1405
LOX	609	323	1422	888	107	720	661	1226	808	1429	1186	3604	453	307	826	695	1934	4600	547	917	471	614	1695	1100	1092	746	524	124	131	1899	963	349	245	1154	1531	606	1080	1613	2448	254	443	2194	684	1416	204	917	73	2858	2905
LPGAT1	1159	3238	3018	4582	1486	3029	1789	1691	3302	5498	2047	3162	2888	2081	2116	3396	1476	2610	2792	2504	1618	1524	1032	3835	2503	2696	973	4244	1198	1285	2912	3371	3913	3399	656	3556	2426	1984	1439	1484	3019	2620	1820	2449	2131	2209	3159	2332	3123
SEMA6D	44	39	140	97	199	40	41	35	33	97	72	188	107	47	246	87	69	379	26	59	16	22	80	232	36	79	84	55	96	287	67	40	52	110	74	22	154	43	67	4243	349	113	74	473	13	50	110	1079	265
LRRC29	125	13	38	34	42	31	37	58	34	29	71	25	126	25	36	24	48	35	38	28	21	67	58	26	77	43	53	131	138	60	19	60	9	28	49	62	22	33	37	57	39	50	41	36	8	34	41	60	37
KIAA1529	87	34	45	233	245	145	191	16	58	131	7	26	132	30	155	61	3	58	86	23	59	131	96	126	155	56	39	36	21	74	48	49	6	24	107	29	57	70	25	180	272	109	235	116	13	159	33	86	148
PRKX	347	348	383	431	173	686	1528	442	565	243	114	1269	305	831	309	135	439	265	1608	285	2320	4235	588	547	914	2825	4007	484	193	515	461	104	94	172	986	308	685	476	154	205	647	217	318	705	565	391	224	519	610
C14orf138	151	81	85	148	52	58	227	138	312	162	75	113	89	175	105	163	60	105	106	72	150	143	142	86	113	99	112	105	96	103	110	53	151	153	139	128	160	63	188	74	174	126	110	168	67	154	104	118	126
C14orf139	33	53	65	38	43	57	80	29	80	104	32	128	15	15	57	45	112	108	50	32	27	44	168	87	56	116	34	48	33	216	223	56	45	27	43	21	88	42	97	92	65	289	171	330	8	116	59	103	170
GCNT2	48	349	386	381	32	911	854	602	859	54	121	286	626	635	398	466	69	540	1126	122	2539	461	91	151	1252	28	1606	155	263	561	239	51	17	82	308	37	617	497	36	741	123	434	598	600	28	159	121	507	557
C14orf135	1265	536	1086	989	457	520	536	771	521	1164	603	1031	761	739	1034	1372	570	848	456	678	486	269	834	1003	512	899	566	705	797	764	853	577	1134	534	646	797	1291	659	739	818	1304	857	921	1038	817	1137	774	920	1083
LOC440957	166	95	133	68	176	78	219	150	86	105	154	49	163	177	58	188	153	57	138	91	61	56	115	194	166	39	125	91	192	120	85	233	57	106	110	161	103	411	87	194	91	82	70	120	89	104	178	120	123
C14orf132	201	169	1835	161	25	593	163	471	212	1542	136	1528	751	66	505	144	509	1251	33	845	39	168	837	201	68	536	20	201	97	547	1037	60	166	194	114	147	229	661	1306	597	211	634	1725	1329	14	1155	734	741	846
ZNF165	180	347	151	177	544	76	115	115	47	105	31	200	113	384	107	131	53	56	152	128	190	61	103	89	143	71	174	139	115	48	50	128	201	88	91	143	174	150	55	174	122	73	161	112	134	141	171	64	65
LPCAT4	494	309	229	236	209	231	1592	277	177	371	491	210	654	176	318	89	207	164	488	123	380	283	381	588	377	255	241	269	586	380	207	473	431	198	579	193	177	270	241	323	254	322	236	466	52	136	445	345	244
LPCAT2	213	325	606	321	180	378	634	213	273	442	269	926	869	149	684	188	271	649	203	373	259	123	580	315	646	618	162	186	304	647	590	813	166	697	304	292	334	127	466	213	196	594	414	1434	200	169	120	619	761
LPCAT3	2854	1344	1062	689	1373	1727	1175	988	1572	1413	3185	2192	1130	1303	1855	1530	941	1734	1294	670	1521	645	1139	2081	1843	1112	1223	2254	1255	1427	1450	4175	400	3708	1114	2753	981	1452	415	1791	1499	623	1306	1377	1066	1216	1247	1858	1659
LPCAT1	899	3093	1363	4785	3124	1321	2869	577	482	1427	941	1338	1693	1711	1279	1781	1290	1286	2501	1458	3384	2778	2545	1330	1273	2276	1064	2034	2001	1097	1032	2824	2322	1322	2147	1128	1715	2849	1450	2662	1100	1711	3652	1095	1790	2257	1234	2348	1234
SPNS1	1950	1132	636	800	1419	1314	722	1509	1160	717	738	745	995	881	666	474	1377	863	774	1425	851	735	1535	499	753	757	630	895	537	1068	693	1191	740	993	720	873	347	757	600	1064	1090	877	1152	624	826	1094	920	1102	631
MID1IP1	666	1285	941	255	1545	336	721	1177	1294	467	486	292	1006	414	355	701	710	428	520	828	422	1031	603	419	391	168	474	1022	527	356	585	318	791	553	314	410	234	644	936	424	227	652	390	500	124	594	441	695	411
PIGA	169	111	158	259	155	265	209	182	329	225	221	300	208	190	203	250	135	183	223	255	309	221	140	228	196	221	326	181	104	126	216	538	103	234	261	257	345	134	171	174	184	175	192	313	188	156	182	151	294
PIGB	256	378	343	284	205	370	314	162	195	317	191	180	491	2999	288	438	123	307	181	227	232	152	319	279	161	130	148	286	330	246	163	279	124	309	208	262	621	258	163	437	394	236	185	278	327	250	254	233	223
PIGC	1261	905	935	1330	598	1287	935	736	986	1127	520	743	874	991	564	1245	588	799	999	790	1133	1007	777	1230	1224	343	748	1175	683	743	895	928	1083	730	1022	911	1278	1512	624	753	1115	866	736	851	937	888	685	779	791
PIGF	198	582	217	258	354	369	520	294	339	263	451	316	313	328	274	300	227	287	191	259	351	385	298	430	266	328	359	225	436	300	319	365	444	381	249	296	244	419	434	268	367	293	200	338	215	386	319	257	224
CALCRL	379	328	789	653	400	464	280	328	462	605	449	1723	211	760	892	471	469	551	376	1071	369	144	306	1984	256	719	289	479	643	916	661	155	263	1189	1396	466	1093	341	932	933	477	1381	578	2279	105	174	83	859	938
PIGH	636	326	340	239	513	141	330	348	219	274	286	269	241	360	332	721	215	312	224	461	141	205	486	429	128	325	287	374	653	387	432	337	252	253	213	391	539	505	294	386	368	355	393	351	299	845	345	318	310
TBC1D3	352	142	214	452	227	288	244	105	135	487	207	150	423	281	383	325	91	163	221	294	266	332	252	243	420	204	218	190	154	156	236	401	249	208	318	239	207	103	254	587	548	179	444	237	116	870	230	119	294
MGC70857	664	348	290	215	323	302	383	905	479	291	775	379	286	240	327	355	835	396	527	484	538	175	415	328	650	441	923	481	629	290	209	626	646	777	607	841	117	1767	646	576	367	363	316	213	366	320	631	521	307
PIGK	543	826	1052	994	989	1169	656	461	714	605	645	1518	1074	669	1048	834	784	1459	861	1346	684	899	856	883	513	865	552	2940	971	768	1110	563	583	1593	1070	1066	653	688	661	641	679	959	677	1178	548	681	722	1509	952
PIGL	91	36	50	46	169	52	61	76	36	46	62	18	26	65	48	80	26	26	51	155	41	24	44	45	121	106	70	81	47	45	71	36	36	73	55	57	42	17	51	149	108	36	44	46	18	23	129	31	62
PIGM	1416	772	737	881	623	860	385	613	1259	1220	643	736	518	854	608	1583	690	604	314	955	628	486	477	1291	658	415	205	1182	556	417	844	887	784	901	1135	937	1175	797	608	452	1058	546	757	541	933	998	750	432	498
PIGN	801	706	796	643	443	1013	479	619	926	1568	393	750	625	1010	942	869	468	1025	838	1836	2210	437	682	465	1435	938	200	634	633	382	1039	1940	819	1308	289	991	869	603	524	891	1370	307	655	649	1302	916	719	837	954
PIGO	962	1334	945	668	682	1520	515	1704	1659	1064	1673	912	1403	1251	1563	1630	970	1190	1164	2118	834	335	710	789	3211	1246	682	1549	1169	1013	1137	783	1108	1235	544	643	1255	751	351	1421	1377	716	1398	829	1264	1638	1104	640	981
PIGP	266	390	253	460	810	266	377	276	338	215	553	176	475	440	356	448	545	243	277	440	220	546	360	414	536	292	414	466	627	263	227	733	377	545	344	604	450	677	416	277	305	296	161	244	382	331	312	167	152
PIGS	1048	1652	1610	2930	1370	1851	957	6141	1086	3069	2357	1192	2695	1056	2163	1149	784	2144	974	1449	2182	659	2365	1011	1277	1562	696	1675	1597	1546	1660	2732	1973	2260	1440	1722	2170	782	440	1797	1771	1853	1588	982	2422	2714	2286	1895	1595
ILKAP	427	278	363	296	493	350	604	598	368	346	438	307	353	427	273	295	409	179	665	364	476	1031	419	381	353	452	481	243	388	282	307	412	947	292	412	410	386	372	516	414	386	369	413	439	661	431	382	375	308
PIGU	1186	452	538	520	1058	559	634	912	1026	590	1748	522	559	411	654	555	645	505	855	831	538	3351	398	733	879	657	759	647	602	538	645	582	1349	551	1028	1290	425	701	777	560	534	707	538	447	920	759	641	592	426
PIGV	528	399	586	489	658	329	353	451	261	395	644	546	648	478	839	710	336	471	393	339	200	257	400	380	585	383	401	296	957	720	527	798	421	261	138	767	339	396	236	606	706	438	561	335	508	438	519	519	302
PIGW	197	197	178	473	377	401	182	214	220	371	75	204	270	263	246	324	136	265	163	199	422	192	343	234	380	138	326	195	243	141	186	443	353	249	378	622	411	144	162	248	129	190	228	169	335	456	243	201	158
PIGX	1001	578	574	1553	1952	485	547	756	965	632	1058	845	1396	664	568	1222	870	1774	452	1213	506	1124	1032	1093	369	849	873	1033	949	705	603	934	1459	1758	362	2177	1170	1438	935	915	663	1307	837	777	1214	1052	1220	447	800
PIGY	1623	912	1194	863	2108	1567	1214	1023	1042	753	1142	1556	1200	1958	1343	1120	1435	1628	1341	2001	1389	1929	1597	1885	1575	990	3424	1084	1984	1545	1123	1436	1557	1646	2091	1856	932	1475	962	1596	1338	1511	1168	1793	964	1983	1322	1563	1301
PIGZ	45	88	73	81	118	135	54	61	394	98	32	88	49	24	73	229	111	233	162	59	84	143	118	119	42	350	102	82	187	153	34	47	199	33	86	116	142	171	70	61	94	124	92	83	71	63	72	48	76
TMEM80	344	93	274	356	167	137	253	165	178	324	237	240	278	475	482	290	202	232	519	116	439	411	289	223	174	806	455	257	421	257	225	186	831	238	147	468	175	276	194	371	464	218	543	286	349	208	368	155	213
NDFIP2	587	660	592	2816	356	1046	690	233	1563	955	733	849	483	1415	840	1140	339	813	799	921	687	848	327	1137	799	1058	585	998	729	733	517	1512	509	714	506	922	1196	553	538	950	658	473	332	795	854	516	558	650	886
ELAC1	149	22	90	35	74	168	126	36	33	63	50	98	101	96	67	84	57	153	285	53	315	124	96	93	280	58	183	96	117	92	65	45	67	99	72	46	70	35	35	101	81	67	87	152	43	86	127	88	111
RHPN1	1117	621	413	598	494	253	943	829	819	564	732	548	875	696	383	485	1675	429	369	488	773	673	547	732	613	2544	1505	704	466	540	423	1292	3222	1471	1071	706	360	1266	983	809	516	808	429	313	918	644	1331	658	416
INPPL1	1400	2385	1752	2634	1356	801	1871	1646	3659	2571	2674	1561	1911	1326	2039	2548	2070	1779	2192	2302	6193	493	3026	1154	1749	2685	1171	2540	2204	2341	2329	1981	1763	1955	1244	2767	2642	1216	3630	1845	2039	1577	4501	1688	2141	1808	1709	2227	1848
OLR1	247	306	1338	206	247	103	134	645	494	574	407	1014	494	261	336	135	593	406	468	617	168	71	1469	160	112	156	808	76	523	351	976	236	5	155	91	473	431	208	522	163	208	437	70	412	188	427	62	440	554
RHPN2	448	863	351	1314	316	586	2005	1848	832	199	649	570	256	67	1135	753	561	587	45	1795	157	542	546	1004	1104	999	2512	838	296	538	525	118	1333	1451	260	569	584	573	153	1292	1167	257	926	519	948	775	885	452	1314
SRRM1	979	1760	1790	1958	1401	2513	1947	1007	1487	1333	1593	1534	1551	1796	2879	1472	1427	1349	2223	902	1690	1864	1378	2407	2153	2917	1970	1154	1425	2089	1999	1670	1846	1504	1945	1905	1680	1356	1412	1456	2373	1271	2329	1927	1598	1838	2067	1859	1929
MGST2	661	649	731	1010	943	817	2201	328	331	407	864	385	811	690	554	460	883	477	509	954	572	490	651	1086	398	488	326	1008	1368	517	672	1219	1757	898	529	763	467	894	521	1130	472	814	342	868	1350	1091	592	1735	324
SRRM2	9487	11432	12670	13503	15301	9982	8238	11708	16964	10294	8512	9768	14494	10205	24215	13461	10714	11219	6439	10254	16038	5507	8588	13874	11707	19318	5919	11381	6065	11001	17508	11406	19273	12992	13578	11246	12772	6363	13421	26418	29890	9116	16632	12599	11212	18373	21764	12147	14378
ITGAE	148	219	276	237	452	277	302	440	239	304	191	177	144	196	109	180	136	471	383	107	151	809	353	128	209	84	320	199	237	515	204	204	103	139	282	190	120	149	312	215	215	434	120	207	421	159	212	221	339
PDK1	167	287	287	299	338	730	482	254	220	455	180	222	136	251	346	354	165	201	1625	218	1147	898	312	379	597	471	907	344	277	239	283	262	207	327	1578	433	647	511	1053	114	253	135	195	317	986	204	504	241	270
SEPX1	1283	1044	371	520	617	271	936	684	1251	470	757	344	806	470	367	343	988	1239	461	853	406	524	512	404	259	445	398	497	496	530	451	517	799	504	740	771	467	1838	1313	686	616	749	535	376	396	660	477	456	356
PDK3	398	612	346	280	411	161	335	264	231	571	424	413	419	192	180	136	269	291	435	311	597	1283	295	217	600	170	105	489	256	210	410	573	363	344	674	373	358	354	662	1744	208	240	311	236	240	533	383	255	376
PDK2	1099	501	1038	1256	938	975	325	1436	304	693	1246	746	1050	768	1252	301	509	940	624	3006	355	888	1094	636	579	553	677	1104	883	1288	738	2370	1077	812	388	659	565	396	401	1560	1295	674	1315	700	832	867	623	1063	986
EBP	724	1224	530	788	825	1702	1346	898	943	670	742	341	598	818	406	584	618	682	934	723	837	3051	717	466	446	383	1693	395	882	478	505	1100	1596	700	2042	891	388	1040	812	344	423	751	703	481	1248	570	683	633	294
PDK4	153	286	327	2402	59	1891	602	3991	300	157	469	1844	74	35	6197	700	1302	204	109	771	409	33	282	2921	581	1667	45	407	818	4223	932	1003	571	2070	3011	57	460	60	169	430	789	1302	681	1294	292	101	71	3417	1781
LNPEP	76	341	996	516	157	541	260	153	288	759	360	570	711	141	583	409	279	539	168	575	237	6	169	339	192	332	64	270	160	235	531	326	144	945	156	132	746	168	210	607	227	251	879	398	149	1069	435	317	835
MYO5C	669	1424	3057	1468	1243	1100	1562	1307	820	1437	1466	972	2382	7973	2243	4190	839	1186	281	1000	448	308	730	1529	800	1665	566	626	1871	865	2818	887	1730	1242	553	1158	4309	1340	807	2505	1930	980	2422	1874	2310	1844	2030	1072	1480
ZNF292	435	911	1149	1731	2198	1154	1108	487	1472	1086	416	2026	847	1154	1453	1432	745	937	566	508	750	220	550	736	1068	1725	1102	910	483	740	1228	760	660	1174	2628	1204	953	612	1336	1587	1093	472	778	1214	837	3002	953	980	976
SEC61A1	11055	10157	8284	7797	11352	9079	10356	8597	10203	8319	12707	8648	8154	6567	5223	4172	7355	12920	8077	8795	13462	12898	10902	5731	9405	7700	12329	16889	12638	7969	6992	6642	7292	11325	7745	7376	4949	9196	6124	8037	6237	7228	13710	6769	11584	9189	7203	12443	6679
SEC61A2	121	416	65	163	363	115	147	148	222	98	170	83	76	141	111	172	150	95	637	237	296	285	107	81	272	264	158	93	109	76	129	172	502	144	225	375	223	171	133	171	119	118	114	131	146	172	190	128	120
ALPL	571	60	113	243	247	223	8328	194	185	81	78	125	82	284	310	61	230	82	552	186	117	1829	368	255	152	168	299	305	178	696	57	231	127	220	1021	90	109	1431	118	154	95	231	179	231	89	76	62	573	264
PECR	119	186	110	122	279	90	346	235	191	245	727	81	319	197	80	85	158	179	294	319	213	172	249	82	80	200	106	363	288	301	128	323	337	238	188	565	260	92	161	123	248	154	210	182	273	255	361	164	244
DDHD2	1019	828	950	1239	519	1483	781	869	914	2480	1312	4308	927	523	2080	1187	1427	1016	1643	553	765	916	1712	619	2102	25279	1284	1226	1100	3229	896	1987	962	3542	1414	10680	1044	343	1808	424	1178	1004	1139	1051	1336	433	680	4819	1407
TBC1D5	1274	1540	1902	1156	1617	1145	795	2091	1415	1943	1158	2158	822	2279	1634	1642	1006	1857	953	1106	884	290	1534	1526	1830	1657	2348	1835	1211	1315	1386	2423	601	1166	1024	1699	1700	1009	1183	1926	2037	957	1045	1510	1930	1519	2288	1164	1568
NAPRT1	1391	835	452	705	578	472	1002	644	949	495	1407	970	528	202	66	285	445	359	537	294	625	1015	477	1014	662	440	808	452	725	756	837	996	649	598	936	577	286	1483	537	625	287	1325	138	320	30	603	806	657	595
MGST3	1394	2190	1700	2239	1064	5333	2811	1457	2091	2256	1240	2225	1349	1225	1140	1123	2403	1504	1711	1670	1749	3816	2075	1501	2909	701	1762	1335	798	1622	1215	1880	1405	1073	3645	1442	868	9480	893	727	1907	1462	962	1467	868	4064	1188	1842	1376
ZYG11A	45	217	3	202	5	49	60	68	120	54	178	18	22	3	12	263	98	20	190	41	502	130	37	28	304	64	99	126	28	14	34	130	325	208	460	366	46	145	78	1	128	57	186	111	16	36	13	39	36
ORC2L	360	646	545	417	477	425	522	512	479	576	507	477	430	444	503	533	362	377	644	345	1420	686	343	501	383	597	200	429	338	323	517	447	576	402	701	620	767	584	566	389	650	439	502	495	552	418	610	364	505
OGFRL1	173	370	919	454	1440	441	788	247	393	279	182	512	411	357	702	648	494	433	507	529	5337	597	566	327	2259	180	729	1952	352	404	526	108	140	520	2326	259	581	377	394	717	326	173	340	378	170	338	130	307	396
PUF60	4821	3436	2243	2148	2039	3432	2562	5260	4126	2982	3690	3755	2441	3042	2816	1847	5592	2427	4521	3226	9201	1900	3689	2152	4728	7620	7466	2489	2203	2825	1871	3532	9507	5987	3605	4010	1777	4047	5536	3776	2110	2482	2689	1953	3353	3942	3521	3233	2124
ZFAND1	420	408	473	619	1572	625	683	630	345	428	335	849	520	757	727	771	1006	418	982	932	787	680	692	937	960	922	887	738	642	411	379	720	1076	2338	883	885	570	366	773	809	421	441	460	656	1179	663	657	427	537
MYO5B	1290	3218	1398	1318	296	2223	3570	1694	1284	3986	1010	1793	2291	3238	5517	928	811	2311	2675	1146	1368	595	2086	3320	6314	3385	3647	919	749	850	2891	3906	2753	1198	741	1890	2774	548	549	2527	2893	763	3172	1412	2596	3372	3982	2513	1969
PECI	8155	1246	1185	437	1550	613	848	3000	2007	896	583	794	946	1512	1025	1027	1419	1418	483	3194	967	769	1000	924	49	733	384	1395	1919	1144	1201	422	696	972	822	792	1412	1733	647	937	1159	1445	2148	1029	1039	1520	474	1051	1207
PPID	604	659	743	783	807	402	938	810	491	648	515	789	916	1381	718	466	768	689	863	695	931	2037	1003	718	884	901	310	876	797	670	811	751	1242	632	1035	1139	556	566	486	826	492	893	680	574	1123	1176	691	493	554
PLVAP	1601	1613	2676	1612	1437	2314	1349	2210	2029	1766	1426	2257	957	2256	2062	1373	5236	1324	1889	1416	1473	2273	1701	5124	887	1778	1865	2036	1958	3888	1464	1128	1939	2640	4039	956	1701	2965	2957	2853	1563	4278	3379	5806	880	1412	545	3665	2140
SLC39A13	969	540	963	584	558	686	539	861	576	736	948	847	983	546	715	888	1008	1296	869	716	342	1124	1248	426	572	818	453	737	887	1335	610	790	707	681	856	551	477	1068	978	759	733	902	810	799	803	829	611	1229	934
SLC39A10	684	743	681	807	352	579	589	553	814	1667	951	1522	900	533	965	1387	665	1024	825	599	894	415	481	555	667	768	103	676	388	680	681	1245	728	1734	905	1084	1602	815	726	696	855	788	475	1092	828	770	855	972	1006
SLC39A11	2706	3792	1608	1298	1575	1105	982	3629	4309	1656	3171	4252	1406	1979	2097	1263	3316	6032	824	3576	833	1165	3491	1767	733	602	1048	1531	561	2042	1548	1175	1142	2611	548	1977	597	3634	1466	2893	2388	1074	1792	949	1711	6644	2312	2900	1118
LOC96610	1223	12105	7752	2902	20638	8400	50886	3954	9966	4384	7396	969	1370	9392	23395	637	1527	3288	410436	1391	1245	16116	29790	21673	3607	2176	16274	734	10101	31237	517	5412	1612	3143	5321	999	4255	12931	129580	613	7136	5157	2406	9873	7676	864	21607	28561	7170
SLC39A14	424	803	1654	1356	1114	3394	675	879	774	985	1021	2379	1571	438	1772	1898	999	2527	4058	1005	1928	820	1774	970	600	928	1519	2006	2456	1751	1245	657	777	1233	3440	674	1520	794	1001	565	752	1449	913	1421	2107	776	454	1374	1774
CEP120	205	390	638	799	286	354	485	492	245	780	552	696	1049	513	901	876	281	532	348	449	251	94	425	593	230	624	304	383	396	383	625	1036	478	660	232	642	952	228	587	866	603	596	862	751	234	441	665	578	760
MTMR10	327	515	857	685	754	277	402	362	281	713	492	763	917	1106	1123	1059	510	690	430	711	367	248	806	1016	663	704	342	591	792	658	710	937	428	616	642	740	981	383	405	1295	773	504	808	884	419	639	1367	767	965
EIF1AX	2396	1314	1340	2181	2877	1275	2016	830	1307	1253	1318	2589	1953	3023	2275	2495	1683	1672	1563	2805	1648	3629	1310	2363	945	2223	2861	2018	2523	2089	1801	3143	1557	2552	1418	4083	2528	1528	1290	1702	2183	2299	1910	1982	2311	1708	1874	1527	1738
NTRK2	316	65	167	568	28	333	341	59	93	17358	209	410	147	989	1579	605	428	911	646	105	642	68	462	1269	100	345	69	145	436	2001	614	346	179	784	1455	1303	326	499	180	42273	493	857	1477	2938	36	126	44	1453	1170
ARHGAP23	343	212	450	267	557	729	521	282	441	666	284	490	369	443	469	332	611	826	256	168	383	367	383	614	453	601	506	349	234	932	274	861	249	648	757	470	534	324	539	385	283	665	750	1247	94	326	65	894	583
ARHGAP22	67	61	146	17	67	97	69	67	60	132	50	64	93	31	48	35	60	75	102	39	294	423	161	25	357	28	500	27	35	75	94	79	8	38	54	30	30	68	108	30	46	89	84	77	22	44	25	111	88
ARHGAP21	973	2237	2306	1351	2331	3968	1857	956	1187	1379	1330	1874	869	1232	1884	1336	1017	2587	3421	1001	7009	1185	1317	1417	5886	1820	2425	1229	1267	1533	1805	837	1677	1598	2102	1326	1941	1258	993	1617	1022	1247	1247	1838	739	1749	1605	2036	1870
ARHGAP20	28	36	67	79	6	6	26	24	33	56	44	139	24	11	110	28	74	131	25	36	9	6	30	99	7	38	6	11	140	107	109	24	15	61	62	14	53	35	54	21	24	112	54	216	3	15	16	217	121
ARHGAP27	604	352	395	582	544	832	1318	299	947	506	220	356	380	140	298	264	583	349	543	317	726	395	560	901	899	684	695	598	502	397	249	572	644	441	421	314	562	258	417	258	528	499	231	514	349	347	281	633	396
ARHGAP26	92	179	1696	165	154	729	1425	131	151	184	818	248	750	220	364	192	259	201	360	147	197	83	369	518	62	204	158	211	232	406	1141	134	139	132	201	123	211	323	219	197	443	359	539	750	136	697	197	503	405
ARHGAP25	188	192	482	170	377	96	247	241	257	288	161	328	343	130	338	127	349	208	592	158	157	95	712	141	74	124	602	61	311	394	499	163	111	157	103	170	219	221	283	112	181	226	165	437	148	124	313	391	506
ARHGAP24	107	71	222	150	49	96	115	142	139	146	121	375	93	125	223	103	350	331	185	117	120	63	319	257	74	139	68	64	114	308	180	93	227	183	241	144	148	496	222	123	132	372	150	428	81	55	50	510	333
NARFL	1311	1631	472	496	1136	402	518	400	1460	474	734	320	844	690	523	562	874	494	389	790	550	644	644	396	764	475	699	790	511	652	482	525	855	799	946	973	277	536	1382	1117	846	614	780	345	679	746	1060	549	371
ARHGAP29	440	1708	4750	1157	233	1059	790	1142	995	1187	610	1495	2488	1005	1884	1247	1421	2641	1416	3496	218	245	2171	3908	901	1204	1974	961	1427	1288	1652	992	654	2678	1430	1091	1888	811	1325	1749	1614	1899	1297	3442	358	842	512	1817	4891
ARHGAP28	94	50	206	159	32	48	75	69	61	161	104	469	118	45	240	60	205	926	159	102	59	84	258	99	67	79	28	12	27	320	148	71	25	107	132	60	234	133	116	35	68	212	185	211	11	51	14	427	486
NFKBIL2	230	429	215	380	366	554	346	729	411	219	607	381	278	326	137	176	2250	208	579	315	1351	129	288	159	582	531	966	190	163	143	237	472	1515	787	715	539	273	566	769	205	314	441	396	196	634	195	399	220	118
PCGF1	261	507	253	280	242	165	344	222	229	212	280	163	196	275	190	253	282	146	416	209	335	398	270	178	355	215	425	195	223	323	193	192	398	130	471	344	151	463	567	217	243	221	237	261	257	145	240	203	177
SYDE1	179	140	386	246	80	942	170	364	146	291	217	311	178	183	194	259	337	572	237	146	118	270	408	237	265	201	276	124	102	480	222	194	171	182	262	140	139	434	528	170	187	495	411	419	88	157	39	511	387
DDIT3	550	331	187	176	454	308	949	427	194	203	271	164	497	561	153	381	156	123	494	193	541	742	405	145	715	293	400	351	301	133	199	256	241	313	264	373	174	629	472	199	200	263	530	331	373	343	263	268	144
DDIT4	5784	2372	1692	1149	528	10429	4617	41996	1037	1497	783	616	601	1322	2559	673	2722	830	1351	2852	4057	4338	1630	1957	2530	2359	5907	1880	2208	3481	1510	1002	1227	2866	6265	470	532	2708	2766	567	1049	2481	2763	1308	2750	3585	1479	3464	1741
NFKBIL1	655	384	489	412	642	385	397	519	239	247	297	131	447	559	194	464	506	369	277	409	374	295	271	514	476	295	542	281	369	679	236	343	260	319	325	250	241	367	395	345	321	461	880	265	517	359	259	442	352
NKRF	330	532	253	442	320	681	302	384	341	396	260	366	360	652	341	330	256	353	522	289	766	817	304	299	267	366	603	510	297	283	265	387	335	388	783	638	310	273	285	290	407	288	259	352	270	349	384	240	260
PCGF2	2935	490	1274	1052	887	865	890	914	494	1629	639	625	976	1480	1583	987	886	1255	498	1594	78	1249	1163	1381	874	574	492	929	1113	1598	819	1085	1138	753	1438	837	716	1212	1092	909	1787	976	1349	911	1180	5670	1024	1305	1469
TMEM84	8	12	181	535	67	128	56	3	93	183	6	16	320	10	35	137	43	6	10	110	4	43	4	155	15	6	101	167	237	9	315	100	147	14	2	3	125	128	35	411	263	83	16	74	2	252	534	68	8
SMAD2	1734	2197	2048	1262	1176	2753	1597	1329	1739	2534	1097	2153	1742	4527	2131	1243	1730	2677	3026	2141	4670	2583	2639	2078	3751	2565	2107	1002	1407	1669	1824	2250	2183	1905	2144	2380	1486	1162	1608	2061	2088	1691	1843	2267	2428	2080	2190	2001	2725
MYSM1	74	93	190	274	105	159	170	56	194	172	100	120	123	43	646	269	46	143	80	184	150	41	30	223	173	323	108	80	51	74	290	60	80	116	175	79	273	38	103	187	226	101	257	204	90	80	249	100	297
ATG2A	730	554	749	629	588	415	446	541	853	608	658	663	748	484	810	571	696	797	629	1070	668	657	373	1019	338	1125	442	807	820	983	843	794	430	611	510	521	461	490	469	668	705	577	1012	545	767	568	645	667	753
LOC162632	1049	196	44	61	173	22	182	50	72	158	43	55	14	40	98	11	51	197	204	16	57	35	468	9	430	1312	173	440	73	177	55	328	10	49	800	33	377	10	716	404	552	179	26	146	8	59	15	94	54
ATG2B	971	795	1140	723	803	658	537	886	745	1026	609	1530	910	713	1401	1480	589	1120	287	1116	681	272	825	799	519	1563	304	1220	755	838	1171	817	568	996	618	364	2011	565	465	1410	982	759	1189	1128	589	2778	870	1112	1323
PPPDE1	1041	1161	1843	1407	767	2097	1934	1100	1268	1390	1016	1641	858	1138	1099	1572	1178	1902	1616	1050	2936	3419	1200	2478	3386	767	2899	1288	999	1177	1347	1056	1300	1260	1839	1584	1678	2048	1338	710	1572	1437	838	1411	1453	1206	831	1519	1382
PPPDE2	196	310	228	172	837	193	558	473	198	168	400	203	208	198	142	229	224	236	289	234	295	504	207	373	212	173	457	188	321	178	216	250	198	177	455	292	151	653	204	189	110	155	79	111	271	245	335	225	118
BMP7	47	9	47	60	7	10	124	16	12	532	20	502	23	25	51	9	455	2146	20	36	102	1159	87	353	3	1325	992	17	10	231	60	14	11	230	446	240	40	883	74	51	22	272	161	89	2	203	459	165	315
C1orf38	161	270	479	190	414	536	754	528	262	452	228	341	463	205	406	136	281	199	882	197	196	158	1116	152	653	365	644	54	334	396	570	382	159	182	374	173	161	208	332	145	97	256	163	318	171	176	170	457	371
BMP4	357	51	617	119	38	14	90	310	1734	447	404	90	722	423	137	27	135	321	35	97	15	19	205	525	14	134	5	649	931	277	493	204	55	411	28	175	981	180	2417	35	151	246	396	400	147	56	80	255	174
BMP1	660	474	1074	1003	179	1240	538	1000	539	1090	1005	1318	1022	367	441	607	1137	2509	1683	528	550	753	872	391	460	578	446	538	214	2017	622	535	358	505	974	413	674	1252	1201	488	296	1440	329	575	461	482	62	1967	1031
GPR4	138	176	228	123	128	211	115	149	149	149	106	229	91	191	175	146	329	148	182	79	103	167	195	415	85	155	200	203	203	266	76	96	206	260	524	89	150	279	223	271	108	257	85	379	70	120	22	273	221
C1orf31	577	439	271	353	307	547	550	466	325	381	362	241	373	640	234	393	319	272	370	351	478	1774	272	746	396	164	613	507	353	370	342	211	274	250	823	494	202	960	381	166	657	253	222	283	326	312	221	252	235
RLIM	1403	2721	1857	1225	1874	1977	1567	1036	1173	2494	1389	2212	1668	2447	1966	1753	1581	1619	1696	2309	2332	1126	1207	1636	1101	1315	1179	1971	1603	1429	2052	1876	1887	2206	1954	2643	444	1374	1366	1497	1860	1489	2212	1928	1353	1752	2529	1438	2005
PCGF6	155	151	124	374	175	196	339	187	203	114	136	171	95	139	126	293	162	156	248	266	151	398	206	109	114	146	295	182	115	128	113	107	88	167	145	179	204	161	188	141	126	180	83	200	172	163	120	122	165
C1orf35	798	422	261	315	222	475	307	436	375	267	438	129	347	349	173	441	369	191	216	224	321	1522	201	370	302	243	548	419	221	248	252	303	420	260	942	292	224	857	164	167	492	405	295	213	376	262	272	263	222
SSFA2	647	1009	16064	842	1773	1240	3927	1647	1482	2462	1400	1910	4145	1074	1944	16920	1150	1648	1467	2306	1757	1775	1081	7398	1268	2104	1128	1274	2039	1527	3843	1205	1358	2323	5046	1596	2750	1053	1521	13599	1449	10654	2268	3507	1934	4268	1482	1871	2028
FEM1C	445	596	936	792	428	824	727	658	415	1482	735	1302	1647	734	1632	1461	724	1302	431	2131	660	294	680	652	643	606	487	2986	1352	698	918	755	592	1610	484	917	1764	1005	1093	1047	1057	1035	1100	1181	850	912	360	1138	1568
TERF2	461	373	473	828	392	751	475	593	1010	499	583	508	1085	561	496	482	360	484	563	330	504	496	736	434	671	661	929	919	702	531	444	774	676	520	756	366	734	441	444	424	469	624	524	504	490	567	525	807	508
TERF1	860	492	607	581	374	514	314	544	537	866	461	1389	954	740	732	702	598	557	851	562	311	420	821	566	663	1200	721	741	791	583	610	685	1581	1554	737	1935	756	824	690	789	545	646	601	649	655	1022	776	482	726
ASF1B	318	1217	423	2172	839	1102	746	493	591	330	779	351	435	731	159	361	196	184	1113	350	1252	1945	695	433	1349	168	1268	166	319	99	301	446	793	283	542	666	584	878	274	320	455	769	594	386	914	537	467	213	119
LOC344595	156	165	243	125	261	65	77	202	40	225	55	173	131	142	165	281	80	288	69	319	122	139	147	319	48	108	21	80	816	88	317	113	99	83	184	145	199	84	180	258	157	134	189	293	85	30	140	331	223
NDUFAF1	331	398	319	350	375	239	279	320	351	271	354	226	866	393	296	454	326	290	269	826	170	248	450	295	220	295	244	238	562	359	403	340	304	350	339	420	586	535	274	466	402	434	272	307	418	404	354	294	278
FEM1A	695	1847	792	1313	999	915	693	696	1288	1193	1333	918	975	936	604	863	878	1020	1272	1115	1309	1406	674	1022	4144	1911	1033	1068	1220	1144	756	1146	2059	609	1072	1075	1102	1115	669	1205	989	951	1340	997	1683	785	1123	1001	1048
GOLGA8A	612	78	78	420	169	209	381	166	586	195	84	213	287	286	870	865	49	214	447	67	316	214	353	222	767	2739	467	150	87	277	623	535	61	109	1737	926	374	377	750	809	1188	226	806	633	6	248	129	387	545
GOLGA8B	354	53	50	289	169	18	199	56	142	285	32	52	250	223	231	372	20	79	296	18	127	61	319	132	190	543	113	354	49	97	433	296	29	62	831	277	665	201	378	291	1106	89	353	212	5	140	164	151	609
LOC100125556	216	48	50	79	111	61	68	153	42	39	129	41	69	93	88	37	63	41	33	41	90	75	133	66	77	48	184	69	37	40	48	53	82	46	61	125	36	139	53	90	100	59	81	40	125	208	98	39	36
PTOV1	3757	1744	1429	1022	2840	1815	3142	2828	2344	1731	4496	1363	1580	7314	2200	1649	1951	1715	1371	2276	1202	3078	1920	1556	2058	1510	2215	2452	3220	2338	1582	3031	2441	1806	2676	1975	811	2637	1914	2831	1921	1648	3011	1546	2100	2414	2397	1849	1655
RASSF7	1090	238	309	431	136	352	1157	659	358	320	1337	145	361	263	413	858	487	207	746	366	207	318	212	281	421	441	1508	444	701	235	443	731	722	493	326	473	210	1048	746	313	541	455	454	359	1035	239	1216	198	339
LPPR4	25	30	67	52	24	73	68	28	53	38	31	88	22	51	55	93	128	34	51	59	28	16	18	118	54	85	62	56	23	57	30	62	124	188	69	46	63	98	52	63	31	87	82	159	64	33	30	109	72
LPPR3	4	747	0	1038	8	14	141	24	35	69	352	161	42	236	306	35	9	22	0	331	13	62	32	159	148	253	21	475	174	23	5	57	385	67	51	186	15	205	75	154	25	122	8	31	352	37	159	11	13
LPPR2	589	2235	694	2085	1682	500	387	746	915	1261	1580	1182	1044	310	1089	668	915	1289	159	1252	44	669	1018	385	879	898	545	525	1274	1300	755	1591	773	611	590	1293	485	1214	686	362	656	811	776	640	887	1034	1071	1010	941
SPRY2	237	64	110	190	34	420	954	115	99	114	140	174	124	79	535	101	186	272	99	100	89	147	210	485	421	166	315	149	637	798	138	79	196	155	654	75	153	88	87	131	135	270	276	757	144	69	97	456	373
RSAD2	1397	1791	965	760	869	572	210	915	187	893	1048	1096	4559	615	447	187	680	324	1213	707	307	159	1582	234	692	86	762	377	1387	538	342	107	199	1437	55	307	2677	5185	918	135	108	895	786	762	299	2157	119	502	641
RSAD1	1177	738	688	1133	879	875	672	1675	809	765	1205	568	1002	953	1085	1085	414	680	571	916	534	1419	944	650	883	487	1052	620	816	778	578	2508	676	834	806	1206	471	949	447	1101	1046	667	803	589	1055	844	456	1016	724
ATP5C1	2934	5859	2609	2423	3091	5812	6145	5017	2510	2147	3127	1671	2143	4577	1952	3010	4192	2248	13422	3684	6238	9579	4078	3709	7815	3866	6268	3796	3918	2858	2096	2490	3800	2839	5734	4289	2860	6489	5454	2044	2127	3016	2237	2231	3864	3211	2608	2364	2001
NFS1	1089	634	447	774	1213	704	349	1095	692	717	5544	492	645	570	787	542	524	392	497	895	747	973	583	448	637	965	731	1095	709	572	464	1014	522	586	564	1243	413	486	714	605	674	836	495	439	722	763	755	488	510
CHD3	3855	2870	4285	3674	11343	3584	4101	4683	2936	6200	3916	3397	3521	4672	4192	2642	3513	5859	1777	3860	3054	1335	2825	2712	2780	2935	2057	5456	3789	3856	5277	6135	5645	5051	3800	2480	6254	1370	3533	8075	9845	5495	5153	3232	8668	7512	7374	4591	5832
CHD2	1149	1683	2765	1816	1988	1528	2283	1542	1631	2225	626	1774	2494	2093	3054	2694	1560	1939	1590	1356	1604	704	1756	2181	1971	2885	1287	1385	1647	2429	3001	2764	1740	1841	1491	1321	3816	1176	2586	3130	2690	1865	3303	2942	1492	2098	2538	2045	3005
CHD4	5695	8788	9470	6913	5406	8841	4581	8923	6162	9060	9683	6378	8991	6881	9343	7668	6803	6455	7680	6105	17187	6294	6201	7796	9092	7582	5324	7141	5472	7608	9704	11936	5829	6732	5148	8154	7262	6574	5391	6683	8665	5960	9984	7016	6857	10543	11209	7938	9041
CHD7	606	898	194	1050	232	2824	945	213	1462	711	781	434	830	903	891	914	1054	426	799	499	962	455	932	166	1311	1590	426	620	306	541	501	1547	1734	1378	1648	1089	1078	628	969	1067	641	561	223	984	1153	1760	1113	408	685
CHD6	1522	1680	1972	2750	2301	1085	734	1950	1762	3303	1486	2020	2074	2479	3067	2175	953	1599	818	936	1897	601	937	1565	1762	2221	707	2298	1327	1515	1756	2637	1610	2278	1344	2015	3612	1549	1449	2454	2524	2029	2457	1946	1283	2740	3941	2017	2576
CHD9	436	682	1290	1557	741	779	1051	533	458	1326	819	1365	1996	946	2637	932	429	1295	433	520	453	145	612	945	1342	995	309	1478	947	871	976	995	445	1257	637	845	2564	235	693	1016	780	1144	812	1523	1144	616	1314	1193	1291
CHD8	3222	1310	2718	2693	3213	2015	1547	4158	3634	4269	2132	2246	2412	3941	2859	2978	1767	2278	1543	1959	2110	1383	1892	2011	1607	2128	1888	2303	1516	2221	2230	2242	2742	1767	1438	1393	4132	1819	1655	2039	3552	2007	2990	2360	2000	4439	2482	2235	3015
CAP1	5925	7072	9492	6659	5997	6289	6956	5748	5980	6485	6534	9144	6659	5024	7384	6475	9644	10163	8269	8415	6502	5861	11539	7028	5215	6511	6809	3617	6100	8301	8296	7191	5615	7388	9302	7263	7865	10038	6942	5196	6303	9330	5927	8599	5098	5348	4970	8309	9185
CAP2	2297	209	610	149	201	339	216	724	2324	589	135	1189	505	1334	1207	673	786	361	208	751	250	39	339	398	265	50	213	157	218	250	2337	38	2591	372	418	218	1505	1119	722	961	1483	669	1096	853	475	1601	134	295	545
NPC2	9956	2029	2558	1431	1633	2627	4996	2570	3301	2354	1858	4292	1772	2014	2168	1718	3403	3595	4365	2582	1947	2864	7104	1508	1770	1190	4207	2979	2482	4277	2958	2769	1025	1881	3937	1725	2757	4854	3507	1317	1968	2996	3282	4581	1331	2445	1184	5903	3008
NPC1	575	1680	1140	732	489	1113	964	826	961	1406	594	993	1142	474	1230	619	664	929	1223	972	1614	2769	1868	685	2743	1030	1206	378	680	1094	990	1223	750	767	1055	773	581	591	794	1245	732	892	763	1115	581	889	2373	1091	837
SKIV2L	1968	823	925	1264	957	1125	680	1591	1424	1023	906	1048	720	904	1170	1126	883	909	954	1223	1362	424	959	772	1415	1120	670	1184	1098	1104	681	1315	1101	1023	881	923	1410	779	928	1055	1275	793	1105	801	1244	1696	787	1115	1044
TNFSF12-TNFSF13	113	38	127	38	26	163	426	55	144	150	52	133	0	64	58	33	222	108	241	140	63	109	411	58	145	0	163	27	44	119	155	57	3	3	85	64	0	340	222	17	19	29	0	227	0	19	0	143	110
C3orf59	133	421	103	465	44	161	63	223	120	269	114	591	63	495	266	93	178	757	132	93	42	129	320	345	213	426	139	147	119	422	148	138	405	156	169	370	335	111	93	110	235	134	151	242	223	45	188	224	326
C3orf58	161	406	157	596	88	1445	317	195	389	240	993	377	156	311	453	174	165	454	1401	322	1341	181	280	770	816	585	677	184	313	494	170	204	283	318	735	369	194	365	303	254	131	261	417	702	385	84	781	354	369
PRKCB	72	71	237	89	244	24	135	79	211	151	40	187	49	38	239	38	159	74	374	107	48	3	419	61	30	33	142	11	159	222	366	77	22	58	28	16	144	15	95	12	118	83	448	235	74	68	254	192	541
RAB3GAP2	1254	1419	1883	2115	929	1814	1143	1085	1417	2848	1145	2041	1535	1176	1958	2989	933	1558	1256	1358	2294	901	751	1660	1827	1202	959	2393	829	879	1505	1657	957	1675	1624	1632	2603	1264	1299	971	1976	1191	1226	1377	1588	1367	1576	1170	1785
IL4R	827	698	965	1163	437	1040	938	735	1525	775	433	1028	625	416	505	959	1394	1053	585	511	576	256	1596	653	306	816	285	386	483	1467	1105	309	852	420	660	270	1421	604	786	658	637	1050	920	1420	372	439	188	1387	1223
PIKFYVE	402	630	839	657	590	281	714	451	851	987	482	1108	632	529	1208	752	329	884	707	603	1042	107	476	663	627	934	349	727	512	562	926	671	670	815	831	525	1194	194	802	1024	751	688	789	1045	578	698	929	739	1011
C3orf52	460	238	60	363	206	87	147	629	300	407	695	68	195	260	131	1275	77	242	40	1060	236	33	79	238	67	858	107	187	177	200	514	1412	915	146	14	149	820	40	8	54	167	664	582	500	1895	473	1198	89	42
C3orf57	1036	159	926	679	1	8	599	170	328	195	348	2328	168	29	590	797	196	166	72	121	2	1707	2486	545	6	49	29	39	185	2243	151	507	329	485	86	117	1209	160	2482	16	142	102	312	240	11	140	32	31	568
CAPS	174	9039	63	525	1059	786	16893	342	1141	1535	481	167	98	122	466	115	443	120	117	707	346	331	127	2699	331	1149	3797	1712	241	457	129	498	649	632	3077	1130	44	1919	106	1281	156	521	332	178	631	158	1211	159	185
DYNC1LI1	409	712	985	1460	1247	707	898	752	1146	1128	599	437	1165	1031	842	1395	808	632	845	1706	850	1705	1122	938	942	1443	675	1252	1121	1101	885	1508	883	990	929	1365	1665	1206	1215	1103	1020	1062	640	1060	791	1544	1389	535	911
DYNC1LI2	1477	2699	2475	3231	1946	3233	3269	2143	2042	2635	3037	3267	3308	2719	2012	2161	2143	2525	1614	1640	1766	3553	2376	2060	3515	4482	3002	4328	2506	2392	2154	3540	2226	1911	3497	2495	4398	1402	3152	1596	1875	3259	2542	2632	1670	2031	2714	3166	2221
TRPC1	32	90	81	70	84	81	79	37	43	170	50	152	40	70	131	48	74	199	30	46	25	21	105	57	31	145	108	105	31	135	57	53	18	88	64	166	88	36	129	113	51	98	140	183	17	55	57	127	179
EFHC1	589	126	388	388	721	195	729	182	407	312	202	271	334	258	477	480	197	235	339	233	309	100	280	104	302	326	102	348	270	267	430	649	271	274	244	500	624	239	464	525	724	464	394	406	244	385	518	321	345
CAPG	4504	4456	3139	3836	2529	2730	5513	2506	2004	1991	4398	3163	4269	846	1773	1554	3680	2167	6515	1821	3958	1731	8733	2393	4215	1766	5697	2692	3305	2957	6125	3815	2416	2382	2044	1414	2367	3001	2226	3119	3933	3319	2705	2070	1037	3691	1353	4904	3448
TPRKB	413	809	215	493	227	420	671	327	427	227	325	275	314	484	234	419	139	210	528	374	861	1422	482	277	480	312	667	299	375	285	319	306	250	321	821	426	350	498	941	251	356	438	252	459	415	284	155	224	291
ETHE1	1300	378	576	281	518	328	876	960	749	511	569	599	318	264	529	401	546	823	826	669	352	559	693	457	277	345	418	436	653	1232	469	594	368	372	451	359	367	513	323	584	232	472	245	448	1046	394	499	466	570
ABCG1	722	603	1222	1026	3127	510	822	298	647	1407	2073	1085	1370	900	1519	1031	987	642	347	1740	104	392	1784	629	184	1207	2387	1273	1094	1270	998	1547	910	1116	286	1973	740	246	1178	1253	874	816	666	1119	1358	1989	3313	647	963
ABCG2	76	27	37	56	39	33	50	27	5	33	36	156	16	92	178	44	63	94	19	217	16	29	153	153	11	91	14	45	68	130	31	89	68	146	24	41	90	31	21	78	103	94	383	183	13	25	18	155	115
PRDM10	169	225	252	279	205	126	158	210	415	355	276	367	220	256	370	353	219	203	176	186	492	159	162	189	199	241	203	267	191	190	241	308	203	192	148	331	300	195	324	314	341	218	263	343	297	219	319	256	343
PLSCR1	1563	1372	975	1738	854	961	926	592	376	727	907	649	1719	674	505	315	598	434	2353	1088	678	985	1047	750	716	228	1716	706	1221	559	610	270	535	1161	596	607	1570	1744	1223	659	322	900	769	1304	348	2965	357	581	724
ELP2	1174	5114	1825	10723	2700	1718	1009	1837	1242	3393	2095	1234	898	6161	2356	3523	891	1489	1421	26563	3016	740	1910	5937	2517	3308	1998	3743	5338	1346	3002	3526	5650	4986	1770	4431	2055	814	2386	6314	1941	640	2077	2065	1541	28275	6141	1531	1647
PRKCZ	504	481	504	171	458	568	778	609	340	305	700	194	405	416	619	481	435	167	233	405	6	1492	369	441	394	1152	417	256	476	652	545	418	435	374	152	334	228	542	498	344	659	456	1121	494	726	261	445	509	429
SPC25	91	218	112	440	200	141	192	133	249	144	162	62	77	143	14	128	154	38	179	85	351	464	112	57	103	42	337	51	97	29	88	113	447	154	186	244	309	186	166	61	137	98	113	142	196	145	35	48	13
TARS2	1522	1158	822	1068	622	1920	419	1067	1089	1324	1010	580	732	1173	940	1525	635	395	1028	765	737	467	633	1559	1090	674	1292	1106	699	512	986	1204	825	698	1177	882	1108	1151	498	540	1620	700	635	540	1236	663	681	555	705
POLRMT	483	583	634	982	813	322	528	950	591	658	736	428	1005	372	299	757	378	488	430	494	1002	1030	429	749	813	713	863	588	664	763	569	791	419	354	383	396	312	692	429	675	638	615	982	466	854	492	621	620	662
SRBD1	441	518	848	375	472	375	510	499	370	366	393	540	613	458	423	466	522	551	490	454	617	363	406	508	472	471	282	354	591	488	713	490	607	530	430	465	880	418	501	394	506	556	484	588	624	367	390	547	522
SGSM2	2067	1475	1177	1052	853	1066	1059	1839	739	1297	1733	671	454	824	1428	1116	611	895	448	527	384	881	593	459	1236	2759	611	1269	1106	1652	1450	1346	1728	674	1686	822	1087	449	956	1538	2943	935	1256	992	1436	1024	2608	864	1678
MCPH1	139	156	510	410	321	213	356	170	384	342	284	411	619	201	890	627	239	426	587	271	355	327	338	262	157	371	871	654	383	344	510	196	289	412	674	250	639	232	175	207	562	402	488	568	365	249	185	376	552
GRPEL1	903	843	535	480	1183	731	592	475	757	683	1184	421	622	1207	764	375	1084	424	767	1006	788	833	642	640	529	932	451	750	893	705	563	946	1213	909	814	1514	374	581	1238	864	559	659	723	568	924	734	1322	394	582
GRPEL2	294	511	342	612	294	578	607	402	282	602	386	535	809	694	528	582	319	242	421	628	445	488	574	324	334	474	665	624	393	302	369	511	478	465	411	859	563	428	762	588	420	405	372	448	567	440	283	386	452
PLRG1	940	587	876	950	548	596	910	603	619	619	548	827	937	1195	888	548	1000	717	840	700	702	978	951	734	1500	710	472	902	899	728	804	579	682	767	768	1218	545	702	806	811	911	855	838	902	649	950	514	634	825
SGSM1	13	39	197	22	282	22	26	78	7	18	35	18	28	23	313	72	18	40	11	35	1	131	17	467	1	75	103	9	217	127	49	7	206	50	13	4	100	92	70	30	17	29	136	136	19	67	9	69	17
SF3B14	1579	1980	1208	1315	1198	1496	2469	2227	950	760	1047	1061	849	1694	929	1007	1689	1009	2265	1129	2044	2586	1625	1838	3143	1508	2839	1166	1377	1430	964	949	1257	1014	4127	1815	1242	2114	1820	868	769	1153	1111	1270	1364	909	1198	1166	937
KRIT1	764	564	763	845	502	1070	657	520	955	649	734	1052	825	819	1246	999	423	551	782	555	895	1578	533	711	822	1654	1065	763	579	535	473	844	645	863	753	1175	590	492	736	842	963	598	775	750	634	511	923	566	793
LRRC27	270	189	212	283	376	265	396	191	404	137	177	130	168	721	317	330	252	254	119	173	273	412	266	238	258	257	93	273	354	282	241	185	161	143	113	238	222	332	207	324	554	233	329	198	181	263	394	268	202
HLX	89	71	141	79	92	115	83	97	69	71	90	89	81	122	52	75	248	158	104	47	50	138	133	181	41	44	99	90	91	135	77	78	92	85	115	51	62	276	185	167	52	166	80	141	31	48	17	248	210
QRSL1	360	496	438	588	556	899	845	638	469	519	267	565	411	735	536	467	535	363	436	390	444	260	546	493	786	533	2102	480	414	318	418	544	475	275	532	592	316	566	306	382	518	397	296	306	571	877	427	490	308
VOPP1	895	1341	1506	1221	1649	559	2442	1041	1183	1310	1810	1187	1522	905	941	1914	1732	1539	1819	962	238	447	2037	719	1038	572	1195	1005	1472	1049	1373	2136	1342	1791	328	1925	1284	1581	1231	804	1586	1311	844	1338	889	943	1667	1763	1086
FCER1G	435	581	1487	235	714	389	585	679	453	857	473	882	871	341	434	476	963	545	1204	475	363	413	2757	350	241	166	979	96	897	681	1080	704	253	164	376	735	322	506	922	328	198	609	205	642	624	380	442	638	865
BTG3	304	61	269	577	477	676	981	260	148	169	80	203	383	116	223	183	394	248	1220	68	715	2380	355	276	917	104	1895	313	442	284	182	97	58	454	486	468	112	471	543	173	92	347	171	365	42	233	76	291	263
BTG2	2567	3838	5236	15732	7409	2212	2981	3797	953	1907	5641	5322	3117	1166	7164	3401	3076	1516	2274	4162	623	320	2526	86829	647	2000	1741	8969	7030	3104	3233	872	2469	1927	851	1393	3031	1989	2199	3249	18296	4921	3914	7295	542	2903	6706	3875	25746
FAHD1	1338	1082	430	696	1364	456	504	1174	714	445	935	614	570	826	503	742	668	640	293	1648	209	679	829	715	620	500	294	1180	604	689	697	660	994	867	1078	1354	496	732	1644	800	726	776	898	376	928	932	1012	496	411
ZNF592	559	3978	1793	1033	1192	1322	1239	797	790	1492	1039	992	1782	3308	1508	1193	924	1094	970	961	1229	366	910	1036	1355	1492	1145	666	942	1470	1338	1058	1303	872	848	987	1650	1044	1019	1955	1620	1035	1606	1228	1038	1231	1866	1366	1444
C4orf34	1334	581	1917	975	2426	346	777	2301	3028	1710	2067	2648	1511	954	3576	1320	1859	2969	250	3427	206	88	510	1449	599	1028	227	1411	1633	998	1496	1126	2640	3083	240	1083	1429	635	981	2919	1862	1432	2053	1245	1756	3278	2539	646	1889
C4orf32	785	495	596	2889	828	178	329	726	474	322	1076	1199	1911	318	573	603	937	764	226	1548	51	26	568	1996	32	591	209	1029	2056	465	1722	456	880	1183	379	459	997	205	1370	1144	900	909	549	1415	149	1202	321	611	602
C4orf33	532	122	390	264	172	361	230	154	150	141	258	180	368	435	190	140	292	187	259	152	194	64	156	285	244	79	161	464	227	132	222	112	75	392	101	304	260	224	137	121	310	345	165	259	227	403	103	152	199
C4orf31	54	10	108	23	1	6	20	22	47	40	6	97	71	7	44	339	60	306	4	36	2	7	39	50	9	29	1	1	8	91	54	2	9	94	20	8	47	52	375	10	15	91	50	210	9	13	15	165	84
SRD5A3	769	1712	911	933	1113	468	3399	613	1698	585	896	646	1148	579	859	1407	1040	1017	386	1025	914	406	860	2734	791	970	207	411	846	512	725	1069	1343	1007	566	733	926	787	977	568	855	734	512	492	2535	1272	386	475	516
SRD5A1	214	267	158	226	136	593	348	238	520	131	226	463	166	141	282	272	159	256	580	103	1774	119	361	180	635	157	576	160	139	334	184	211	110	190	381	205	97	468	99	46	201	226	246	223	211	102	144	229	271
ZFP1	185	186	200	308	123	333	215	181	123	248	353	283	351	366	212	141	163	222	198	211	178	121	215	130	279	343	308	235	241	208	132	437	166	232	247	206	294	120	203	666	253	364	230	325	145	188	294	305	206
HELLS	153	432	197	489	220	303	310	355	139	114	221	103	134	136	48	174	133	75	720	174	343	160	151	58	88	44	282	135	49	33	165	65	111	132	366	198	412	176	120	121	143	111	212	158	139	319	99	87	85
ZCCHC3	885	570	367	300	439	359	563	355	530	626	458	373	485	1299	458	508	475	401	865	341	382	1123	426	394	561	589	294	554	425	486	387	596	776	328	362	193	661	695	472	623	699	883	552	688	630	732	734	376	366
FAM49A	32	69	102	62	41	83	53	58	50	56	37	164	34	30	102	42	78	87	217	43	98	19	102	89	365	46	189	17	43	131	105	42	35	72	131	31	66	31	51	29	36	75	59	148	39	21	34	115	105
FAM49B	914	1334	1641	1509	1199	1530	855	1010	2513	2030	2170	2572	2198	1210	1168	1316	1791	901	2932	1706	2881	554	2707	1607	1457	2969	2484	1131	1143	817	1779	2976	4378	3949	1705	6307	1961	1719	3668	1089	953	1045	691	1170	2912	2855	1839	914	1108
ZFP36L2	9284	1565	4938	2168	1552	3965	5212	2166	1641	1439	1262	9568	1727	1661	4318	2396	6427	9878	12014	1328	3024	2447	3939	4242	1951	2590	1693	590	3323	5018	1945	989	1306	2651	6128	1396	1670	4555	1525	1757	6178	2890	3559	8196	946	2046	796	4319	12595
GGA1	793	944	984	597	2155	757	1393	2284	1266	895	1267	767	677	762	683	1027	789	726	917	989	591	1520	880	801	1161	1308	1466	652	1311	948	1145	1034	1129	645	1630	871	501	1137	991	1236	738	654	741	666	1227	1086	2335	873	568
GGA3	669	839	719	1193	541	841	607	1481	799	1238	672	568	804	1053	1216	734	627	859	968	782	851	429	978	838	846	427	595	646	585	722	688	474	1016	666	628	687	742	229	978	760	1063	582	789	639	463	644	1898	800	754
GGA2	2862	2903	2019	2720	7268	2838	1666	1869	2556	2831	1995	2168	2425	2737	2253	2439	2163	1568	1965	3101	3654	743	2390	1275	1830	2756	2980	2509	1729	1996	2071	3844	4992	2927	1617	3145	1806	1168	1353	6053	2245	1814	2332	1964	2400	2932	5489	1629	2187
C15orf48	78	2081	443	3708	306	1387	1348	116	74	237	295	180	569	589	68	307	148	351	339	3218	57	23	980	13181	88	2292	485	110	4252	231	912	192	390	287	13	117	1050	166	404	423	206	930	69	219	87	579	132	96	158
ZNF510	166	209	457	469	272	282	190	241	277	457	227	433	294	364	464	488	164	292	190	254	299	234	194	324	333	331	161	175	309	272	430	368	243	202	189	274	559	257	171	386	499	400	608	436	324	405	314	422	523
C15orf40	160	157	216	150	162	214	230	149	134	206	266	119	344	299	198	321	99	215	139	136	105	276	191	177	102	241	90	97	244	305	154	269	203	132	182	322	225	263	130	174	253	184	192	199	122	183	375	282	149
C15orf41	107	125	99	153	85	111	173	227	25	122	92	104	53	123	61	74	152	125	202	71	202	117	68	125	294	73	154	46	53	76	56	70	49	50	223	186	78	126	40	80	105	70	122	120	34	64	147	105	108
SLC12A6	162	347	880	483	261	361	520	167	481	671	329	672	460	237	595	603	248	636	366	241	288	140	462	608	656	326	316	239	222	543	715	558	208	233	365	144	575	202	308	503	580	568	507	967	76	174	549	677	542
FHOD1	453	332	432	464	314	298	475	1349	667	670	571	383	1236	408	425	477	670	585	335	271	239	243	709	406	269	500	526	517	408	684	388	595	451	389	467	582	624	654	638	478	475	823	422	572	420	332	322	961	464
FHOD3	130	7281	257	231	17	95	92	157	161	427	191	395	144	98	274	47	169	1000	622	123	772	157	308	57	547	331	753	24	47	660	201	167	61	174	145	113	212	213	186	248	76	259	318	271	30	161	34	745	339
ADH5	2302	1181	1883	2143	1729	2060	3399	1676	1455	927	1982	2107	1725	3216	2454	1089	2984	1876	1995	2621	2841	2473	2304	2137	1832	1538	2261	1291	1546	2590	1525	1175	2143	2245	1716	1475	1212	1749	2120	1599	2154	2744	3109	2552	2091	2515	1389	2307	2067
PKD1	801	1445	1334	1063	1578	833	879	1605	1525	1648	1231	1135	1173	525	1512	1205	1396	1934	610	786	1011	1136	1245	747	1264	1863	686	933	604	1993	1482	1340	1497	1357	1976	1203	712	839	2938	1763	1751	1465	3114	1873	500	1387	2004	1469	1825
C4orf3	2306	1476	2500	2079	3400	2449	2422	3196	1790	1691	1772	3441	2128	3113	3309	1479	3060	3302	1692	3013	2942	4893	4210	2226	2577	1340	2727	1487	2953	3070	2629	2086	1711	3073	2506	2342	1660	2243	3262	3104	2139	3043	3037	3394	3010	3413	2479	4420	3132
GJC1	80	212	253	261	92	806	177	134	140	408	148	316	85	379	250	258	251	229	164	119	109	1244	136	310	94	249	335	276	139	276	170	103	214	204	492	193	357	186	365	572	146	332	326	466	132	174	67	435	266
ZNF138	478	234	233	305	85	291	271	290	363	202	332	416	538	603	464	424	184	163	207	245	246	126	380	287	219	373	293	416	227	140	382	366	292	415	606	351	676	354	308	148	486	273	365	357	218	135	357	300	273
SPRYD3	1363	1571	1377	1156	2518	1035	1056	1689	1345	1523	2159	1041	2098	1709	1646	2503	1725	1669	808	2214	781	724	1750	1263	1146	1242	391	2320	2518	1737	1343	4856	1209	2270	553	1126	1094	1762	946	2285	1255	2231	1694	1219	1668	2506	1981	1420	1302
PRKACA	2454	3150	1962	2843	2429	2572	1879	1911	3663	2074	2052	2443	2415	2324	2522	1619	2250	2344	2456	1228	2483	4848	3650	2284	8660	2784	3296	1926	2441	2650	2160	1947	1756	1300	2588	1561	2174	3683	1481	2567	1959	2797	1935	2286	2041	1915	1670	2503	2236
ERICH1	101	284	262	218	172	142	189	124	258	175	108	117	250	69	346	195	145	191	291	86	162	90	161	132	89	140	655	263	132	172	191	105	179	185	508	84	214	76	192	90	212	206	239	216	139	141	124	162	236
NUAK2	139	91	211	247	192	146	329	137	151	349	306	77	549	326	159	335	71	96	319	100	81	70	115	231	43	479	88	116	232	139	375	471	367	126	21	208	509	170	168	135	216	367	214	380	142	202	148	259	166
PRKACB	981	217	558	1020	302	399	776	405	1040	12218	519	1453	263	816	1100	20188	824	1338	940	1579	354	461	758	518	623	748	419	446	826	1393	578	420	1023	850	912	686	25109	545	796	464	258	2500	755	1448	2210	345	275	769	891
PSMB7	1729	1720	1357	2787	2541	1919	2514	2103	1583	1930	2396	1064	2150	2473	1363	1552	2174	1394	2305	2478	2057	11504	2314	1441	1616	954	2102	1923	2558	1941	1357	1998	3592	1165	1884	2801	1639	3804	4100	1721	1612	2516	1502	1967	2619	2111	1362	2046	1263
PSMB6	3276	2032	1427	1844	2002	2092	2131	2295	1186	1261	2361	731	1523	2083	680	1316	1323	854	1824	1435	1331	1819	1628	1038	2297	930	1769	1623	2218	1792	1519	1285	2014	1379	2683	1489	1519	1658	2731	2040	1178	1845	1005	1023	2633	1079	908	1398	1061
PSMB5	3847	1868	1523	1660	3443	1744	3418	5363	5560	2976	3306	1148	1874	5225	1168	1689	1984	1894	2165	2468	2109	3095	1960	1766	1957	1685	5051	2011	2223	2645	1191	2699	4642	1214	2113	2511	2397	4420	3638	1430	1505	2058	1708	1693	3414	2610	1591	2243	1422
C14orf119	2334	714	983	793	981	835	1340	1937	1558	1023	814	1074	924	1946	771	1126	897	1074	714	890	698	1096	1267	1015	557	654	1909	1290	1276	1189	965	658	1174	655	917	911	1334	1786	1161	778	1236	1164	868	1046	764	1520	608	1083	870
PSMB3	3991	1571	1435	2559	1654	2182	2599	1406	1423	2576	1435	1115	2707	2456	1492	1157	1598	1722	1926	4564	2830	3700	3066	1327	1718	1013	2355	1951	2417	1808	1512	2637	2922	1734	3835	3103	1397	2506	2560	1703	1353	2239	1521	1119	2512	9450	1020	1881	1244
PSMB2	1762	2397	1605	1889	2272	2934	2847	1044	1638	1373	2172	1489	2087	1870	1685	1123	2359	1829	3644	1494	2236	3332	2113	1622	2195	1925	2586	990	1963	1464	1357	3827	2471	1836	1781	2584	1550	3658	2023	1317	1317	1884	1401	1740	1917	1340	1725	2083	1337
PSMB1	2164	4141	2591	3527	3973	3422	3617	3026	3684	2082	2002	1398	3194	3739	1881	2769	3852	1740	3867	4063	3223	3137	3478	3126	2661	3065	4234	2163	3348	2024	2499	2310	3593	1883	5442	4229	1552	5665	3156	1992	2098	2798	1731	1945	4700	4446	1832	1989	1952
TNFSF10	3138	2288	7991	14239	4072	1304	2731	515	7647	2672	2499	2085	13302	524	960	6990	1798	4471	1837	4029	476	766	4673	7488	1605	424	3053	26538	8183	3949	2972	5605	2938	6265	675	5993	4011	15990	2197	1946	2409	1788	1926	4138	979	19981	956	10495	1223
PFKFB2	676	549	641	588	207	947	743	1156	1529	1124	273	382	474	342	579	1420	581	820	417	326	1204	398	514	905	708	359	310	917	237	388	847	658	316	1429	625	418	456	782	741	94	1636	419	378	508	138	511	670	372	752
LMBR1L	291	337	251	285	273	264	437	335	343	345	353	172	428	328	334	291	171	264	316	400	272	333	369	173	256	265	239	221	221	320	224	1028	357	244	327	298	320	229	379	408	475	408	308	442	455	357	295	302	265
HDHD3	617	409	281	481	329	379	978	721	372	336	611	459	467	506	455	467	911	399	467	472	374	798	381	542	539	209	783	585	586	556	438	590	707	441	365	823	246	939	532	434	971	597	753	425	412	531	546	500	598
HDHD2	663	635	932	592	597	629	506	497	789	1033	376	666	1075	3015	847	612	665	637	1025	1618	1608	946	1016	666	658	1061	855	844	1588	520	824	1350	1156	813	836	1489	598	323	492	1145	1245	451	827	659	1152	1387	1233	831	725
LRRC23	443	102	136	137	288	335	1475	357	325	191	144	151	255	347	190	242	126	143	245	328	150	546	167	129	333	177	166	217	343	216	197	965	159	256	316	362	95	469	206	256	209	152	280	146	186	258	188	154	160
C20orf72	1106	259	548	584	628	582	403	722	675	471	314	685	486	1032	608	699	478	435	819	266	659	1413	572	308	1034	508	923	614	321	465	561	651	760	509	328	327	593	980	419	607	694	244	679	496	613	477	594	608	450
PFKFB4	270	167	215	158	252	121	118	332	170	519	257	216	196	146	331	256	248	121	213	266	204	123	350	169	163	437	131	179	195	267	190	449	292	266	224	317	237	439	367	262	231	237	104	216	344	354	734	163	202
PNMA1	2423	1110	940	267	1261	644	1001	1168	677	880	786	1270	693	937	1241	882	1137	984	462	1791	502	800	1499	856	638	721	426	778	1825	1369	1007	644	913	779	909	566	1581	851	1100	1159	1299	1559	1254	1174	427	1374	949	915	1184
PPAPDC1A	149	74	241	178	3	33	49	284	48	251	201	331	88	58	54	76	170	718	46	135	41	714	354	8	72	103	14	16	6	575	121	42	4	131	77	94	145	340	374	36	33	448	50	114	10	105	1	503	225
RMI1	130	325	377	839	690	414	458	352	650	522	624	509	460	500	295	889	370	268	310	375	457	278	304	261	347	187	419	245	321	222	435	525	579	580	227	984	519	322	479	454	514	544	354	406	693	564	609	220	306
CORO7	437	901	818	980	481	389	522	916	1054	1001	372	513	907	526	683	513	625	522	1147	709	854	196	1496	458	399	447	341	637	629	695	662	1064	1257	349	997	588	353	521	1711	766	568	740	371	467	620	679	702	663	594
KLHDC5	519	711	1060	1615	992	1526	603	396	892	1445	926	4807	1600	1036	795	1051	742	1150	904	1125	972	770	698	557	804	1208	1072	1144	956	961	963	931	831	1449	870	1067	1158	508	846	1523	1180	716	884	907	964	1725	995	962	1409
SFRS9	3700	2503	1663	1774	3016	2013	4703	3889	1731	1887	2616	1388	2786	3717	1323	1613	2090	2157	1790	4101	2977	5517	2514	1748	1446	2061	1929	2967	2414	1581	1657	2073	2396	2082	2228	3660	2133	2388	3053	2367	1865	2832	1982	1872	4720	3835	2245	2020	1965
KCNK5	3006	47	39	185	46	794	358	33	23	65	203	32	174	50	23	22	806	59	2825	35	3100	342	32	22	1469	47	946	91	59	68	26	20	16	1027	1248	79	103	742	84	142	62	48	151	147	79	857	18	157	37
BDNFOS	97	15	82	135	26	44	24	27	26	55	78	77	105	121	87	79	23	49	57	79	22	169	25	70	39	188	62	50	52	61	44	68	70	77	17	96	55	135	32	36	149	87	60	75	29	32	113	45	66
FAM155B	76	223	89	214	7	66	67	277	568	358	28	7	168	74	18	68	24	107	18	9	9	5	75	50	0	292	0	87	405	69	46	407	11	52	12	162	155	23	6	49	18	9	35	13	118	85	240	161	18
CRY1	448	519	418	396	740	409	418	465	552	438	329	695	442	585	501	490	305	646	482	383	648	649	366	674	550	610	802	439	312	412	584	269	400	589	429	526	612	335	523	616	421	422	391	572	259	464	547	671	780
CRY2	1394	466	898	654	344	346	515	799	936	636	778	1155	1167	621	1613	1005	1389	1163	636	866	405	729	924	1345	275	1927	334	1097	1215	1357	807	983	1230	1208	529	368	996	741	641	762	1459	1251	2024	1580	348	903	1070	1468	1827
C9orf140	278	525	510	646	421	562	1065	1302	1172	326	736	97	236	459	154	379	819	111	663	318	668	1310	326	380	1912	193	440	77	346	350	201	720	943	182	2184	409	406	824	522	100	275	325	540	207	3148	468	571	340	165
C9orf142	419	261	326	334	360	209	792	405	391	231	480	142	338	303	168	232	489	219	284	339	207	1113	332	251	748	153	744	235	376	420	227	305	336	229	779	256	161	496	589	226	346	494	366	293	311	210	307	363	230
GLTP	911	1152	768	909	1648	735	3550	646	1125	970	1002	1011	689	1989	1566	766	721	1145	683	1084	1513	1559	1253	1424	987	1339	1495	1040	870	1275	778	1052	3262	1095	1387	2058	698	1218	1092	1222	809	1064	740	1015	986	1431	1643	993	724
NACC2	8	68	60	40	66	31	44	21	158	90	71	32	33	29	24	44	82	59	10	84	52	39	20	34	27	32	7	53	31	70	57	49	42	29	16	41	46	31	27	25	37	28	114	52	75	56	124	45	48
ACOT13	1268	611	530	732	1222	780	771	685	1430	544	697	719	549	793	563	1045	930	462	523	896	512	886	778	591	564	659	413	654	782	572	453	854	750	672	823	1390	510	965	1216	475	425	750	518	416	963	1040	505	482	356
VPS13A	212	513	338	1162	526	649	833	299	583	1041	610	1102	452	416	921	733	269	684	366	424	799	107	342	598	897	698	188	358	337	416	822	745	535	452	567	249	976	270	313	812	761	428	683	784	423	735	1146	536	1118
VPS13C	479	895	1294	1867	1001	823	2332	745	1480	3295	944	2348	2082	1060	2584	3627	977	2415	725	1699	722	159	983	607	154	22909	869	869	1043	1284	2814	1276	1281	1729	553	819	3254	486	1057	1907	1241	1174	1730	2085	769	1661	2487	1596	2961
VPS13B	634	947	1911	1765	2685	809	624	1244	1517	1879	1779	4273	1106	788	3150	1273	1300	1517	697	1547	908	361	1211	1215	1229	2483	529	1261	601	1185	1769	5687	2724	3588	679	1241	2112	627	949	2370	984	1190	1321	1251	939	2429	3151	1433	1920
BEX5	67	28	26	10	321	5	21	7	6	62	28	21	82	51	42	66	24	50	186	7	63	46	60	49	4	54	0	58	37	209	41	22	6	26	15	29	103	32	17	45	30	11	127	57	25	63	7	120	21
BEX4	2473	594	526	380	1776	561	883	136	494	430	438	427	290	789	740	306	1210	472	525	497	241	2121	905	229	97	654	135	1300	1076	1301	526	1229	536	1162	1116	1754	591	737	447	3151	762	503	261	901	318	1084	1104	411	483
BEX2	496	342	269	25	763	322	166	5	38	512	107	40	204	196	281	9	37	131	298	62	233	1533	61	77	82	86	25	456	136	441	109	249	29	108	249	201	75	173	83	265	57	33	79	163	2	176	495	79	95
UBAP2	1085	1013	1028	780	623	1368	883	2501	1622	753	1090	948	994	1242	1060	1013	1399	1073	1849	1311	1367	822	930	1101	2447	1761	2172	1335	645	1024	851	809	1495	1007	1392	943	1204	1127	577	747	1047	623	939	816	1152	1325	1490	869	820
TXLNG	118	179	346	402	351	222	123	213	231	326	165	293	359	217	363	300	180	202	279	262	480	157	161	249	195	466	269	315	126	193	235	684	311	276	171	352	376	89	57	166	284	184	324	190	319	233	596	192	316
NUP160	867	995	1326	2563	535	1319	908	998	694	887	1176	1586	1177	1372	1491	1454	1153	1214	1867	1695	1564	3420	1037	875	1101	1131	1082	805	663	830	681	913	1193	1195	1730	1174	1867	660	835	865	1337	1005	1019	1425	1708	687	1342	858	1277
ELTD1	383	411	556	555	343	440	456	400	474	448	469	1157	174	553	883	437	987	406	502	430	355	272	502	1295	178	474	369	450	581	965	459	333	457	1289	1606	457	820	370	882	712	537	1298	595	3132	138	241	132	912	871
N4BP3	218	1869	396	974	297	239	295	2291	780	2068	823	312	996	613	479	856	925	429	114	1215	153	232	1261	829	394	2615	239	560	205	473	461	716	908	349	223	667	403	563	2741	868	1093	465	719	267	398	1038	740	461	1018
TMEM165	1294	1903	1206	1350	1501	1695	2457	1013	957	1086	1258	1748	1087	1740	1593	1046	1868	1381	1201	1771	2141	1749	1875	2795	1296	2515	1522	1112	1633	1086	934	1415	1743	2760	1434	2140	1277	1267	1868	1492	1002	1223	892	1582	1285	1283	950	844	970
SULT1A3	495	638	216	711	437	548	841	716	684	274	398	243	307	328	409	613	357	186	471	194	601	241	595	592	461	638	697	541	373	429	418	757	629	319	514	698	547	415	657	999	579	402	380	686	570	600	671	382	264
ME2	420	1023	1098	388	775	1447	970	618	363	1417	468	953	947	1828	477	417	743	584	3171	798	6865	683	1160	722	2351	814	1531	445	795	568	594	1212	863	591	1257	1210	547	450	816	708	400	471	361	583	820	698	1176	554	560
EVI2A	178	193	525	191	325	69	154	160	219	261	115	698	241	138	322	114	541	437	439	402	90	129	927	262	75	123	324	43	251	469	524	173	43	201	142	288	220	126	319	141	114	248	114	378	154	109	234	467	528
SERPINA5	4099	36	6	2279	7261	260	1264	342	531	891	157	492	3161	623	4291	605	811	255	11	5939	16	2	57	23	3	144	9	48	34	117	330	721	7784	652	18	92	7613	872	608	11185	50	1785	885	906	107	12784	12	913	86
EVI2B	244	279	934	233	531	87	332	287	415	442	189	712	414	156	647	208	518	423	880	325	154	98	1211	407	111	143	493	49	436	528	1196	289	58	211	128	311	408	192	573	178	200	261	181	564	231	175	500	513	741
FOXN2	157	322	332	403	317	274	453	94	299	429	255	560	232	181	346	184	238	235	463	331	658	159	246	451	579	362	384	278	218	259	379	169	171	330	729	259	284	104	382	165	155	310	153	521	225	260	181	265	410
FOXN3	1032	779	1340	1277	574	2242	615	1929	910	1176	634	2718	496	937	1715	827	1302	3008	939	753	820	454	1484	2269	1474	1272	889	512	517	2153	1636	646	582	1086	1032	513	1369	818	1245	1457	1049	1582	2590	1990	508	1356	708	2147	1965
NICN1	439	109	330	234	310	186	252	203	421	328	133	487	291	365	359	402	335	197	224	133	116	95	435	245	291	216	152	366	388	198	159	479	230	279	263	386	217	194	227	758	534	399	271	285	79	503	285	235	281
WDR1	5186	6106	5679	3557	4938	5556	5420	4802	7975	7606	7028	5795	5569	5790	5868	2917	6975	8048	5502	5757	4948	6484	5931	5938	4206	5514	4688	4881	4793	7051	5952	7448	7987	7040	4876	7769	3665	4104	5932	5578	5329	7863	7378	6444	7577	7492	7939	5428	6367
COL14A1	1625	669	412	1610	248	894	1527	465	1952	310	1776	5360	474	374	3838	420	2911	8874	520	726	350	244	1660	6631	233	1033	130	328	423	3881	2592	812	392	4911	1776	179	2440	1079	482	440	2607	3048	5422	10360	159	244	304	11646	5321
ZNF799	277	695	156	531	145	129	172	227	306	175	390	264	162	284	229	268	100	121	138	201	165	71	241	96	559	268	334	264	242	120	326	131	169	161	166	169	407	375	291	318	463	397	318	279	211	148	257	127	247
GNA14	33	78	401	807	49	25	41	15	53	213	361	35	15	38	43	426	47	35	11	36	4	15	24	63	8	46	17	26	71	304	142	457	1571	85	36	267	623	45	95	31	150	116	82	192	12	44	9	41	67
GNA15	120	1024	237	256	170	159	437	138	342	152	462	113	307	42	174	181	122	100	306	81	234	230	476	234	192	312	575	144	536	180	210	419	372	126	117	125	141	111	129	317	79	248	74	130	53	101	82	168	208
GNA12	1889	1597	1612	1074	698	1612	1120	2581	2326	1798	1523	2057	1499	943	1670	2721	1708	1872	1299	1322	3353	556	1895	1632	1723	2536	1017	1341	1507	1953	1880	1219	860	1163	1248	1235	1629	1768	1596	2428	1270	1478	1916	1825	2022	1220	661	1840	2030
GNA13	1707	4633	1680	3942	2103	1691	1427	3607	1892	3933	3725	2957	2013	3080	2691	2208	1778	2555	1619	4755	1567	817	2345	1791	1779	1813	2398	1330	1349	2133	1930	2702	2422	2176	1411	2450	3265	1226	1634	2222	2207	2087	1632	2128	2433	2579	2584	2419	2505
GRIN2D	39	86	60	23	103	80	65	25	654	37	20	152	25	21	64	293	97	134	32	31	19	33	77	28	152	14	423	10	14	99	53	95	22	23	13	43	28	99	48	15	14	51	6	23	340	28	34	74	52
GNA11	152	994	628	970	564	488	236	622	1810	756	706	464	621	553	425	552	453	759	291	673	603	457	354	650	456	672	354	494	671	686	472	789	426	449	318	240	582	343	285	711	619	510	947	652	575	552	1144	640	959
NOL9	131	213	273	146	126	296	160	114	138	176	205	251	183	305	324	166	230	168	303	126	241	118	174	137	228	219	133	128	108	163	247	190	205	130	88	208	148	75	424	147	249	287	327	219	166	156	324	178	224
PRKAR1A	4411	6555	4935	7486	4360	6360	3936	6541	4793	12873	9186	7253	6281	8743	9239	6764	5174	8054	6395	12987	3601	2214	4761	5814	3909	6292	3938	5605	6284	7640	5656	15424	5571	7322	5062	10636	7711	2842	6826	5802	5924	6462	5809	6523	5845	6595	15617	6463	8421
IFFO1	108	94	302	117	126	61	120	175	173	209	78	208	160	65	135	96	250	317	158	77	60	64	406	75	76	103	131	26	64	318	221	97	52	100	95	95	126	148	221	120	80	227	179	205	56	107	59	421	232
ZFP64	388	462	431	379	616	441	276	762	555	516	880	530	496	1203	430	414	420	414	428	482	597	364	377	381	995	1842	478	449	426	363	413	407	533	354	359	840	388	485	436	461	543	475	430	344	585	562	595	505	435
IFFO2	212	443	263	597	537	1833	658	248	370	691	536	516	164	735	692	176	428	489	1106	257	854	608	334	250	2599	1354	485	452	243	972	258	1704	924	491	633	739	312	333	631	703	373	454	554	1315	173	361	649	606	431
PRKAR1B	168	623	111	386	57	664	284	292	111	62	507	112	189	110	239	61	281	143	249	254	268	160	197	482	239	154	347	167	232	229	78	175	428	197	276	120	99	274	136	178	142	178	300	286	594	32	214	240	110
MFGE8	1029	1268	3095	1072	778	2035	13186	2309	1951	1420	2338	2368	1585	967	1530	1105	3615	3367	3209	1055	2166	3056	3099	1129	4178	1542	24986	966	918	6798	1204	986	879	1070	5232	686	937	2492	4485	968	866	3712	3748	3075	809	1447	286	4642	1663
SH2B1	1163	684	618	935	1000	1289	848	502	1305	518	522	473	1322	618	1022	768	1118	512	691	555	740	721	696	623	956	1055	1021	986	632	872	554	992	1158	715	722	1082	334	503	899	2377	1294	625	1200	648	560	907	1423	984	662
KLK5	140	0	0	16	0	1544	74	3	0	33	102	8	66	2	170	0	0	276	3208	14	84	3046	0	5	149	413	4562	3	158	196	17	96	29	77	6801	1	18	55	25	4	3	77	259	702	0	14	2	238	0
IL6ST	316	577	6943	3542	1212	1074	518	1254	1034	3215	2755	7070	5369	1304	30210	7459	1372	3674	224	10222	1149	23	467	1426	333	2153	144	16151	1804	1299	14047	928	4349	4660	891	993	9094	440	467	5819	6036	3255	8830	4736	793	5886	3147	2917	5329
SBF1	406	1358	1146	493	1608	1020	1216	1164	1600	1784	1421	651	553	415	1224	1522	714	1289	491	1279	750	1139	814	831	2423	1891	1151	460	834	1325	1315	811	1154	730	1187	593	579	832	1374	668	695	847	1326	883	1472	922	2431	922	863
SBF2	484	622	1957	1034	173	681	623	335	967	1330	885	1635	1783	241	1422	183	489	1480	447	772	224	206	799	510	765	1488	461	933	625	644	1709	546	493	1422	764	518	1634	626	642	744	537	985	1344	1232	837	987	1425	869	1627
PCNT	513	1005	950	1271	1209	1314	487	860	1051	673	951	647	883	406	1153	1679	1020	1365	1006	499	1549	762	651	788	2356	876	1429	764	491	860	1012	762	1081	880	721	1067	894	602	750	834	1066	729	1112	831	1268	777	2204	772	1066
SAR1A	2747	4290	2921	3379	2817	3214	2894	11867	2631	1819	2409	2762	1793	31781	2481	3577	3559	3758	2099	2779	1858	4259	3649	2786	1707	2863	3057	3825	2904	3064	2733	2016	1868	3295	2175	2836	4119	3932	3347	1979	2386	3170	3672	2960	2848	2619	2546	3036	2883
DBN1	1385	1344	1382	1712	521	1745	3779	4326	1776	1786	1495	1796	1972	530	956	863	3418	2583	2754	1547	5650	4847	1478	1318	3057	883	925	1321	1130	2403	1399	1653	2343	2140	3971	1078	1118	3504	3053	701	1942	2348	2176	1675	2880	1493	454	3961	2055
SAR1B	519	800	621	735	533	523	517	540	523	1162	1036	632	1785	614	846	758	730	628	389	1863	329	265	1002	782	307	921	444	1220	973	327	823	712	978	1196	292	909	973	680	1007	845	514	622	773	513	720	1376	375	666	572
TPPP	15	113	28	517	470	462	186	20	34	243	116	237	89	241	89	406	65	77	7	23	10	10	56	166	50	697	77	292	199	251	52	351	941	47	164	447	55	123	142	220	54	58	242	156	73	227	111	243	83
OGDH	1474	4320	3183	3503	3146	4691	2793	2725	2690	2807	3923	2240	4301	1898	3428	5415	2948	2489	1817	2846	2380	1147	2514	2211	5158	3913	3969	2868	3019	3449	2634	3576	3439	2254	1550	2446	1973	2387	4086	2191	2174	2685	2713	1685	3579	2687	2667	2655	2416
SIN3A	1723	3841	2409	2611	1848	1933	1430	1643	1337	2297	2081	1501	2747	4302	2986	2116	1851	2411	1298	2019	2009	1144	1887	2103	1681	11083	1381	1205	2190	1855	1645	2235	2066	2186	1121	1845	3887	2007	1257	3033	3317	2568	3484	2482	1929	2939	4061	2226	2849
ADD1	3973	3420	5721	3852	5562	3129	3393	2735	4371	5512	5935	4892	4087	4926	7758	2475	5370	6732	2858	5486	2568	1757	3742	5756	2835	4760	1326	4108	5221	5923	4963	6065	6318	5758	2927	5065	3439	2662	4570	5406	5389	5873	7451	5647	4619	6374	8469	4655	5502
CDC73	1075	1214	1376	1682	925	1360	861	828	1583	1620	965	1692	1294	1269	1719	2293	1133	1616	1028	1154	2287	834	735	1839	1586	797	1343	1850	832	929	1569	877	848	1728	1790	1587	2052	1390	1110	795	2006	930	1028	1399	1725	1025	692	991	1673
C11orf31	2262	1058	720	881	587	642	2028	1458	1600	570	1444	916	700	1706	616	1095	1381	955	1559	1858	1211	2871	1010	949	470	723	607	1044	1186	1020	806	1244	1105	1010	2054	1444	630	2062	1071	627	1085	1136	1215	920	1260	666	685	842	778
C11orf30	296	340	726	733	823	595	226	312	583	473	395	739	526	277	543	558	307	551	509	372	1954	545	306	869	1592	781	438	414	368	387	620	459	330	483	268	487	488	238	336	400	534	426	975	579	662	685	469	587	468
R3HDM1	609	1407	960	524	720	694	1370	605	766	793	1018	874	943	710	585	676	954	706	1447	392	2301	2032	670	842	854	988	562	580	680	612	881	713	773	709	1212	881	772	956	764	500	772	588	400	771	924	673	789	898	1009
UPP1	82	134	126	65	107	241	507	220	62	131	85	163	124	61	70	135	161	77	170	103	126	166	468	120	372	112	410	56	127	144	124	105	72	107	171	87	50	157	200	83	51	119	68	137	56	92	21	136	119
ZNF418	203	12	147	193	130	41	35	123	138	24	105	208	179	133	298	181	90	35	95	51	102	117	104	13	136	244	244	159	89	88	94	121	196	185	161	59	196	114	110	193	259	134	222	203	131	116	7	149	261
LMBRD2	57	113	348	590	350	175	117	122	236	789	160	428	457	182	840	429	111	398	51	649	75	26	144	205	189	339	70	287	191	121	505	602	245	854	72	173	444	86	84	412	247	154	363	172	345	522	475	279	396
ZFP62	420	863	732	876	490	264	652	807	452	793	582	944	1581	1080	1051	982	556	503	459	576	585	261	901	621	510	699	461	735	452	533	1059	783	625	904	281	1354	906	599	775	1466	1358	568	935	802	598	801	792	899	875
SRFBP1	128	143	306	337	140	232	312	226	124	354	161	517	536	334	420	329	199	273	148	317	329	183	345	299	151	305	206	273	183	133	321	312	209	488	167	359	355	161	192	366	356	223	416	305	327	313	213	312	418
BCAT2	1571	1420	1598	748	700	561	672	634	674	887	1344	405	591	2513	1080	430	343	738	378	882	405	844	610	669	525	716	428	2464	1809	501	533	878	1964	662	803	855	455	474	525	615	996	729	714	535	2555	985	640	660	587
BCAT1	324	177	933	245	425	165	11793	473	483	783	250	1583	248	244	178	303	636	1407	2059	352	321	150	2199	170	344	239	421	93	110	714	1589	427	80	201	606	416	374	292	870	256	93	573	100	231	214	384	84	787	891
LOC283267	104	251	224	368	191	266	120	81	209	298	162	276	122	187	223	191	173	251	285	87	93	704	287	174	228	219	255	238	129	281	163	266	244	82	149	251	144	222	206	183	151	185	254	238	228	137	340	182	198
MACROD2	23	373	55	56	4	87	31	28	72	96	42	93	42	254	194	1060	27	221	48	60	19	22	38	86	17	193	12	93	76	109	51	90	5	65	28	112	43	102	48	5	187	15	287	58	142	196	46	50	125
MACROD1	456	506	123	128	111	280	481	167	245	79	353	101	193	521	170	89	383	172	194	352	151	273	162	317	243	320	365	170	221	252	148	262	215	243	473	170	62	321	297	125	190	179	273	126	380	134	282	195	177
GBA2	769	597	880	505	723	2182	591	907	1399	716	936	559	807	828	1045	964	594	656	1485	1016	565	917	814	1211	1170	983	1148	982	1165	887	739	620	1276	776	739	606	751	605	619	995	975	500	1280	902	786	826	1528	579	752
AKAP5	66	59	241	587	70	45	42	173	341	332	266	134	191	36	191	1121	70	138	135	49	28	26	66	269	23	74	65	116	274	72	414	59	186	109	39	40	1689	79	291	59	248	221	135	192	202	549	245	202	169
AKAP6	69	18	45	42	45	80	66	141	42	121	56	108	95	55	124	49	72	57	20	36	10	25	152	42	114	16	88	17	56	141	29	96	30	53	37	65	32	28	18	29	42	49	304	128	3	58	30	74	47
AKAP7	86	159	174	138	159	419	264	106	31	83	53	167	104	194	128	143	88	82	244	71	121	90	125	286	145	101	472	64	118	138	134	66	77	66	28	108	97	140	91	113	149	76	115	164	91	141	103	92	102
DBNL	2501	3263	2037	1468	2582	1471	3185	2801	2201	1627	3571	1447	2452	1104	1548	2883	3297	2271	1333	2409	2080	844	2194	1651	1545	1855	2184	2257	1966	2318	2443	1912	1922	2320	990	1464	1744	1524	3030	1810	1690	2110	2108	1756	1618	1585	2371	2172	2064
AKAP1	1502	2835	1395	3949	3848	2671	1681	3532	2006	2266	823	901	1528	3055	2525	1338	1169	1575	1334	1383	3472	2122	2265	1709	3755	605	2964	1327	783	1335	1335	3176	2164	2467	2123	3042	1152	1672	641	4132	1571	1063	1629	1189	1437	2433	3635	1472	1211
AKAP2	247	312	789	565	327	490	485	257	349	481	296	850	296	330	858	234	908	756	739	382	291	50	502	1456	191	469	405	261	324	914	864	376	444	909	1125	174	602	177	589	388	338	753	788	1406	204	1827	906	1049	1203
ORC1L	26	151	104	278	274	439	116	118	64	54	112	61	107	134	41	67	63	41	515	69	609	239	123	70	190	30	260	11	24	19	80	65	184	122	259	163	92	89	53	57	93	87	176	73	223	72	81	51	24
C1orf135	46	283	43	89	126	137	200	63	58	48	106	62	60	96	22	51	72	10	298	27	245	220	43	42	131	150	138	15	33	13	53	113	130	59	145	116	58	238	142	40	56	130	52	46	193	48	56	28	24
AKAP8	517	717	585	754	675	685	700	629	739	586	503	438	632	906	822	801	444	449	733	374	892	1348	738	662	758	730	1126	570	422	561	569	489	457	537	581	527	572	621	947	719	864	539	901	770	524	510	666	542	831
AKAP9	1026	1795	3277	3237	1102	2340	2968	1640	3156	2251	2880	3928	3911	1693	7633	6054	1485	2210	1922	2827	2510	2263	1324	8129	3105	3938	2086	2113	1688	2693	2406	2860	1944	3464	1462	2022	4298	886	1299	4468	2584	2499	4170	3583	2100	3752	3630	1732	4401
EIF2A	1584	1791	3008	2132	1695	1736	1879	3311	2171	1694	1509	1667	1404	2913	2063	3903	1675	1886	2897	2317	2375	3930	2017	4808	2137	3113	3333	2661	2167	2401	1652	1513	1958	2052	2739	2876	2259	2046	2198	2084	2301	1819	2431	2183	2631	1618	1989	1809	1820
ZNF416	127	117	144	81	108	108	92	111	147	110	115	159	128	429	146	111	71	133	99	181	153	98	107	158	125	141	188	170	164	126	113	120	160	161	105	107	165	130	74	130	149	172	245	187	123	131	133	134	174
PPIP5K1	239	564	780	1021	515	991	505	529	554	1469	492	436	1208	1428	1075	754	193	286	464	780	242	328	528	738	566	702	403	451	1222	536	1041	1042	265	537	331	612	1745	500	440	769	805	556	1327	520	1034	602	1072	772	963
CCDC117	447	2312	1019	935	1884	533	857	2133	1082	2209	1070	1427	640	2247	591	1364	684	1203	696	15209	626	882	713	627	708	1497	910	1876	1021	578	1048	715	4712	8949	1152	2001	1418	850	828	1697	759	957	1129	757	2239	2457	11092	824	642
PSTK	43	91	48	43	21	59	70	37	20	27	32	31	57	46	48	45	50	28	40	41	76	1090	49	15	39	64	88	43	73	44	46	42	32	25	19	51	48	71	79	28	57	48	22	50	45	24	50	58	35
TUBE1	96	233	153	157	170	240	264	115	164	86	82	210	110	153	210	224	134	120	279	99	157	125	127	143	273	152	383	118	130	126	158	122	110	107	230	246	206	109	194	141	257	118	108	199	261	132	140	163	111
PHPT1	489	470	1107	478	935	415	824	1417	1358	1056	1872	545	1138	1009	761	1076	1199	726	476	909	257	622	954	762	750	302	509	622	1251	1741	1020	1107	1194	502	489	796	426	2150	802	539	813	1054	1052	670	945	1283	693	1251	713
SMC1A	1989	4156	3299	5489	3565	4234	2089	2680	3876	5709	3294	2640	2782	3573	3383	3456	2760	3345	2748	2340	3318	3126	1903	2045	1759	3678	2000	1823	1861	2490	2579	3698	4430	3452	3392	3225	5563	1846	2562	2800	2594	3559	4290	2427	4811	4426	4463	2522	3052
RLF	650	432	780	596	643	705	506	390	413	539	472	786	370	602	823	643	456	749	759	586	906	495	601	448	830	928	863	282	333	508	688	480	400	661	935	476	659	833	767	499	832	555	768	876	471	522	543	599	870
NFU1	407	1191	523	978	1087	458	908	267	482	421	691	323	451	482	315	664	686	319	538	709	418	579	619	1215	522	532	685	547	1584	611	405	662	1241	459	526	449	608	705	635	788	482	676	417	476	663	550	753	410	396
TMEM170B	181	333	191	346	380	176	103	78	391	294	189	296	79	219	253	123	125	233	54	337	24	200	153	171	81	259	105	170	149	172	235	223	162	169	185	257	239	61	120	129	126	215	242	180	128	195	280	125	343
RRP1B	884	1209	970	1290	1119	2452	985	1631	1056	813	920	1041	969	1022	991	1055	967	1046	1752	982	2210	3026	1050	1447	2152	1141	1709	813	728	1064	1028	1004	1135	1197	1933	875	950	742	1133	670	1116	885	766	1105	1591	822	1287	971	1104
NOVA1	94	102	783	173	78	46	21	91	22	135	79	94	80	182	1152	14	103	107	8	150	5	4	72	1776	6	33	6	9	412	141	2688	29	3631	68	30	15	36	22	261	2825	472	136	344	201	302	10	309	1264	87
HSP90B1	15255	16565	16776	10839	26101	31730	23021	11927	16557	13045	20887	12356	20333	18217	12212	13992	13436	14760	29378	17913	58343	17968	22936	21747	16718	18286	17446	30471	23586	18732	14372	16174	18622	30282	37395	19232	16452	16078	22026	15781	9917	16982	55873	14084	52881	20663	11147	19925	12481
MCF2L	803	362	1135	3130	589	1827	702	304	2501	1112	1836	683	641	427	607	1958	976	346	823	378	398	407	291	2042	818	2240	465	635	725	719	1061	657	2227	576	719	461	1601	766	756	845	1142	1039	883	1269	1421	663	1075	520	1045
KRR1	891	839	621	1120	1101	849	995	785	654	837	673	648	841	1136	1116	931	601	684	570	1207	1078	841	716	1094	460	1250	876	908	673	1359	822	751	1127	925	858	977	1170	411	1100	1415	829	922	918	897	1766	1124	1189	709	831
FAM64A	66	96	122	161	290	322	127	127	69	96	183	38	83	171	23	49	56	20	446	53	528	360	64	34	353	42	356	46	128	36	64	104	170	59	511	254	184	96	67	59	111	116	55	53	323	103	91	36	15
TMEM132A	2402	1862	780	2003	156	2543	3825	4236	4243	1919	1478	2017	770	650	808	921	2690	2649	2068	1617	2653	3545	762	555	1038	2512	661	785	491	1072	832	2319	6162	999	4061	1682	792	3101	2080	411	665	2103	3041	435	3116	1624	1226	2576	1380
PEG10	14140	5	29	158	197	3554	2820	17883	4498	2266	70	3628	385	13	417	19	2339	2228	1236	6680	930	543	38	174	2285	104	3343	29	192	1357	52	325	3456	768	18522	33	42876	3364	418	45399	6905	22876	205	747	109	40	407	2004	92
OVGP1	31	83	161	108	100	91	510	52	140	36	20	85	17	55	98	11	63	30	20	49	15	23	36	257	16	93	12	72	21	27	39	211	207	98	16	130	25	72	61	104	37	22	37	57	238	49	249	44	26
STRN	112	453	637	743	334	443	423	284	688	728	420	636	359	278	722	607	273	496	343	455	1181	86	170	354	1386	525	257	379	184	210	653	384	317	918	450	290	949	74	265	333	448	264	517	549	502	403	667	397	636
CETN3	336	205	237	408	218	365	264	353	250	293	369	275	456	546	356	300	294	206	265	496	190	198	406	345	213	368	390	446	441	357	311	557	552	332	187	637	412	362	412	508	366	360	366	276	246	342	315	278	285
CETN2	2898	1701	1215	1248	2189	1764	2801	1079	2949	1125	1582	1467	1142	1662	1151	1249	1661	2887	1146	2146	1337	1681	1149	1425	584	1393	1532	1589	1706	1494	1316	2761	2140	2001	1953	3194	1358	2577	1301	1180	1492	2501	1737	1199	823	1496	2255	1303	1372
CCL28	63	81	173	618	41	82	191	19	248	29	110	36	357	21	353	103	81	64	11	89	2	6	61	2671	110	6	32	75	114	437	36	54	117	167	19	56	1493	56	2	30	217	1396	434	700	12	154	12	103	60
FAM92A1	89	17	58	39	31	128	223	34	62	93	39	56	103	20	43	34	159	129	300	170	18	406	90	60	20	100	36	173	102	114	57	24	26	49	121	75	83	120	78	360	40	111	50	109	12	260	7	83	136
DIO2	391	1050	1259	287	87	2055	898	193	355	1042	636	2153	399	182	1014	485	188	3224	704	690	92	195	412	528	61	531	88	106	183	416	363	145	267	410	427	171	1108	2019	777	134	343	974	1456	622	63	230	127	992	1587
CCL21	120	33	6	28	165	183	107	31	116	77	88	42	26	1	137	3	261	83	2	32	26	78	34	538	2	44	1	1	217	350	45	61	14	300	1	2	56	11	31	106	41	110	588	1380	3	2	81	595	171
CCL22	130	225	155	131	124	29	91	92	79	191	120	134	65	94	103	71	147	33	220	108	56	11	70	47	19	417	42	126	78	255	233	52	5	55	15	19	1593	62	34	18	46	88	69	146	14	94	30	150	177
ALPK1	756	334	778	621	366	845	565	274	414	327	213	652	582	317	786	322	310	591	582	355	704	345	485	387	746	492	931	398	534	416	769	314	304	550	425	256	496	164	354	587	461	571	412	716	277	687	314	507	523
ALPK3	69	247	250	91	64	98	2282	174	134	178	89	246	62	197	156	160	143	176	66	110	153	63	225	169	109	218	82	112	52	288	324	162	79	97	187	94	268	80	322	247	128	258	362	195	47	109	64	213	251
TRIOBP	1109	724	1621	952	1559	869	1827	1201	1097	759	1826	916	1077	544	805	1069	1014	1500	504	651	384	1405	769	1516	901	1350	2785	488	970	1318	1262	754	1428	837	901	715	850	1813	811	947	1067	1034	1359	1505	815	846	1520	1688	1283
C8orf45	61	5	13	43	80	27	15	275	102	3	11	11	38	53	68	78	62	25	49	30	92	108	29	41	3	117	135	59	57	47	27	93	74	166	46	42	26	74	46	62	15	47	38	20	21	233	30	40	9
PHRF1	1140	772	1222	1356	692	872	806	955	905	1460	1373	552	1326	1338	845	1198	664	1122	1186	1193	722	476	750	1154	939	1677	1144	1032	848	1006	1204	1462	2471	1007	615	840	782	880	815	964	1116	1092	1666	815	1874	906	1947	822	1184
C8orf42	165	249	32	53	1071	136	101	286	520	181	40	347	47	39	564	52	146	344	417	176	430	229	200	97	56	213	290	834	49	268	64	67	36	257	574	300	264	145	143	137	95	72	380	259	217	372	76	253	549
C8orf41	164	274	274	230	224	328	321	472	280	331	518	222	484	358	430	463	239	217	553	529	264	501	238	375	129	184	330	379	412	333	254	145	244	173	315	272	444	245	509	106	364	377	314	301	560	195	1247	229	312
C8orf40	939	581	577	474	381	708	927	651	374	352	602	1343	641	1079	695	745	1203	628	680	730	732	344	1554	751	1409	267	506	665	672	545	523	565	1063	2221	757	857	386	503	575	186	642	479	580	579	762	914	223	562	554
CDC45	58	235	94	252	473	377	298	566	136	110	442	66	92	112	32	113	147	31	328	149	391	760	122	105	212	66	409	24	92	15	95	122	461	135	705	261	274	267	219	72	69	65	74	58	370	144	213	64	9
FAM70A	31	44	105	30	38	11	34	21	80	28	29	86	36	69	133	28	26	251	24	21	4	25	93	45	23	23	41	2	41	135	161	27	2	41	9	50	80	17	73	19	11	76	29	152	28	60	17	96	114
FAM70B	17	33	55	39	16	22	43	44	38	56	68	41	38	34	32	36	58	25	118	43	13	81	92	41	15	43	28	16	16	96	11	34	41	46	42	32	23	47	68	58	18	95	33	124	9	10	2	60	50
BRF2	543	344	299	458	322	394	273	494	347	608	832	922	352	263	514	366	603	324	601	868	183	850	549	319	667	6208	344	319	303	773	245	447	802	1259	253	2595	228	321	661	86	370	387	406	332	412	189	192	2968	352
UBE2L6	8346	4098	3440	3276	2960	1593	1601	2305	2222	2920	1812	2102	4013	2275	1160	953	3474	1419	7289	1952	1185	1226	3263	1475	685	650	3070	2558	3289	1685	2911	1703	3415	4356	718	1458	3210	8703	3479	1230	1311	2117	2031	1784	438	4863	1001	2575	1630
BRF1	1532	972	646	652	490	615	487	761	764	466	1028	357	860	614	599	662	751	603	358	621	377	418	515	587	554	1162	906	644	846	879	631	619	572	673	632	245	590	788	1308	597	845	772	1124	548	920	1108	637	841	592
FSIP1	10	324	425	1284	532	29	6	357	422	1740	489	204	430	419	620	639	33	30	3	1273	4	3	20	18	5	6	2	176	412	469	361	1393	1372	478	8	1393	544	400	121	151	239	510	225	269	493	71	558	224	21
DNAJC8	2122	1617	1831	1726	1919	2468	1857	1156	1259	1133	1804	1792	1590	1758	1892	1533	1935	1484	2272	970	871	2588	2410	1888	1390	1808	2109	1085	1873	2246	1598	1550	1989	1504	1759	1591	1423	3196	1897	1440	2003	2086	1960	1981	1356	1184	1678	2209	2071
DNAJC9	626	1862	557	1478	843	1530	1216	4343	696	460	823	463	442	2241	414	716	831	535	942	798	667	2718	940	512	727	496	1912	443	652	615	583	527	681	854	888	827	1038	847	1134	618	795	739	911	855	983	736	981	643	570
MB	470	620	395	459	811	170	172	2025	609	195	626	195	365	78	97	170	310	337	57	1117	160	62	194	406	269	211	340	371	338	100	412	153	836	377	20	422	231	1041	783	536	308	289	228	118	134	1094	815	533	50
DNAJC4	1325	334	621	421	389	471	785	560	628	275	618	450	738	686	412	485	783	681	922	513	512	1164	360	1583	537	423	615	694	1103	1221	491	703	235	290	1152	419	321	1157	696	381	588	572	755	514	591	325	205	751	471
DNAJC5	1138	2121	1935	1028	3819	1898	1937	2067	3856	2909	1907	1718	1937	2145	2021	1781	2195	1935	2326	3197	3011	1283	2074	1314	2328	18869	1457	3246	2432	2161	2220	3429	2162	2272	1596	3000	1836	1891	1715	1992	1679	2185	2763	1729	2731	3202	3214	1562	1560
DNAJC6	29	199	156	18	21	142	39	4	6	254	115	140	221	56	122	26	68	14	208	246	142	30	82	15	116	362	312	21	423	203	46	388	98	52	38	76	10	50	37	90	21	63	167	103	145	21	97	43	160
DNAJC7	1853	1464	1863	2437	1965	1903	2051	1080	1349	2599	897	1217	2688	3223	2122	1968	1571	1337	1594	1525	2216	4316	2488	1809	1389	1793	1333	1823	2273	1601	1628	2767	3300	1879	1850	3095	1895	1779	1897	1838	1646	2041	2103	1259	2572	2094	1462	1605	1458
DNAJC1	775	1243	3175	408	622	987	862	2180	1249	727	1322	386	4282	2218	594	5408	839	1172	1756	1444	465	355	1856	3262	575	935	649	630	1545	1283	1510	437	3075	1192	336	575	4770	1511	4535	2161	1685	2765	1262	1379	534	1140	812	1326	1335
DNAJC2	907	713	384	846	424	1214	1227	533	806	530	614	622	862	908	810	1072	829	458	1217	302	1786	565	733	740	1111	929	1582	725	495	480	418	710	692	761	2379	1271	824	1058	855	444	742	597	618	609	840	465	709	570	501
DNAJC3	1680	2918	2709	4480	1626	2895	1993	827	3479	2651	3250	2744	865	2132	2192	2752	1521	3043	2851	1892	2313	568	1665	2745	1854	3596	1282	4408	3573	1946	2324	3328	1292	1879	1460	1793	2466	1928	1373	3771	1525	1280	3235	2347	4763	2267	1152	2463	2396
ZNF701	189	219	226	214	72	175	93	177	216	284	393	361	186	463	247	253	156	104	90	162	155	20	141	87	90	245	95	198	147	111	275	191	163	341	118	375	369	117	158	223	332	180	198	208	188	142	191	171	262
GOSR2	1247	723	1249	1373	1645	1136	905	522	963	1564	737	1460	1537	1090	1245	1454	990	1607	1134	1597	1174	1016	1167	869	1136	1921	1060	1645	1157	1072	1117	1152	1327	1834	871	1380	1613	690	833	1597	1224	953	1103	1047	1252	1243	825	1349	1232
GOSR1	1135	1096	1237	2431	1397	1336	865	5967	1102	2272	721	1263	1640	1380	1925	1687	723	1273	808	1040	1510	993	1516	1239	1095	1534	931	1801	1231	1449	1152	1972	1629	1595	953	4276	1568	1187	846	1615	1438	1103	1529	1013	2280	1990	2155	1181	1478
RRP15	815	619	623	1019	841	1159	539	822	758	1025	609	883	649	911	686	1064	620	471	570	720	1007	1203	600	1307	873	765	753	1030	329	442	639	637	612	830	1584	782	690	902	352	391	857	512	549	587	647	582	714	559	615
CCDC97	1517	780	1196	915	1312	810	1051	1094	1844	1023	1216	855	1600	780	1425	1155	918	982	1145	827	415	1690	1036	1178	671	671	654	869	1011	1282	977	1103	1395	1177	528	824	1043	1545	441	1061	1203	1127	1558	1066	1137	1149	1245	1147	1402
RALBP1	1149	2556	2253	2551	3441	2938	1905	1769	1867	1931	2314	1741	1596	1931	2428	2156	1461	2384	3455	1840	1496	2944	3056	2391	3892	2185	1724	1095	1652	2522	1781	2639	1616	2212	1682	1748	1336	888	1492	4444	2415	2013	2070	1881	1561	2187	3617	1889	1991
NRN1	156	103	246	86	56	515	96	200	94	174	146	209	45	67	207	134	331	355	1195	158	200	2263	366	527	71	171	191	45	117	382	257	131	165	259	2103	103	110	268	256	72	122	379	770	920	60	85	63	271	324
MAP3K6	401	398	669	481	278	1154	1027	582	267	345	475	501	525	205	505	493	395	641	825	120	344	527	443	555	848	375	1261	142	437	1032	860	318	733	230	259	235	403	1055	414	209	726	664	991	901	203	139	240	988	758
SSB	2611	3070	2305	3328	2025	1756	3051	1655	1393	1849	1920	2058	2210	2754	1965	1964	2007	1444	4066	1381	4371	9472	3145	2303	1877	3146	2635	2191	1748	2008	1893	2238	3083	2402	6258	3854	2608	3192	3763	1857	2286	2440	2068	2078	3047	2548	1951	1748	1950
RAP1B	1746	1698	1576	1419	1747	1385	2624	1314	1372	1545	1468	3393	2055	2059	1354	2334	1376	2632	1473	3361	1629	3006	2828	1923	951	1212	2148	1812	1706	2880	2586	2797	1012	12216	2343	11923	2147	1682	1903	2010	2199	2991	1553	2156	1396	1909	1240	1926	2251
RAP1A	1447	1408	1153	1031	933	888	1165	877	928	821	1093	1826	921	1123	1420	913	1239	1389	1504	1969	1001	1004	1714	1072	695	1030	1346	627	1174	1061	1143	1054	824	1301	1024	2012	987	804	1952	805	697	1632	977	1496	965	679	799	1112	1245
PPP1R8	932	1061	934	1041	1359	1400	1192	707	712	749	999	1082	976	1411	1133	995	975	780	1827	775	1109	1749	1202	1009	1481	1166	1416	587	1009	1048	875	895	1054	1240	941	1402	873	1336	784	1001	1158	1156	1056	1158	1101	727	1164	1063	1023
TRIM46	175	55	28	72	40	123	27	15	109	157	14	30	16	4	47	141	66	16	44	13	137	63	47	60	182	14	70	92	24	42	19	213	14	26	97	43	137	75	385	24	252	31	29	90	191	51	45	34	63
MAP3K4	337	794	661	863	770	1779	766	627	660	660	425	758	585	726	826	900	639	778	864	513	1058	180	676	471	1238	1086	425	489	436	668	643	335	525	385	689	531	791	652	623	626	1041	679	596	835	580	774	484	654	714
TRIM47	403	1558	824	694	823	1352	2265	796	213	671	1147	527	694	237	466	772	1288	388	1502	295	2575	875	947	462	1697	375	898	473	716	753	585	367	1246	534	645	408	408	675	387	475	332	616	422	1040	157	507	1057	1043	415
NCRNA00219	183	151	265	286	109	133	673	296	50	202	208	156	258	744	277	253	228	175	220	205	140	208	351	720	211	275	317	372	576	443	148	649	149	240	189	222	113	343	222	244	272	267	545	471	170	129	119	315	258
SLC23A2	415	567	907	401	543	861	371	226	631	1078	394	829	297	529	694	895	367	811	705	407	1180	733	637	458	720	1164	263	1249	488	715	1006	669	683	390	705	209	684	397	402	667	548	473	1180	989	361	1345	865	700	718
IPO11	334	411	675	1071	378	719	557	916	481	882	547	1059	830	510	1004	956	554	706	540	1137	891	514	875	763	595	758	326	735	643	476	872	766	556	872	444	722	1291	238	360	950	826	671	1113	913	839	686	327	845	947
ZNF410	2206	1049	946	729	936	897	853	1685	993	897	1346	1118	1031	1567	987	1304	1043	1160	1168	1864	839	1214	1406	1049	762	1033	986	1320	1172	1045	1222	963	714	1005	1096	1072	2072	1579	1004	1084	1416	1290	1309	1244	1036	1951	1185	1221	1221
FAM91A1	906	816	989	1703	1582	976	1089	1385	2076	2440	1322	4549	1299	1574	2230	1647	1424	1451	1525	2961	2223	1562	1480	967	1490	3390	3745	1555	982	897	993	2249	2437	4923	1383	3260	2041	970	2037	2229	974	1355	765	1260	2264	2541	1973	1286	1422
MTCP1NB	519	200	177	164	381	410	285	284	328	160	233	256	251	251	144	187	250	450	445	188	183	419	261	197	100	218	702	173	272	277	114	330	205	215	630	307	176	344	197	234	169	341	187	243	123	260	235	251	163
ACAT1	2237	1437	2238	1195	1377	1617	640	1620	1140	1190	1157	1285	1407	1238	583	2106	1060	930	1678	1173	1449	365	985	729	899	1987	1511	1920	2353	1381	711	1620	436	530	682	1465	738	1259	689	1452	1496	879	929	813	608	919	556	727	1547
ACAT2	334	788	367	931	621	1091	465	615	790	485	375	285	515	549	424	532	425	369	983	747	785	791	212	317	1003	457	1352	414	421	271	561	435	822	289	1696	453	570	716	1104	344	359	513	401	245	1041	536	259	270	239
RNF152	30	78	106	43	20	69	68	79	109	105	54	93	73	62	64	57	70	105	27	147	40	39	156	92	993	44	57	28	94	54	91	14	43	93	99	29	42	97	107	283	100	50	71	72	64	167	220	102	92
LIMD1	469	866	1555	1144	1841	789	678	900	1178	1620	1085	970	1111	1193	1370	1233	644	966	705	998	970	387	1217	997	904	1267	546	1396	801	675	1340	1044	718	803	601	1240	1673	1083	833	1776	1122	720	853	1016	738	1470	1469	606	1094
RNF157	58	42	354	367	217	38	60	16	36	919	28	107	30	29	123	55	50	61	28	443	5	83	54	143	16	97	20	96	35	103	110	241	116	99	68	1308	88	10	73	20	142	109	261	122	97	45	1661	179	165
PMEPA1	2328	1764	3757	1100	325	3247	2516	2338	2547	3338	2320	4144	1899	1408	1497	3586	2626	9096	1617	1531	4043	2174	2754	2817	1139	15543	628	1223	1931	6964	2978	1357	1021	1187	2553	3597	3176	3428	4411	1152	1812	5399	5873	3311	775	3784	216	4488	4187
PEX1	353	529	579	933	534	858	603	633	1018	839	1005	990	797	464	1203	810	304	580	541	1189	591	741	410	527	664	1519	436	961	472	449	326	998	547	1011	588	1304	487	230	460	519	720	555	712	528	1280	488	1055	403	710
TMEM177	486	304	173	158	169	237	415	271	271	174	153	152	184	201	169	104	136	197	304	236	441	348	185	210	131	166	149	206	232	228	173	223	226	170	187	294	128	254	125	199	280	160	206	151	310	215	210	174	145
MARVELD3	636	80	215	381	189	316	492	667	1017	123	565	189	354	200	282	335	204	340	306	231	301	1997	217	161	328	284	541	359	1279	130	219	110	424	191	517	137	555	337	199	736	190	663	417	182	277	330	207	355	128
CTF1	768	47	69	38	207	92	249	455	197	22	27	65	32	27	254	39	32	127	22	53	17	21	97	194	203	20	378	70	351	180	48	487	11	141	51	14	37	81	30	175	119	57	105	96	10	292	260	102	138
MECP2	869	1401	1703	1375	1247	1651	840	1087	1957	2591	1118	1728	1385	1041	1969	1116	1166	1839	854	1127	1085	786	1109	1177	788	1690	1010	1908	1231	1790	1348	2426	1863	1575	1254	1885	1875	898	1231	1511	1486	2107	2444	1879	736	2219	1977	1471	1852
PEX3	256	532	305	447	546	570	328	267	607	251	120	258	273	433	427	427	310	254	515	482	458	205	306	388	436	403	603	321	410	169	328	212	188	267	546	549	340	432	376	325	429	229	238	283	354	285	240	197	206
LDLR	712	3464	3008	2364	1607	1296	1009	1123	925	2152	1377	908	804	1085	2568	558	505	3166	560	1574	1273	1260	2047	781	3114	483	1622	535	951	520	650	1151	1162	781	1645	530	1683	839	287	819	385	665	518	868	2022	754	1641	1032	802
PEX2	1292	848	1064	1064	3682	860	853	1351	1196	1071	772	2803	1060	1418	1607	1058	1376	1156	781	2177	1096	997	1689	1247	1508	1407	967	1241	1001	982	962	1044	2400	2772	1095	694	1104	979	942	1802	1136	1136	870	894	1232	1984	1855	1082	1016
TRPV4	88	108	225	99	42	249	492	61	74	118	175	87	123	49	76	46	48	115	83	40	326	127	193	138	229	165	361	140	36	155	58	32	997	82	34	63	75	216	61	234	61	193	57	115	120	137	10	137	76
RARRES2	753	511	1071	408	228	469	925	1369	614	626	367	875	290	443	467	241	2188	1836	651	519	168	1225	2710	822	244	348	547	138	248	2131	630	378	231	456	1069	315	270	1513	2772	253	234	1772	572	569	288	553	79	2261	1492
TRIM8	3098	1571	2788	1612	2309	1086	2886	2105	1614	1205	3245	1932	1603	1799	2215	2952	2315	2575	1096	2117	953	979	2001	2261	796	1468	1246	1931	3459	2920	2203	1613	1676	1514	989	1740	2160	3099	1679	1805	2996	3238	2898	3385	1421	3191	2915	2164	2708
IL2RB	275	330	632	176	562	187	355	194	364	491	124	274	329	152	278	108	254	148	1102	57	283	55	510	163	70	121	387	61	1166	490	550	82	54	136	95	79	243	160	284	184	142	259	117	397	192	125	553	313	478
TRPV6	67	62	2	27	63	339	138	128	1881	59	8	62	21	1	33	55	102	32	969	4	742	155	103	93	101	23	799	138	249	168	3	8	44	290	515	18	7	601	67	5	124	47	121	126	385	86	0	259	3
PEX7	161	497	227	381	364	169	257	283	380	316	229	110	247	395	334	472	281	281	173	672	142	207	292	491	188	287	544	361	533	224	201	359	245	256	286	610	246	260	356	271	308	211	145	133	683	359	242	113	154
IL2RG	491	385	914	234	899	165	536	302	502	392	202	447	361	170	594	126	642	190	1672	214	227	110	1169	322	88	80	1068	34	573	785	1133	361	56	152	63	131	294	358	590	76	172	249	143	560	293	202	674	635	673
CP110	616	573	763	1737	1427	858	586	584	1063	519	405	908	877	450	1140	1237	685	428	477	517	851	328	511	423	459	494	1153	576	467	336	969	498	1185	1168	393	1321	1349	303	593	1318	1364	704	667	890	639	1041	1415	429	749
NUP210	1796	4796	3274	5465	4758	7039	1821	2512	2091	3468	4239	1577	2583	1742	2093	2297	1213	1516	4989	2509	3465	1857	2365	1776	795	2598	5221	2114	3183	1290	2017	4110	3128	4262	3162	3461	2572	2287	1502	3538	2378	1286	3772	1830	6671	2576	4420	981	1665
C16orf58	5499	1924	2174	1829	3902	2429	1612	5039	4263	1852	2337	1878	4753	2137	2502	3672	2497	2201	1432	3706	1703	1102	2804	2117	3180	2051	1505	3896	2786	3313	1942	2426	2045	3099	1584	3255	1987	2648	1556	3740	3411	1998	3027	1569	3406	2740	2825	2393	1679
C16orf59	259	169	47	184	314	134	188	147	180	78	159	27	102	111	23	117	147	39	107	119	230	471	90	46	99	35	112	58	68	54	82	79	309	144	616	209	65	191	549	91	116	131	129	55	312	99	126	48	23
SETDB2	314	487	497	259	223	105	366	197	451	274	241	400	251	445	553	273	133	291	383	172	206	94	325	975	514	794	479	328	311	348	434	166	153	262	119	393	277	204	214	803	409	189	588	402	290	271	390	295	360
RARRES3	10111	1006	2004	3338	2235	129	1429	3230	1169	2328	2799	1955	7983	1189	713	1202	5722	2317	1704	1432	191	97	5341	3926	38	273	4908	1577	3541	2190	1385	580	1080	6896	50	1413	2086	20729	1196	1123	965	1301	3241	1953	183	7603	647	4519	2292
C16orf52	322	302	222	595	695	255	194	154	297	315	188	422	386	357	520	422	153	291	138	369	235	124	312	264	176	280	239	365	203	269	326	288	337	383	255	771	459	145	480	577	408	268	213	424	160	495	403	249	327
CDK5RAP3	3068	942	1196	2849	2937	1518	2366	1105	1698	1968	3224	852	1986	2087	2633	2344	923	1485	1298	1543	1999	1648	2128	1432	2599	3061	1826	3238	1634	1529	2010	3769	2604	2200	2507	2232	1676	746	2009	2708	3211	1770	2534	1143	1741	1958	1972	1462	1593
CDK5RAP1	1067	403	354	492	689	404	480	866	619	479	181	358	624	321	536	549	490	303	657	1069	694	2248	593	365	1019	565	733	641	574	372	487	567	628	531	994	437	535	534	626	467	491	513	575	484	487	575	525	430	382
C16orf57	736	487	560	632	449	1252	1088	699	761	519	835	768	1144	495	417	371	697	854	1244	300	1015	809	1028	496	866	674	1065	789	629	789	538	952	387	444	1503	579	1460	997	703	370	413	1083	401	633	540	699	300	1074	540
C16orf54	46	57	83	33	73	17	67	22	91	38	32	57	31	13	95	14	38	26	193	38	25	10	154	37	12	13	88	5	80	96	122	29	7	18	9	24	65	22	43	11	30	43	35	118	24	23	115	57	84
C16orf55	76	134	99	203	145	123	252	165	187	76	197	80	125	147	107	103	174	81	128	64	187	277	145	82	146	128	188	109	191	106	94	229	203	115	177	320	132	175	206	107	123	196	141	99	92	125	199	180	81
NUDT16L1	1090	905	469	465	932	243	506	1112	1021	528	1790	416	859	566	830	624	1254	451	539	1518	423	347	613	374	317	776	318	606	1082	703	556	800	1243	789	774	1205	263	1169	1893	1432	1093	797	1005	584	1154	599	897	488	650
KIAA0319L	2220	2054	3242	2820	4519	2261	1622	1643	2290	2215	4269	2396	3481	2050	4401	2726	2343	4121	1596	5015	1100	732	1536	3283	1029	4070	1103	1610	4766	4267	3058	12047	4099	3884	1162	2183	3662	2482	936	2553	4436	2304	5209	2299	4327	2279	6952	3182	2861
ITCH	777	1152	1554	1510	1946	842	1356	1259	1222	1668	4329	2019	1194	1021	2042	1945	1134	1539	1165	1279	1501	2470	993	1613	1597	1786	1745	1752	1186	1215	1628	1570	1315	1969	1422	2466	2004	788	1311	1497	1284	1297	1309	1575	1517	1674	1782	1230	1593
ZNF207	3103	2793	3043	4668	2978	3211	2561	2998	2569	4033	2427	3111	3896	4213	3407	2995	2252	2533	3027	2401	5295	3331	3167	3575	2822	3366	3443	3353	2519	2894	3062	3731	4089	3230	3319	4131	4282	3124	2782	3085	3050	2930	2743	2799	3138	6973	2311	2487	3224
CHMP4B	5383	3411	4792	3241	5396	2335	4804	4372	3702	4797	1949	3145	4311	2478	4011	4381	3653	3379	4442	4708	3799	15180	4219	3942	3706	4007	5329	4348	4431	4117	4587	4906	7775	4287	3822	3823	5426	3327	5006	4039	3547	5853	3247	3381	4164	5185	5827	4163	3095
BAX	799	585	537	510	494	699	991	844	774	558	1229	513	758	2326	343	494	663	415	682	385	397	1042	734	368	630	357	811	728	590	674	454	504	619	509	1040	487	517	750	597	715	394	681	346	431	249	668	467	673	402
BAD	1233	638	681	640	649	328	1073	966	696	505	1026	426	898	673	409	711	939	800	844	1014	468	2280	525	1060	362	718	532	700	1702	940	713	1235	786	640	683	712	297	1274	716	604	529	895	1138	671	1238	439	492	783	649
IARS	1601	3281	4079	4521	4431	3463	2935	5224	3725	3735	2477	3531	2761	3722	3943	4026	2998	3324	2448	3561	4489	2764	3952	2674	5560	1898	2599	2572	2607	2454	3401	3650	3583	2616	2242	2907	3563	2355	1819	2491	3541	2829	4469	2417	6860	3225	3075	2641	3218
BHMT2	27	16	26	100	177	23	44	64	50	29	57	112	26	14	78	32	94	157	73	23	219	41	76	96	16	104	8	10	9	186	91	55	28	59	75	16	81	51	44	14	60	210	63	95	3	38	6	104	119
PRKCDBP	199	208	506	142	87	236	588	256	83	177	283	224	178	117	101	157	412	527	276	119	166	302	297	107	236	154	220	128	284	454	127	152	88	283	282	118	75	634	361	151	94	640	385	384	69	70	33	320	326
COBLL1	500	1278	1339	2670	1469	434	886	308	1737	594	661	1596	449	244	487	1575	685	652	110	629	449	71	396	1005	411	683	405	1272	215	486	670	329	417	817	1209	551	882	657	287	667	895	560	501	858	418	556	413	618	1525
SLC37A2	130	288	458	120	268	88	130	263	433	555	224	747	748	105	248	127	496	435	319	793	98	95	2565	135	118	147	210	131	198	451	694	340	60	120	242	264	184	115	252	187	180	297	224	263	178	474	116	334	481
CDK18	71	424	365	361	480	566	812	90	74	325	643	145	996	97	294	41	90	103	857	134	2180	528	362	2585	508	139	249	340	1039	270	217	441	943	483	1391	242	89	188	105	398	144	232	195	337	133	420	630	242	81
CDK19	222	765	789	731	949	904	1081	785	835	721	391	1399	311	860	688	924	661	788	711	375	876	182	488	767	1742	1179	1709	3820	365	553	738	542	1707	842	1154	1160	796	550	733	469	1159	666	425	865	720	947	822	997	538
PMPCA	949	775	811	895	980	1141	758	1196	1616	907	743	518	912	1333	980	848	1153	659	1131	1111	970	1563	1111	778	2571	555	938	1131	932	1038	817	1104	1352	578	1267	1789	532	966	920	875	1327	977	1249	760	1913	817	827	950	852
TOB2	1131	1592	1862	995	1640	1693	1913	2202	1635	990	2143	1332	1083	1094	1356	2270	1804	1511	953	1299	2589	1353	1115	9461	1362	2074	1321	1028	1836	1333	1878	1000	1182	911	1861	1162	1139	2704	1349	1338	2031	1501	1586	1593	2104	2960	1739	1857	2134
CDK12	1088	1046	1627	2529	1735	1474	924	9638	9431	3141	917	1643	1804	1458	2168	1811	856	1831	1203	2452	2453	752	1290	1219	1526	1303	902	1572	988	1182	1614	1992	1763	1784	1236	2433	2383	2568	939	1781	1651	1320	1553	1125	1894	4611	1429	1324	1825
CDK13	1045	1896	1081	1064	1053	1064	1137	1014	1209	1452	1659	1408	1066	1185	1589	2325	1588	1153	763	883	1473	350	866	921	1547	2119	1171	1094	823	899	1209	1542	888	1263	673	1105	1415	871	1381	1184	1212	993	1046	1248	1153	806	2251	1071	1270
CDK10	576	227	356	292	238	233	715	538	541	265	783	181	420	625	263	316	306	264	431	225	313	433	435	318	660	795	1226	793	693	488	406	693	631	326	817	505	498	224	402	320	632	594	367	397	555	255	399	537	255
SRRT	2516	2596	1487	1566	1528	2456	2100	1659	2572	1472	1499	1107	2317	1891	1678	1782	1920	1428	2371	1245	2765	5256	1487	2091	2032	1853	3134	1469	1496	1645	1406	1552	2657	1674	2883	1684	1373	2550	3759	1920	2222	1494	2742	1532	3054	2317	1980	1558	1668
CDK16	3089	5531	1583	1750	2550	4096	3811	2171	4607	2085	3321	1707	2069	2206	1459	1212	2258	2245	2665	1802	3060	12519	1704	1485	2597	2454	4390	2498	2459	2242	1462	2701	3038	1836	4504	2882	1994	2531	6232	1487	1993	2263	2235	1766	2825	2204	2788	1976	1479
CDK17	536	1256	1184	1631	1743	535	592	747	577	896	814	670	928	947	1497	1165	515	675	417	2359	595	197	490	849	158	684	527	854	1036	2659	1025	764	1077	1200	757	1050	1206	429	846	1173	720	1122	884	1204	1251	915	1431	551	880
CDK14	163	105	466	749	70	1152	649	1096	1328	527	1112	1247	438	377	728	406	798	1448	398	707	103	170	622	1093	109	375	85	57	321	831	461	168	261	896	316	351	556	812	1154	97	447	883	886	1004	133	181	480	1189	784
GPR126	60	1255	89	34	12	528	447	511	351	96	294	156	43	38	177	42	1182	47	1205	39	957	52	128	103	853	857	1329	37	42	120	50	109	30	358	541	198	63	855	567	25	144	75	65	268	543	38	198	93	103
GPR124	724	644	1109	942	365	505	550	888	639	736	898	1435	435	661	1389	742	1564	1551	482	556	301	475	1315	1268	718	1015	314	505	457	2128	980	622	718	987	1031	431	851	1243	1521	778	699	2314	1936	2569	427	489	267	2829	1752
GPR125	644	214	173	306	541	895	668	225	592	551	173	849	352	528	413	307	628	717	1103	422	1835	1747	447	1139	1636	1235	407	463	492	761	467	73	664	1068	1480	537	297	437	481	535	544	415	814	695	647	595	306	660	526
GZF1	452	523	439	449	1102	298	353	480	441	543	663	509	799	1387	637	535	267	394	567	311	697	448	430	347	373	559	610	633	582	432	536	668	977	851	562	616	545	604	536	907	484	588	684	517	700	526	1641	468	509
ATP6V1B1	88	56	2	137	132	167	442	13	51	476	5008	453	892	643	933	59	177	88	287	84	185	112	13	16	323	3252	2215	451	43	235	10	1910	314	448	112	217	1955	333	168	525	4	2756	108	244	17	18	3246	2792	2
ATP6V1B2	875	1600	3345	1418	2003	1435	2063	1118	2635	2455	1319	3078	3107	827	3177	2000	2201	2354	3972	2114	1238	3842	5726	1014	1010	1244	2521	1635	2601	2272	3712	1656	1149	1644	2101	1296	3240	1464	1693	916	1530	2601	1564	2108	4155	1587	1033	2334	2768
AASDH	266	203	308	201	368	240	197	235	204	229	235	338	282	330	645	239	219	356	126	303	237	100	271	260	243	358	209	360	289	281	391	320	221	382	200	312	246	94	206	466	481	274	450	344	298	353	394	200	379
MTA3	1343	1459	1464	1350	996	944	1607	1038	1287	1333	1118	959	1133	995	1041	1478	697	1133	1288	1237	1406	1268	875	1637	1832	2161	1131	1517	1232	543	1414	1461	2761	1131	1341	1229	2262	1331	2138	958	2111	970	1288	1009	3621	1467	1265	1079	926
VIPAR	1207	305	639	389	248	717	497	398	378	419	508	600	627	548	453	461	602	539	461	420	549	222	644	382	535	721	425	609	502	603	553	433	286	358	549	430	823	427	480	471	751	634	508	516	502	735	313	551	495
KCNAB1	22	26	30	54	50	66	55	30	43	24	48	58	8	44	84	37	95	57	60	53	70	272	33	91	310	56	196	46	41	85	67	51	34	81	154	59	41	38	30	53	50	105	286	185	29	37	61	51	78
ZNF304	527	372	456	324	333	443	206	382	475	453	302	546	429	1172	684	375	342	404	276	739	362	225	334	302	341	737	389	435	366	336	479	343	420	579	430	511	531	314	689	513	683	462	832	563	441	385	323	546	810
ZNF302	1385	454	685	525	897	345	334	541	537	623	375	1028	533	1035	1043	1052	556	628	425	650	316	547	670	465	1421	619	1913	745	870	496	882	633	675	779	539	1067	890	862	916	1084	1165	709	1098	788	385	715	499	654	1266
BFSP1	706	31	51	88	22	62	158	62	91	48	9	155	20	27	12	64	176	83	32	30	87	139	30	116	369	9	47	48	31	46	19	50	13	66	38	28	27	128	70	51	138	50	63	37	13	145	0	37	36
P2RY8	78	118	200	75	170	61	116	86	256	91	33	114	305	75	154	44	118	83	404	82	54	54	239	195	44	42	177	59	112	178	130	53	102	77	86	24	120	57	218	84	84	83	121	198	58	37	122	171	201
STS	162	274	648	840	389	400	467	262	1849	587	251	636	557	197	403	347	397	372	264	1831	109	175	505	651	95	469	270	284	336	412	565	409	258	282	347	268	3468	214	283	143	270	841	420	672	315	372	628	596	476
MMP25	374	35	29	18	81	68	50	22	51	29	288	19	11	141	23	14	64	6	66	125	815	57	35	15	238	50	121	26	19	159	83	50	22	39	1017	142	13	23	15	51	20	197	38	33	312	13	651	62	40
MMP24	184	195	248	250	801	176	291	122	428	501	562	94	175	44	199	132	173	203	533	244	185	825	147	214	131	224	458	499	717	480	134	484	177	173	165	574	120	521	188	288	159	417	187	228	307	259	430	330	155
KCNAB2	99	227	425	209	472	274	147	247	303	384	143	375	344	120	251	96	294	240	523	168	275	90	848	132	113	212	225	56	131	315	511	307	52	99	115	191	158	111	282	83	196	155	229	206	157	147	228	384	388
MTERFD1	814	299	229	384	1710	609	452	501	376	326	316	750	360	507	365	326	504	286	920	396	720	1775	701	335	544	714	1183	454	358	218	239	504	1168	1131	817	880	285	782	528	658	343	374	229	297	615	628	510	285	260
ZC3H13	1851	1300	2437	1943	1245	3088	1049	946	3093	2416	1563	2261	1389	2114	2557	1605	1157	2717	1455	1144	1863	1667	1104	2222	1359	3893	1420	1614	1256	1905	2220	3120	1454	1538	1304	1504	3829	1145	1327	3204	2291	2005	2209	2011	1467	2613	1794	2168	3050
RPL15	23099	9311	17772	11294	16688	11023	25689	23442	13246	10533	13190	14816	8783	25828	12681	13677	18946	14475	13842	20261	10634	16454	29515	29133	14146	15050	34871	17628	20780	31012	13626	18519	7641	12689	24320	16492	9019	21207	12974	15661	14878	13195	19583	22592	20422	11735	18923	13770	14889
TFG	3354	2079	2065	2269	2753	1929	2869	2539	4276	2184	3276	2435	2863	2168	1706	2581	1897	2383	4287	1655	3820	3949	2821	1774	3008	1890	2932	3594	2193	1659	1877	1917	2056	4677	2789	3832	2061	3491	4334	2056	1790	2866	2193	2380	4074	1750	2584	2275	1600
HVCN1	97	70	254	70	166	40	99	76	117	118	83	121	70	74	114	98	107	118	177	89	48	236	266	108	35	58	124	37	133	149	332	87	48	38	66	95	70	83	120	101	60	153	77	149	58	64	71	156	128
FBXO17	291	96	57	64	891	159	69	73	40	52	184	121	58	113	108	36	100	209	216	104	50	509	292	67	866	202	890	98	121	208	55	44	61	235	397	254	47	80	70	165	52	154	156	180	16	27	39	249	109
TOMM34	1158	504	648	840	1436	797	1428	1266	989	755	756	707	1250	520	757	660	791	554	2003	465	3413	1972	910	824	1243	722	806	1366	1534	707	862	1687	1231	833	1923	1653	951	1766	702	914	678	1127	750	830	1024	945	775	1122	546
PIH1D1	1423	828	702	528	806	815	1008	1462	984	717	2030	609	893	3475	1041	644	983	625	842	1385	494	1087	1208	690	903	557	937	1009	1301	1255	733	937	1065	985	944	832	694	1062	720	1037	912	891	1397	832	1749	857	641	807	844
RND1	858	303	255	528	69	125	56	361	786	1534	266	75	870	184	58	381	886	297	30	282	58	46	151	142	6	579	42	129	208	81	169	1190	388	174	85	120	610	202	177	151	880	573	247	310	519	454	232	390	1135
RND2	448	80	23	235	461	221	157	5	7	194	17	17	307	14	220	16	35	33	44	15	68	682	306	58	476	9	17	50	72	86	27	284	83	123	96	126	14	19	3	502	37	43	191	68	117	15	147	66	45
RND3	1730	269	822	463	71	594	1524	467	325	312	243	1495	423	331	3576	226	395	1935	1739	520	474	1494	728	1073	632	343	754	143	563	1131	421	249	1069	610	969	141	299	905	798	515	450	601	877	1375	141	130	134	1247	1730
NCL	16694	10956	14075	15599	15943	14374	13935	17632	11692	10997	13237	8983	11782	16828	10950	10975	14356	8749	23113	8802	28966	20504	15378	15730	11161	19284	14148	12121	9846	13636	10828	12834	20493	13340	28494	13406	15065	10770	15195	10686	11508	12437	18962	11158	21564	16462	12775	12441	12481
CTNNBIP1	676	679	550	514	749	896	1576	578	1191	433	1084	791	702	644	798	560	1186	694	1660	465	738	2080	729	514	1713	942	1357	392	1211	1155	461	1011	936	903	449	704	467	1373	629	560	762	988	888	947	955	349	640	985	476
PPP3CA	935	297	1512	734	1467	1752	766	4450	792	886	982	2552	1833	1108	1712	914	1804	3651	645	737	919	1188	1020	502	2540	1145	1596	741	1788	1386	1207	1192	1022	1612	2414	1087	490	1657	1056	1977	289	1421	1236	1973	641	561	558	2016	3944
PPP3CB	947	1500	1191	1228	1105	1015	1137	4030	1307	1294	987	1595	612	3552	1598	2125	1306	1420	953	1668	687	1657	1459	1236	773	1243	755	1225	1582	1569	1490	1277	625	1322	1105	1262	1388	985	1416	1256	1514	1250	1654	1432	1288	1432	1102	1198	1656
PPP3CC	129	188	363	253	290	220	228	109	271	212	244	275	333	140	400	360	174	304	265	220	57	146	318	237	40	206	414	361	423	247	276	223	191	261	247	179	340	204	167	147	259	327	224	379	245	209	212	261	406
ZNF821	302	77	99	178	120	164	140	307	214	197	170	88	206	239	115	177	145	147	119	121	49	571	131	87	272	103	307	122	252	205	107	317	130	152	159	102	184	117	244	260	173	183	194	147	94	133	213	145	126
LIF	84	52	219	87	46	55	1213	47	59	76	148	142	168	48	90	57	113	98	119	55	7	202	119	70	81	22	155	57	55	196	114	56	34	137	232	23	92	43	52	65	98	91	75	609	9	77	62	180	739
KIAA1549	383	86	391	537	404	985	437	817	600	698	163	334	367	415	253	625	509	676	708	432	969	789	209	390	2534	615	224	327	274	340	122	827	605	396	1154	548	895	138	294	458	377	258	328	412	471	278	445	390	486
KIAA1012	614	1056	1310	862	1327	828	864	1132	1063	2130	629	1128	1328	5376	1368	1266	658	1223	880	1651	2106	948	1206	1126	1671	1699	1353	760	903	1060	1451	1639	1428	1234	940	1590	1186	363	740	1658	1500	716	947	1272	1379	1098	1936	1022	1315
NCF1	66	154	234	41	228	28	112	83	108	141	69	52	178	49	78	38	94	83	281	43	20	41	310	32	35	9	263	7	138	88	550	32	26	30	18	55	34	147	154	55	43	80	37	60	87	67	92	102	139
KIAA1543	339	2010	409	1454	602	883	749	1724	894	482	1211	369	625	385	328	553	504	537	705	694	782	2015	207	689	530	1963	1248	446	578	493	555	912	667	291	796	285	379	592	539	766	813	995	1663	496	1081	378	1788	683	860
LRRC41	2223	1751	1668	1512	2084	1724	1942	1456	1261	1310	2856	1573	1960	1929	2294	1607	1892	2511	1877	2310	2204	1707	1665	2176	1988	2495	3699	1455	2726	2391	1403	2157	1948	1710	1981	1556	1431	2916	987	1938	1962	1994	2036	1854	1389	1195	2098	2331	1985
LRRC40	270	285	404	422	266	437	293	166	329	243	261	420	243	255	468	384	249	332	665	333	340	374	264	327	269	360	715	200	271	224	287	196	153	368	618	429	296	277	416	193	469	300	189	401	489	190	205	280	397
LRRC42	737	689	742	489	806	826	683	504	308	442	631	580	400	426	808	548	657	765	1396	698	1153	616	702	643	890	443	1271	405	739	521	604	243	601	712	548	651	301	664	503	792	877	717	1036	688	483	417	718	606	727
LRRC45	797	487	367	792	379	528	631	1930	366	525	537	124	456	415	236	519	683	447	457	611	546	477	270	368	338	171	875	454	289	252	358	374	720	362	597	522	234	499	1642	256	348	374	672	186	952	282	634	272	252
MMP23B	61	20	6	25	20	16	43	87	37	17	64	44	19	24	46	27	131	284	29	23	10	252	66	85	28	21	6	19	20	85	44	20	13	59	16	23	13	130	35	11	51	60	124	157	16	10	32	171	96
LRRC47	1124	1375	911	732	1291	1629	1010	1136	934	870	1524	917	1220	1293	1329	1110	1219	792	1310	1058	801	1861	1159	1435	1407	1426	1194	839	1117	1490	1035	1054	1204	1127	430	1070	605	1371	1148	1096	1426	1085	1488	1101	1102	801	1538	1256	1055
HDAC10	339	273	459	294	456	190	411	398	389	419	593	206	300	202	301	408	166	261	239	341	268	295	267	432	228	410	616	421	615	338	474	526	710	383	488	323	212	416	249	402	321	238	224	187	524	390	513	318	199
LRRC49	63	138	162	105	220	130	201	13	89	95	32	64	58	205	77	131	54	90	69	153	112	33	61	124	6	235	12	58	128	81	51	94	170	107	46	130	140	96	70	153	152	97	118	181	146	87	125	100	123
LRRC48	83	11	91	37	80	41	312	62	78	37	79	21	69	70	168	289	24	23	6	59	8	10	31	7	18	28	1	39	114	113	213	119	68	121	38	44	79	100	21	137	259	140	68	87	60	20	57	46	155
GPATCH4	1032	1048	960	1005	1205	1555	506	1345	1068	1211	1056	403	708	988	994	1261	1139	547	1473	609	1021	655	711	1465	831	568	785	927	520	612	813	904	860	731	989	804	657	641	271	598	1195	589	939	576	1479	970	1467	647	827
B3GNT5	59	43	101	105	52	885	637	65	80	92	87	206	110	36	217	81	110	143	1002	101	719	1197	251	555	899	139	624	36	122	200	128	43	56	258	1111	103	148	112	174	75	55	100	80	350	34	62	22	168	295
B3GNT7	203	60	83	34	30	266	3159	79	59	49	50	75	70	57	52	49	94	93	171	73	152	271	311	36	186	102	78	28	43	77	76	56	99	57	130	47	179	154	107	20	28	78	81	60	58	88	25	88	102
B3GNT1	671	268	618	505	674	266	234	266	457	338	430	336	843	210	502	697	425	597	480	549	230	617	414	411	157	340	318	438	1073	823	415	778	769	306	529	346	341	588	326	417	489	451	514	490	624	319	336	586	421
B3GNT2	648	6006	853	1143	4550	576	1018	588	2154	1369	981	1233	841	1499	851	500	431	1164	934	1240	629	1093	1185	861	1073	669	854	1304	702	886	948	682	678	1371	1470	1092	1059	674	1112	944	1464	995	634	1090	776	760	1245	978	1025
B3GNT3	13	34	0	161	6	148	1499	2	12	24	193	5	41	31	67	1	40	12	73	3	5	330	68	269	127	326	80	1	24	104	25	24	6	44	12	6	426	21	27	9	5	28	67	96	0	33	3	89	5
FNDC4	206	26	68	56	11	204	194	92	126	56	62	138	35	27	74	61	140	224	143	56	23	176	215	58	594	89	184	47	81	222	89	75	67	152	335	41	59	87	96	32	65	192	49	195	14	36	11	286	226
B3GNT8	47	94	56	45	21	25	47	44	37	104	286	67	38	30	43	52	85	58	54	67	14	18	77	54	45	149	56	37	88	106	62	347	81	38	10	101	63	40	33	54	44	190	52	149	65	47	61	234	93
B3GNT9	423	130	548	287	242	476	284	249	214	226	537	384	710	147	235	220	375	949	241	290	69	521	393	244	510	283	469	291	1000	748	228	199	124	265	264	169	156	597	360	149	136	459	360	359	200	223	73	864	478
ADRA2C	8	125	8	40	3	10	112	51	12	53	26	90	46	140	8	3	214	13	3	59	1	12	10	25	3	466	2	15	22	70	11	48	211	18	25	184	12	20	235	4	15	59	213	106	82	123	238	120	29
MRPL46	398	779	296	313	305	628	511	382	200	293	323	156	494	1459	255	287	359	239	365	384	302	281	252	354	296	529	415	219	338	433	267	289	424	257	325	359	502	287	242	411	448	320	448	302	303	376	473	312	272
SEC63	2114	4454	2771	3325	5546	4155	3118	2839	3930	2206	1840	4631	2426	3613	2816	3346	3368	3306	2337	1447	3595	1519	3392	2463	5016	3168	10578	4360	3447	2337	2895	2461	2219	3618	3334	4446	1942	3209	2298	2903	2853	2228	1006	2341	3993	3023	1672	3225	2055
PWWP2B	542	511	304	393	325	362	1498	754	392	275	631	169	338	2560	237	441	711	398	215	411	461	637	343	430	342	736	283	382	359	335	409	376	290	219	174	248	225	724	497	381	511	388	558	301	724	396	400	322	467
PWWP2A	192	286	373	582	209	123	301	262	244	593	451	544	1028	421	608	529	331	248	261	334	277	541	515	398	215	556	339	396	326	442	447	595	456	455	183	573	546	334	601	600	556	342	412	463	341	374	428	515	485
FGFR1	1882	554	1842	2621	461	1455	2273	1960	1214	5778	2120	3052	1582	842	1450	694	3807	4547	1127	1203	303	2678	3689	1417	1398	28921	1560	1853	1383	4837	1587	4025	5555	1607	7817	5324	1798	934	5173	444	2445	4567	3902	2535	622	1741	1090	20598	2556
STAT4	64	13	73	46	71	33	42	26	55	46	25	31	28	11	65	10	30	69	127	18	29	11	84	8	13	5	73	4	45	84	73	19	7	24	38	15	42	36	34	5	22	26	34	103	17	16	105	52	63
PCYT1A	250	599	559	561	518	393	416	342	758	640	519	433	597	333	500	384	379	931	352	439	670	176	462	454	372	571	175	368	392	378	507	234	429	525	247	367	528	1097	392	510	735	430	590	363	529	443	582	300	528
PBRM1	1208	1209	2169	1595	1318	1546	1106	1221	2388	2368	759	2116	1219	2116	1836	3065	1459	1191	1585	1601	1506	688	1114	1659	2000	3044	1112	1507	947	943	2320	2113	1090	2052	1763	1808	3801	866	1641	2158	2282	1497	1889	2040	1722	2454	2458	1249	2034
DAAM1	626	561	499	881	350	290	483	601	640	3220	1055	880	483	667	780	569	839	515	338	512	561	55	459	513	530	1319	213	634	289	556	742	1168	1560	1002	409	661	1313	363	518	550	933	700	1025	901	852	1630	769	727	1029
DAAM2	118	140	623	321	126	850	164	263	189	495	217	463	171	260	383	184	409	879	327	302	93	78	353	668	132	309	43	427	580	578	242	119	279	288	333	108	303	278	436	577	243	571	956	503	115	1286	84	762	665
HLA-DRB1	2475	2928	15870	2231	8442	1526	3980	2658	4527	8911	1265	4915	2327	1659	4598	1935	3502	4854	3658	7070	1861	2378	10249	2365	505	775	8645	879	5073	8554	4568	1817	637	1178	1839	2481	3121	985	3390	4431	4913	3478	4210	10968	3135	5089	4572	5732	5687
HLA-DRB6	256	253	141	241	221	100	483	402	630	585	276	360	508	88	217	86	232	248	979	300	46	53	585	143	143	73	489	100	243	289	976	244	72	189	35	123	105	94	506	8	0	180	183	101	129	472	41	447	522
XAF1	5891	2023	1446	1575	1911	1348	837	695	251	1115	678	542	3624	1014	669	303	515	467	1989	273	315	251	1295	453	380	253	1748	1582	777	668	1120	223	264	2125	283	495	5002	3263	1424	345	337	1132	650	1239	251	2996	388	736	567
PWP2	813	723	570	717	631	980	501	1443	756	529	707	416	607	732	596	719	651	660	1097	483	3073	1892	666	601	1341	766	1410	886	676	891	538	946	1052	707	1340	504	594	1224	1045	521	736	540	403	512	1118	394	737	699	582
HLA-DRB5	563	851	6320	602	3236	249	923	364	1012	5568	275	747	640	325	3017	349	985	604	2133	2783	329	1042	1297	434	271	224	4873	122	611	3726	2265	237	124	239	872	374	1393	171	1435	3117	2957	391	2814	4851	593	2005	2009	841	1450
CCDC152	32	25	24	65	72	15	60	47	90	12	22	76	25	22	126	33	12	50	22	86	11	13	99	27	31	13	10	48	35	73	44	32	31	101	19	72	29	33	40	33	50	62	119	107	47	70	64	134	72
GUK1	3977	3174	1785	1420	1802	2710	3319	2745	4158	2606	3553	1380	2021	2754	1243	1592	3987	3070	2568	2880	2930	5436	2211	2975	2467	2125	3394	2585	2587	3252	1584	2881	2370	1832	4663	2635	1411	7047	2080	1314	1836	2509	1861	1982	4484	1487	1796	3348	2163
CCDC157	49	10	40	85	100	14	96	81	97	24	58	12	55	19	101	56	32	38	19	41	16	107	22	13	23	42	26	15	75	21	57	30	54	35	30	42	16	46	39	47	40	30	37	31	33	44	106	50	49
CCDC159	242	327	272	339	159	89	187	179	439	212	231	137	449	124	344	148	157	147	104	255	17	68	223	152	398	257	103	288	276	282	354	217	225	253	136	284	206	250	380	259	369	255	240	159	72	240	240	287	200
SNX21	613	147	358	303	657	200	289	296	389	462	294	370	336	77	252	360	401	306	327	147	313	447	313	298	609	373	209	421	504	478	393	505	226	412	522	231	295	409	256	271	493	548	567	416	84	421	146	477	511
SYT9	0	0	69	491	149	1	1	205	125	129	3	116	565	1	13	745	75	235	0	628	1	0	90	7	0	4	0	13	71	4	1170	59	2	5	1	5	894	153	185	734	715	95	471	293	5	647	90	45	616
LRRC4C	25	6	167	66	18	202	28	28	33	31	141	195	855	14	712	154	68	75	131	20	2	6	101	37	9	109	11	4	32	85	51	168	40	117	29	12	37	325	25	8	59	166	81	481	26	11	83	299	424
MTCH2	2307	2291	1647	1867	1242	2427	1838	1479	1494	1337	2202	2619	2222	3024	1357	1965	2908	1685	3265	2225	1948	6981	2363	1700	1932	2688	1936	1851	2221	1102	953	2159	3034	1922	2687	1716	1901	3009	1807	1345	1674	2181	1849	1452	3538	2487	2093	1137	1439
FN1	55388	47587	223760	133519	23302	91348	22113	230210	186976	304566	139615	292625	69051	57293	61619	84689	173274	581290	39665	69657	34715	48563	233052	35282	79650	127690	78979	46017	9477	312218	142667	54330	16399	74208	131098	66316	105478	161278	235211	46141	40389	212307	24933	47399	41012	101146	9217	312673	310599
ATP5J	2242	727	1218	1214	1546	3046	2006	1574	1491	846	1364	1054	1594	1484	831	1188	2376	1044	1758	1818	1396	4537	1915	1634	1680	1560	2872	1674	1781	1469	1141	1293	1855	1297	1742	1701	1275	2740	2245	1076	1276	1478	713	1492	1441	1472	1484	1294	997
SYT1	22	12	4386	1717	697	35	79	541	72	214	43	22	2418	35	231	13	86	94	26	4307	113	2	160	35	1	158	0	478	11	40	31	112	689	248	12	70	1820	24	90	763	2843	4771	24	542	1016	8833	1145	1231	1911
SYT7	1142	4875	134	2095	749	230	423	1236	2412	6120	3279	1934	160	1364	3643	4070	1543	1190	1090	3288	2637	1781	1480	497	734	3589	440	2667	9079	2855	762	9293	2586	1662	1400	3933	784	475	518	347	8274	1485	1152	514	2705	1027	5064	1230	1424
SYK	163	900	925	293	500	1189	1186	1315	1212	803	270	1118	525	823	848	229	691	597	929	326	497	352	1816	1665	149	324	932	45	416	431	1560	522	103	237	167	335	897	533	473	477	1048	510	679	491	940	409	296	1181	1094
OBFC2B	1088	504	678	724	970	1110	711	941	823	594	737	486	1216	735	570	788	635	594	850	686	1091	1781	788	576	528	451	589	588	899	621	688	607	645	668	555	926	506	1095	725	921	662	1017	839	680	1057	1118	582	658	551
KAZ	163	145	332	772	814	1545	1599	170	594	140	162	480	364	374	951	834	614	400	846	280	403	731	455	909	1443	994	848	221	472	778	361	730	2153	592	507	873	554	521	339	594	222	452	713	645	209	204	16	659	772
OBFC2A	139	175	189	76	141	163	533	118	158	158	75	295	120	77	203	205	157	200	439	98	496	253	407	152	192	84	236	68	136	127	243	114	27	104	277	221	159	203	251	87	227	91	67	270	94	72	86	162	265
TASP1	183	120	145	201	138	123	195	147	218	192	140	181	231	357	287	244	122	174	231	114	186	284	205	111	245	138	126	273	138	141	171	302	155	302	126	499	233	160	119	194	221	128	194	277	153	223	119	193	220
PER3	274	568	1318	370	213	497	351	160	173	906	347	735	709	616	1393	406	386	858	376	842	508	567	366	452	612	2720	531	334	305	575	1526	807	146	696	195	681	579	330	746	1384	751	824	2143	1543	911	1295	1329	891	774
FUBP3	594	908	1288	1900	1212	976	798	1209	2120	1458	1102	1129	1147	1791	1274	1390	993	1315	718	963	923	867	910	1483	838	1140	893	1439	1031	1114	1146	1471	1532	984	1604	1256	1542	937	1620	1147	1246	1203	1316	1125	1528	1370	583	1186	1248
ATP5L	3771	1968	2210	1422	1878	3248	4057	2308	2772	1520	2579	1256	1594	2184	1107	2079	4017	1315	3780	2339	3735	3025	2206	2500	1694	2826	5115	2194	3538	2190	1321	2889	2272	1588	2448	3063	1174	5190	2659	2098	1710	1902	1577	2464	1639	1423	1731	1885	1815
LOC100133331	67	50	75	76	85	102	141	72	131	71	147	40	144	84	160	92	66	38	90	40	86	87	86	86	119	168	92	47	29	89	157	131	40	62	74	106	52	48	98	122	225	58	111	105	50	106	88	61	77
COLQ	105	119	27	61	19	39	34	111	98	34	10	27	36	49	45	33	15	18	18	13	23	96	72	54	17	71	23	64	16	42	51	35	30	32	139	15	64	127	40	99	84	50	101	64	8	107	28	35	53
SLC9A3R2	4126	1075	1981	1173	2150	602	2195	2417	4650	799	2707	724	1466	1353	1261	1181	4647	974	745	1321	885	676	863	1315	635	1236	839	965	4172	2770	917	1293	2847	3259	1308	1475	672	1837	4476	2110	1246	3613	2902	1699	3164	2411	1049	1223	823
SCHIP1	74	47	115	91	45	298	144	102	69	80	101	186	130	103	114	88	169	124	232	73	273	534	159	183	1115	117	527	178	228	186	74	85	114	165	439	177	101	143	274	133	85	244	97	319	30	60	20	236	112
FAM189A2	30	0	127	69	5	129	184	137	4	320	56	299	294	25	166	56	20	327	97	104	4	398	11	13	9	88	48	631	61	378	74	28	26	89	215	13	199	129	16	487	233	101	336	443	3	1018	2	243	385
ZFYVE19	448	368	484	676	583	235	688	882	576	576	795	276	968	611	527	613	754	456	438	755	205	577	646	464	499	202	569	265	654	460	546	614	371	534	428	633	825	521	659	748	699	676	709	475	628	785	1123	664	343
SAP30	158	218	674	435	259	354	194	70	187	85	197	141	154	290	140	154	322	81	417	187	265	1336	254	274	793	43	293	137	242	99	234	94	236	94	495	221	129	236	120	171	138	208	208	223	82	189	136	92	137
TRIM5	671	250	559	761	159	269	374	350	304	440	444	436	1656	351	329	283	141	503	941	318	232	236	285	268	225	192	255	601	634	338	476	155	263	576	183	170	1135	1062	324	292	275	481	515	611	483	519	470	452	346
HFE	389	149	403	395	161	158	106	73	469	57	57	352	381	53	258	195	170	489	76	245	281	107	205	154	179	58	96	362	109	122	289	116	71	260	154	140	265	198	91	280	368	409	189	190	14	236	26	305	309
TCP11L2	33	95	211	169	139	68	116	66	100	232	60	184	121	110	253	131	76	156	31	220	127	21	85	237	146	176	26	159	87	138	241	103	113	88	71	83	204	40	66	276	209	199	180	231	57	246	229	134	196
NES	658	635	655	2757	1035	1474	1563	857	641	2505	873	682	786	2165	1039	766	1679	1105	8394	985	966	1174	678	1583	896	1265	425	1148	636	2318	952	1114	2922	979	6699	2146	924	680	1710	1609	694	3113	1895	2176	1052	731	1842	1886	705
CNTROB	1140	336	652	678	1144	785	633	1288	706	534	744	362	547	859	451	834	539	578	550	346	559	551	547	464	1136	484	968	984	739	908	875	501	559	632	889	512	782	369	582	853	1351	900	696	583	859	463	803	583	699
PALMD	254	194	268	294	374	610	659	190	389	99	279	322	96	143	673	396	815	196	972	131	153	144	199	2042	585	405	183	118	834	873	520	362	570	502	700	238	305	924	465	138	558	802	398	1473	107	93	77	586	639
ANGPT2	171	266	423	234	56	238	235	283	123	347	214	362	125	490	336	369	435	315	262	213	165	260	200	300	157	409	222	456	140	290	68	155	198	374	401	206	347	483	1182	569	94	467	57	604	279	231	50	720	229
ANGPT1	48	45	78	33	15	81	39	33	41	79	32	61	13	49	61	30	82	79	411	38	32	15	42	173	64	61	13	12	30	63	98	117	50	67	78	43	59	75	78	20	47	157	49	108	21	46	7	87	99
TRIM4	1072	779	844	1103	769	638	600	666	2122	999	1049	1142	1356	1582	1162	1559	679	1262	735	1066	993	796	1139	995	1004	1529	1751	1248	1370	1307	723	1502	828	1000	447	941	1212	942	715	1476	1112	982	1382	1417	955	980	1730	1061	915
PRSS22	585	463	113	221	104	60	795	203	341	208	326	102	221	72	176	153	247	122	80	218	98	164	109	191	290	275	583	158	122	128	79	342	210	195	252	312	208	164	130	141	129	204	106	113	64	141	271	158	145
MRPL45	1369	595	1128	1578	1002	1147	742	694	537	1160	589	779	906	1296	1083	1115	792	1026	706	1193	1154	1634	1540	1498	1191	646	680	1037	1028	1056	707	1048	1195	872	840	1396	872	3092	564	991	1094	885	1239	680	1262	2602	518	827	930
ZFPM2	92	66	197	115	32	31	53	144	104	169	117	434	123	86	172	87	188	792	45	73	24	45	209	138	48	113	27	30	37	370	186	73	46	133	116	50	172	100	214	67	79	277	60	286	29	80	26	309	432
SEPT10	797	218	980	883	1986	1502	1235	919	1007	791	728	1807	957	1119	1505	2015	820	1436	1472	634	1884	230	764	1440	1504	1121	608	733	731	1009	1038	1186	669	1683	778	1939	1637	647	1164	1744	1414	1515	1817	2160	358	1273	945	1084	1799
C1orf52	314	210	159	255	290	224	321	219	206	211	245	244	188	332	251	216	196	214	548	315	227	880	227	151	152	273	645	171	176	263	211	257	183	304	608	458	142	281	232	261	182	228	166	356	273	172	337	190	213
C1orf51	476	157	111	38	25	369	90	12	45	195	10	69	136	336	123	121	92	57	343	55	409	626	64	66	731	312	401	139	37	39	107	63	16	252	174	86	214	218	61	253	400	147	208	204	3	351	112	56	94
C1orf50	155	203	171	117	160	141	197	74	65	97	208	119	115	125	137	110	145	130	170	176	149	183	162	162	143	125	201	77	216	214	143	191	142	118	197	110	90	182	270	109	194	151	158	155	98	90	129	129	120
C1orf57	733	369	393	638	631	782	1053	655	787	722	232	575	950	552	488	702	528	568	550	756	882	1099	570	848	837	469	851	607	685	482	695	609	548	411	1710	239	744	1016	243	540	936	529	469	463	516	814	422	320	362
C1orf56	595	99	185	211	216	213	169	171	234	305	379	128	230	350	178	626	136	125	122	268	246	388	120	456	196	218	273	683	360	189	97	385	222	157	181	214	217	512	108	181	270	151	227	175	121	239	244	138	142
C1orf55	418	664	706	1241	550	804	471	350	950	1192	731	798	845	747	983	1380	558	635	673	823	951	457	379	1242	894	562	745	1023	498	526	664	861	599	842	1140	874	1362	450	431	436	1205	706	581	942	706	648	800	658	876
C1orf54	79	97	155	88	64	84	232	120	84	131	86	117	84	115	107	72	266	74	185	162	53	157	235	59	41	36	175	57	169	170	217	117	89	85	150	146	102	228	136	109	74	215	55	250	53	60	81	204	105
MPZL2	861	359	573	133	56	963	1809	354	694	197	771	1144	377	274	219	175	503	588	1493	219	1289	478	172	413	627	417	2455	948	163	293	209	74	85	758	598	189	288	1139	428	553	952	244	311	1075	93	323	17	627	1105
C1orf59	233	740	208	283	589	768	361	842	327	111	148	183	38	690	253	161	515	216	806	40	766	3762	187	62	734	631	640	183	247	236	71	221	455	51	460	609	154	336	540	273	336	431	29	215	21	159	36	174	314
C1orf58	167	670	1025	1201	367	866	269	351	500	1338	452	810	556	466	862	1109	396	532	298	604	990	191	236	950	859	576	259	934	272	289	926	901	412	580	250	664	1249	239	194	342	898	433	650	423	605	557	803	419	653
LOC647979	9359	10507	9114	14510	20617	4885	7347	12880	9976	13427	41043	16021	8193	9919	16880	15712	10101	15963	6691	17598	9650	7491	8341	9384	9826	12684	6446	13195	8453	11295	12870	15284	13940	15168	9913	36697	16147	6545	11527	9694	10118	10657	12700	13401	9210	11824	18236	10160	12923
ICMT	1914	2740	2644	2160	2097	3848	2470	1922	2318	2250	2837	3083	2850	2316	2953	2011	2254	2568	2510	2972	1401	4759	3173	2153	1908	2410	1748	1034	2712	2873	1957	3738	2158	2201	1249	2520	1739	3138	2479	2051	1945	3355	2613	2354	3724	1726	2207	3120	2184
NIPA1	142	443	584	739	755	216	392	359	434	1147	841	421	649	290	588	791	399	486	253	1393	791	373	489	576	310	445	444	299	568	527	434	1240	507	516	566	742	629	439	583	810	576	409	433	363	547	804	1053	444	535
TBK1	688	592	808	661	925	724	552	430	520	990	688	941	1043	1128	752	1155	581	712	585	1073	696	751	792	613	460	702	539	965	693	917	849	944	899	1596	542	4099	1149	1062	636	902	774	935	600	787	922	1039	796	615	748
LAG3	104	254	92	22	138	42	72	68	55	115	37	14	359	30	33	20	50	9	334	14	67	21	153	9	63	0	277	13	131	49	73	26	11	18	3	25	21	199	45	9	24	17	63	34	79	91	105	40	21
RGP1	114	200	249	84	152	202	104	115	404	195	172	183	182	56	245	211	183	201	112	355	205	64	101	108	465	198	45	152	132	148	223	69	187	146	88	95	260	59	79	115	184	119	261	164	150	274	275	90	195
FCF1	1297	502	986	787	450	637	644	822	804	463	758	1205	997	816	934	872	976	913	685	678	860	711	907	572	614	855	714	897	622	779	655	521	427	605	791	614	1500	710	673	603	981	942	771	852	649	1521	593	803	948
MPZL1	4311	4429	4184	3608	3040	11833	4220	3137	5621	4008	4297	5106	2228	3630	2770	5052	5097	5514	7116	3264	14364	13144	3715	6399	8585	2237	2557	6816	2197	4984	4146	2582	1823	3697	6112	2008	4442	6584	2339	1820	4424	3423	3318	5663	3361	3015	1934	5764	4292
ATP6V0A1	1905	917	1130	2339	1504	1606	786	936	1928	2458	657	2087	2217	1195	2333	1222	1564	1670	832	1958	656	1756	2331	1021	1128	2110	655	1246	2571	1660	1507	3123	1689	1888	1525	1117	914	1266	720	1500	1675	1455	2043	1043	1264	2028	1330	2196	1340
ATP6V0A2	599	463	382	659	396	654	574	634	351	678	308	431	561	738	496	582	330	629	503	639	865	569	551	476	682	420	314	820	384	315	357	551	444	369	459	351	450	272	514	778	376	649	466	512	334	777	592	338	542
GPR98	80	264	423	2151	100	219	248	422	3567	254	21	15	732	73	870	962	275	235	10	386	24	2	195	31	1	33	2	34	93	220	1011	1071	231	63	14	179	455	339	217	896	503	182	361	80	209	174	175	16	771
SLC22A15	19	201	197	145	211	23	26	30	14	122	78	99	158	110	119	417	27	128	19	230	14	19	143	58	15	126	55	84	138	66	199	207	727	160	27	149	129	62	190	196	47	67	34	122	73	140	161	87	46
C17orf108	297	44	168	162	310	49	145	697	134	177	145	169	187	229	349	382	150	183	64	105	121	181	289	149	63	186	121	257	286	273	133	267	236	222	140	299	152	232	96	196	326	131	306	191	60	512	118	228	219
C17orf106	349	476	271	174	195	207	344	494	291	183	290	114	198	219	152	174	325	232	432	314	165	236	166	418	261	95	328	173	270	369	205	134	118	265	177	237	100	150	454	145	227	225	193	219	328	126	344	378	195
C17orf107	355	74	257	90	9	137	35	33	109	66	127	40	92	57	73	361	110	248	107	15	23	39	39	66	271	15	107	145	146	267	140	44	17	92	130	57	88	34	77	32	83	66	298	108	76	20	43	52	111
C17orf103	158	164	452	200	285	230	312	355	2691	590	360	494	123	128	274	296	351	488	124	354	74	138	305	272	131	334	46	502	325	735	460	336	124	161	196	194	360	105	228	301	499	529	572	454	163	365	81	479	535
C17orf100	36	30	40	44	66	40	45	36	15	28	31	26	21	35	31	28	22	30	27	40	50	76	29	17	82	21	78	59	76	65	37	45	9	36	95	54	43	22	58	48	36	37	35	49	37	12	2	39	33
C17orf101	248	338	488	357	402	643	510	551	385	457	365	144	491	434	444	268	295	611	428	541	303	416	261	406	321	218	453	361	403	291	469	198	282	363	336	400	187	282	322	372	346	326	475	234	522	345	332	477	346
SMPD4	1871	1953	1384	1613	1560	1714	3326	2304	2246	1635	2082	1448	1532	2584	1738	1582	1850	1730	3458	1161	3404	1549	1586	2141	1717	2110	1674	1355	2342	1772	1795	2020	3371	2083	2840	2179	1869	2007	2688	1439	2843	1598	2077	2015	2363	1309	2174	1590	1365
ATR	710	689	850	991	808	824	866	917	880	1193	654	891	787	576	861	596	387	868	894	920	2020	805	760	673	1022	1111	1308	1149	565	559	933	705	574	1141	753	1136	1121	571	411	1196	841	637	715	859	322	991	1449	626	956
ADAM33	58	12	23	55	17	16	90	33	47	12	20	89	34	4	159	12	100	189	8	12	6	29	87	96	1	26	2	7	12	166	24	33	55	143	38	11	43	47	26	20	80	124	260	278	3	8	11	425	112
SMPD2	189	479	276	273	406	218	480	331	452	199	250	142	458	234	191	365	311	187	239	274	193	111	184	905	241	306	436	596	494	246	267	237	394	181	192	297	139	368	123	361	218	238	122	146	320	498	174	273	117
BRIP1	25	277	113	637	177	358	97	270	105	214	333	84	115	128	47	130	44	64	143	279	340	61	39	69	113	58	229	60	341	8	185	271	138	154	105	289	234	63	37	92	131	112	161	62	310	128	351	56	57
ITGBL1	1116	437	2427	417	429	229	290	981	1340	993	858	1936	268	813	708	948	1668	5012	281	692	190	847	3919	1452	486	608	287	209	675	2183	1636	627	301	662	648	971	1230	1669	1579	437	962	1438	2808	1350	341	1038	54	2142	4185
ZDHHC3	2840	1166	1329	903	1088	1291	1505	3691	2940	1686	1287	1456	1175	1197	1107	1187	1936	2629	988	2272	876	887	2575	2304	1491	1958	603	1269	1101	1292	1318	1211	755	1484	1622	1216	1709	1178	1583	1243	1555	1716	1206	1483	834	1558	1726	1334	1907
ZNF571	123	57	126	85	91	66	72	89	90	96	49	148	104	123	187	157	74	73	63	99	38	51	86	125	311	175	117	104	110	111	128	95	113	114	76	135	94	127	127	99	173	106	128	101	122	86	128	102	140
ATP5A1	11242	13940	8831	4637	12996	19850	8923	9602	7466	10367	4831	5318	11793	38099	7881	4635	8727	7996	17865	16038	15047	9163	15949	8552	16070	11733	18885	6751	16246	7763	7494	11041	12175	6351	9687	8739	6080	5847	5853	13710	7926	5751	9370	8050	11993	8182	9814	8502	7952
SASH3	237	232	680	190	431	107	334	344	425	372	175	469	379	140	371	150	338	224	872	262	186	65	1191	161	98	85	332	39	394	399	560	276	51	134	106	192	255	161	363	140	203	240	174	408	179	178	326	447	629
RAB30	294	147	1164	670	618	70	34	53	285	267	661	361	1227	50	220	94	864	321	82	4376	142	12	61	61	266	72	63	850	196	80	875	53	56	1045	56	136	314	167	174	1173	2296	209	171	341	31	1399	355	136	414
TTC28	284	214	490	547	526	558	931	402	226	537	328	997	295	272	827	594	563	1171	230	475	78	284	371	516	190	676	108	281	350	726	532	293	477	669	639	265	607	397	357	571	236	631	919	1040	206	480	209	947	814
AAMP	3388	1236	1794	1361	2894	919	2108	3824	2216	2052	2742	1659	2506	2253	2109	1617	1821	2386	2853	3330	3059	6028	2350	2239	1457	2510	2841	2610	2962	3111	1803	2479	3880	2476	2994	2988	1862	1566	2703	2735	2294	2452	3001	1693	3073	2246	2015	2678	2096
LRRFIP1	2208	2370	5585	4085	3502	2338	3272	2698	3588	4791	3812	3540	3163	3816	5426	3164	2818	2153	2386	2948	1684	1865	3994	5088	1501	5794	1256	2207	6176	3934	3801	6520	3545	4873	1920	6293	3798	1640	3217	3353	3213	3428	4596	4012	4881	3682	4428	3422	4110
TTC26	133	160	125	291	258	225	309	205	180	202	340	163	225	201	284	326	189	138	129	280	113	97	148	94	236	356	115	167	180	86	83	259	217	233	175	273	265	139	170	190	187	126	102	159	169	159	182	120	173
DOT1L	169	549	581	991	843	433	620	879	722	884	651	427	483	531	254	482	494	463	483	351	1211	542	414	418	800	574	630	523	292	437	445	715	532	311	773	451	454	488	730	620	858	494	753	550	972	389	1316	488	675
TTC22	8	6	97	91	270	133	62	1	22	1	9	0	122	2	59	15	0	28	174	2	214	79	3	58	129	9	138	68	21	32	67	14	14	70	84	4	41	62	2	291	44	18	21	66	1	77	4	22	42
ZNF572	214	6	15	15	386	14	83	7	10	99	6	186	24	142	73	81	38	18	5	136	5	86	124	9	102	336	265	112	44	35	27	56	194	148	108	43	16	15	23	101	38	63	101	63	3	245	8	49	39
CARS	1119	1165	941	807	908	879	1479	1206	816	1186	1260	752	1238	838	612	1101	669	696	1667	740	544	1453	1166	672	891	1203	1596	1237	1027	694	942	1039	1820	952	756	797	881	1320	1295	935	656	1067	827	990	1865	1046	1017	645	676
PODXL2	705	512	951	1566	1217	1588	443	1173	2661	1863	896	417	338	1241	464	204	827	473	1500	375	22	3076	352	778	772	1286	985	66	823	476	95	2969	68	832	1808	1667	18	948	1022	99	393	373	607	217	1528	282	2189	818	176
IL6R	35	95	509	75	110	176	139	49	273	129	45	225	116	68	162	97	75	143	238	129	61	15	199	96	56	77	53	285	171	136	227	39	52	130	49	87	120	41	125	99	71	108	229	280	39	58	95	143	277
ENO1	10174	22365	14276	7403	14904	69875	24003	15857	8419	12744	11273	10789	14970	12252	12375	9174	16674	9119	35097	13754	18726	24812	33153	17306	40901	6115	27185	9686	11608	18265	14795	11249	11970	12582	11332	14598	5039	43021	36252	10242	8776	10924	14479	12702	16893	15062	6069	15421	12353
ENO2	294	154	811	2054	2365	710	1846	575	207	1986	229	811	905	200	1176	1479	426	365	248	2309	143	2923	1262	310	735	840	470	153	2351	844	486	4674	1543	563	571	1218	291	1248	840	1964	603	409	644	591	450	1351	2276	756	708
ENO3	96	42	38	68	58	42	66	59	23	31	21	10	47	65	33	90	46	10	30	7	22	21	35	14	82	30	72	34	52	40	47	36	34	18	43	36	52	23	99	57	132	30	8	22	37	25	56	27	27
TRAM2	1585	868	1767	1157	807	920	900	1043	1645	1325	1363	2387	920	767	1202	906	1342	2997	1600	946	1590	699	1439	858	1008	1373	404	708	617	2138	1185	722	1207	1207	1262	937	2511	917	1634	665	889	2037	1743	1850	725	1209	637	2235	2319
SYCP2	280	123	569	81	81	767	34	230	80	581	1103	148	488	1074	1780	165	218	67	835	585	1151	622	88	139	1680	1527	1402	665	226	59	1382	37	843	1000	744	1052	75	60	1081	227	1344	657	901	343	8	496	541	88	897
NPAT	307	400	719	933	361	353	292	277	583	438	404	1192	341	299	714	714	233	413	605	264	960	99	303	319	350	450	435	382	303	387	442	356	228	541	234	601	566	212	358	479	661	346	370	698	286	310	488	353	745
TAOK2	1609	1915	1796	1934	2436	1456	1119	1636	2210	1983	1530	924	2997	1141	1494	1538	1791	1557	590	1456	1014	475	1392	1138	833	1624	845	1319	1658	1787	1787	2828	1461	1456	996	1671	1228	1317	1495	2273	1680	1551	2099	1376	1645	2267	2825	1472	1303
CNOT6L	915	1330	1191	962	1608	1166	906	836	731	869	981	1806	839	1165	2404	877	799	1309	895	1887	774	1048	821	1417	863	1308	1274	1302	962	1354	1351	1378	1047	1836	820	1194	1158	468	741	1731	1464	1100	1453	1920	1024	1509	1467	1115	1593
NDUFS1	1123	2314	1732	1163	1100	1090	1367	1498	1186	2230	1693	1365	1113	1448	1444	1318	1377	1189	1900	1669	1769	1388	1664	1432	1397	1722	1111	1570	1572	1139	1477	1506	1831	1860	1633	1842	2258	967	1207	1208	1375	1207	1537	1130	2507	1239	1665	1168	1360
LLGL2	1426	8431	1255	2234	847	1891	2337	5474	1438	2312	2360	564	1893	1653	1714	1523	1342	1424	1512	2693	652	878	1437	1307	2770	1057	1420	1369	1514	832	1176	1109	4975	1368	933	1557	1680	516	2911	1580	1570	1317	1339	661	2137	955	3560	1806	1073
SLC22A18	653	129	166	408	122	314	674	443	109	708	1016	189	1148	305	409	282	112	253	147	206	66	60	393	329	56	347	206	391	644	260	732	1050	614	227	123	178	303	664	704	579	341	407	327	308	556	431	590	110	136
ACOX2	459	608	1848	163	19	17	131	330	302	2699	286	48	909	93	58	186	223	30	18	495	6	6	318	50	23	134	10	48	577	154	1064	1172	71	99	23	793	771	1003	2180	519	249	141	107	202	212	685	348	71	97
ACOX3	301	785	682	572	511	292	391	281	364	754	1039	626	295	455	1788	322	1532	626	584	439	581	116	380	595	298	540	271	1999	262	568	867	531	723	1008	333	2215	163	73	1426	392	1259	391	500	550	691	296	2177	339	738
ACOX1	1679	1712	1600	1962	1569	1323	1541	1657	1758	1505	1416	1915	1501	1616	2491	1870	2135	1660	1133	2421	1110	695	1806	4772	1878	650	991	1386	1799	1419	1636	1506	976	1876	1249	1931	1549	805	1755	1139	1379	1238	1832	1154	1936	2224	3308	1921	1901
NSMCE1	2645	730	1013	1147	1808	1229	923	1351	1605	801	788	1278	1723	1319	1225	1402	1797	890	586	1941	881	943	1907	1193	892	840	687	1432	1552	1336	1073	1342	1380	1189	789	1609	996	2055	1016	1990	1695	1108	1231	945	1016	2452	1254	1195	961
LOC728613	20	308	199	294	358	100	223	81	73	196	138	155	149	90	294	168	54	172	100	47	105	113	284	69	123	270	58	178	126	133	213	254	97	173	166	388	163	168	58	345	256	100	264	119	220	115	375	211	231
CFD	275	4215	149	1000	209	151	370	204	84	195	198	245	78	293	1437	262	2106	48	48	1199	31	86	113	10754	118	304	173	64	97	570	374	385	322	180	247	328	40	303	78	927	243	1753	141	288	239	266	808	285	541
OBSCN	285	211	133	246	738	432	176	83	287	527	205	331	130	174	450	555	304	184	341	91	506	516	99	182	1776	795	335	294	87	484	190	90	473	268	577	104	123	608	86	93	604	155	572	493	116	113	161	278	255
PFDN1	1233	709	1123	1038	713	1257	1407	1247	866	1134	1246	1132	2224	1269	1008	1031	1281	808	1058	1202	842	2339	1821	1001	679	1051	860	1377	1485	994	1040	993	1310	1265	610	1209	1127	1850	1237	1356	1269	1269	1046	1285	785	1265	657	1418	1210
PTK2	2491	1847	1913	2732	1285	3165	2188	2540	3738	2625	3049	8971	1779	3733	3425	2161	4127	2774	2942	2617	6249	2437	2994	2866	3972	11838	6440	4062	1709	1765	1814	3908	7709	6413	3893	5219	2906	3200	3399	3809	2426	2163	1955	2410	3432	3282	3967	2798	2380
PTK7	4203	785	1840	2941	5658	4021	3143	3703	754	2743	1553	4044	1567	870	1339	1165	4744	7499	12559	1415	7097	9891	2561	770	4334	1666	3020	2984	838	5595	1484	425	670	2531	5386	617	2658	8176	3253	1184	3258	3228	2407	2958	736	3572	103	7078	4082
PTK6	554	452	300	236	653	72	83	42	1112	223	379	147	433	683	387	1090	629	245	12	485	248	2	299	429	620	3109	498	450	639	101	262	548	428	670	39	265	296	360	198	614	329	312	40	97	735	339	505	166	255
RABGAP1	1136	655	1748	1660	1502	1223	1079	1473	955	1957	1979	1670	1280	2042	2009	1352	1631	1584	1165	1207	1337	2250	1835	1559	1540	1402	1310	1477	1333	1439	1174	1928	2583	1380	1058	1257	1800	1357	1250	2285	1830	1636	2167	1837	1576	2027	1794	1613	1980
PRKAA2	6	3	135	649	0	329	185	163	347	408	50	53	841	69	866	2197	10	350	3	508	5	112	6	1021	8	278	132	3	522	233	629	526	313	38	218	43	688	206	228	7	431	272	736	503	430	63	328	76	637
PRKAA1	682	576	505	1232	1353	788	1082	848	1223	1083	384	1470	830	598	2438	1868	459	1591	662	965	797	330	677	1244	1272	1450	1894	1731	1107	1094	1123	1354	688	1239	1276	606	2048	977	1135	1074	567	1047	1311	1922	359	406	505	1369	1716
ITGB3BP	253	186	235	371	217	359	288	136	147	119	123	326	213	272	423	294	165	121	317	393	306	668	309	221	207	321	514	84	253	144	127	210	219	174	234	327	131	370	770	217	248	177	210	244	137	159	339	145	141
PFDN2	1248	1101	627	877	535	1727	960	876	934	872	860	339	650	1370	339	816	913	337	1745	492	1626	4016	680	1169	1434	508	1642	988	625	683	599	905	801	686	5035	935	561	2331	4026	330	703	641	480	687	1373	564	635	588	487
CYB5B	1116	1297	998	1577	941	1548	2094	1211	1973	991	1503	1090	2205	1149	782	991	1176	919	1274	1297	886	1084	1599	1519	1587	1340	2246	1849	1775	1040	957	1817	936	1058	1782	1308	1916	969	1416	857	822	1526	861	1336	1114	906	853	1362	963
POMP	2386	1833	1231	2096	1032	2230	2048	1183	2700	1832	1547	1335	2513	2212	1063	1470	1888	1350	2716	1575	1981	2711	2564	1302	985	1698	2497	1688	1979	1490	1588	3548	1417	1411	2424	2389	2438	4095	8213	1297	1260	1835	1255	1408	2358	1678	947	1677	1150
GAL3ST4	196	384	809	303	177	988	201	354	420	565	286	989	606	197	314	177	671	687	537	389	261	1084	971	251	1300	147	135	104	263	594	401	167	81	281	381	373	346	311	440	200	214	516	212	488	249	265	94	703	523
SCARA3	543	260	261	899	104	2257	733	199	362	1854	1132	789	1486	328	709	1087	462	3045	1866	287	491	219	555	363	44	893	629	1795	908	1841	509	213	112	990	145	810	1872	915	162	433	827	1048	569	1453	141	139	99	2046	758
XPA	201	187	373	265	308	113	179	214	127	216	148	197	297	274	239	389	241	201	150	146	66	143	299	217	113	207	176	383	333	238	269	293	259	166	117	190	380	276	155	287	314	287	341	293	227	340	300	231	251
IL17RD	222	125	1015	270	205	767	949	189	603	295	248	1007	199	92	911	54	631	850	793	608	1633	559	386	365	1567	252	741	661	241	1063	435	112	243	421	2075	179	299	233	470	533	1035	571	1224	1478	72	344	773	798	367
ATG16L1	729	668	769	1037	633	526	1015	1188	1177	1189	1109	873	1046	711	1086	1166	714	485	649	1382	692	457	923	712	577	872	421	1695	764	760	1072	913	2308	739	648	889	1479	461	1546	643	682	931	1296	906	1443	811	1152	671	1106
ATG16L2	277	126	233	484	118	96	256	372	278	180	167	137	400	144	858	342	195	99	206	53	150	59	370	133	249	588	217	117	75	169	372	309	390	97	158	251	200	149	413	410	931	212	372	268	107	149	625	183	224
C4orf52	242	281	329	193	287	369	510	175	186	256	290	359	316	547	343	198	343	300	356	421	301	281	520	262	278	273	299	270	252	477	308	357	39	298	222	502	129	217	376	344	298	336	303	310	309	222	169	188	315
ARHGDIB	4512	1872	11507	2265	3133	2049	4840	2063	6102	3728	1875	2591	5698	3527	4954	5093	5387	3732	5366	7436	1744	5798	7042	10777	711	1448	8181	6373	6525	4543	9819	2748	2358	91247	3092	3167	3734	2443	3054	2941	7314	3651	4047	5864	1230	15914	1626	5875	5599
C3orf34	145	38	74	110	197	27	46	43	180	83	73	90	132	75	45	120	98	143	49	68	39	78	86	41	45	70	36	63	59	68	63	74	121	72	35	218	89	329	113	78	87	134	69	73	27	101	104	70	64
NANP	214	180	123	209	341	204	212	139	180	237	222	233	164	320	145	229	146	163	274	105	513	159	210	106	267	148	345	313	127	153	161	254	223	201	257	288	200	183	212	132	154	210	168	176	244	235	237	119	134
C3orf39	954	571	460	347	798	448	226	599	645	531	560	480	495	709	522	486	377	678	587	613	595	526	1001	479	528	590	408	764	684	693	394	351	494	552	750	603	396	733	382	787	621	586	447	499	263	616	562	587	554
C3orf38	566	692	514	524	462	323	377	253	297	560	429	489	379	651	315	479	462	455	324	696	298	282	609	321	328	388	376	578	409	585	453	434	305	435	323	760	570	531	346	405	532	490	466	433	348	444	577	281	459
MATN3	494	225	762	379	109	196	56	350	86	618	407	1856	159	823	633	467	102	4282	89	685	120	93	1203	71	47	267	39	128	214	585	799	90	43	372	110	621	596	526	328	354	466	380	198	418	47	98	157	986	2672
MATN2	2104	49	329	457	151	329	686	98	244	33	193	1170	64	105	883	85	1146	389	70	44	149	167	1202	689	85	326	71	175	308	1205	242	278	218	740	387	927	180	1698	75	83	330	310	1448	1555	722	81	68	1110	1175
ENDOG	412	91	126	132	185	321	354	186	231	136	409	90	169	194	68	223	373	152	106	116	123	55	135	165	145	84	135	233	290	161	106	195	127	86	127	118	85	204	209	121	144	196	175	167	222	126	118	111	147
STIL	145	549	288	674	510	725	479	159	226	253	403	207	250	245	107	315	126	123	702	219	1492	323	174	134	552	173	955	68	133	63	245	313	497	335	430	570	384	348	127	153	264	268	309	351	693	240	275	162	163
PDSS2	257	470	404	476	537	763	378	424	568	414	232	538	260	410	446	414	324	401	165	348	149	146	452	450	421	433	731	347	419	301	428	279	407	296	343	586	274	225	311	436	491	306	215	329	382	860	212	388	287
C15orf63	961	1587	871	887	1315	883	727	1478	1541	1005	1043	207	1555	1520	479	794	1934	503	589	1424	367	883	1225	1113	514	473	892	419	943	947	528	1130	1611	775	1218	1015	1194	2216	1598	810	529	964	866	539	1406	1354	1690	648	520
CES2	931	626	757	1001	787	895	799	1007	991	907	1549	987	1945	913	723	669	908	868	465	506	346	899	1043	883	580	1276	529	1540	1087	999	699	1383	572	853	990	803	1084	726	591	595	933	1165	1111	886	724	772	817	1290	823
EBF3	44	25	31	44	31	172	55	21	37	37	33	189	13	56	111	46	183	79	18	28	21	18	104	276	18	65	22	25	36	148	87	62	65	129	114	36	85	37	17	35	73	167	109	416	7	36	17	137	186
EBF1	108	98	147	229	65	114	165	107	108	100	147	385	58	139	429	180	450	313	101	116	61	85	180	495	67	212	58	94	109	492	284	181	172	215	333	139	223	170	212	154	159	556	144	697	72	101	53	401	589
CES8	48	3	31	134	175	35	23	10	97	5	78	64	233	107	138	108	12	22	25	12	4	21	33	45	50	275	21	60	157	42	43	161	95	139	17	3	33	36	20	152	26	92	38	14	1	58	117	75	44
LMNA	12114	9329	10066	6201	4964	11419	7996	6955	5554	6347	7925	5895	6994	5331	5678	5872	8967	10017	9638	4672	6963	4376	5872	11607	14061	5146	8241	4998	5458	10180	7165	4926	6565	7384	10695	3421	5003	13426	5179	5157	6472	9435	10911	8461	11217	5729	4672	10021	8516
BDH2	1276	250	665	542	106	1653	754	529	433	233	246	630	334	964	612	316	456	601	511	866	519	788	704	307	685	89	835	1274	287	769	462	105	128	333	860	295	444	409	530	903	848	787	483	846	476	470	209	673	602
BDH1	1279	961	266	768	778	1289	316	576	1207	483	329	155	110	912	512	639	253	296	742	459	700	622	238	881	765	947	559	1118	1014	333	331	348	649	238	732	793	400	788	551	1329	1706	571	707	280	609	373	825	71	404
DDX23	2559	2323	2336	2283	2487	2924	2650	3812	2933	2845	3856	1511	2965	2867	2526	2649	2259	2462	2645	2778	3003	1445	2290	2118	1760	2930	2439	2702	2357	2270	2320	5898	3933	2473	1478	2955	2751	1252	1909	3956	2921	3128	2794	2453	4136	3460	3528	2601	2275
DDX21	711	2772	2282	2758	1708	2807	1970	1957	1890	1671	1532	1845	1269	3125	2308	2398	2156	1520	2301	1891	4508	1686	1925	2326	8023	3175	2474	2018	1353	1263	1443	1631	934	2674	1607	1742	2902	768	1527	1485	1424	1257	1640	1667	3827	2070	2038	1774	2175
DDX20	920	691	511	470	421	718	411	375	305	398	423	465	490	601	548	746	343	462	589	654	723	495	454	311	345	561	450	271	479	387	528	566	412	440	425	628	463	594	494	412	360	550	488	608	695	309	509	385	548
DDX27	2304	957	1135	1137	1614	1187	987	2260	1431	1160	2831	732	1593	1030	1148	1228	1226	897	1899	1024	1917	2436	1165	1042	2101	10810	1394	1519	923	1277	1055	1327	1154	1067	2335	1350	1327	1768	2579	1115	1091	1433	1340	949	953	1526	1206	1066	849
DDX24	4199	1917	3269	2276	1953	3859	2140	4903	1634	2356	2314	2461	3347	3352	3253	3056	2391	2668	2694	2754	2833	1490	3186	3079	2019	2638	2208	2858	4352	3382	3168	1909	2146	2172	2254	1034	5479	3663	2222	3159	2558	3604	4776	2912	2147	5197	1798	3263	3554
ERBB2	15644	7992	6079	10799	3584	7516	3753	137283	99858	12436	3593	4373	4606	7814	18864	5373	3620	17991	4384	29811	5837	2077	8336	8439	8511	5291	4595	9153	1623	6671	6071	9627	10026	5634	5659	10111	7610	31767	2472	8343	8846	4361	9405	2999	10968	43177	7842	9367	12222
HLA-DMB	826	875	2785	715	1514	282	4029	866	1234	1882	382	1590	1660	463	1010	526	1342	850	2205	1582	320	291	2854	600	327	309	1908	157	910	854	3170	578	188	430	240	785	630	300	966	607	550	659	550	1524	742	1356	819	1332	1539
DDX28	597	291	130	257	178	661	327	251	203	206	312	181	413	490	129	159	213	166	276	291	308	471	327	172	392	290	536	548	313	200	141	311	211	150	489	206	291	239	198	136	229	322	198	223	255	162	232	254	155
UNC13D	306	778	334	302	219	691	882	879	311	174	134	435	367	59	689	89	381	533	983	96	918	84	508	74	483	82	418	13	132	373	365	103	34	142	240	85	342	149	222	188	159	191	102	200	456	95	151	365	588
TSNAX	876	1112	1121	2095	914	1857	909	671	1303	2064	889	1772	1753	1692	1761	2986	994	1126	997	1918	1674	1158	876	2299	1100	1175	1150	2119	1224	742	1265	1544	1457	2240	1389	2380	2138	1300	647	1106	1912	1673	973	1235	1516	1329	1240	964	1352
ZNF90	76	214	111	257	51	174	265	122	281	37	72	43	69	324	66	138	50	19	175	94	61	76	209	151	1148	47	570	51	101	62	168	35	115	44	188	95	179	98	803	208	343	140	174	160	26	168	39	34	193
RPL32P3	170	60	106	199	90	71	150	193	214	158	71	82	114	87	167	90	89	75	81	66	165	260	144	148	236	164	293	202	38	74	193	79	128	73	139	100	176	119	113	267	277	127	179	193	55	110	238	98	157
ZNF92	312	344	276	501	200	387	311	419	725	363	1952	567	975	891	4695	2136	223	373	418	794	441	171	245	181	204	2137	304	376	552	620	487	3362	2535	874	484	1031	1980	483	490	1587	589	1392	3620	1005	1026	475	941	266	352
UNC13B	936	2254	1975	398	2928	750	967	878	1316	721	807	1107	589	784	1115	2462	970	1965	622	2125	602	526	1411	1190	1381	898	1107	1943	1293	1015	1498	278	414	832	956	223	789	690	576	1246	1685	842	1220	914	599	2906	1161	809	1262
PI4KAP1	86	80	171	89	215	109	234	240	141	184	123	99	71	64	228	192	156	111	205	103	87	172	165	132	355	255	212	60	81	91	199	198	198	76	210	180	208	82	480	191	138	89	154	163	120	164	396	113	109
FLVCR2	110	105	234	101	146	117	84	240	108	140	70	219	95	51	145	128	110	120	270	103	110	50	424	79	63	50	716	49	62	85	193	96	62	93	66	50	129	63	119	51	69	97	55	104	126	165	50	106	120
FBXO18	1377	1927	1417	1209	1633	1806	1934	1659	1307	1003	1602	1016	1147	1333	1555	1383	1266	1524	5406	1020	2611	2939	1516	1466	4920	1641	2444	1622	1782	1913	1441	1171	1446	1164	2362	1291	1441	1531	1490	1407	1542	1469	1754	1696	1023	1278	1306	1991	1573
DCTD	1356	1301	1954	1488	3045	696	1714	874	662	997	1564	1789	1566	2403	1579	962	1419	1867	1219	1795	1380	2180	1686	1678	1259	2285	734	1896	2061	1835	1459	1603	1243	1592	1144	1925	1085	1086	779	2393	1695	1767	1364	1724	1618	1445	1153	1319	1795
UBE2J1	967	2451	2075	1508	3833	1797	2884	1244	1917	1476	1621	2548	1530	1720	1846	2304	2629	2104	2588	1223	996	966	1924	2712	1488	2219	2667	2287	1878	1619	1851	1552	1094	1745	2319	1955	1372	2002	2628	1424	1427	1414	1121	1911	2199	2368	1558	1748	1605
FKBP10	4419	1382	3057	2847	7261	4632	1474	2157	1105	4130	1776	3704	6558	4384	3634	4536	5113	5464	2231	4478	4836	2888	4919	1947	2881	4874	565	4637	1988	5168	1463	1963	5141	4444	1594	2829	2362	4779	2719	3487	1957	3463	1625	1997	8890	5850	849	4764	3160
FKBP11	162	309	358	277	1647	129	1181	243	243	339	1080	165	591	351	373	574	332	517	1771	248	431	414	616	495	268	218	897	2108	1296	730	359	437	262	405	765	234	314	602	549	176	190	329	553	432	472	226	252	631	291
FAM3A	1441	564	550	324	698	892	798	1064	919	511	740	353	631	624	394	404	695	963	714	519	425	623	493	397	542	537	1053	673	673	822	335	683	617	632	957	628	237	731	766	586	482	809	810	427	318	557	464	594	421
C12orf10	1096	665	761	484	889	451	1321	818	428	507	841	319	986	953	555	633	568	521	496	781	466	936	734	767	513	564	342	835	1117	831	848	578	1029	675	421	633	459	1187	711	833	581	917	817	579	980	930	793	804	644
FAM3C	905	579	439	790	1234	1162	3153	420	1097	784	892	1289	905	914	1083	873	589	1154	1311	846	933	1815	1166	846	839	1886	1796	1350	1189	930	470	1369	678	1598	868	1769	1019	612	1106	921	582	1163	638	1369	1191	557	432	923	942
C20orf12	138	32	84	94	140	58	103	81	143	159	72	81	263	244	275	169	35	57	115	77	114	280	97	210	173	196	55	164	120	119	201	225	151	155	60	151	114	120	115	139	193	90	124	139	49	130	206	74	123
C20orf11	1956	1943	1291	1454	3285	2261	1706	2360	2416	1986	1998	2281	1599	1310	2298	1749	2456	1855	2697	2926	4098	2130	1943	1394	2925	8957	2396	2793	1616	1936	1695	2623	2830	2239	3124	3300	1748	2646	3028	2320	2154	2267	2593	1872	3305	2988	2862	1725	1603
VPS16	1450	669	784	539	576	683	686	1010	864	984	934	952	1318	1503	1181	791	798	1222	901	636	816	597	989	595	901	984	531	1509	728	1094	880	786	1070	940	407	356	807	1357	906	1196	969	696	842	769	724	1057	1279	939	998
PDPN	399	155	802	373	144	199	270	495	441	519	497	1304	195	150	351	71	808	1433	372	261	140	404	2040	247	237	225	162	92	123	1330	320	155	62	415	465	157	364	489	925	3662	140	801	152	552	84	299	41	1630	945
GGPS1	2677	909	1581	1088	1431	1149	1123	1226	1933	1441	1672	1355	1408	1586	1149	3094	1892	1326	914	1429	1088	3242	971	2132	1376	1077	1172	1987	1184	1060	1572	1518	1170	1301	1649	1650	1862	3702	1980	897	2386	1378	1176	1181	2430	1258	1522	1266	1394
C9orf167	69	100	210	60	120	92	107	107	175	167	60	153	107	118	61	90	134	203	128	96	61	62	289	77	233	96	116	73	77	196	173	129	50	95	107	70	54	91	239	114	51	179	69	158	92	73	84	181	175
PARD6A	54	42	77	149	91	166	54	108	71	78	226	54	430	13	71	92	43	66	105	117	22	168	164	62	91	48	244	125	463	87	71	350	84	87	87	31	146	152	55	90	67	96	106	62	65	137	89	154	60
PLA2G6	181	121	186	110	471	119	297	272	232	113	133	68	138	113	423	280	37	74	164	100	151	1388	116	329	322	259	312	157	449	151	233	280	219	85	295	147	182	184	126	435	462	94	251	169	154	245	809	158	73
PLA2G7	91	99	76	136	464	170	172	295	94	57	98	242	59	60	35	128	299	30	591	223	300	76	672	24	66	49	531	19	44	143	690	500	77	79	208	73	111	99	235	20	29	62	43	118	239	83	183	335	129
MARCKS	2267	7282	3254	10512	1564	4171	3944	2159	5614	3388	3721	5605	2277	1928	4329	1938	3259	8180	6009	4400	2646	2746	5819	1636	1262	1118	3680	1957	1889	6007	3158	6203	6434	2670	9219	3242	4889	2625	6660	1434	1436	5916	1882	3669	3781	3042	4442	4485	4132
CCDC76	205	85	151	265	184	196	219	120	167	129	157	264	125	184	400	259	106	155	333	165	202	240	133	262	175	283	263	125	194	156	136	232	134	180	232	495	199	119	347	183	343	147	104	282	169	153	203	151	242
CCDC77	100	199	200	278	403	703	279	164	148	155	94	228	164	232	153	281	130	120	631	101	933	316	170	100	910	93	662	151	141	145	218	134	122	268	544	222	109	134	331	143	277	129	195	169	207	237	183	137	111
CCDC75	17	101	141	218	107	109	91	51	84	114	62	85	70	43	130	117	43	62	62	47	131	16	45	65	111	89	40	48	42	54	120	66	59	61	65	70	128	35	47	58	88	59	91	72	82	45	115	71	102
CCDC72	1597	1007	831	653	1458	1054	2193	1387	1182	889	907	623	854	2057	873	865	1732	545	720	1814	710	2261	1991	1296	743	1021	1493	689	1016	1641	771	1453	995	1102	2942	2008	857	1967	1590	1515	1118	1392	724	1595	888	1299	1622	645	818
CCDC71	1123	365	562	275	422	355	407	703	457	534	358	433	501	862	473	509	442	414	445	480	370	207	602	450	493	618	319	478	454	480	471	592	371	386	398	652	442	697	430	620	763	445	413	555	364	587	637	356	489
FPR1	51	78	335	20	129	137	51	192	82	188	79	211	161	23	78	29	135	147	227	110	85	38	763	87	82	44	128	7	58	126	287	23	32	48	196	94	57	9	173	100	47	92	29	168	33	39	49	131	290
FPR3	390	959	1690	498	909	334	340	1112	707	1078	620	1211	954	317	285	161	1524	450	1368	630	482	201	2647	346	494	206	710	58	324	545	1664	767	159	234	482	625	415	538	863	203	198	585	289	527	617	453	469	797	701
CCDC78	207	137	36	78	69	24	650	256	955	56	79	9	37	146	33	148	512	2	9	167	58	4	52	41	113	117	94	89	70	43	28	118	208	22	52	231	46	894	129	100	98	13	14	34	104	152	300	6	33
CGRRF1	239	170	223	229	155	111	143	202	122	253	126	192	201	203	208	231	113	209	101	329	104	113	335	190	132	173	52	222	235	190	305	126	226	238	125	156	253	168	227	278	222	233	205	243	115	625	89	220	214
TMEM109	2703	1940	2623	3097	1887	1534	2379	2726	2702	1814	3474	3395	3324	1390	3243	2494	3820	4037	2871	3198	2984	7339	3564	2544	1988	1830	1839	1863	2002	3273	2395	2535	4529	2302	2079	1752	2423	2896	1894	2015	2311	2986	3662	3054	1989	2326	1713	3330	2750
TMEM108	27	15	14	11	7	30	24	10	26	15	19	27	8	13	157	8	3	104	105	39	4	793	11	8	4	16	55	3	55	70	178	12	230	25	62	25	23	142	6	18	269	21	224	48	3	35	26	48	28
HOPX	144	118	168	120	59	61	135	243	470	56	102	248	83	153	122	1028	507	85	153	317	28	336	252	700	96	576	99	165	87	277	78	405	95	1142	40	117	129	231	421	94	50	527	124	675	218	120	65	392	107
SPARCL1	4784	4811	4950	8009	1863	2498	2533	3017	2845	3188	6439	8679	3191	3386	10311	1469	8065	11387	2043	2377	1165	1294	3553	8634	853	5540	1039	2947	3655	14371	5163	2589	4796	10315	6304	2011	8189	3729	5512	5255	4344	11877	17120	26925	1107	1989	1921	15034	6862
TMEM107	329	53	267	102	366	267	332	148	292	111	172	141	131	213	157	410	165	115	207	109	87	136	217	81	232	60	284	213	378	161	298	214	164	218	222	149	266	202	170	288	421	203	124	187	128	191	142	102	180
SMPDL3B	237	887	436	190	308	1219	899	180	229	170	471	53	250	193	181	159	329	225	1053	134	867	468	151	141	1209	405	208	376	586	162	158	121	674	344	637	28	216	532	199	175	390	376	248	247	533	133	189	465	76
GHITM	3567	6403	3450	4266	2779	5930	3982	3907	3932	3292	4287	2992	2716	16934	3814	3771	4133	3968	4593	8449	2576	3222	5091	3825	2431	5575	4340	4144	5162	3789	3290	3640	2870	4325	2382	6533	4338	4430	5776	4101	3302	3466	3574	3455	4497	3987	3711	3340	3348
TRANK1	1066	823	1716	2140	689	358	389	528	423	2099	502	751	1993	855	759	1113	471	875	639	506	198	122	812	405	278	962	279	1015	904	926	1040	585	450	760	204	364	3726	1639	843	1268	497	1063	594	1004	222	1531	467	997	995
SPEN	770	2182	3097	2390	3265	1995	1770	1122	1701	2139	2042	1994	2137	1945	4327	1843	1562	1738	2144	1258	2196	2549	1555	2292	2459	2629	1295	974	1253	2220	2904	2323	2000	2117	1446	1722	1834	1505	1364	2599	2801	2016	3956	3013	3049	2135	3200	2303	2624
OSGIN2	537	668	604	1036	1212	1095	625	1071	2414	1095	1171	3439	1668	778	1060	792	1034	1164	1253	1923	810	669	1298	1256	2692	1083	744	1051	595	1260	805	1655	2312	3330	1796	1949	1224	616	1092	1828	582	803	751	783	1401	1877	1038	720	782
FKBP1B	48	10	32	73	14	48	98	24	24	79	24	34	43	45	42	76	38	40	14	30	5	27	77	30	25	89	12	75	77	90	11	366	107	20	50	19	35	74	51	89	17	64	22	71	5	25	27	56	34
FKBP1A	4647	2929	3368	2750	2953	4187	5406	2822	9086	3974	4430	4831	4169	5208	3619	2500	5215	3554	7176	2411	3159	6609	5007	4158	3217	3277	3302	3434	4404	4850	3231	6194	5998	4670	5027	2582	3835	8355	3857	3112	2628	7015	2265	6095	6219	4702	3381	4702	3180
SLAIN2	1534	800	2175	771	1797	712	978	1081	2164	1155	1258	1443	1085	1408	1780	1021	1729	1649	933	1393	1095	581	1351	1756	1113	1827	1086	1051	1774	1251	1939	1388	1430	1789	1289	2381	1013	579	1731	1381	1765	1557	2278	1658	1578	1334	1246	991	1635
MANEAL	703	1333	536	547	313	417	206	346	532	738	927	398	737	543	200	95	206	327	1925	992	389	2123	246	491	97	552	1040	205	2292	246	151	1398	500	231	404	598	510	639	279	397	520	164	649	239	380	379	666	702	386
SARS	3987	3487	2840	2185	2575	2273	3700	3845	1438	1737	3973	1995	2738	3127	4085	2740	2538	2822	3536	3513	1862	15275	3413	2950	2485	3121	3204	1695	4612	3464	1822	3859	4371	2338	1830	2197	1344	2983	2301	3454	1433	3337	2526	2750	3635	2067	2589	3329	2625
STAT6	2873	2727	3583	2022	1683	2826	4560	2894	2298	2497	2600	1050	4922	3734	2977	2147	2179	2244	2385	1729	2892	1962	1874	3518	2256	2310	1088	3058	2372	2212	3153	3257	3994	3128	1525	2143	3542	2687	773	3698	4242	4926	3869	3738	3116	3757	2380	3133	2988
ZFYVE26	1834	734	1121	669	562	627	589	1162	543	1049	908	1399	806	737	1082	972	693	951	613	1134	577	154	1142	638	790	929	449	787	859	816	1587	503	477	615	533	406	1634	853	549	794	1787	843	1402	1044	466	1562	940	1294	1223
STOML2	3323	1046	1054	708	1164	3329	1905	4128	1783	881	2182	892	1792	2485	1165	1431	1991	1248	4179	1363	2217	2908	1821	1580	3476	1170	3085	1786	2287	1719	1095	1010	1585	1289	2458	1091	1337	2060	1224	1490	1369	1180	1968	1433	1880	1389	1019	1072	1214
STOML1	187	213	175	147	235	247	265	226	242	199	238	111	337	360	150	272	173	323	136	262	104	208	272	150	240	498	456	130	276	306	223	221	118	230	156	203	198	326	220	248	249	257	309	207	184	254	131	342	196
FBLIM1	1010	358	1713	703	547	2586	2076	755	1808	579	840	773	488	578	438	1221	1363	1155	2496	392	1816	8741	751	1674	2475	1122	894	1220	778	1237	754	1027	344	1238	1908	960	1168	2298	1367	888	1780	1365	669	1960	392	490	97	1398	920
RPN1	9169	7135	6086	6023	6893	9684	9672	7457	7795	6246	12122	5151	6353	7575	4073	3541	6511	10058	7904	8960	13427	16038	9599	6352	8059	7112	15227	9399	9280	5269	5457	6513	14458	9957	9855	6389	5842	8803	5267	6022	3832	6839	16386	6139	13743	5714	5928	7712	4875
FAM10A4	119	217	295	226	441	218	287	604	345	301	294	315	222	391	225	384	247	338	218	530	225	211	246	727	181	407	408	171	348	330	329	355	408	320	303	325	183	357	479	353	196	209	292	250	421	317	596	282	220
TRPT1	675	208	263	431	213	245	800	236	607	223	736	205	590	307	251	338	594	207	354	412	245	674	208	398	315	249	226	398	666	488	271	591	253	319	479	544	258	751	288	270	357	396	390	344	576	418	176	287	223
DAXX	3254	1515	1661	1487	1736	1740	1142	1748	1769	2118	2852	1333	1838	3238	1434	1888	1263	1311	2064	1134	2166	2020	1929	1567	1897	1217	2814	1295	2224	1978	1047	2176	1753	1069	1584	2160	2020	2088	1488	1680	2116	3805	1852	1787	2009	1709	1744	1485	1262
CDC16	2774	10025	1427	3364	1024	2467	1543	742	1425	1609	1549	1417	942	1524	1252	1623	987	1257	1905	803	1044	616	1139	1189	1161	2229	2373	1582	1543	1369	1385	1826	1016	852	833	1349	1604	2222	899	1713	1707	904	1533	1446	1937	973	1020	1311	1363
AHNAK	19284	40777	60694	41816	7120	11111	12730	31155	30852	37660	27231	52859	38266	15232	103379	40380	31971	75046	7436	53824	10407	3485	25522	45352	28033	54323	5021	23988	19718	38123	76183	33635	50629	45934	11503	14882	48214	7726	22080	37964	40613	34616	88487	52764	32926	38001	49680	42048	57808
NT5E	202	342	768	171	185	244	1889	470	390	487	223	742	369	326	252	144	792	824	257	302	133	137	926	510	342	323	133	400	145	558	276	88	102	354	550	184	391	710	529	243	161	564	460	720	124	355	65	568	728
ZNF431	97	132	161	240	126	185	171	390	209	155	90	232	129	197	257	259	92	121	229	98	393	91	98	134	242	170	223	132	78	92	219	118	90	81	237	98	323	89	196	183	365	152	222	226	84	118	169	167	281
UNC50	760	602	545	438	953	475	672	460	506	589	512	589	656	648	638	681	428	595	688	616	490	697	759	734	416	550	459	489	781	587	644	653	726	666	335	831	743	570	715	823	670	606	558	616	632	752	722	560	530
MAP1A	283	307	800	771	1276	188	445	412	573	781	506	997	867	312	1188	342	859	1722	154	431	159	224	885	546	281	514	118	173	342	1265	876	545	342	689	488	971	555	542	597	382	335	978	1135	837	209	498	333	1461	1178
MAP1B	365	377	650	1391	240	1769	1343	442	1409	1252	579	1973	3503	544	1129	835	1205	1568	975	537	1076	678	568	1880	628	828	263	1389	1422	1410	2837	925	1729	1201	1308	395	1524	906	978	615	548	2818	2464	2311	302	1307	141	1548	1695
PDCL3	519	948	495	315	778	436	802	483	772	454	896	292	381	757	297	429	586	458	716	527	616	1546	627	748	348	739	1011	393	582	490	476	407	1139	407	722	685	710	873	1455	361	395	547	464	413	821	543	626	485	407
CCM2	1035	1062	720	430	810	708	1344	1144	935	735	1239	682	659	490	559	998	1366	839	863	550	636	525	1056	486	616	710	983	510	803	1017	723	945	759	676	654	713	436	1066	1050	495	525	894	1036	768	754	480	1035	1053	662
TBC1D4	591	391	1269	786	234	749	661	788	528	659	405	1030	480	721	964	432	549	1135	2482	807	3824	344	549	918	1882	506	1504	547	774	1332	1068	297	274	509	1013	474	627	390	365	1229	642	723	383	1214	581	271	390	857	963
MAP1S	638	1373	937	873	718	1005	566	836	721	825	796	587	1111	589	549	573	1094	860	718	754	641	2511	1150	1006	1208	649	1186	764	839	891	795	822	419	431	735	353	362	993	1412	583	641	848	965	587	577	379	544	717	868
FRMD8	874	1192	887	938	312	1139	1142	964	1523	669	1977	957	1196	567	1035	824	1266	1076	1795	733	1188	1319	678	545	792	977	1566	633	622	1156	790	971	1498	680	2280	1101	548	1074	686	778	928	1262	694	1009	943	647	840	1007	817
ZNF430	49	123	213	207	122	261	83	286	218	180	104	279	126	184	156	249	65	156	193	86	239	104	99	141	169	151	160	122	89	123	204	222	67	82	98	87	177	122	86	230	248	179	160	218	93	131	153	148	312
ZSCAN5A	38	26	52	57	72	103	90	38	37	45	241	49	118	30	48	47	32	47	68	34	74	156	70	51	91	85	62	52	44	68	49	49	40	44	83	81	30	97	87	60	49	98	82	58	46	20	65	88	51
IMMP1L	123	72	56	100	25	101	122	76	120	53	67	74	95	95	51	76	59	43	91	96	64	226	92	63	45	78	97	107	83	44	81	89	92	71	84	73	117	180	132	66	113	77	70	89	112	120	80	46	51
FRMD6	1392	608	2354	1503	635	304	475	1043	959	3371	1195	5619	1865	3625	1647	2123	1369	3649	632	855	354	369	2174	946	368	852	185	1408	726	2546	1815	478	445	1742	856	1284	1612	1083	1445	1025	2166	1595	850	2572	314	2143	625	3773	3920
PLCD4	58	67	336	139	291	34	45	76	141	330	138	90	443	271	296	43	290	57	45	132	73	194	121	243	35	542	43	79	245	88	151	919	363	153	83	294	56	68	170	457	238	273	231	114	74	372	1448	150	138
SNRPF	1849	930	642	506	718	923	1940	1113	630	394	873	292	865	1327	371	620	1021	450	923	846	1650	2310	824	954	511	662	1364	654	817	1541	654	466	939	582	2078	967	733	2334	1266	574	648	1030	633	843	1361	1140	647	630	455
TMEM200B	55	30	65	47	830	84	57	61	38	171	101	57	28	26	35	67	88	219	27	269	15	46	89	38	80	346	126	38	15	137	41	199	2587	81	50	642	78	74	115	726	20	123	189	153	48	272	37	110	100
GNAS	43042	22734	13709	16617	11483	71551	34777	28197	29407	30397	43822	23231	33190	86871	19490	13231	25746	25703	32694	17958	55901	44808	24070	15504	25165	146241	30758	38540	22003	25351	17954	33607	25927	25936	160921	32139	18152	68299	37299	21732	19269	29513	23334	20187	30496	24447	8403	22930	18090
MED13L	1372	2626	5952	5249	4993	2457	1458	1678	2333	4904	5321	3373	2895	5391	6946	10257	1858	3465	1040	5800	2791	558	2260	4799	1473	10621	835	3832	3952	2892	4120	2280	3621	3335	1159	5554	6297	1153	2301	6316	4239	4266	3949	4042	2229	7233	6861	2210	4542
PTCD2	178	103	167	236	74	231	89	200	72	223	85	235	247	187	217	207	231	131	74	145	105	63	257	105	88	196	101	151	218	95	175	142	125	200	55	190	168	149	68	223	200	126	218	114	176	250	94	164	174
PTCD3	920	1867	889	802	1147	1652	1318	928	957	868	903	644	768	1077	1090	830	736	780	1568	877	1564	1881	1068	928	1492	1235	1431	832	1054	777	916	872	940	642	2276	1163	1498	1006	1570	935	1166	713	910	860	1393	770	947	827	1004
DSCR3	539	991	1102	1403	1115	828	618	796	834	892	1073	954	1275	640	1149	958	988	935	1106	1134	1121	840	1689	698	1321	914	800	808	767	847	958	1199	1018	1406	506	719	1332	403	995	782	984	920	626	1003	1035	816	1926	929	972
PTCD1	570	307	218	509	203	699	456	280	748	462	809	302	640	554	470	405	292	321	427	274	615	811	353	343	555	649	549	432	356	370	198	833	428	408	624	553	263	437	432	326	465	398	469	233	751	332	379	409	304
PDE7A	868	439	389	1399	313	1719	744	693	2034	580	704	398	277	1201	834	635	1201	587	3906	402	4510	1148	1031	297	1702	731	1281	942	247	900	466	764	978	1817	1491	1600	816	1293	1541	569	1070	413	498	858	587	1032	1276	539	897
ZNF433	258	166	95	180	129	82	79	140	155	127	257	147	149	167	204	145	81	125	90	132	129	58	172	57	763	141	179	145	106	111	103	119	74	74	145	95	181	159	90	204	177	110	134	148	83	160	200	107	191
SIX5	1479	507	584	229	454	286	466	871	578	181	521	386	579	525	581	850	681	664	323	483	240	565	326	416	336	343	428	490	337	1006	660	95	245	399	534	422	344	1455	408	683	1197	679	1272	542	585	540	246	542	885
GNAL	14	9	57	47	29	135	22	7	23	243	21	159	10	5	65	14	13	228	17	14	12	63	27	36	45	134	8	11	14	139	35	20	9	52	23	12	37	12	29	15	27	109	130	172	2	14	11	128	101
HLTF	988	1571	2162	2760	2050	1629	1352	4086	1116	3303	496	1258	1324	1067	2137	948	1163	1124	907	1431	2067	2421	1410	1090	1406	1438	2889	2031	1274	1018	1594	1415	834	2043	1801	1787	1243	710	1546	1140	1481	1349	1892	1082	3379	2006	1368	949	1640
AGFG2	464	228	264	206	219	306	411	199	446	373	413	235	817	177	382	484	189	180	314	276	190	297	315	496	271	669	503	487	942	375	270	465	214	312	270	343	323	205	825	206	254	321	434	456	257	167	235	375	520
AGFG1	1229	1086	1421	1440	1063	973	1620	1963	2057	1895	1041	2026	1142	1390	1511	1190	1413	1642	2414	1680	3234	2639	1455	1845	1371	2269	1217	1142	1441	1177	1866	1677	2018	1453	2603	1237	3367	569	1655	1313	1196	1519	1241	1910	2456	1038	1342	1499	1565
DPF2	1878	1077	1271	1268	686	687	912	1013	1464	802	1520	1070	2143	1403	1129	1076	1307	852	1907	1207	1623	1471	1013	1068	804	1420	800	1206	1217	1399	1283	1106	2227	834	1478	809	1630	1799	1039	1063	1535	1300	1344	1487	1163	1162	1008	1204	1169
ASNA1	2507	2193	1544	1785	1596	1634	1224	2042	2028	1487	2204	1091	2183	2539	1270	1366	1175	1429	1699	2889	1454	1790	3468	1155	5439	1420	1756	1512	1968	1698	1274	1192	1115	808	1329	1044	1517	2035	1470	1629	1441	1731	1623	1196	1118	1267	1243	1961	1725
RPS12	9236	19322	11204	11842	11585	34857	24067	25286	15291	4642	6655	8643	8186	17572	8749	11949	15941	10520	21111	16701	14283	11148	18774	15651	14041	5604	39871	11628	18449	16265	8327	6872	3124	6176	19248	5764	5022	13185	7704	9682	13649	10260	9112	12903	12478	10307	4524	10358	8669
RPL18A	1470	3104	1564	1335	1485	2419	2535	4031	1780	799	1714	973	790	2476	1250	1221	3125	1178	3647	2071	2293	8940	4542	2607	3053	798	5608	1217	1973	3810	1098	1086	485	776	1631	724	652	3421	2292	1203	1300	944	1680	2054	1827	942	779	1731	1552
SIX1	470	13	441	1809	8	156	120	85	773	1096	33	581	722	139	23	32	922	231	15	643	35	169	96	245	76	152	100	2467	7	63	756	486	2600	443	12	803	20	647	726	14	1450	859	696	87	322	1766	11	877	226
FST	221	64	321	73	11	97	29	76	42	201	150	217	61	73	178	25	52	1572	52	39	16	71	693	76	54	39	10	12	46	363	389	70	23	113	394	56	766	373	202	285	74	83	141	202	16	117	5	386	653
SIX2	3	6	100	64	950	25	38	22	55	253	8	46	5	10	4	108	27	5	49	39	16	69	43	390	15	15	473	53	292	21	122	531	103	29	16	276	260	23	1	7	703	33	43	89	31	16	35	8	213
DACT1	306	225	667	408	77	60	186	476	268	513	471	870	191	147	305	256	822	1661	206	229	140	247	867	241	207	335	232	71	53	1049	422	177	126	441	193	228	522	485	859	105	203	952	185	639	106	307	51	966	929
DACT3	110	86	138	74	20	20	79	106	111	88	66	200	59	55	84	85	195	295	37	58	15	81	142	103	26	103	65	42	49	287	82	52	52	180	59	61	98	197	74	84	81	248	467	301	28	59	16	393	187
VPS45	2104	1071	1466	1219	1001	1913	959	844	1321	1439	994	1252	993	1018	1047	1525	1067	674	1286	827	1048	642	1066	1312	879	747	1810	1576	820	746	1499	829	1064	842	1249	1104	1356	1708	587	717	1936	1040	986	1064	1422	1049	883	870	1322
VPS41	1075	1951	1352	1114	1361	1301	1091	1439	1360	1498	1153	2203	1284	1214	1977	2713	1161	1076	668	1443	1066	304	1321	810	1399	2340	957	1361	708	828	1407	1298	805	1978	689	1208	1501	625	2086	921	1362	993	1413	1088	1314	854	2790	1120	1273
BCAP29	632	1382	901	1579	1343	1139	1075	510	3263	945	1215	1460	1021	927	1632	1704	714	1249	1098	1123	307	798	999	1549	696	1420	980	900	971	940	800	1431	1098	1575	2228	1187	1508	1716	4187	1187	830	1185	847	1442	1377	928	655	1055	875
SLC15A4	663	668	499	525	371	484	623	933	415	466	321	574	493	629	517	660	438	756	509	342	467	1103	862	434	533	575	411	440	397	526	513	494	285	453	531	640	498	459	755	460	540	687	438	584	668	595	194	681	543
TMCC1	1219	1248	1199	1260	1309	537	815	1433	1544	880	1060	1645	706	906	975	576	991	1286	487	1017	1417	435	1085	1024	1018	791	847	782	535	556	901	1054	1273	1241	1042	939	1055	830	558	1047	1017	783	841	1101	856	1563	1249	1028	997
TMCC2	23	31	33	34	20	205	76	15	17	71	25	26	48	48	30	16	31	35	218	22	15	141	35	14	53	37	221	31	22	60	12	128	21	21	389	16	42	19	57	39	14	51	60	60	10	24	6	56	30
SDR42E1	351	275	193	22	276	581	132	3	2	146	143	14	284	28	41	105	146	175	8	15	214	127	242	57	1	311	814	370	281	106	172	242	15	151	138	3	221	80	37	165	232	211	159	137	1	155	85	134	161
LOC147804	206	131	136	114	94	114	84	378	144	108	205	70	112	327	114	115	57	51	54	47	67	81	147	73	40	89	102	132	129	81	92	118	82	108	172	329	143	95	133	141	138	82	88	80	74	96	140	92	192
NMNAT1	167	153	320	161	348	361	263	219	159	164	450	398	256	353	491	236	264	225	265	78	117	319	295	188	255	267	171	129	332	260	298	233	371	211	102	274	170	294	134	293	498	325	379	319	236	202	345	388	203
EPB41L1	1988	1769	832	2910	3503	2138	1912	1493	1893	2192	9414	2810	1670	1180	2245	1384	2505	1532	2137	1299	1933	2109	1316	2501	1707	3259	1459	2537	846	1406	2050	2765	5181	2652	1157	4334	4177	2164	1560	1430	1469	2847	1564	1963	1305	2192	2391	1726	1589
NAA16	224	106	237	278	208	294	280	154	366	283	257	356	121	285	334	238	115	235	366	131	382	131	160	270	229	266	287	200	132	186	236	284	152	226	249	265	376	182	198	472	358	162	155	350	332	197	295	229	341
EPB41L3	785	242	758	488	2152	206	243	386	1259	2480	353	969	828	742	695	423	762	880	345	629	198	61	1054	1174	130	287	200	470	324	560	817	3409	650	385	473	1198	532	478	542	731	290	1231	786	651	959	1552	2080	584	837
EPB41L2	367	672	2755	1189	512	4901	2322	2099	767	1198	844	2452	598	1031	1675	775	1620	2144	1612	676	2863	867	1824	2422	1903	1779	1807	279	804	1950	1890	1478	445	691	669	922	1207	368	983	1538	658	1561	1245	1916	542	451	781	2186	2125
EPB41L5	308	582	808	1233	509	271	296	443	668	1034	648	799	855	565	736	502	540	545	239	1251	397	91	495	488	378	909	194	796	430	392	986	1121	790	893	277	851	1269	243	841	810	1123	729	1104	831	424	1849	1028	693	963
ACSS3	268	301	785	348	1484	382	29	498	127	208	178	119	1269	315	636	59	179	195	52	57	211	23	176	442	38	763	125	719	187	151	503	403	687	221	60	328	245	22	386	2127	50	627	382	118	15	332	4	191	291
ACSS2	1257	1155	577	660	1184	419	1203	753	621	728	3080	706	707	618	807	553	777	931	1108	841	294	2802	838	1317	993	824	1116	1079	916	1126	765	936	457	601	2218	707	777	965	869	1135	414	1224	869	744	699	648	952	790	845
ACSS1	1768	468	1130	1331	2711	199	653	790	1061	1757	1079	421	771	1571	571	1559	425	294	1827	493	254	1849	458	1500	901	840	1115	1888	1266	1020	1282	3958	3150	1181	891	1019	929	410	303	426	274	651	1822	910	1112	2545	2669	883	804
KIDINS220	1230	2772	3141	3050	2128	2245	1460	1467	1741	2577	1803	2893	1685	1747	2451	2207	1887	3274	2193	1689	2581	1440	1701	1629	4796	2148	2079	1597	1701	2082	2323	1767	1868	2788	3216	1758	3740	1251	2086	1929	2158	1819	2485	2848	1460	1993	1969	2629	2851
PLEKHM1	638	433	596	793	671	519	664	422	760	1122	380	773	566	373	703	557	486	1076	515	621	456	398	888	915	786	698	286	878	693	713	630	838	493	491	406	457	665	254	437	645	929	656	691	587	314	636	444	886	859
PLEKHM2	786	1277	1539	981	1474	1323	1378	974	1263	1238	1473	1380	1475	972	1289	812	1110	1483	2106	754	1506	2517	1988	989	2115	1404	919	584	1182	2165	1305	1215	1045	1129	932	822	696	1238	1189	1120	1318	1486	1606	1398	1178	765	1023	2204	1595
VPS4B	915	1541	1626	1037	1529	1497	1288	814	1957	1847	881	1614	1625	3161	1683	1438	1265	1816	2302	2906	3527	1995	1677	1572	2777	2010	943	933	1461	1128	1608	2304	1475	1780	792	2507	1310	883	1185	1900	1820	974	1476	1559	2031	1466	2449	1312	1788
GMEB2	630	409	475	466	576	544	408	644	855	522	424	347	445	634	388	433	406	474	432	467	758	680	343	328	793	1010	707	793	456	425	522	424	634	504	784	719	378	720	818	353	664	603	611	458	630	645	516	411	428
FAM72D	17	123	38	249	47	46	68	37	91	100	9	30	25	175	21	234	42	23	67	29	446	252	37	27	214	15	336	44	28	16	66	184	59	56	184	302	96	36	74	19	55	34	21	21	118	45	62	16	12
SLC43A3	381	1011	947	1776	858	4431	2239	607	1007	990	491	1192	1014	874	784	758	1453	797	3231	385	2491	3566	3056	1072	2565	327	1981	383	1008	1230	821	740	976	1292	1340	865	672	822	687	573	433	977	847	1776	233	475	259	1444	913
FAM72B	67	190	76	337	233	240	125	190	181	151	29	62	52	231	40	222	43	41	251	68	626	566	72	37	246	27	573	51	44	29	82	239	149	131	316	658	127	52	133	42	79	67	64	44	166	109	132	34	21
DCAF13	1343	984	889	859	4830	1591	890	1020	1138	1440	916	2595	1096	1603	1410	913	2601	749	2240	1769	4237	1973	2418	1229	1617	3404	2726	1646	961	838	818	1807	2906	3074	2033	3765	899	1455	1736	1647	971	915	754	788	1726	1433	1840	837	817
DFNA5	118	85	274	104	93	488	91	143	133	183	122	296	173	101	139	53	258	204	206	163	82	210	612	96	85	153	141	113	141	225	303	173	68	143	131	146	139	99	239	142	77	234	138	284	73	65	52	286	172
MAGEH1	557	447	257	331	985	200	182	430	499	478	444	599	398	507	429	226	438	720	695	1093	286	821	607	518	284	255	244	663	304	1050	228	560	1021	776	650	807	464	347	400	764	413	429	758	690	76	464	593	654	468
VHL	829	1038	949	1120	940	432	679	1265	1187	952	750	1340	715	2173	1026	1013	1162	997	378	375	1720	2614	840	484	639	884	1408	703	480	557	770	943	426	947	667	1380	1106	534	1382	1277	1344	916	1083	937	1183	1019	1702	511	965
WNT2	248	105	950	144	125	69	387	371	222	243	215	398	120	142	81	137	198	955	282	210	90	323	1321	168	172	81	156	5	34	320	170	94	41	90	201	148	184	262	649	40	42	271	17	288	84	281	19	301	543
FIZ1	874	421	368	246	317	315	450	351	451	308	1015	273	394	1151	300	317	392	356	245	271	243	907	284	349	309	382	342	402	368	388	377	369	434	295	611	490	300	527	588	549	577	361	465	375	426	339	405	424	488
LRRN1	3511	5	50	146	5	183	72	3612	20	315	76	344	42	379	300	1	41	1599	734	300	3536	667	175	52	958	305	25	18	787	309	468	48	13	366	182	39	431	122	72	57	58	335	490	1142	8	256	71	1953	2903
PPP1R15A	951	1492	1402	1274	908	815	1394	1361	764	671	2284	816	732	2461	1513	674	1195	791	731	341	412	1789	1292	1967	1126	837	1624	547	668	1537	1186	798	787	732	964	564	1005	852	1035	596	1106	1098	826	2361	571	390	496	1305	1916
CNTNAP2	151	54	37	13	531	4	0	6131	1523	148	3123	6	151	187	152	2762	1136	649	373	993	333	193	584	41	1	209	3	43	134	1118	19	3474	589	3249	1	480	392	860	320	185	1028	54	2563	1331	1625	334	311	341	99
BLMH	925	163	512	683	1234	847	821	1040	676	1033	245	909	1027	2030	854	1441	788	704	918	657	2752	1338	1309	294	874	1266	433	526	713	614	916	833	1737	704	1182	1475	459	1366	410	1442	1129	1030	902	615	489	2016	205	809	972
ST8SIA6	90	1	8	39	2	2	14	29	49	81	92	150	115	22	148	327	194	42	62	115	4	5	12	310	9	26	1	103	285	22	241	23	106	68	32	29	374	121	72	150	264	109	281	161	1	67	8	130	225
MOGS	1505	1641	1229	1287	1429	2009	1713	1228	2310	1029	1678	752	1233	708	1046	1316	1160	1386	2742	871	2330	2004	1089	1303	3068	1059	2139	1552	1647	1268	860	968	1362	786	2271	946	826	1997	1583	1053	1258	1058	1468	990	1748	1117	1264	1607	980
RECK	257	96	369	258	69	247	143	251	247	318	250	682	147	146	356	131	378	1320	238	182	71	182	564	420	98	212	242	35	56	522	307	94	109	366	399	130	342	388	413	104	219	504	590	635	49	171	42	846	1098
MRPL37	1361	1921	1186	1284	1983	2313	2284	1061	845	931	2063	890	1455	1405	1293	954	1607	1124	2984	2034	2459	3038	1740	1689	2266	1240	3268	940	1882	1729	1168	1174	1706	1177	1968	1403	671	1767	949	985	1370	1298	1509	1187	2493	857	1184	1387	1159
GPRIN2	91	0	147	8	11	332	81	0	10	2	4	1	15	0	25	76	161	44	77	7	1252	568	28	215	3285	33	690	69	92	67	55	1	2	140	145	0	122	144	11	9	46	12	182	148	0	42	4	44	30
GPRIN3	31	61	325	81	109	494	154	87	144	758	81	411	158	40	255	396	53	354	135	85	87	7	172	126	141	492	48	21	60	141	250	58	24	81	130	79	199	22	135	140	46	92	71	205	45	449	93	159	266
GPRIN1	60	443	141	819	69	145	121	561	104	757	254	88	543	130	42	115	60	152	541	181	241	295	149	44	67	141	94	121	586	185	116	1362	171	87	412	172	268	245	224	49	58	172	58	83	109	71	137	772	82
ROGDI	1167	966	636	610	1343	215	740	970	1094	426	1476	369	1651	435	713	503	1444	1049	312	1202	298	149	578	489	436	671	492	553	1104	1000	598	1210	1213	996	865	1324	406	746	2773	1607	725	1378	703	512	597	1354	2001	638	420
MRPL34	702	1154	674	567	836	1160	827	714	356	431	499	435	525	804	381	583	668	413	561	619	511	3023	1090	725	1924	338	1499	533	848	664	345	531	358	261	522	388	226	825	785	540	450	444	504	496	497	352	732	552	490
MRPL35	902	1797	814	632	1056	1402	1120	692	1102	962	642	874	940	955	865	746	864	888	964	1262	1012	1311	1009	1120	936	772	575	995	968	701	698	791	994	980	1104	1360	1024	1035	1554	932	1009	930	877	831	1228	823	1103	751	894
HIST2H2BF	389	27	78	115	24	17	70	151	16	331	211	13	131	86	41	105	21	14	57	44	190	12	44	19	38	37	89	125	109	78	37	236	118	46	220	120	74	60	28	152	45	85	20	79	21	166	562	76	57
ZNF813	104	142	128	147	94	196	51	108	202	107	143	401	139	464	284	103	62	67	79	94	208	16	70	56	61	247	95	225	83	98	195	185	122	198	99	255	207	36	46	213	232	151	166	123	225	210	214	190	242
SPTBN5	150	43	280	187	68	23	63	24	60	298	47	19	61	24	133	161	88	101	26	16	41	52	27	1118	452	138	130	18	31	209	112	43	36	68	100	92	83	27	62	113	183	72	522	66	36	219	41	81	135
SPTBN4	139	72	90	131	346	6	7	37	25	401	80	13	55	19	163	111	25	30	14	35	2	32	42	10	3	192	3	29	443	99	12	812	28	34	5	53	69	32	13	122	37	14	160	27	128	7	146	46	161
SPTBN1	2279	4847	6622	7660	9968	7491	6344	3156	4491	6010	3812	4878	4046	2925	7059	5596	5184	4442	4422	3852	7234	3547	3109	10173	10153	7888	6267	5092	4898	7276	8740	5676	11603	5342	10017	3732	7056	2537	4510	5745	3783	7330	8479	9271	4035	6422	4786	6509	6739
ZNF814	356	353	298	338	809	155	311	201	277	228	667	283	393	766	1045	745	201	120	181	227	191	265	253	457	142	619	267	438	561	345	370	473	1164	523	369	436	451	345	193	871	543	507	669	546	395	357	767	305	376
KLF13	413	1679	2162	873	1930	1156	1305	1113	852	2242	761	2078	984	401	1545	802	1265	2278	1636	1588	3756	589	1992	542	2898	786	528	1533	807	2300	1860	676	702	1007	1043	1155	1185	729	2238	1669	1054	2051	2402	2558	359	2360	1622	1842	1957
KLF12	125	450	447	660	111	495	201	253	202	484	349	1179	170	272	611	190	230	1051	534	344	586	84	311	385	833	427	176	131	136	675	645	280	243	259	332	176	444	209	519	551	167	541	364	831	165	286	445	687	770
KLF11	129	668	461	861	454	1105	304	385	505	438	303	625	292	292	491	363	573	362	764	460	1569	636	522	999	1728	374	666	256	251	468	589	301	634	541	704	539	350	354	657	190	505	569	632	1015	307	208	375	608	587
EBAG9	877	465	533	388	1887	471	702	719	489	700	578	1269	695	990	790	580	890	600	487	739	776	302	1439	560	652	1920	1396	573	736	523	457	876	1023	2081	526	1237	590	532	660	1584	605	487	541	506	749	1502	857	418	452
KLF16	395	590	395	491	777	410	574	770	576	374	454	231	495	631	129	430	648	337	302	444	795	440	332	511	449	211	541	388	527	517	291	932	319	289	541	367	227	732	476	444	293	507	431	304	697	358	700	358	372
TFAP2A	5075	1921	2139	2203	369	4386	1342	7180	4264	1664	1127	3018	2196	3439	1955	2715	1586	2773	1153	2819	2714	2205	2748	151	2431	3728	2844	1130	1827	1538	1337	3083	2028	205	1713	1329	4031	2130	2284	974	2041	2134	1493	1465	3037	1962	3760	2620	2691
TFAP2C	367	914	553	568	298	959	900	844	671	370	512	941	820	1696	1113	1048	685	557	1514	621	895	2920	497	1050	1308	2774	5502	623	196	904	1116	450	2332	1221	8872	1654	2309	1362	2788	825	719	2165	864	1662	834	1343	460	612	400
TFAP2B	4266	0	6	73	0	25	20	576	1319	2311	1072	3	963	0	1270	3	3766	3050	42	299	2	0	15	1864	0	1767	4	16	126	2531	1698	6	25	367	91	6	112	5678	9	1010	4737	193	5249	1350	0	460	1	1334	6359
C4orf14	657	853	713	429	476	752	947	657	334	368	1079	480	609	1089	731	516	747	619	564	616	722	657	611	1002	752	1026	746	737	772	771	488	747	660	678	579	596	325	367	540	551	616	582	764	684	923	509	534	476	556
GBE1	293	868	715	571	414	623	431	409	266	739	826	657	418	503	467	897	642	699	343	578	479	153	808	694	527	600	647	557	674	888	595	459	306	472	598	615	609	470	560	643	403	640	442	655	320	590	278	501	659
PCNA	1978	3227	1866	2806	1592	3717	2575	2398	1872	1929	2812	2101	2634	5824	1512	2501	2112	1282	4621	1563	3870	4892	2543	1720	2823	1534	3842	1483	1939	1051	2076	2503	4760	2597	2827	1459	2893	3330	1924	1965	1796	1566	1849	1798	3141	3120	2378	1299	853
SLC44A1	5096	5118	4566	4858	2688	2333	2790	4924	2192	2545	4558	8777	3705	2986	3486	5037	3760	5538	1919	2921	2810	4767	3628	3596	4514	2026	1971	1846	3707	3333	5647	1972	2454	4376	2019	1944	3478	4721	3145	2824	5006	3504	4862	4199	1723	5478	3087	3544	5511
SLC44A2	7340	12278	4082	9111	3338	19036	7410	5524	5131	3742	8416	6992	3507	4537	6647	4333	4421	7334	4942	6554	7325	4945	7867	5269	24045	12961	5835	3309	3161	5230	3847	6097	3632	3573	4912	2997	10066	4968	3459	3904	5343	4861	5559	5044	11173	4930	6222	6818	8154
EIF3E	3174	2864	5875	3881	7302	4807	5988	7420	4541	4532	3858	3642	3111	6060	7094	5585	10029	5117	11929	7505	14435	4501	8740	15770	8066	18335	17852	7174	6114	6728	4152	6928	5952	10814	7687	6922	4178	7796	6592	6350	5108	4363	6194	5827	8476	6884	3641	4234	6253
SLC44A5	79	6	6	26	9	122	115	6	10	8	111	68	266	1	107	484	11	52	4	48	2	1	4	64	1	110	165	12	1014	13	436	21	0	274	3	6	2	174	32	83	264	63	91	154	3	250	79	246	92
ZBTB7C	524	86	391	53	31	256	234	560	1358	222	403	342	1069	37	443	221	441	406	567	637	7	140	916	1805	673	152	209	149	529	317	796	150	282	381	201	168	270	701	108	419	681	469	701	1038	19	895	464	2038	417
ZBTB7B	2116	2436	3216	1604	2384	1958	1009	2957	2263	2705	1585	898	2070	2696	2741	3073	2387	1900	2082	1773	2133	839	1427	2689	3820	1436	1222	3250	2287	1627	3307	2143	1848	2231	920	2122	1850	2802	4248	1930	6563	1352	3053	1551	2756	2285	2301	2292	1661
MCCC2	4996	3852	4792	6608	1846	2816	2022	8668	3723	7045	4120	3867	6797	6260	7359	4060	2912	6071	1022	15610	2577	1836	6293	2759	1068	4652	1058	4492	14286	1496	13173	7525	10411	6350	1353	5617	4512	6577	2560	11517	3348	3126	18468	2798	2936	7061	1620	2165	7585
PCNX	1171	689	1501	1128	892	1022	806	628	886	1643	847	1945	751	743	1862	1175	900	1569	858	1353	1211	359	1035	768	676	1616	666	1610	1266	1668	1456	792	515	979	1054	662	2303	608	1070	984	1111	1065	1289	1816	649	2169	1052	1382	1979
MRPL39	652	196	366	389	327	870	471	434	411	234	306	249	536	462	250	369	629	256	750	477	489	1000	549	340	432	458	1044	492	505	266	307	267	481	322	753	312	468	400	519	480	366	446	163	410	613	329	337	325	303
LOC92659	223	180	73	179	352	126	102	1054	157	197	127	92	157	170	179	187	302	116	134	215	238	139	183	165	382	89	198	102	250	121	115	134	133	69	64	320	60	328	131	127	113	50	202	77	244	105	280	93	165
HDAC1	1652	2969	2012	2838	3013	2839	3952	1595	1637	1916	2429	1593	1948	2971	3912	1947	1531	1413	4866	2318	2125	2833	2043	3847	1754	3609	3292	1288	2689	2017	2212	5420	4022	2488	2335	5090	1490	2603	2169	2397	2499	3022	2503	2654	3462	2105	2925	1653	1635
ENGASE	452	318	229	534	400	354	280	375	376	412	352	144	537	306	416	329	248	262	269	140	365	283	367	191	330	302	326	398	121	400	315	157	75	334	286	342	264	68	558	397	632	191	426	248	273	455	471	365	290
ZMYND8	929	2253	1416	2130	2185	845	1496	3245	1593	1840	2340	792	1678	1389	1909	1611	1046	881	693	964	554	1851	716	1009	650	792	579	1644	2208	921	1434	2726	1933	881	698	1465	1699	2028	2143	1978	1566	2269	1959	1289	2405	1330	3382	1197	992
THBS1	3314	5603	20223	10795	4206	10613	4023	18635	9403	34990	27470	14941	35168	9184	13250	15439	17599	17642	3382	12981	4808	3904	19237	6779	9695	7122	2726	3942	5785	13269	9326	13665	5378	23163	33409	15889	14337	15544	20326	6565	10621	16325	15663	25200	11883	20426	6008	31844	38682
FAM149A	13	5	85	38	4	70	399	12	16	104	26	38	19	35	60	168	82	78	40	15	33	67	64	38	474	57	10	73	108	90	45	24	12	27	40	74	38	13	21	97	41	63	94	107	22	12	6	70	60
FAM69B	49	34	74	191	491	299	704	121	298	144	80	112	81	169	72	127	196	65	192	247	40	671	133	261	1068	69	128	210	264	191	55	309	144	121	295	163	61	176	385	75	195	178	219	289	316	42	49	108	66
RPA1	2059	2464	2430	4758	2725	4860	1860	2698	1842	1621	1977	2075	1517	2715	1649	2918	1491	1570	2156	1522	3157	2396	1745	1346	3263	2016	3424	2442	2641	2071	2842	1536	1595	2205	2081	1816	2562	1416	2026	2129	3311	2722	3419	1774	3773	1223	1348	1976	2681
RPA3	393	413	269	387	207	806	585	533	393	261	531	266	480	490	387	838	440	182	199	619	453	148	511	218	373	189	509	312	460	247	394	469	263	538	257	673	363	488	402	214	361	386	354	253	340	320	140	210	209
TENC1	2186	436	1696	1147	1013	947	947	1683	1063	935	1677	869	2012	952	2266	1333	1911	2149	400	922	1023	421	921	2308	713	915	442	1185	2356	2402	1463	2290	2014	1410	1030	665	1483	1387	695	2070	2598	3171	3007	3078	1415	1610	869	2233	2373
CXorf40A	752	2393	297	1107	669	433	623	1668	787	557	724	454	440	534	673	573	552	713	397	1651	380	845	506	499	213	378	473	436	628	448	619	1026	2038	599	299	1040	734	460	438	786	1038	1135	767	418	817	718	2912	382	435
CXorf40B	792	2588	346	1186	742	448	500	1465	886	629	631	469	482	620	942	616	653	787	576	1694	541	1375	587	522	247	629	649	547	492	523	631	1094	850	743	387	1186	744	414	490	833	1057	1095	990	416	630	554	2492	497	503
COQ9	1070	642	427	681	639	2257	1176	986	651	585	1032	467	1832	916	427	417	630	435	863	500	498	474	955	638	1382	1013	1364	1555	1073	727	429	1046	756	563	846	1049	816	1013	934	546	525	874	653	536	576	596	632	992	445
NDUFS5	3152	3211	1642	1235	1310	3544	4391	1461	1018	1212	3040	1230	2401	3166	1483	1113	2403	1068	4099	2803	4651	5719	2349	1973	2311	2159	3317	1356	3165	2567	1616	1857	1479	1260	8707	2963	717	3905	2419	1113	1765	2824	2024	1980	2315	1189	1537	1753	1636
NDUFS6	683	1297	674	909	1495	1153	1342	1167	619	785	731	331	1495	997	441	514	859	612	466	834	837	1209	1131	694	951	604	991	828	798	761	664	849	1024	767	920	659	472	1485	647	898	441	773	1081	498	1343	1210	544	1005	580
NDUFS7	591	484	592	585	648	336	655	1140	481	538	691	373	863	385	264	387	526	374	510	662	431	579	443	628	626	524	904	596	869	830	490	647	475	293	338	406	243	857	472	663	460	558	693	440	768	347	510	720	626
C1S	8179	5483	10098	5225	2778	15336	5665	4779	4454	7132	4653	14222	3368	2323	7363	2015	9914	17752	14152	2675	4149	2602	18443	6334	2139	3220	3323	465	2231	14641	7018	2606	948	6406	3838	1680	5821	10241	9740	1138	3169	9900	11236	14771	1423	3330	1656	19173	15584
C1R	5640	3692	7237	3037	2810	14750	4284	3705	3456	4044	3175	6086	3051	1399	3857	1166	6433	9089	11998	1814	2878	2381	12252	3747	2906	1810	2735	429	1952	9619	3750	1577	760	3889	3529	1303	2554	8989	7178	1517	1892	5101	8922	9615	1236	2914	928	12904	8338
COQ7	712	659	520	751	773	546	372	365	710	453	271	556	498	717	823	709	671	369	224	881	364	202	418	457	432	714	434	449	430	372	526	533	812	742	256	1486	522	428	486	1346	788	565	640	453	530	754	1016	396	432
COQ6	1126	224	336	185	174	266	368	553	294	213	491	248	348	335	304	558	354	267	226	686	170	328	328	490	197	503	295	454	547	345	409	355	387	244	349	325	693	433	376	381	384	418	362	338	442	592	346	277	272
SLC9A3R1	5966	16176	2658	17017	8239	1175	2162	20130	8205	7267	24040	2165	8095	16421	7281	2842	9761	7518	2235	24015	5092	698	6289	4209	1844	4381	2577	10169	5459	9538	4841	38186	16498	9383	2076	15575	7808	2803	34575	5874	4867	9125	6796	2816	11464	9427	47104	6013	2434
COQ3	113	177	142	138	189	255	200	239	326	83	47	102	168	272	68	192	159	77	171	102	211	319	204	121	221	122	445	115	191	70	149	77	102	84	516	243	95	187	218	90	107	88	118	88	290	153	67	115	68
COQ2	117	412	251	159	187	382	284	235	98	183	214	228	150	167	127	129	256	131	182	298	311	217	356	124	323	317	510	121	257	185	219	188	265	161	258	373	159	110	158	181	167	136	165	193	405	245	179	224	139
FAM198A	658	118	423	133	281	267	75	34	20	193	61	318	161	521	488	416	54	359	231	66	482	66	249	123	535	93	357	364	266	617	129	11	16	252	1427	28	232	359	21	1061	210	297	407	276	43	104	548	298	360
NEK7	612	1092	1157	2089	999	986	830	673	1275	1500	912	2043	1199	1125	1364	2197	1062	1569	894	1577	1354	383	825	2250	1498	1234	1224	2480	787	993	1325	1085	1019	2653	1355	1706	2040	676	1246	886	1448	1660	977	1708	870	1177	1022	933	1586
FAM198B	3574	865	3206	52600	18491	585	1542	1664	2666	13200	3835	7045	5123	6829	5218	10355	2842	6654	867	2352	508	675	3358	4357	703	1858	443	19928	26828	5018	10285	17144	4438	7751	2687	4085	3138	1820	3239	10661	1941	5192	2143	8143	1134	2202	1992	4127	6051
ZRANB1	887	1385	1025	1329	861	1175	1162	619	1090	781	927	1045	639	799	1089	1369	953	1095	820	1160	843	1743	1025	1303	1197	1361	795	890	909	1086	969	811	654	889	589	3296	1449	832	817	1163	1359	1006	1376	1564	704	1303	1316	979	1194
ZRANB3	44	77	114	77	66	95	79	132	123	91	74	85	82	82	96	117	102	80	167	130	223	82	55	86	70	71	46	48	114	60	120	55	68	104	82	135	122	77	50	66	148	76	55	87	113	86	51	107	116
ZRANB2	1091	989	952	1266	1344	1245	1143	845	955	956	785	1662	1512	1555	1712	1325	750	920	2317	1379	1975	1647	1092	1106	1082	1445	1903	1012	1321	1033	1373	839	827	1754	1507	2148	1350	1073	1317	1838	1535	1197	1116	1834	997	956	934	936	1559
TTC7B	110	219	249	216	388	422	252	292	236	229	362	419	177	304	189	337	302	269	410	234	219	616	345	207	235	526	240	182	157	432	305	197	137	218	600	189	204	156	237	216	139	316	317	335	332	466	419	350	281
ZFAND2A	295	256	124	221	224	278	257	181	252	263	434	115	171	164	126	288	293	252	392	241	262	248	368	189	342	216	319	415	226	236	153	200	207	314	218	254	127	236	379	114	145	240	176	213	138	96	95	159	134
HBB	27	13	48	73	22	403	79	26	119	3	41	19	14	34	911	200	599	33	34	91	32	23	546	573	20	79	130	17	193	114	39	243	570	207	896	67	39	76	18	39	69	1100	102	123	117	18	22	320	304
CHMP2B	1181	1511	1008	1404	1041	719	776	864	896	1583	1020	1277	1031	1645	1142	1712	763	1461	995	1642	628	1009	1771	1365	1241	1191	1064	1134	859	1552	1070	1438	1256	1620	807	1977	1713	823	757	1346	1026	1067	1015	1080	1147	1072	1376	718	1133
MUC20	162	229	125	50	243	389	3294	17	24177	9	299	72	798	123	196	94	25	649	173	95	136	94	118	697	160	278	376	2004	69	64	117	44	182	535	7	161	657	771	145	293	93	494	301	175	1235	411	16	117	111
BOK	710	77	718	332	55	249	1376	1244	735	624	298	603	249	549	198	557	1285	564	1563	713	840	1106	946	847	895	762	683	593	1103	1576	1145	770	206	493	859	652	448	477	657	235	932	1024	1483	777	1028	194	961	766	1479
PCDHGB7	58	38	161	205	35	64	81	104	85	371	107	252	72	82	357	25	122	244	33	70	42	8	171	161	69	179	14	29	51	308	71	27	67	118	152	33	84	68	90	265	101	211	327	377	22	46	29	338	187
ATP9B	248	337	482	347	364	370	234	266	393	525	297	397	657	657	560	605	222	476	1127	260	1132	152	587	348	1328	828	170	241	392	372	574	813	398	402	166	264	291	280	172	689	593	325	632	639	454	485	896	621	696
ATP9A	1646	3375	1590	2830	4259	2610	1486	1848	2741	5236	6165	3728	2384	4610	2195	2121	4166	2432	1663	5333	2372	1071	1060	2492	3646	10027	1758	2955	1791	1618	2725	4752	5319	4370	1884	20060	2603	2681	1944	1936	2918	2634	3276	2357	2028	8936	2675	2938	2726
ZNF828	558	3452	841	2270	462	1060	328	257	521	881	641	690	539	845	683	1164	354	694	630	490	558	239	417	519	575	869	724	577	519	586	873	894	451	458	314	609	1337	705	282	783	933	564	1088	801	1317	869	447	661	752
BOC	267	429	253	238	90	670	647	169	245	206	203	496	158	78	719	97	419	558	277	135	243	409	373	573	781	268	679	83	179	1070	278	122	196	323	313	103	311	331	408	96	442	383	2020	1746	49	139	128	965	456
RREB1	1324	1633	1542	1228	524	1048	1251	1592	2011	1192	1294	1051	987	1606	1388	1462	1010	1718	509	1359	1460	605	826	1621	1079	1568	843	1049	643	907	1664	1074	948	1245	950	878	1919	854	829	1125	2383	1037	2015	1226	1783	1303	1260	1247	1740
TPX2	836	3343	1202	2962	3566	1948	1797	3174	1644	1295	3172	798	945	1220	324	1373	1357	510	3654	1322	5913	4361	899	689	2264	417	4701	468	533	286	1037	1431	3223	1339	3026	1975	1949	1594	1142	662	971	1487	1257	833	3672	1693	1448	593	277
DENND2A	11	41	56	48	373	617	110	38	50	43	40	35	48	59	95	69	81	72	54	37	22	60	55	154	40	62	81	101	54	155	35	44	155	31	66	33	60	57	69	102	44	168	252	113	30	37	20	183	52
DENND2D	2307	1890	1360	1303	664	711	755	525	869	655	726	1259	1214	719	1604	520	685	760	814	835	686	106	1196	907	174	875	922	445	1036	804	1155	1433	1340	632	150	1088	461	948	503	1193	574	998	410	661	691	883	1449	912	841
PPT2	280	392	305	527	480	271	313	286	182	232	281	298	333	261	417	425	222	253	229	257	185	197	282	429	352	444	241	301	420	419	136	458	356	231	284	218	469	177	157	439	353	488	271	440	316	345	268	417	265
INPP4A	369	613	539	532	726	392	464	358	532	1058	477	732	560	356	672	434	330	573	801	365	661	583	597	453	408	823	678	400	451	544	587	573	520	512	438	569	638	439	630	547	535	448	459	739	469	461	571	609	650
MICAL3	559	400	452	520	809	1217	1127	1322	881	316	566	868	460	181	804	632	789	636	676	480	1033	1329	366	678	639	478	1345	410	335	866	467	364	114	443	1692	522	627	1121	467	366	442	331	1328	925	515	585	680	925	495
PHC1	497	216	408	410	682	718	621	601	516	592	307	618	353	769	743	399	394	669	819	351	624	882	430	632	918	302	349	343	373	621	451	669	300	283	834	737	249	248	322	504	553	294	373	551	222	856	519	466	503
PHC3	1218	1147	2186	2218	1695	1064	1066	1081	1620	2070	1006	1650	1477	2172	2397	2235	1078	2258	658	1385	1037	765	1083	1953	1066	2149	1561	1482	998	1110	1736	1286	1243	1621	873	2210	2317	1365	1544	1596	1316	2182	1987	1740	1436	2123	3460	3836	2165
GPR107	1275	2920	3972	3678	3838	2804	1611	2671	7654	6471	3221	4552	2516	2247	4273	4700	4541	5128	2005	4663	2693	2139	3964	2632	3363	2213	1687	4175	2869	4222	3736	4739	4468	3748	1698	2805	4186	2499	3590	2455	3410	3758	5114	3040	5078	3554	4466	3462	4214
GPR108	1064	1501	989	1063	1074	1954	810	1104	2168	1298	1374	1639	1314	639	1184	1004	917	1257	1642	1286	946	933	893	1042	1332	1136	1046	1366	1744	1710	1334	1319	820	844	734	691	612	1093	677	1473	993	950	1773	1101	812	924	758	1523	1257
MFAP3L	187	132	188	149	27	162	793	303	618	727	164	908	81	330	279	89	487	614	67	59	140	1041	360	130	512	1068	505	90	151	417	146	282	25	847	544	590	233	191	227	392	1081	288	925	352	552	1071	157	346	498
THOC4	1209	1609	531	1515	795	1540	1352	3282	595	877	1115	292	827	1346	446	559	1277	657	1840	1041	2014	1629	985	761	1546	389	2723	586	763	553	526	404	1206	597	2167	1092	826	1191	2802	663	502	711	700	596	1349	1156	801	871	588
UBE2G2	1581	1339	1254	1560	2041	1601	940	1627	1382	1115	1277	928	2062	1167	1203	1351	1166	1187	2180	1344	2033	3701	1786	1777	1356	2301	2169	1486	1285	1167	1330	1856	1655	1446	1493	1178	2136	1371	1720	1299	1479	1244	1075	1635	1246	1650	2520	1420	1193
SYPL1	3743	2238	1470	2663	1609	3417	3701	1451	3877	1281	4411	3124	3315	3724	3835	5557	2184	3586	2257	3768	2919	982	2466	5433	3415	2754	4670	3529	1779	2037	1687	1361	1827	5786	2269	3981	3951	1970	5034	3854	3358	3068	2314	3927	2009	2674	1521	2789	2601
STAT3	7481	2958	9826	7056	4884	6487	4281	3825	6955	7995	2802	9404	8173	4817	10357	9208	5431	9444	4439	5299	9228	11535	7975	3687	4337	4320	6338	6608	7554	6068	7275	6004	4268	8713	7598	2840	6315	4888	3013	3888	6448	4853	7278	5897	2979	8518	2453	8011	9759
UBE2G1	1759	1437	1093	1742	1416	1005	1332	1929	1460	1183	1315	1354	876	1989	1136	1660	960	1182	1096	1309	1451	816	976	835	1155	1001	1414	1712	1284	1527	1272	1038	898	1487	1260	1480	1815	699	1189	1635	1625	1564	796	1083	2503	908	1491	902	1360
SCNN1G	3	0	6	55	583	113	907	51	1	117	149	37	105	251	39	128	1	20	221	70	100	4	96	25	97	17	737	250	92	78	4	652	54	282	13	443	95	95	15	244	2	17	14	103	24	970	33	78	14
SAFB	1716	2267	1654	2252	2018	2540	1333	1794	2179	1575	1499	1079	2376	1808	1347	2020	1467	1572	1794	1226	1895	2199	1149	2198	1490	2194	2420	1835	1304	1991	1405	1797	2116	1254	1952	1241	1673	2190	1615	1635	1607	2297	2584	1305	2002	1789	1758	1735	1731
PRF1	72	134	142	37	170	85	136	41	75	114	33	37	77	23	104	12	86	22	341	25	81	21	222	86	31	18	183	13	116	134	101	25	25	40	106	23	39	45	59	10	26	38	75	113	90	26	186	102	125
MGMT	696	284	551	526	393	356	1491	418	139	190	675	229	396	1761	257	215	481	269	388	341	301	952	489	350	258	288	492	572	409	646	389	284	326	222	188	289	213	458	703	480	391	417	423	223	392	501	245	390	191
SLC35E2	31	90	115	35	48	45	30	28	59	71	59	19	36	44	170	73	38	51	38	27	141	44	14	45	62	120	9	45	56	65	122	133	101	63	5	56	73	15	83	66	124	113	131	71	53	20	319	31	80
WSB2	1458	2327	1920	1142	2294	1932	3288	1880	2713	2992	1758	1604	1179	1582	994	1798	1597	1822	1766	2656	2164	2054	1780	2324	1305	1372	1406	2016	1948	1652	1983	1748	1885	1354	1880	2864	1713	2492	2948	929	1372	1652	1254	1321	2507	1630	2186	1381	1359
TRNP1	166	178	44	35	144	318	660	67	21	44	23	153	53	123	296	29	170	124	154	47	108	164	104	70	407	184	123	206	246	156	11	36	20	96	238	161	12	430	54	73	74	47	88	127	17	45	176	88	113
H2AFV	2909	5643	3219	5346	5322	3879	4116	4502	4228	2185	3849	4900	3255	3591	4460	5258	4694	3496	2064	3464	2861	2656	2906	2913	3119	5018	5458	2816	3241	3494	3743	5671	4017	3799	3083	4909	3197	3554	3841	3656	3539	4113	3881	3979	4940	2585	7408	3616	3332
ZNF335	545	556	565	508	433	290	424	800	619	656	462	385	489	313	560	505	356	390	596	374	694	1220	439	439	594	546	407	581	427	506	531	389	616	372	635	440	479	490	542	520	672	476	648	481	585	475	494	597	500
H2AFX	1182	931	628	657	702	848	1723	1215	905	405	1648	263	529	511	114	601	1083	340	1744	566	1908	2119	442	374	545	430	2241	418	825	276	259	882	1126	396	1774	1262	265	2017	1137	483	537	778	554	682	1220	575	490	287	306
H2AFY	3365	4156	3514	5737	3626	6642	5087	6418	3123	5591	4560	5153	11948	5530	3387	3512	5909	2851	4118	5128	4638	7284	6132	3436	2822	6731	5014	3717	3975	2674	4458	6886	8368	5286	2472	5721	4978	8990	6137	7504	3516	4706	3254	3851	6413	5175	3713	5439	3455
H2AFZ	2063	4247	2736	5295	4320	9568	6085	5691	2755	2400	3998	2208	2986	4943	2260	2156	4071	1921	4153	4651	6889	13300	4429	2650	4532	1080	9745	2143	3148	2130	2974	3669	7775	3500	6961	5949	1776	3228	3727	2589	5349	4203	3839	3253	6873	4403	3148	2027	1626
RNF8	686	444	338	398	528	653	809	160	360	294	336	322	322	354	257	378	319	261	1172	413	785	1161	408	230	435	352	596	896	354	338	172	357	312	300	412	309	555	355	193	365	382	470	262	318	366	361	309	315	303
RFX5	1464	1821	1885	1668	1158	1270	1068	843	838	2468	953	965	1601	1190	1506	2041	1031	640	1233	1447	2732	1117	1154	1698	1730	688	1793	1331	961	793	2314	818	1404	895	1203	1159	1534	1366	608	1355	2070	1152	1096	1393	1149	1778	1613	731	1224
RNF6	729	668	953	704	654	896	744	356	1598	1466	913	991	1275	1135	869	1533	962	731	1110	554	1036	422	682	963	785	1467	1304	1377	906	730	1005	2360	909	931	957	1318	1982	639	2764	1214	1088	934	511	1009	1550	839	959	680	918
RNF7	2300	1828	925	1078	1670	858	1781	2126	1147	1155	1372	795	984	1473	744	644	1094	1311	1428	1649	1071	2894	1508	1116	1212	942	1652	1005	1472	1637	838	938	1468	1399	1162	1702	1062	1800	1011	1536	1222	1207	946	1187	1236	909	1924	1069	1059
RNF4	1185	1508	1538	1100	1882	1320	1467	1108	1808	1774	2024	1522	1462	1842	1836	1000	1925	1489	1374	1730	1592	799	1313	1384	1083	1857	548	1489	1635	1410	1372	1669	2118	1994	1010	2403	1193	1136	1852	1697	987	1621	1696	1599	1649	1757	2456	1142	1533
RNF5	1354	855	734	582	1293	799	841	948	1049	710	1002	622	723	849	782	670	1170	676	683	1570	587	939	941	750	764	601	1387	908	1094	1294	456	976	1094	907	597	1154	1547	847	796	650	1134	1850	928	1055	1012	1253	663	699	774
RNF2	678	662	383	516	492	679	598	357	761	753	542	906	1049	914	623	1073	697	1039	567	811	813	593	368	1889	719	592	430	1010	956	491	913	689	684	1292	1281	624	316	467	472	489	1309	686	406	833	527	596	701	724	693
APP	23879	7027	22376	16570	16483	36727	15221	23418	12543	14254	21008	22253	31161	12637	25351	17633	21068	31023	26670	18878	42715	36709	21724	22860	28795	16789	20883	25988	24939	29732	17219	3993	12755	13375	43417	4967	25462	22107	9607	56598	20284	19172	24072	27525	10049	15261	10098	31924	36456
H2AFJ	3242	7577	1072	2116	4969	676	2152	6681	2585	2387	5956	560	2315	6511	1006	1262	2645	1018	533	9198	306	529	1658	1920	4485	1409	3737	5342	2967	1864	2163	7301	8609	22817	1645	3126	862	1913	1839	3941	1173	1605	2414	1002	71	3122	8247	1616	662
RYBP	2060	899	1556	1075	1003	1117	1151	1786	1071	2028	1500	2193	1314	3348	1687	1774	1285	2139	1104	1582	1365	595	1683	1172	1180	1841	1273	1258	1007	1296	1844	2401	879	2576	1259	2631	3574	1481	1013	2112	1822	1486	2046	2123	1016	1604	912	1676	2775
NCAPG2	332	970	688	1779	772	1657	712	1190	497	776	1324	687	593	666	377	870	327	441	752	490	951	532	746	318	1121	351	689	214	292	213	365	981	1018	890	1274	1240	1009	489	580	373	765	392	463	408	1636	702	677	679	348
PSMA4	2017	4294	2196	2126	2170	3371	3611	1880	1805	2203	2535	1360	4309	4141	1286	2245	2557	1721	2633	1945	3177	3973	2814	2055	1422	12930	3547	1268	2634	2148	2145	2041	4132	1955	2165	3639	3446	5482	3581	1632	1860	2509	1841	1895	2563	2532	2160	2024	1631
NRXN2	53	49	25	82	70	12	96	24	31	31	74	96	30	18	116	25	110	34	27	27	6	192	60	119	9	89	59	14	31	211	28	37	118	102	35	7	71	80	30	19	38	132	244	265	34	39	49	130	40
SRGN	664	742	1503	704	1241	1256	925	2014	657	1077	868	1401	1092	431	1391	574	1341	606	3309	1412	749	539	2578	1388	551	268	2551	180	1806	1343	1645	982	342	899	1662	932	669	384	1303	479	461	1085	420	2046	670	475	658	1250	2118
CLTA	3046	2034	1711	1369	1220	2286	4796	5504	3278	1388	2273	1571	2137	3091	1224	1964	2584	1951	4208	2565	2126	4838	2987	2625	2620	1544	3417	2167	2149	2838	1588	1542	3111	1928	2901	1602	1877	3551	1868	1548	1475	2304	2590	2040	1484	2321	1964	1833	1630
CLTC	10122	38062	13551	20850	14287	12084	10909	25889	16496	31245	42893	17610	15245	14462	20152	15932	16426	20382	7342	72083	13889	9294	13950	9630	11032	16255	10438	14622	10615	22112	14677	42447	29519	23847	8350	23197	18399	12672	14703	11792	9968	12869	15765	9648	20600	16055	48338	15035	14674
CLTB	1461	1161	1207	742	1426	525	1744	1473	758	698	1016	595	2652	878	422	777	996	1254	1441	757	623	808	1049	1061	842	750	677	1051	1314	1408	782	1129	735	821	948	617	791	1798	854	1010	612	1121	1102	828	994	1054	373	1488	983
TMEM159	2386	1277	457	840	554	496	636	1705	1546	535	1059	818	654	615	372	1304	1443	970	711	786	1573	314	817	638	991	331	1052	1456	711	1221	727	582	338	618	252	1308	674	1198	371	450	1388	522	695	729	1209	901	213	847	774
RRAGA	3069	1505	1463	1076	999	2142	1679	1770	1400	1476	1139	1748	1691	2193	1463	2122	2202	2270	2477	2163	1267	2216	2057	1588	3133	1058	2925	3364	2823	1837	1502	1196	2614	1315	1785	1775	2297	2774	1398	1806	1715	2048	1665	2041	1121	2203	1171	1594	1855
LRRC61	512	355	144	305	72	585	1219	508	261	404	513	315	309	480	393	226	206	269	672	347	310	520	240	274	369	300	383	176	394	420	129	463	408	161	566	324	174	516	124	364	303	185	131	207	311	408	436	694	290
TNS3	3254	2315	10018	2742	4448	1920	2235	2387	2487	5790	1263	5314	2169	2280	3825	2933	3040	5602	2018	3972	1886	787	5456	2685	1522	1227	1452	2978	1140	4800	5044	2276	1694	2777	1181	1812	2696	1548	2035	4797	2938	2854	5102	2400	2228	3177	3394	2957	6527
ADRBK1	1024	1822	1746	1762	2354	1408	2024	1088	2360	1414	3322	1311	2214	1448	1702	1860	1824	1538	3412	1277	3785	2122	2320	2095	1333	1829	1695	1196	2561	2054	1673	2253	5574	3579	2825	1621	1798	1443	2166	1163	1694	2008	2000	2215	3628	930	1569	3123	1661
ADRBK2	596	1046	423	486	2282	195	379	494	548	544	729	603	556	205	1312	287	621	893	445	853	107	436	549	2324	580	809	291	474	740	559	1193	459	1159	750	361	311	487	225	286	479	470	488	438	569	283	563	1651	764	656
STAMBPL1	46	38	127	118	122	58	106	34	45	81	55	69	60	31	135	49	104	56	93	53	100	73	117	90	18	39	62	78	113	83	76	23	121	101	44	34	82	80	78	54	75	87	39	130	26	33	103	83	112
C7orf36	333	269	182	160	216	192	330	188	207	149	193	180	197	274	149	474	282	152	150	278	248	255	195	170	119	301	290	277	167	204	173	167	127	180	301	256	227	270	275	126	199	131	213	216	175	115	321	119	157
C7orf31	134	25	63	33	139	220	109	27	93	167	47	88	34	130	103	17	37	146	104	19	97	98	80	251	23	207	98	94	34	111	47	73	13	37	90	118	57	38	40	94	49	56	89	105	14	46	17	80	69
C7orf30	444	454	220	195	366	846	710	307	188	202	295	203	356	338	229	491	388	230	242	286	277	808	356	304	399	385	599	391	333	298	196	337	234	297	383	311	190	426	275	195	244	261	343	280	294	179	354	249	209
PAIP2B	43	439	196	199	423	286	221	49	693	208	195	112	113	231	360	238	111	172	74	328	3	184	156	135	438	364	274	172	118	342	291	275	95	93	200	248	427	119	410	107	332	152	413	206	66	227	157	115	259
TNK1	805	502	1000	267	1490	334	395	302	288	233	856	107	447	662	313	926	463	209	292	305	261	200	223	338	620	275	443	1414	938	498	835	591	256	823	192	253	448	500	215	1092	856	672	393	377	634	320	473	255	375
RRAGB	693	390	295	324	295	448	179	409	562	415	142	503	239	414	323	272	261	476	207	626	358	611	323	290	229	320	216	466	333	297	231	209	209	377	259	267	376	172	301	495	384	244	340	355	105	445	521	330	437
LHFP	482	400	704	563	200	364	456	393	361	411	470	959	236	489	1273	408	1279	887	421	377	211	487	538	944	197	583	243	301	334	1501	412	330	439	944	649	385	670	815	865	624	559	1263	1101	2863	210	333	146	1340	1102
USP27X	195	126	81	150	146	161	70	73	151	181	129	131	113	205	107	149	125	114	142	114	171	98	91	71	82	166	76	139	91	155	87	246	464	80	83	188	122	134	35	176	177	237	156	138	107	154	213	118	107
PCOLCE	1732	1501	2763	1420	577	784	1158	2177	1242	2297	1685	2772	1177	952	1423	883	3128	6228	1865	1410	591	2277	3204	1596	1032	1430	754	519	521	5252	1721	1283	797	1217	1468	999	1269	3994	3098	769	1050	3672	1746	1639	717	1357	304	5535	2817
EPM2A	99	133	155	107	132	227	112	150	130	89	56	134	128	293	153	178	156	123	115	99	99	33	144	179	281	146	383	65	168	101	95	65	74	87	194	142	121	103	231	171	220	114	185	126	141	118	74	84	113
ISCA1	439	640	804	738	917	794	583	607	464	760	513	1177	570	954	856	676	865	805	460	835	653	587	734	943	710	511	548	957	787	867	591	829	785	516	691	745	569	820	480	511	814	833	704	782	767	500	792	741	868
RNF103	1395	2502	1771	1143	2018	653	1170	761	1706	1838	1690	959	1226	1236	1655	1764	964	1769	710	2565	918	482	1992	2603	1144	2990	833	1787	2219	1277	1791	1658	3567	1512	654	2180	2015	1020	2672	2028	1887	1661	1973	1641	2214	1464	2129	1479	1435
ISCA2	1084	239	238	218	280	201	313	528	254	248	346	233	262	320	196	302	183	273	266	698	194	353	380	284	102	254	260	465	429	348	236	249	335	252	300	288	448	419	244	314	378	312	371	274	226	815	207	253	239
FAM118A	325	137	237	231	591	176	427	336	328	230	260	422	153	112	183	166	157	326	315	172	199	343	340	254	377	487	974	176	408	190	330	131	262	317	387	163	228	213	230	174	198	200	261	593	120	186	281	324	221
FAM118B	270	213	292	176	117	253	240	227	453	216	216	272	179	175	205	233	339	229	441	149	555	164	403	154	215	187	461	277	262	231	174	181	143	211	186	192	202	204	283	186	261	255	122	349	86	149	133	315	251
ZCCHC24	571	523	714	827	266	226	412	508	694	768	730	1965	333	560	1297	622	982	2827	347	582	155	203	963	1177	173	585	134	364	468	1766	1296	433	548	781	551	187	1118	548	951	201	859	1799	2337	2801	147	412	433	1676	1578
LMX1B	308	881	2220	1170	1617	423	106	1687	2093	1418	2223	401	2112	2100	2434	2485	1233	1082	42	1514	693	303	708	1708	305	1312	1067	1467	2076	1137	2434	2839	4491	578	228	1108	2739	1267	1785	1447	2276	1928	2668	1491	5409	3313	3061	328	1235
PPIG	1550	1623	1522	2598	1132	1048	1517	726	955	1369	1406	1139	1268	1414	1885	1671	1352	1172	2045	566	1857	2871	1143	1340	908	2387	1466	1144	864	1159	1493	1281	2055	1420	2632	1974	2394	1605	1907	1301	1975	1692	1769	1505	2141	1476	1692	1318	1681
RECQL	583	698	1295	983	660	1575	686	872	1032	1096	681	1747	518	824	950	1429	873	1242	1245	720	1161	419	1165	668	1473	945	1375	725	570	884	1320	867	346	1376	1126	1588	923	709	1150	735	862	800	1026	1069	649	1020	860	1031	1163
SRPRB	2327	2681	777	1514	2726	1627	1763	1606	1312	1218	2468	1675	1800	698	873	1155	1274	1836	1377	2709	1927	3760	2096	1466	1591	1327	2498	3221	2946	1851	1306	1059	1626	2321	1240	1375	1341	2000	801	1376	1099	1355	2270	1091	1626	1604	1327	1602	952
SHC2	146	23	55	287	144	64	169	793	276	487	126	343	255	294	170	747	135	420	48	181	19	110	126	245	288	377	26	347	381	532	350	557	189	159	67	191	162	458	205	352	185	351	582	373	257	293	631	666	213
MAP7D3	51	296	116	122	97	426	128	63	74	82	80	175	46	133	208	67	246	158	118	41	221	164	169	226	204	153	459	126	138	331	152	75	75	123	448	92	123	51	65	35	69	198	280	263	21	40	27	222	256
H3F3A	7728	4655	2917	5225	1882	6072	11725	4016	6010	4291	5942	6195	2866	8950	3496	5806	6128	3989	5872	6349	7443	10601	3410	5336	4797	2818	9747	6230	5026	3495	4245	5974	4987	5314	18101	9801	6384	9373	5891	2296	10528	6027	2782	8579	3925	5062	4145	3062	3798
SIK3	165	665	2279	1300	236	765	764	570	1052	1181	1534	564	1373	767	1180	1574	465	932	988	488	1337	206	433	902	761	895	588	1659	1976	988	1245	1057	1487	627	564	372	878	769	576	1623	1914	785	862	1333	645	836	1402	734	1014
MAP7D1	1461	1993	1935	1466	1766	1349	1924	1705	1497	1637	1719	1765	2025	1575	2459	1053	2018	2765	1709	1380	1184	2431	2217	1218	1324	1039	2084	926	1157	2736	1525	2320	1839	1883	1119	1243	722	2113	1523	1959	938	2342	2431	1479	1050	932	2034	2538	2066
PRKRIR	1232	1293	1082	1219	1602	1824	894	970	1660	793	727	1653	1055	789	928	1124	1109	1535	1764	1152	4772	3557	1333	2189	3571	1219	2109	972	796	974	1295	726	592	1035	858	1162	835	1066	1085	983	1210	1098	2007	1442	1456	1567	715	1844	1333
ACTR8	565	413	556	452	681	494	407	422	484	810	578	473	487	631	687	641	410	365	511	577	576	221	602	482	575	688	337	711	479	473	527	598	317	515	438	487	675	296	274	621	625	478	544	529	326	440	1166	404	604
BAIAP3	545	170	41	677	376	72	591	91	379	28	606	491	60	181	126	234	765	51	6	88	3	11	12	26	27	1077	27	1124	114	510	83	31	80	1802	25	906	59	76	213	595	786	418	288	155	198	282	1327	52	31
ACTR6	560	848	381	577	585	568	718	636	361	610	532	393	602	942	610	732	333	334	715	1084	1000	541	559	424	658	503	1136	822	658	860	567	545	655	581	637	1149	800	253	806	654	731	799	379	569	811	893	594	445	550
ACTR5	324	199	153	225	234	148	139	445	231	250	175	204	206	164	301	259	166	173	347	261	239	393	219	164	249	233	308	168	202	201	272	200	204	175	341	352	181	372	289	133	368	255	229	248	121	201	149	168	196
UQCRC1	5031	2168	2222	1580	2875	4527	3362	4396	2764	2903	2063	1563	4010	2880	1956	2257	2688	1483	3157	4035	2231	2911	5183	2519	4013	2947	3296	2929	3456	3250	2213	3143	2335	2433	3108	2457	2339	3752	3628	3216	2347	3283	2131	1981	2631	2785	2413	2148	2068
ACTR3	2838	4470	4216	2790	3552	3322	5877	2984	6390	4697	4044	5773	3179	3229	2798	5069	5116	4374	6936	3739	6903	5702	5143	4245	3118	3763	4167	3434	4092	3734	4886	3636	3704	4623	4146	6078	5134	6124	7533	2304	2953	4385	2867	3992	3901	2865	2714	3840	4288
ACTR2	5065	10885	6761	7507	5800	5764	7610	4905	10503	8686	6302	9403	5327	6271	5711	6048	6334	8614	7430	8296	11691	7819	7559	5816	6653	6498	9366	5958	4878	6183	7473	7966	4625	7867	9086	9852	10902	5220	11866	4949	6049	7715	4959	6890	11545	5874	5062	6612	7930
YY1	2813	1885	1349	1353	848	1190	1396	1433	1386	958	1511	1562	1332	1539	1214	1326	1149	1318	1083	1812	1762	2813	1277	1523	1138	1583	1353	1304	1325	1036	1382	887	1103	1763	2656	960	2002	1785	1396	1255	1659	1479	1548	1495	1377	1965	998	1492	1376
PTGFRN	3808	2032	3498	2525	1132	3604	2542	2388	2221	2851	5006	6072	3349	1290	2122	2062	4107	7647	2880	2022	1960	3724	2866	2164	1328	1911	1800	1193	1791	5269	3526	3649	2399	3949	1940	2741	3425	2896	1942	1179	2871	4363	1294	3918	1337	3723	1232	6828	4725
RECQL4	263	659	171	370	379	418	300	557	724	293	701	302	266	327	96	268	937	151	791	259	1209	209	333	128	570	537	1186	168	294	174	221	682	1597	952	996	1009	209	831	826	236	254	309	502	180	829	531	534	180	76
GGT5	520	616	864	666	580	401	459	577	349	808	1105	544	486	247	780	292	601	1272	507	554	201	377	909	720	237	614	335	305	5308	1271	644	378	595	703	551	185	427	1203	956	769	401	1074	1223	1280	342	573	118	1401	882
LYSMD2	63	210	126	226	268	221	180	69	60	257	153	127	469	320	76	122	102	64	284	234	124	277	261	82	193	180	357	142	587	153	198	172	438	171	324	88	313	198	124	202	48	87	121	259	43	125	135	115	129
PDE3B	26	19	84	104	86	405	68	77	64	47	12	236	18	21	131	68	162	33	129	54	29	3	136	484	337	104	100	5	33	217	316	94	100	42	207	57	91	6	51	20	56	134	17	61	16	64	68	80	368
HYDIN	11	20	17	32	37	33	665	39	195	102	25	15	48	28	180	116	12	20	42	62	70	63	44	17	6	55	3	204	134	35	43	226	3	18	80	70	210	80	25	44	42	60	114	125	3	35	2	22	173
GNL3L	705	1104	1067	1007	833	1353	609	737	1565	1192	759	1099	824	1568	1179	824	982	580	745	457	2490	456	640	569	675	957	390	746	541	695	789	1023	989	857	1494	940	983	400	1591	833	772	1164	994	821	884	997	2205	636	648
POLDIP3	1213	1320	2362	1203	2995	1367	2049	2780	2509	1548	2433	1799	1406	1554	1385	2077	1409	1808	1839	2574	2295	2315	1410	1699	2675	2367	6864	1375	2680	2087	1992	1552	2430	1254	1778	1132	1555	1938	1206	2030	1481	1650	2062	1839	2105	2510	3006	2035	1502
POLDIP2	4637	2831	1872	3431	3316	3813	2277	12565	1759	2972	3109	1937	2811	2849	2248	2121	1678	2342	1597	2103	2780	2407	3267	1868	2319	3003	2064	3246	2948	2613	1754	3092	2360	2760	5239	4303	2029	3368	1830	2367	2417	2122	2325	1428	3964	3776	3088	2109	2147
ZNF57	89	142	70	161	168	105	153	87	186	86	113	93	126	119	77	89	56	67	110	107	164	110	74	73	132	211	167	154	84	62	115	152	56	89	134	98	139	120	64	127	186	83	95	109	22	82	225	100	85
RASA1	410	788	1133	1430	396	965	775	1226	2957	1840	1011	1362	1408	1366	1235	1471	656	1045	628	881	645	960	1139	1787	1108	1380	2339	1019	746	645	2126	2390	976	1202	492	1031	1670	355	749	1714	2487	1193	1546	1611	1630	939	940	1594	1320
CBARA1	1662	1743	1380	1551	1294	1802	1571	3485	1027	996	1303	1079	740	2563	1124	1114	1330	1808	843	1075	688	1643	1936	1029	1121	969	1142	1174	1124	1427	1038	711	815	1333	875	1058	1217	1392	1582	743	1850	1485	1137	1237	908	1029	972	1740	1639
TTC39C	340	607	646	223	696	1137	600	715	768	651	320	248	800	713	937	721	397	825	755	3374	1511	3120	711	115	1389	1341	302	243	908	889	498	760	773	698	1121	395	594	253	356	973	421	512	688	823	670	786	1130	259	1017
FNDC1	776	400	2673	996	327	1532	1385	1523	1468	1725	943	5040	507	597	1173	587	2409	13785	977	770	541	881	6802	965	8884	896	2433	123	90	3493	2128	707	398	1411	3907	557	1540	1593	1991	353	1009	2370	279	703	302	1081	165	5804	6558
GTDC1	288	533	353	283	216	217	343	207	127	215	249	414	148	226	207	123	340	382	445	226	397	244	358	277	240	503	232	159	212	341	239	131	158	300	594	315	145	434	492	150	267	254	172	324	251	143	173	399	411
TTF1	243	304	341	479	367	326	341	318	597	390	330	343	306	492	395	498	299	282	358	177	403	488	356	330	280	223	323	345	284	328	410	421	443	269	398	403	494	475	462	335	514	463	399	466	341	294	453	354	350
ALDH18A1	3465	2244	2794	2825	2861	3839	3468	2227	4335	1544	2788	2334	1451	19995	1725	4515	4991	3768	6858	2085	3165	5164	2552	3229	2530	2734	2771	4360	3267	4468	2194	1798	1310	1829	2565	1957	4025	4303	2085	1631	1898	2046	3801	2391	4507	2903	1742	2370	2567
RASA3	517	5319	709	985	222	867	264	462	430	675	444	880	314	572	547	297	791	1062	526	255	243	163	1132	492	226	905	195	242	385	1263	537	293	166	335	443	404	448	567	545	428	378	849	479	806	351	289	167	1102	1062
TUFT1	852	1105	676	2139	1209	1565	445	522	1109	1034	2020	1591	877	496	1217	1395	1679	678	620	844	819	1012	675	1932	764	523	1107	1825	637	530	1511	2835	1158	1816	678	1491	2270	1743	419	903	2436	1173	737	1588	649	1441	1223	935	1212
SLC25A10	1359	1868	404	1161	985	636	1381	3942	1063	973	1630	458	766	1184	608	532	1560	1048	863	1789	2324	575	832	968	1242	373	1102	1058	764	667	517	541	1782	1182	1089	1624	476	3339	2270	814	800	762	1025	393	2905	468	1084	846	527
TIAF1	625	200	208	225	277	402	719	834	221	263	299	217	322	178	184	148	318	196	285	63	454	228	338	159	273	550	371	213	289	352	217	480	461	146	592	385	220	377	203	261	140	380	167	328	253	317	202	335	192
HHEX	68	59	182	237	111	32	98	34	74	161	125	133	509	63	93	232	132	86	81	300	36	207	253	100	18	96	59	68	103	104	174	88	327	108	82	105	597	46	268	205	91	879	130	475	28	193	42	105	174
RABEP1	6933	1702	7021	5612	6661	1457	988	4220	2788	3385	3799	2758	4627	6080	2113	7801	1582	1759	1102	3382	983	618	2316	1826	1484	2255	1039	11373	7273	2567	6566	2452	4066	8386	1293	4898	12635	1293	2045	7694	6145	5578	3736	2839	8535	3110	2158	2958	4174
PTPRU	683	1312	373	1046	535	5886	1187	588	936	712	1654	2331	376	1089	3468	739	497	969	938	1201	53	215	910	76	3853	2383	446	120	136	1530	265	523	101	640	194	222	925	881	459	1695	110	654	1042	631	1243	975	1973	759	416
SAA2	43	63	18	156	6	1572	967	53	1809	28	18	4	418	12	63	28	421	10	175	12	21	14	52	356	181	40	36	2	118	512	100	899	89	18	98	0	35	66	5	16	112	359	170	108	8	27	10	62	40
PTPRT	15	19	4459	113	861	62	18	3	2041	1356	3798	5572	1672	225	1382	6043	1357	362	29	132	2	3	81	50	1	57	0	33	437	2155	3167	1637	308	881	167	754	4527	1018	50	2124	4269	187	306	792	712	737	57	1459	987
SAA1	219	108	99	598	15	6162	695	174	5426	82	159	26	408	55	400	110	2239	64	1294	69	80	247	171	2850	664	423	607	15	292	1114	870	1112	412	154	253	2	138	159	15	25	345	2019	1711	409	12	99	54	398	349
ZXDB	307	744	469	587	430	478	298	359	760	1313	443	488	676	526	1048	705	272	581	317	2271	544	174	257	358	231	793	205	651	689	441	707	731	1899	451	383	485	691	330	577	891	616	1010	558	603	639	580	584	422	512
ANKS1B	146	63	136	120	108	40	25	114	60	216	112	47	278	110	212	77	41	66	18	111	12	7	74	26	70	41	57	178	227	86	225	192	71	26	72	105	84	26	61	346	565	100	146	109	54	144	240	231	175
C1orf74	212	159	114	175	70	777	101	128	177	202	162	106	145	181	83	168	133	105	160	137	194	497	78	129	197	174	102	210	103	81	170	182	127	146	156	185	113	149	69	55	212	148	98	98	118	85	153	100	85
C1orf77	2439	2481	2147	1860	2069	3038	1724	1817	2217	2188	1683	1749	1677	2505	1872	2579	1569	1092	1654	1334	3417	2480	1555	2721	2309	1650	4100	2472	1318	1637	2354	1690	1868	1751	3336	2435	1741	2540	1650	1993	2784	1771	1768	2249	2142	1714	2311	1442	2057
ANKS1A	1060	932	854	1261	932	1303	774	1116	1467	955	881	1259	842	1049	1130	974	814	944	773	785	2415	578	807	621	1820	1087	791	1048	750	904	537	1048	723	1124	1163	682	1427	530	617	834	1118	1203	1232	981	1393	1018	782	857	1038
TSTA3	4250	1805	1398	728	871	997	1647	1604	3980	1052	3035	2498	1744	1486	1017	2565	7007	2202	1887	1892	3795	1180	2399	1888	2251	2376	3320	1592	1969	2472	2110	1982	5321	3248	2729	1858	2959	5334	3512	1101	1266	2560	1089	2004	3320	1666	2194	1315	1353
LOC285359	64	100	82	40	66	54	72	67	143	64	108	21	35	103	38	67	92	48	90	51	53	161	60	72	23	138	124	62	72	82	76	76	165	64	71	107	49	77	177	73	88	67	94	54	73	85	170	49	33
TINF2	2223	844	1306	1063	1251	720	926	2237	1167	1626	1271	1218	1213	1819	1218	1477	1513	1514	986	1437	515	420	1409	992	919	1009	1444	951	1373	1236	1122	904	2116	1047	621	1701	2041	1377	1076	1190	1531	1568	1308	1318	750	1993	1075	1330	1410
NKX3-1	17	20	953	72	6	41	42	134	810	83	38	70	208	33	71	428	16	39	91	147	38	166	22	33	6	103	40	108	976	63	1572	26	60	91	61	54	75	428	35	69	199	30	1686	296	157	459	3	98	88
NAP1L5	86	147	116	44	328	273	72	28	26	71	57	66	102	129	107	141	127	120	19	78	72	20	56	186	170	96	243	137	255	163	107	81	48	126	166	63	39	155	98	94	111	96	161	187	161	98	46	241	159
RPL12	7771	10202	11504	6976	9867	5461	26183	13535	10046	3869	8475	5849	6271	21792	8248	8842	14244	7498	12626	7597	9478	23543	14223	32148	6504	5024	9520	8546	17317	21598	6319	7627	5538	5698	22456	6763	4312	20442	11790	6760	12113	8297	9744	11334	8511	5582	6663	12648	9980
ZNF597	87	158	71	59	97	5	38	42	125	57	56	81	89	59	61	86	83	53	9	105	120	12	55	80	44	79	4	38	46	48	73	44	81	108	49	48	76	49	7	41	74	64	86	80	82	54	92	56	61
ZNF816A	388	268	222	151	149	208	299	178	326	186	452	428	243	611	234	233	218	140	176	220	204	82	196	176	107	238	235	197	153	172	217	136	130	250	242	446	358	211	168	274	389	279	304	225	326	215	51	253	415
NDUFA7	274	1204	520	817	925	1351	894	758	870	675	841	303	936	955	334	397	534	328	725	959	670	1717	391	748	416	818	716	769	1083	606	377	633	589	379	1177	1023	422	1443	560	822	540	614	192	477	828	444	874	490	507
ADAM10	550	1787	1768	2347	1529	1975	871	1220	1576	2199	2303	2467	1128	1502	1975	1787	1077	5053	950	2303	1178	246	1303	1556	1145	2013	889	972	1097	1441	1733	1481	1943	2236	1430	1413	3868	1012	1346	2617	1215	1215	728	1792	1510	1617	1850	1770	3557
ADAM12	1620	720	3547	3450	303	504	761	2439	1205	4098	3233	9207	892	759	3089	1644	4101	16280	985	1963	698	1346	2924	1247	894	2340	1167	414	189	9225	3800	1271	398	3067	2975	1531	3664	1807	2540	713	1430	4950	108	2130	321	1376	203	9660	7113
ADAM15	7838	6225	5932	2247	2822	8232	3321	3199	7036	2739	3577	1707	2886	2086	2665	3213	5839	2427	11897	2839	9527	2454	3314	5213	9214	1719	4216	6265	4700	3055	4505	3893	3048	4655	4157	2322	3022	7446	5185	1606	4015	2751	3403	4458	7448	1575	2347	3009	2511
ADAM17	446	835	785	1045	440	1301	570	767	730	905	734	1265	669	450	699	461	455	846	916	648	2814	578	652	685	1745	727	481	486	448	618	683	570	752	722	1297	724	698	595	792	505	725	652	585	962	743	523	526	812	770
ADAM19	333	291	785	614	216	158	545	557	336	833	471	974	364	257	471	339	482	828	871	272	739	266	540	224	291	487	304	264	112	1189	423	186	157	165	537	299	502	347	886	242	177	964	171	338	146	425	145	788	617
WDSUB1	144	435	243	400	386	188	386	131	219	192	225	280	115	146	187	287	192	205	287	212	335	708	234	246	238	290	336	255	333	161	211	280	329	178	196	328	331	146	146	257	316	167	185	253	255	249	481	212	185
CPNE8	60	64	142	97	51	46	59	77	82	91	79	292	54	56	138	55	103	220	90	73	68	34	166	166	27	69	54	21	61	187	116	38	104	166	323	73	141	52	160	65	50	175	47	370	31	36	20	184	164
TYW1	668	470	598	788	383	910	505	820	762	612	871	746	620	738	957	808	523	537	616	569	643	511	606	595	594	1307	668	781	539	629	649	850	612	817	577	821	731	500	310	498	796	454	842	602	815	363	949	597	583
PTPRF	11760	11916	11867	12863	7379	18513	8525	8411	9947	11779	12555	16305	8622	8408	22784	7466	10216	16566	11871	12281	24394	5398	9098	14956	21294	16784	15741	8015	11656	11089	14046	44069	10890	16687	11950	14286	4887	12654	6612	9928	16117	7222	20718	9627	20353	12053	16691	21119	17413
CPNE3	4096	2256	4585	2669	26402	3527	2141	4019	4194	6258	4787	14467	4194	3314	5370	4704	8263	5101	2759	9576	1813	1409	2805	3621	4809	8313	2424	5289	3418	3004	2916	6140	9253	19657	2184	2654	3772	3572	2256	5687	3073	2941	2717	2751	4619	10240	6106	2898	5252
CPNE2	251	269	482	425	238	885	2306	487	291	315	607	599	492	279	371	289	640	713	587	244	379	514	784	560	1021	604	545	227	342	704	340	286	536	400	830	376	438	305	453	355	278	740	324	835	393	196	138	732	471
CPNE1	5846	1560	1508	1339	1668	1440	2209	1855	1475	1679	38075	2403	1658	1722	1039	1945	1990	2549	2269	1753	2117	7252	2212	1766	2802	2285	3432	3087	1839	2947	1462	1115	2088	1645	4694	3004	1749	3040	1514	1689	2085	2942	1680	1692	2939	2361	2003	2187	1600
MIF4GD	508	650	502	760	693	284	615	1508	435	642	581	419	816	356	740	683	418	696	249	962	212	166	740	534	602	235	407	557	773	462	456	588	737	459	166	593	608	256	356	458	574	459	513	346	947	627	1187	515	388
CPNE7	30	6	52	9	85	73	62	505	488	11	2	27	97	3	245	121	100	8	24	22	2	161	37	74	159	225	256	36	36	25	115	6	51	65	211	1	37	19	180	94	497	47	268	37	66	402	6	33	63
CPNE5	24	28	49	41	58	46	125	35	78	85	38	45	21	41	101	35	52	39	495	24	16	67	112	64	29	21	162	22	754	119	27	36	41	42	248	21	76	47	194	44	64	85	43	179	21	20	53	110	66
TNFRSF11B	22	9	199	10	43	477	55	49	147	62	17	579	74	56	63	64	73	635	40	19	45	18	306	22	122	23	22	13	58	49	41	16	10	68	68	24	21	162	34	112	146	43	81	513	26	37	2	150	563
SFRS14	956	2747	999	2236	1926	2160	1077	4674	1482	1388	1230	813	1308	1136	1951	1521	1424	1126	1452	1109	1652	1751	946	1206	2217	1878	1823	1414	1107	777	1610	1491	1273	706	787	1078	1567	1016	1262	3029	2251	909	1655	1183	1039	1426	3036	1227	1827
TRIT1	686	359	298	263	625	458	348	179	257	174	323	398	287	343	414	293	327	298	677	241	467	1525	406	495	315	325	806	270	327	334	241	343	354	414	911	330	197	592	373	174	514	249	247	374	194	322	181	341	357
SFRS12	798	996	1385	2035	962	1312	1121	866	1011	1510	1289	1366	1994	1401	2389	2191	961	1140	819	861	1052	374	1180	1225	884	1989	982	1675	1199	1011	2055	1369	1378	1566	832	1930	2348	950	1342	3065	2198	1464	2327	1698	984	1531	1419	1328	2153
DNMT3B	234	369	47	181	72	58	211	600	355	218	38	85	47	109	64	62	112	73	205	57	708	389	47	82	402	212	426	78	23	58	51	163	95	78	1235	136	165	113	313	40	180	89	73	98	263	77	134	70	67
DNMT3A	617	801	569	677	973	729	1129	1240	690	769	721	392	480	446	404	430	881	502	789	365	1396	911	364	298	2170	564	802	420	227	626	552	610	858	578	1390	558	877	530	1573	410	645	429	679	635	1049	695	628	540	458
SFRS11	2701	1983	2159	3547	2724	2674	2281	1270	2074	1765	1970	1967	2421	2076	4223	2802	1426	1890	3138	1374	2819	2462	1918	2566	1978	3469	5570	2177	1892	2270	3217	1657	1981	2098	4066	3071	2517	1599	2500	2879	4801	2461	1867	3011	1908	2295	2791	1875	3062
FLJ45445	14	2	179	19	179	81	144	84	203	14	71	3	107	77	41	38	78	65	105	36	50	37	59	115	202	48	107	19	4	35	158	56	6	71	81	64	40	67	107	150	163	46	89	27	59	63	7	10	40
ZNF121	75	190	108	107	98	123	111	117	79	144	52	99	58	144	208	95	73	38	61	83	258	49	19	85	338	117	68	59	41	41	120	35	55	42	100	47	112	87	44	75	88	51	119	110	62	74	271	71	106
RBM10	1595	1553	1339	1162	1358	1878	1424	1518	1566	1268	1710	868	1559	1520	1083	1353	1277	1101	1536	832	1513	1910	907	1402	954	928	1571	1204	1365	1405	1374	1377	1714	976	2168	1123	1062	1495	1452	1314	1362	1225	1708	1039	1727	1327	1320	1533	1191
XRN2	1981	1492	2828	2374	2613	1841	1601	2730	2863	3507	1494	4020	2742	4779	3654	2835	1791	2210	3052	1932	3781	716	2384	2248	3005	3139	1472	3056	1939	1954	2553	3674	2848	2990	1454	1635	4458	2576	1918	3261	2534	2109	2104	2602	2506	3340	3346	2357	2810
RABEPK	600	303	434	433	859	330	440	761	516	200	536	200	568	677	448	515	712	447	457	732	1016	2310	554	477	230	226	363	558	976	485	487	459	612	297	339	973	474	789	522	441	741	609	426	396	691	490	675	515	418
UPK3BL	125	325	27	157	3	182	1464	31	197	51	59	83	58	119	237	172	31	129	389	86	134	590	89	370	1189	173	513	190	37	57	70	254	280	150	1157	173	56	136	132	187	304	141	62	87	117	161	163	388	234
AAK1	522	1585	1129	1075	1496	905	997	620	1044	1473	684	1509	798	348	953	768	827	1189	523	538	1074	616	1036	812	981	641	634	951	1041	974	1258	562	808	914	679	659	871	749	935	1211	702	913	1068	1134	568	1061	933	1031	1283
SNRPN	376	786	1796	1730	1386	188	1779	3296	2683	1250	1416	969	2613	1218	1499	1032	920	1394	1297	1246	3399	196	1395	407	101	910	324	1828	3285	1979	1329	1762	167	1089	725	1045	1563	1352	1568	2527	1534	2422	1816	1934	766	1744	1285	2283	1688
GDE1	3213	2374	2179	1623	2752	2309	2555	2385	4942	1572	1638	2261	2806	1510	2186	3036	3329	2334	1590	2423	1962	1083	2416	3620	1961	1691	1009	2877	3229	2201	2506	2818	2061	3416	1294	2482	1851	2641	1304	2964	3617	2421	2456	2017	2488	2894	2781	2782	2621
SNRPB	4545	3434	2092	2054	1340	2526	3696	3918	2954	2402	2826	1830	2552	7694	2163	1932	2064	1642	5073	2164	4452	8366	3593	2196	3743	1593	3570	3157	2069	2888	1610	3738	3314	2941	3527	1260	2150	5950	2624	1949	2349	1691	2485	1891	3532	3178	2490	2113	1691
SNRPC	3317	1449	951	1189	1669	1704	1486	1657	1419	674	1346	791	1149	1559	681	864	1470	794	1425	1225	1930	3703	1367	876	1232	895	1559	1015	1333	1122	513	1048	1289	1261	1696	1344	1164	2257	1450	830	1095	1727	1013	997	1410	1460	812	947	625
SNRPA	1265	1121	836	1011	1143	1255	2343	1227	902	607	1179	662	871	1377	857	661	1170	611	2236	776	1571	4314	1170	1390	995	878	1840	804	1007	1097	773	901	1796	892	2447	1151	729	2058	1169	841	924	887	1395	954	1613	948	954	910	681
SHANK3	184	367	380	361	356	459	453	480	371	406	278	394	191	266	506	369	621	228	292	226	270	366	256	792	350	721	618	247	476	689	345	290	420	526	750	208	303	288	400	467	333	594	398	1403	241	184	528	635	405
SNRPE	1628	1492	619	1040	644	1939	1349	1327	1367	926	1006	749	1081	1880	861	1410	720	865	1387	1191	1975	3239	950	1147	1146	442	1906	1696	849	825	827	1034	970	982	2929	1469	1106	3006	2493	682	1380	1078	682	1142	1460	953	522	719	785
KLC4	862	364	552	479	950	505	441	462	489	297	424	408	589	428	491	543	435	298	613	340	310	733	389	430	880	469	418	381	607	470	291	439	552	488	437	386	530	636	327	539	780	731	697	413	281	641	405	578	430
ZNF554	104	112	140	244	171	144	128	136	347	155	134	208	134	215	110	193	126	124	75	116	131	153	81	79	81	189	128	156	137	149	106	130	80	79	137	98	134	113	77	171	249	159	252	161	69	181	242	144	204
PTPRK	349	1435	5998	4272	141	6164	2938	2407	1782	2490	2161	854	4478	2144	1046	996	328	2607	3486	3222	7214	509	549	3248	4457	2099	6003	3392	1963	1819	3512	820	780	2133	2298	399	2183	2663	3368	4687	1536	1757	1993	2719	727	1244	454	1506	1974
HUS1	239	551	238	275	256	251	378	199	286	370	405	296	295	237	265	599	353	261	241	332	375	155	308	222	430	557	466	413	317	223	293	311	200	264	221	299	331	341	237	217	263	220	223	284	311	246	387	218	300
PTPRJ	602	480	1323	510	711	370	1132	866	1050	1116	785	1400	648	295	1367	1326	823	1117	700	1246	379	635	1319	415	488	956	539	402	684	684	1085	407	972	510	346	574	1336	328	484	463	552	521	1591	1308	450	3136	1092	625	2188
UCP2	4715	4265	2499	2570	1558	444	17588	2376	6138	1405	766	1453	1340	333	1652	3188	3020	4721	2125	5745	2691	1208	2387	2362	1878	1468	2959	5568	4611	1637	6746	1487	6582	5189	302	1581	4305	5098	968	354	5095	4249	3529	3210	565	3416	1483	5872	3144
PLCB1	44	46	113	569	64	171	987	33	288	147	1653	199	1062	175	804	514	110	87	222	70	240	47	37	193	15	1007	130	517	67	305	400	427	127	1328	301	229	1806	57	405	97	61	445	122	1069	451	45	40	250	173
ZDHHC15	96	11	132	79	3	173	21	5	10	29	21	75	8	88	79	9	22	64	170	16	59	134	71	74	104	13	47	39	106	61	24	13	10	95	133	95	42	35	24	30	63	38	84	100	2	16	24	91	55
ZDHHC14	186	108	98	140	65	193	762	79	201	93	88	200	95	136	83	76	204	143	128	71	131	22	108	124	379	188	252	25	113	101	106	38	85	31	358	88	52	233	64	124	51	123	84	182	50	85	91	97	88
TMEM167B	2178	1058	1434	1046	1636	1220	1305	1267	1493	941	1596	1896	1129	1313	2237	1840	1422	1749	1246	1884	926	6880	1534	1068	1177	1508	1539	874	1713	1466	976	2624	1295	2342	901	3153	995	1384	1354	1186	956	1582	889	1571	1437	773	1753	1435	1697
ZDHHC11	79	141	38	229	338	66	13	88	85	45	77	38	62	58	16	236	62	21	11	38	40	19	28	47	42	225	6	157	4	69	34	51	184	3	387	57	73	103	49	100	103	66	194	45	54	113	57	72	35
PRCC	2778	2337	1668	1878	1447	2957	1452	1440	2108	2090	2317	1448	1277	1964	1441	2190	1907	1336	1952	1316	3071	2159	1308	2893	2247	1317	1366	2732	1266	1475	1708	1727	1700	1695	2640	1871	1506	3142	762	1097	3156	1393	1815	1716	1830	1356	1602	1501	1521
ZDHHC13	153	269	387	1184	308	700	759	179	470	839	414	237	640	450	360	470	107	173	1244	574	605	923	245	848	541	632	612	265	581	190	415	858	634	437	481	538	1037	424	368	443	282	643	304	496	526	897	658	237	307
ZDHHC12	633	675	550	900	547	444	987	727	1041	611	1658	387	829	610	417	545	771	587	833	576	510	1056	851	440	592	283	595	800	951	781	425	1118	1343	494	610	809	520	1109	868	353	516	1080	543	494	1220	564	508	543	283
PCSK6	171	5081	2776	2474	1522	230	602	257	276	1855	1185	733	2007	3454	7287	2681	308	1131	195	1997	350	78	1259	177	79	829	78	4931	5006	4873	3615	2540	1421	413	89	526	906	236	145	650	1196	583	1657	1095	949	244	1322	554	1894
PCSK7	1029	836	860	478	348	458	847	583	1023	590	628	491	574	335	411	653	718	782	808	230	793	128	581	295	611	420	580	525	681	677	621	795	405	397	503	578	547	747	528	570	753	524	445	648	456	368	547	710	742
PCSK4	135	36	69	104	150	6	80	159	180	45	90	53	53	17	39	86	40	58	6	78	0	6	10	48	24	100	129	87	44	100	83	119	40	24	11	40	45	87	85	90	149	83	73	47	21	25	134	53	82
PCSK5	51	31	99	140	10	101	70	77	50	114	69	169	40	36	199	49	118	265	68	77	26	19	82	241	23	81	7	21	29	158	100	40	34	164	223	37	118	54	50	32	101	154	92	409	6	26	11	349	353
DUSP28	97	62	94	77	156	67	102	126	90	84	89	62	81	117	116	111	72	59	83	98	60	99	76	101	50	108	58	67	119	58	94	154	196	80	68	159	86	84	118	112	138	70	86	98	102	88	208	61	79
HIPK2	2252	4999	516	1670	3893	2904	1665	1277	1994	3047	4884	5008	2286	1466	4872	2370	1549	1947	1404	2351	1162	1318	493	3501	2302	3838	1036	8075	1591	1503	1987	2061	1379	2228	5258	1535	3952	1870	1484	114	4511	1180	1391	1423	1460	927	8098	1076	3479
HIPK1	1520	2681	1920	2155	1799	1509	1804	1603	1763	2045	1440	3211	1931	1565	3676	1776	1209	2466	1227	2118	1455	1077	1445	1788	1399	2618	1439	1514	1357	1488	2394	2484	2225	2317	1091	3415	1686	1116	1304	2129	1842	1804	1594	2113	1492	2237	2516	1985	2471
RPS3	19608	14320	20392	16950	8706	8791	22639	22735	17446	6417	18666	10347	10857	20084	13777	14108	21132	13400	34289	17725	45135	44017	21132	23665	13387	11596	43393	16704	20873	35153	14083	15008	7529	19522	15469	10035	6528	26161	15124	11393	16317	14292	27513	21854	29921	6070	6781	23467	16012
DUSP22	831	915	458	393	495	1331	731	755	517	400	448	928	475	400	637	525	763	716	642	436	895	570	827	417	886	640	612	648	491	650	490	376	329	284	412	363	692	468	788	396	593	590	647	919	396	319	280	770	709
DUSP23	1196	836	440	523	624	1506	736	761	675	936	631	314	335	567	335	496	787	437	463	565	642	1230	706	661	516	217	567	1120	531	633	481	541	443	471	670	863	268	2208	649	299	619	583	501	722	456	360	542	634	432
LEMD3	446	473	580	684	716	822	621	399	790	843	453	1091	703	834	720	921	409	818	376	949	700	1001	531	534	480	713	543	765	601	1321	791	960	627	1930	537	4568	939	414	713	861	611	822	815	821	594	964	647	537	839
LEMD2	1808	878	854	637	1908	1057	874	1084	1052	807	1158	596	851	963	577	895	1068	818	645	941	1108	918	852	547	1213	1163	903	752	654	901	452	1033	815	1150	885	952	779	874	1003	1041	803	1246	1012	639	1039	1125	586	886	683
QARS	5141	1647	3992	1730	3085	2909	5143	4232	5261	3349	2619	2978	2379	3477	3426	3958	4545	2889	5475	5164	2453	2043	5195	6339	6014	4055	3661	3294	3254	4562	3080	4668	2349	2740	3719	2505	3623	4579	6059	3110	3687	3811	3135	3976	3136	2781	4114	1897	3694
SLC16A6	88	307	706	3221	1374	86	16	920	319	1175	214	137	654	598	4256	357	55	109	20	4551	7	9	538	242	6	123	44	909	374	198	461	1089	427	526	43	853	725	68	66	384	81	136	81	84	70	1195	1221	80	55
YBX2	725	5	30	142	131	152	36	11	139	220	116	49	32	59	38	135	182	36	5	25	26	15	105	15	282	28	1040	225	66	16	100	138	245	96	14	363	104	30	101	47	198	184	120	10	30	124	164	46	14
GPATCH2	399	534	345	1040	385	450	347	325	798	543	523	500	764	406	416	891	398	358	357	742	761	211	248	536	515	537	299	781	240	243	721	409	427	698	643	612	1539	278	273	326	816	698	456	707	388	3438	572	391	533
C3orf19	686	459	429	461	426	306	389	473	383	457	363	326	316	518	395	532	286	358	320	302	442	312	481	339	421	533	885	453	329	480	408	432	231	266	417	470	523	462	405	386	521	457	528	482	326	448	633	326	424
C3orf18	117	181	248	164	237	135	45	48	45	357	155	114	297	230	157	293	96	172	123	58	62	37	388	152	151	170	18	275	313	171	90	320	72	199	36	364	201	124	155	505	242	199	335	127	30	290	261	108	176
NAPA	7289	2742	2755	2248	5307	1691	2900	4405	5182	3215	4119	2617	3994	2676	4502	3571	2849	2644	2294	3513	973	2483	3325	3153	1629	4746	3587	3304	7666	3014	3336	4550	5561	5747	2218	6242	2969	6984	1707	5546	3828	2858	4739	2839	4049	3712	3499	4602	4819
C3orf15	85	32	20	357	817	65	360	3	111	136	40	69	140	8	220	72	22	15	13	54	86	28	63	60	76	54	20	363	69	31	166	167	180	123	36	212	60	26	4	326	217	74	114	86	0	212	363	40	151
C3orf14	1798	705	518	315	197	385	94	909	885	1244	361	167	404	900	419	301	731	248	341	371	231	259	1311	21	12	393	196	164	1290	326	321	1911	240	801	389	1209	581	1298	200	274	425	306	516	307	127	389	757	114	351
C3orf17	1055	850	927	986	769	746	850	813	690	1012	718	989	693	1049	808	1096	641	831	798	812	1320	1243	1207	798	803	1039	982	1119	760	767	817	836	927	944	1200	1161	993	935	781	933	860	866	926	1002	920	767	992	1012	944
C3orf10	6380	4372	2746	2715	3628	2367	3986	5750	3003	2554	3190	3920	2870	4062	2565	2383	4054	3392	2582	4279	5401	15051	5614	3643	2531	3033	7690	2773	3385	3872	2502	3346	2014	3568	3522	3529	2955	4387	4714	2764	2996	3515	3640	3971	3369	3020	3353	2651	3893
OSR2	75	296	81	532	442	38	128	107	231	99	1564	257	268	25	675	29	244	323	68	141	7	141	357	131	30	135	71	277	18	736	78	391	670	292	1024	276	311	173	371	33	36	624	1297	211	65	234	11	418	165
LARP1	1956	4911	4156	7287	3922	2432	4874	5041	3595	7991	6962	5199	11032	4463	6923	5092	3608	2755	4371	3162	11465	3028	4670	5981	4719	4413	2494	6096	4373	5237	5776	6807	6576	5959	3216	4858	5636	5275	3745	5352	4539	3443	5643	4323	6912	8569	3599	4528	4574
LARP4	1313	1655	1403	2215	1938	1462	1415	1145	1464	2351	1383	1456	2176	2542	1534	2061	716	1058	971	2926	1637	884	1146	1233	784	1840	1017	1793	1187	666	1444	4521	2006	3546	935	3100	2160	801	893	2281	1068	2104	1059	1183	2280	2587	1988	1092	1247
LARP6	88	32	88	78	469	163	657	89	59	80	96	135	110	163	150	104	154	228	235	195	316	244	185	102	77	1950	46	54	109	350	91	72	449	186	105	79	101	286	261	351	61	192	342	281	36	183	12	321	198
LARP7	1289	686	1244	1319	1286	1711	1047	567	598	698	845	896	912	1503	1379	738	990	742	845	461	842	1746	923	835	1167	1373	1622	1080	841	813	1019	786	884	919	1041	1580	959	611	986	1258	1402	1151	917	1084	877	1326	1069	770	937
ISM1	175	93	172	116	26	625	205	123	117	117	87	207	216	130	304	66	289	394	118	85	24	45	298	65	90	223	44	68	51	410	32	45	34	368	109	51	128	514	230	1667	74	237	457	912	24	96	16	1131	360
GPATCH3	304	282	244	207	317	271	294	191	200	182	277	185	259	284	288	213	224	194	345	223	145	378	248	192	398	281	255	157	274	367	281	254	271	214	193	182	139	338	221	247	353	353	460	241	199	178	274	364	307
HSD17B7P2	52	43	285	33	47	35	39	10	23	29	31	35	86	76	59	111	16	30	57	25	78	16	21	19	112	55	8	24	53	27	80	17	36	20	76	25	133	64	17	100	122	18	82	72	17	54	12	24	35
TTLL3	363	224	254	583	529	261	464	553	594	405	167	195	250	315	812	617	210	227	205	203	259	353	428	309	589	728	616	415	104	364	548	712	232	164	1098	495	391	251	495	1113	1114	233	514	466	90	499	983	341	441
ZNF552	1593	608	1232	2263	2815	282	306	468	1304	806	2686	873	1959	3975	3201	3612	1305	524	161	2452	129	125	365	1866	97	704	201	1946	1688	535	935	1941	2348	4120	154	2901	2603	1021	358	1501	1218	1335	1875	1538	1061	912	3267	688	905
UBE2Q1	2502	2819	1903	2505	1774	3739	1834	1368	1980	2639	2314	1626	1425	2661	1540	2958	2162	1517	4514	1185	2798	2602	1732	4134	1951	1746	2143	3055	1783	1835	1752	3346	2433	2009	2899	2628	2149	3362	1324	1228	2597	1699	1401	1828	2322	1776	2675	1693	1729
DDX49	1381	1371	770	844	1279	1132	944	3029	1200	680	998	601	888	930	786	631	997	880	1634	665	1119	7548	950	578	1799	765	1924	1001	941	1020	561	847	521	626	1029	818	435	1403	1483	881	762	749	1255	635	1011	699	606	1197	743
COL15A1	1708	2737	3468	2727	2311	3570	1797	2268	2334	1890	2472	5247	1036	1538	4468	2730	5888	3861	1748	1489	1189	1055	2724	5491	1627	2408	1598	1234	1674	6087	2582	1871	2757	3953	9717	1232	2332	2365	3918	1971	1878	4041	2599	5475	1327	1785	970	3811	4076
DDX41	1428	1699	1172	1321	1042	583	1417	2087	1041	1546	2277	837	2634	1464	1418	1225	1086	1239	1585	1528	2261	1992	1985	1087	1296	1240	762	1464	1243	2286	1244	1457	1470	1074	1623	1217	1223	1529	1813	1462	1324	1313	1554	1096	1588	1052	844	2059	1378
TMEM45A	219	206	559	232	880	1355	532	256	428	456	312	722	568	114	181	160	476	1061	1401	442	916	1145	656	130	1150	159	135	171	321	660	268	112	48	507	701	154	322	595	3741	603	104	538	161	444	292	518	22	1018	434
DDX42	3564	4688	2970	4353	2779	3324	2730	5544	2456	3833	6145	2637	3048	3773	3933	3275	3510	3354	2101	2983	2955	2674	3099	3323	3782	4063	3652	3251	2227	3315	2946	5258	4240	3401	3276	3982	3601	2575	1851	3832	3763	1951	4069	2805	3125	3598	7191	3653	3628
PTER	119	800	683	556	797	444	443	193	518	465	574	378	487	834	649	983	442	432	1813	121	835	287	433	1077	636	686	810	623	602	273	671	373	429	819	206	760	611	363	498	594	594	523	558	418	342	764	120	303	447
DDX47	1366	783	1128	753	1281	1837	1318	1039	992	955	1033	1177	792	1549	959	1231	833	942	2208	1204	1917	2625	1029	1239	1565	917	911	1311	978	1010	969	987	724	1311	2057	921	599	1393	429	995	1150	685	987	1144	1393	1240	796	1008	1027
DDX46	752	1147	1731	3431	1055	1825	1230	1549	1334	1621	1329	1290	3206	1286	2387	2121	1268	1491	1453	1538	1883	834	1824	1471	1353	1765	1234	1266	894	1032	1859	2056	1757	2208	944	2240	2626	856	1435	2443	1896	1499	2299	1612	1966	1933	1821	1342	2062
PTEN	1528	2851	3069	2031	1236	1472	3337	2173	1187	1904	2052	1708	2028	1655	2029	2297	3058	2748	2144	2398	1596	2204	1855	2387	1681	2298	1118	1416	2314	2231	2324	1497	978	2579	1300	1187	3418	3059	2216	1936	1774	2780	2231	3305	1338	2533	1158	2998	2852
SLC20A1	1351	1748	2367	2100	1799	1279	1416	1966	1637	2188	1389	1917	979	1411	1976	1636	1372	2224	1613	1163	837	1635	2446	906	619	1725	949	682	749	1603	1430	1527	1563	1795	2337	3545	2307	1688	1492	1615	1395	1599	1717	1495	3077	2676	2091	1307	1762
PLTP	594	901	1267	758	769	1872	5428	1219	1100	1007	785	1530	845	356	778	248	3421	1165	1186	595	985	3701	4992	821	12140	672	1119	1235	464	2506	1161	1612	649	1115	2176	543	369	729	1431	262	587	1268	706	1364	827	499	493	2487	2378
ATMIN	1268	1606	1165	2035	933	1848	1320	1285	1265	1657	1752	2057	2998	1530	1284	1257	1136	1968	1309	1262	1606	785	1637	1557	1372	2319	1805	1701	1869	1253	1351	1753	1514	1949	1709	774	2310	1220	1285	1126	1637	1914	1557	1569	1106	1305	1902	2291	1803
EIF5A2	63	150	106	102	19	115	63	76	129	150	111	244	72	103	123	81	128	298	97	85	99	96	128	94	120	107	246	218	29	176	96	59	24	144	96	193	140	132	296	88	46	242	78	228	27	54	16	162	209
TMEM45B	204	0	729	16	1112	27	541	1413	207	136	158	1271	76	20	557	191	52	292	9	47	4	8	385	882	18	322	44	20	27	323	66	6	271	108	13	72	187	116	196	672	46	96	326	102	15	232	4	6	829
LOC728743	261	207	95	140	39	175	213	182	141	144	280	132	222	148	161	133	127	104	187	78	67	375	160	95	180	124	406	169	233	140	76	159	169	78	252	211	59	247	141	87	217	155	140	158	148	72	116	320	93
LGR4	141	156	331	397	343	631	934	230	593	298	303	458	179	101	254	578	1001	986	1001	2490	464	782	180	570	1124	1273	133	213	351	774	300	938	1550	307	702	194	443	368	318	119	133	1221	378	510	219	912	631	715	329
LGR6	26	1	3	48	10	74	517	7	6	25	12	5	60	1	140	1	2	216	27	3	25	448	17	1	3	170	2668	8	117	315	5	24	7	26	15	11	29	595	398	56	22	83	344	214	3	8	6	259	8
C20orf30	3103	2347	2165	1682	1752	1573	2492	1827	2236	2221	2110	3430	2913	5996	3122	2698	2073	2666	2057	2821	1258	2788	3222	3130	1975	2423	1606	2646	3545	2971	2249	5819	2468	3236	1767	2120	1679	4675	1735	2998	2875	1788	1913	1930	3366	3473	3055	2644	2076
CDKN1C	127	54	83	245	247	565	469	72	156	94	211	146	127	224	224	69	251	343	185	51	19	395	113	505	65	778	258	64	98	469	110	108	140	131	150	89	72	123	130	80	172	342	201	484	46	93	39	334	229
CDKN1B	1480	1765	1782	3178	576	2211	824	1015	1092	1534	1520	476	2506	5447	2817	3334	1130	1451	2740	2853	1129	2120	1458	4557	2660	1663	2312	1761	2808	1562	1512	2004	1825	2657	2021	2368	1355	1626	1039	1739	2819	1283	2705	2602	876	4397	1257	1483	2390
CDKN1A	665	1607	2188	1494	1839	1242	3891	1054	1236	5404	3969	2093	3270	1880	1999	1259	4561	1630	1109	3250	391	1112	2200	1635	614	1743	876	3484	3005	2224	1282	1869	3854	1600	1160	427	2591	2145	1272	2109	470	3932	672	2493	4990	6363	626	2908	1649
UBE2D2	1310	1719	1506	1770	1332	2396	3225	1832	1171	1867	1844	2138	3617	2508	1803	1778	1788	1281	1909	1999	1578	3976	2753	1542	617	1466	1579	1869	1815	1424	1855	2727	2003	2549	1074	2612	1653	2348	2439	2290	1679	1744	1383	1922	1651	2091	1322	1915	1673
MLL3	1906	1243	1922	2801	1130	2497	3863	2413	3303	3249	2274	3257	2596	2434	2579	3648	1618	2819	1739	2328	1833	710	1243	2053	3708	4659	1238	2462	1393	1741	1934	2752	1374	3160	2604	2694	2966	1319	1687	2396	2694	1885	2326	2890	2194	3146	3570	1455	4176
GUF1	606	1090	815	886	1319	777	672	984	959	1013	474	850	664	754	845	372	435	811	549	1500	675	467	615	800	556	814	203	902	763	672	1147	1194	1583	665	549	1938	608	471	590	745	863	634	909	557	2324	907	2247	445	828
MFNG	103	110	245	101	155	111	311	161	226	138	120	183	107	78	196	74	228	135	274	154	73	47	469	148	53	77	147	56	233	303	217	119	105	128	153	89	135	68	168	95	141	222	222	561	68	72	113	280	257
MLL4	893	964	1161	948	916	1113	1026	1273	1196	1294	1202	826	1106	600	1504	1197	826	904	1295	720	860	1909	810	1292	5592	1256	1475	947	692	1185	1095	1084	1154	1017	1154	784	999	774	823	1278	1562	911	1344	1281	1115	1028	1308	1112	1569
EDNRA	359	449	888	966	109	294	332	645	258	844	564	1554	552	1308	666	612	641	2007	305	780	180	265	571	368	269	639	169	270	245	1186	553	400	569	1010	526	748	891	940	1029	401	983	1555	944	1846	389	459	136	1269	1296
EDNRB	74	74	183	296	71	372	117	95	95	133	158	209	79	284	453	153	226	179	63	216	54	130	117	1208	42	231	122	245	236	395	232	95	401	202	1039	63	213	123	160	365	160	390	221	489	50	49	49	335	270
FLJ36031	366	216	195	162	76	963	758	221	254	244	106	208	212	135	189	244	218	327	358	289	638	221	293	243	811	133	553	168	146	250	158	187	83	240	640	120	281	330	640	123	204	223	263	399	133	217	196	269	284
APOD	2338	774	365	4025	591	1752	1885	1609	225551	430	729	2044	437	201	11211	360	2923	1968	205	498	68	9799	4187	3532	227	1896	1176	477	969	9327	2746	783	6380	2445	43001	1229	2503	906	8662	10018	2052	5331	16481	9399	292	1509	1386	2576	1569
STX10	472	341	278	370	286	519	430	326	473	291	237	229	356	338	252	273	299	225	607	278	479	373	540	184	2039	226	360	202	189	360	222	280	176	164	454	216	187	268	314	324	267	251	310	256	380	227	241	295	293
APOO	389	286	199	333	461	290	619	231	346	311	358	211	322	392	161	266	331	186	380	357	312	2049	235	238	310	282	684	301	483	210	216	857	484	275	364	756	269	505	541	263	201	268	168	209	450	238	461	234	208
NDUFV2	2715	2450	1659	1179	1336	1992	2204	1806	1565	1903	2014	783	2626	2537	1225	1319	1595	1364	2839	2252	822	4189	3519	1896	1888	2074	1543	1529	2707	2074	1388	3016	1420	1369	2335	1810	1155	2134	1910	2201	1648	1897	1309	1320	2367	2207	2251	1086	1305
UTP11L	713	735	555	598	479	723	734	382	475	355	523	521	458	646	507	533	621	478	983	438	972	2368	681	696	570	617	1100	372	669	584	538	355	652	543	1329	671	469	1188	759	382	517	597	594	701	669	379	582	621	526
FAM104A	1016	2409	740	1367	913	752	888	1417	848	1355	1544	731	1010	1231	1124	824	922	884	832	847	1123	2547	1060	750	644	395	661	882	862	854	754	1119	1389	1296	1163	1505	764	1148	1166	784	869	958	863	762	711	715	4043	966	734
FAM104B	336	245	209	141	370	197	270	315	471	155	159	199	158	277	153	208	199	209	300	229	198	941	195	470	95	228	139	145	179	221	143	196	343	175	699	317	151	403	267	257	182	167	157	206	274	295	372	224	157
NFIL3	280	548	195	437	128	1073	681	477	422	152	155	657	198	154	358	77	475	379	906	166	699	512	698	734	885	190	1168	204	427	545	350	192	83	478	684	147	246	1256	403	531	385	219	287	619	104	183	170	854	1457
UQCRH	1404	1751	952	1102	1615	3532	4345	1094	943	716	1607	752	1179	2225	990	857	1598	905	3854	2090	2672	3659	1834	2118	1966	1161	5141	613	1479	2144	779	1541	1349	1254	4515	1958	490	3636	1301	861	1067	1274	1689	1506	1790	670	964	1176	1031
VEGFB	2302	925	1379	991	724	1059	1566	915	1086	848	2104	1240	1463	974	1043	813	2035	1489	1490	1180	948	3033	1918	1570	892	1115	1254	722	1667	1930	1594	2218	1150	1358	1262	1289	574	1307	1112	709	1040	1804	2847	1477	1464	1072	737	2171	1200
CCDC50	1307	798	977	1093	997	1535	1101	892	1099	1312	737	1464	1038	1526	1211	1098	997	1843	1847	747	1488	629	1549	1560	1111	1210	692	1126	936	1543	1382	954	1101	1271	1246	1439	1408	1758	1437	1740	1350	1556	1543	2360	592	923	974	1285	1872
CCDC51	930	165	302	245	361	500	241	936	321	391	270	247	328	523	268	381	398	179	305	533	211	336	509	349	482	279	323	319	320	350	305	456	228	339	311	510	287	438	305	435	404	300	249	224	240	421	501	205	248
CCDC52	490	591	567	950	246	312	411	718	950	431	345	538	632	573	642	657	349	329	339	541	774	349	524	569	540	750	561	740	414	243	1000	466	632	658	469	505	850	234	331	1073	774	595	531	652	418	648	544	368	653
CCDC53	856	336	545	347	526	556	434	323	589	310	395	326	440	543	327	379	409	380	334	492	391	477	635	445	242	431	492	418	702	977	384	307	637	259	263	430	375	382	400	418	359	683	492	365	227	694	381	384	239
CCDC55	963	740	950	1774	1179	991	568	3147	419	1250	637	658	1142	971	1331	1445	526	677	565	289	860	599	1122	840	997	1123	828	1000	656	834	858	1112	1336	1278	907	1619	1078	738	590	1168	1000	936	863	726	1023	1407	1018	734	898
CCDC56	1935	1016	942	1274	1738	1005	1991	1033	1255	1620	672	646	1110	1988	1148	747	1010	1274	588	3341	689	2527	1437	1114	819	675	837	1664	1440	1019	1043	1394	2128	1183	1210	1691	593	1043	758	1051	1223	1197	1271	559	1006	1552	1073	925	700
CCDC57	510	194	341	697	402	349	517	1427	517	651	432	107	738	574	800	592	204	378	347	421	233	366	393	260	305	289	388	255	403	265	402	335	747	282	298	469	607	336	907	668	703	442	707	303	471	823	1009	467	347
CCDC58	351	186	174	194	209	366	288	239	209	153	148	97	166	278	116	92	199	120	195	193	444	956	285	311	228	237	338	240	157	109	162	95	274	177	366	352	99	396	362	184	233	197	184	166	283	264	279	143	128
CCDC59	496	401	312	361	424	529	800	408	302	213	304	231	329	545	307	427	401	279	480	302	640	1220	411	465	324	452	741	394	312	368	292	369	488	312	757	641	466	481	530	262	359	452	298	421	458	500	326	334	307
TMEM128	584	385	423	396	881	390	423	236	495	643	471	492	620	722	759	383	455	529	413	763	350	354	402	590	363	660	265	526	482	561	435	803	658	975	519	1347	333	383	768	833	673	477	430	676	418	586	687	343	528
GPHN	691	171	226	256	442	256	243	321	290	372	563	308	112	977	1248	411	394	312	276	454	48	191	594	315	199	576	230	581	368	424	154	374	179	863	389	463	365	178	163	929	176	527	153	325	395	851	1476	227	253
PAXIP1	377	450	574	1132	747	742	422	438	655	426	1452	553	1114	596	689	641	422	391	543	350	441	610	365	988	606	1091	397	550	509	414	438	957	574	497	740	696	1230	312	463	463	672	748	339	708	1160	401	2123	613	526
ZMIZ2	2875	3621	1861	2095	1776	2441	3286	2883	3075	2055	2044	2473	3175	2084	2622	3167	3092	1705	1939	1233	3549	1577	1881	1774	5899	2494	5205	3157	1769	2282	1907	2798	1475	1334	2451	1287	1164	2463	4115	1425	2484	1683	2476	1678	1031	2208	4357	2206	1631
NUFIP2	1973	3742	3082	5904	2756	3212	2339	6901	1792	6819	3852	3452	3249	2708	4278	3604	1543	2603	1607	2385	5060	1966	2350	2480	2457	2971	1725	4040	2168	2097	3263	4093	3164	4855	4232	5138	4123	2648	1974	2888	2999	2671	2558	2376	3892	4741	5828	2287	3251
RAD18	329	515	306	612	378	327	279	722	270	360	189	286	245	353	273	386	271	278	293	425	1284	173	398	242	431	279	820	395	228	167	364	285	176	345	340	460	659	189	364	260	464	284	336	443	357	230	818	164	387
NUFIP1	377	161	158	170	146	549	209	169	289	216	187	256	138	355	222	134	137	203	448	151	408	453	194	228	198	337	338	208	191	205	206	285	145	180	326	258	159	268	254	199	285	206	175	235	264	171	153	233	244
PREPL	1116	1460	2214	1450	2209	1247	1350	808	1647	2665	1154	2307	2033	1631	2684	2487	1214	1506	1118	1488	1834	1757	1131	2219	3356	1745	895	2528	2243	1507	2570	3205	2037	2547	1682	3138	2554	1209	1833	1798	2194	1696	2071	1666	2445	1991	2282	1605	2093
FBXO34	1167	573	604	843	404	585	691	719	472	822	724	732	470	607	640	769	569	697	534	591	512	314	618	713	561	811	698	944	656	670	625	413	1162	798	594	526	1265	783	459	622	1000	649	706	971	468	1246	558	874	627
FBXO36	212	88	139	188	222	24	364	166	174	116	223	94	136	216	387	246	90	94	64	197	67	171	153	118	47	137	37	123	270	150	240	247	289	341	70	299	168	116	138	130	255	163	224	148	209	96	303	159	264
SLC35B2	2409	1285	1223	2100	1378	2529	1539	1698	2019	1168	1535	1233	2102	1536	1186	1470	2067	1523	2738	2451	1500	2167	1566	1040	1770	774	1522	1474	1782	1501	521	1611	1144	1998	1982	1059	1395	1633	861	1075	1290	2333	874	1114	2687	1881	701	1638	1011
FBXO30	236	750	371	495	526	602	387	269	584	398	181	530	217	674	621	569	387	492	570	802	691	136	315	1258	487	405	700	394	512	267	403	189	241	394	684	453	503	321	1012	473	707	599	393	522	469	374	307	256	384
FBXO31	484	466	414	489	396	376	417	557	637	456	638	432	395	457	519	314	603	446	564	407	399	210	666	389	496	889	713	622	932	748	384	661	375	474	671	192	427	384	430	407	432	775	788	789	245	380	424	899	471
FBXO32	727	176	724	851	1427	523	380	1013	354	713	429	3066	394	400	955	479	1853	943	1609	306	443	1720	795	436	509	316	3669	328	769	1512	326	278	305	1300	742	363	367	4478	1031	527	604	513	1321	1434	110	897	280	1593	1548
FBXO33	352	211	229	240	400	276	323	261	165	428	133	220	266	373	262	237	186	213	263	460	307	142	342	157	380	298	275	378	430	202	236	480	435	171	393	396	361	214	510	344	141	374	269	278	216	440	231	218	222
ZC3H7B	1297	2543	2868	1195	4523	1641	2034	3204	3234	2286	3188	2061	1589	1738	1689	1932	1873	3416	1805	2751	2159	2405	1299	2165	2012	4268	1190	1518	2402	2684	2470	1762	2116	1356	2244	1369	1186	2156	1959	1989	1799	1645	2686	1958	2981	2685	5438	2389	1638
CNRIP1	111	92	200	117	66	89	154	109	130	130	143	345	57	87	193	89	430	399	102	153	57	147	423	229	48	109	78	49	92	407	150	137	109	178	192	84	163	161	162	97	125	360	260	496	38	58	91	348	337
FBXO38	493	523	887	1109	478	741	503	891	819	1704	865	1340	1784	1154	1284	1477	586	615	495	918	470	244	995	795	60	852	390	659	813	588	964	1688	957	915	370	1011	1115	777	623	1624	917	896	916	1041	523	988	727	1015	1218
MPG	1835	909	633	610	1062	375	1166	533	1145	532	1061	399	1187	868	474	854	1000	819	956	1120	635	506	918	729	712	408	547	888	1081	1191	621	948	917	871	801	879	454	1146	1494	1399	728	1013	953	549	1008	806	852	666	555
SAT1	4364	2693	3909	5329	2027	2351	26154	3112	5895	3635	3235	4916	2319	2424	1729	1699	4611	9250	3627	5128	2026	5155	5851	2543	9208	1318	7336	772	2977	3189	2929	3989	2234	3715	2979	3967	3632	3578	3767	2499	1737	2592	1579	3938	1934	1191	3624	4378	4724
TK1	1070	3035	992	1330	2306	2037	1180	2839	1125	901	2358	251	665	1366	131	1000	1932	522	1594	1317	1051	1106	1066	805	712	170	3673	2390	972	772	811	506	1879	2303	1177	1861	765	863	1949	567	1003	729	1530	406	1533	945	1463	698	358
SAT2	528	215	354	260	1137	519	1205	933	416	373	498	315	339	713	298	521	405	439	520	538	262	477	440	342	706	246	808	802	792	883	323	466	99	254	538	254	301	524	163	747	418	658	525	459	961	372	382	598	502
LOC282997	54	89	73	38	37	23	113	30	40	23	60	25	50	16	31	34	81	33	40	186	13	30	51	52	12	38	31	104	50	56	111	21	19	25	35	25	54	63	16	56	65	67	62	83	14	87	77	111	53
PELP1	3438	1538	1507	2243	2376	2496	1400	2414	984	1099	1764	690	1561	3039	986	1539	1256	952	1760	1153	1214	1602	922	1202	3019	847	2258	2165	1630	2104	1484	1307	1590	1434	3452	958	1333	1339	1582	1983	1730	1835	1697	883	2792	1187	1205	1131	1288
MBOAT2	719	467	3457	886	2188	817	1560	1011	2228	796	398	770	654	246	449	2816	689	1394	1184	2021	1035	459	417	190	2169	444	160	636	1030	368	1247	222	2681	1238	2588	393	2074	640	934	508	704	443	927	556	701	3855	384	541	531
MBOAT1	1351	1651	955	2065	3301	295	1042	886	876	610	2279	478	900	1186	1651	1200	657	250	223	985	711	183	205	532	782	616	769	1914	554	465	898	1095	1295	2895	94	797	2515	869	617	2367	1047	1516	888	1088	229	1114	2104	397	369
MBOAT7	2300	1957	1256	2410	1220	1797	1596	2065	1681	1824	3203	1859	7229	8663	3928	1398	1670	2664	1718	1794	752	2183	1552	3199	1076	3262	1593	2006	3434	1944	2392	4930	4051	1978	1169	2145	1698	3806	1948	2170	1552	3850	1745	1477	2806	849	1663	2379	1629
SPSB3	1319	859	614	592	850	434	713	888	858	369	757	365	716	650	571	638	1116	576	448	700	516	1431	608	576	967	1145	744	659	751	779	645	746	1050	672	1050	808	409	682	1499	1230	1275	975	971	683	490	587	1586	614	548
SPSB2	477	44	84	74	80	141	468	267	148	87	132	89	150	143	48	156	136	120	133	214	104	242	74	143	284	92	124	241	231	111	124	204	96	194	183	180	49	311	50	138	177	148	153	65	105	182	91	76	129
SPSB1	591	969	912	362	241	1799	1124	753	557	460	630	1387	516	439	925	380	1386	1229	1084	340	664	980	1222	415	914	856	2217	261	139	1811	614	276	156	744	444	842	433	1207	991	634	320	1128	611	674	143	334	67	1783	1065
HINT1	2403	1879	1675	2974	3410	5707	5412	4637	4100	2198	1672	2241	5792	2285	2314	3579	3994	2961	3761	8688	2980	3492	3653	5333	2110	1818	3662	1234	2598	2011	3357	3205	5425	3136	1510	2501	2858	5621	3500	6007	2210	3089	4921	3654	2904	2669	944	3144	3166
HINT2	883	424	380	342	344	485	663	866	568	326	690	204	616	735	396	527	402	296	389	822	43	875	651	496	833	333	1305	530	914	645	400	494	796	495	434	645	336	576	411	481	450	450	667	320	344	667	625	356	307
HINT3	562	2365	677	1594	2138	1041	1376	888	1753	876	581	1340	810	1468	1028	1412	874	831	1077	2128	771	417	980	661	1083	972	3384	1542	1191	642	990	579	643	1326	1515	1915	791	816	1259	788	986	855	661	748	1611	1285	756	1013	654
SDPR	55	39	171	198	31	95	85	124	78	20	118	136	30	45	1337	64	603	83	15	54	26	7	110	1349	32	119	37	37	164	713	200	142	434	482	486	21	102	23	40	35	126	468	373	852	29	16	67	864	286
N6AMT1	249	349	268	263	311	108	200	455	121	207	287	375	420	360	318	261	369	248	148	804	241	192	224	357	270	459	531	420	264	167	263	456	375	271	203	466	424	237	350	421	445	296	178	279	410	257	685	361	339
CDC34	675	1039	472	756	668	378	1048	1203	861	563	790	321	683	791	215	422	542	494	952	723	1171	1939	467	476	1069	667	822	826	694	797	412	819	582	385	622	485	395	1090	783	722	516	695	714	478	686	383	689	642	578
CDC37	4095	3756	2350	2717	2325	3900	3794	3584	4234	1927	3048	1300	2597	3205	2095	1854	2533	2418	3756	3233	2829	7343	4209	2317	7024	2139	4115	2536	2176	4132	2096	1763	1886	1352	2916	1321	2076	3020	3106	2099	2135	3088	2799	2374	2444	2201	2126	2758	2571
ALAS1	1330	951	1166	913	1774	1160	1287	1289	1586	1306	690	911	1198	786	685	823	1121	518	1165	989	977	730	1602	1418	895	1258	1222	670	1260	806	1568	1206	860	949	1199	1270	834	1094	1170	1171	868	993	687	884	929	1079	1236	794	1060
FICD	35	68	122	85	170	43	53	40	94	149	121	50	192	69	78	98	64	88	70	105	85	43	84	69	52	93	23	229	253	63	103	70	89	114	43	49	87	61	53	83	57	118	109	66	118	172	60	127	89
EIF1	7506	9108	8949	13055	12213	13158	15766	26190	7376	11886	6829	7999	8266	18378	10228	9662	6885	9551	8337	22366	6638	16003	16050	12363	9169	9607	10720	7606	12318	14970	8906	10581	11746	10184	9165	13603	7142	33084	9588	9254	7083	10004	8755	10165	10516	16161	7528	10210	9360
BRWD3	136	381	486	187	188	210	335	353	278	982	116	378	247	297	398	375	207	243	221	296	631	58	118	209	456	79	72	273	44	138	313	284	156	177	200	342	496	101	241	260	305	123	311	245	144	638	930	220	304
BRWD1	2216	1867	2138	2846	1482	1285	1292	1504	1909	2055	1417	2047	2366	1943	2454	2636	1037	1409	1017	1953	1578	1831	1070	1605	1535	2689	2070	1524	949	1530	2032	1799	2101	2502	1802	2068	3241	1823	2420	2133	2091	1638	1452	2385	2574	2347	3420	1659	2814
S100A1	14493	549	720	152	270	4448	1991	246	173	40	50	1171	810	56	178	54	175	1522	1019	214	1294	282	186	389	5086	26	6477	1359	1168	614	133	56	118	194	304	561	181	614	21	44	1285	573	284	1104	594	110	33	364	1769
KIAA0513	205	592	681	464	351	307	485	876	465	877	770	690	454	258	307	398	289	395	225	330	145	69	493	121	378	869	288	694	480	531	642	537	333	600	155	154	724	249	347	462	253	422	391	349	219	1191	384	595	436
LONRF2	191	1021	1215	307	3203	51	180	24	1257	2027	1724	755	699	252	1648	856	1059	110	59	1229	54	380	282	58	52	1554	754	832	415	963	2678	1419	1433	72	45	598	316	159	321	1730	957	750	1018	877	839	3197	2682	159	926
LONRF1	159	176	248	250	195	198	449	143	389	304	347	369	333	145	595	391	269	339	796	263	441	511	272	195	161	281	372	677	251	222	349	159	182	249	682	249	468	221	172	207	454	274	323	534	472	228	171	316	443
GJA1	1494	964	11172	1759	316	1051	1113	21967	1684	4856	2478	5181	5072	30452	76141	7687	2064	6591	1042	2285	2680	685	2554	1756	2311	1006	474	827	588	5682	2493	559	311	13767	3219	1007	11943	2462	14161	107374	830	3277	2208	7288	48017	2533	2028	4610	5323
JARID2	884	1509	1040	1134	1004	571	642	1855	1550	635	634	785	653	717	555	576	592	612	442	555	1162	517	671	633	987	809	642	447	240	606	723	843	767	668	1432	725	2080	598	536	1270	1040	934	770	691	1176	974	480	639	932
STAG3L4	164	36	120	163	31	142	204	267	109	168	270	52	150	276	71	185	97	125	121	70	69	231	119	65	140	174	225	226	219	116	92	213	46	107	121	268	167	44	98	129	170	104	70	106	175	77	176	144	126
BIRC2	940	1195	1214	1651	854	1471	999	866	1287	1119	1078	2442	1560	904	1442	1706	1393	1479	1797	1064	2933	546	1007	663	1047	1512	1230	1338	1056	1171	832	873	753	1746	774	2031	1076	1033	1148	1369	1518	891	779	1670	1125	757	1029	1074	1670
KIAA1609	641	523	279	388	251	950	563	419	502	394	564	346	283	334	250	198	724	370	705	269	525	173	386	174	1947	1162	1634	512	317	317	185	399	260	322	680	151	781	399	276	363	284	712	370	426	181	358	244	437	355
GJA4	211	120	283	156	103	198	202	151	123	111	188	296	107	323	173	158	419	140	154	188	93	294	193	641	100	130	157	332	396	401	158	138	253	314	477	184	185	251	248	325	171	651	184	753	67	81	57	408	242
CDCA7L	120	254	499	86	445	1770	682	655	768	155	656	312	401	927	436	638	400	145	636	55	374	511	588	116	2097	160	1285	544	137	529	415	285	290	400	1129	694	342	735	535	525	467	255	807	715	269	221	35	410	291
GJA5	483	259	668	165	188	842	838	255	491	248	520	822	132	273	264	123	449	1755	458	159	141	268	1152	552	186	217	487	180	339	593	435	222	281	375	863	304	486	812	663	193	374	931	339	1695	181	259	55	734	1036
ZNF365	50	38	96	74	9	11	83	56	27	234	68	125	394	71	42	90	70	134	23	45	24	46	79	23	26	90	9	99	14	130	84	53	27	166	14	54	228	66	68	86	45	103	47	155	7	69	8	130	110
APBA3	122	181	288	194	291	127	155	266	323	173	373	150	246	150	86	218	157	209	221	264	377	313	139	175	177	196	260	235	224	397	139	168	112	163	180	159	88	201	174	231	231	198	245	186	185	98	332	224	253
SPIN2B	141	118	86	146	60	109	68	61	55	224	84	59	95	107	61	64	143	64	68	98	57	174	58	73	64	111	73	104	153	101	107	132	111	69	156	132	76	57	166	94	234	202	134	141	105	121	204	81	105
PGLS	1118	1634	894	884	1011	896	2287	1413	682	576	1849	639	905	1060	732	564	1388	905	659	998	582	2738	1361	1369	2064	595	1647	821	1508	1282	609	968	495	424	865	518	414	1366	2979	709	574	1075	937	641	899	405	603	1021	882
TUB	56	115	67	610	653	373	133	38	60	271	66	184	212	120	231	201	104	274	489	41	86	334	167	61	251	574	104	473	228	303	121	99	38	166	166	181	253	142	109	411	131	137	370	291	328	202	9	234	221
ZNHIT1	1315	752	532	403	583	1214	2476	694	1452	745	1560	661	955	1309	893	691	1169	863	1288	1185	1099	3277	1166	1042	1126	1238	1289	1367	1466	1091	486	1394	998	1095	1991	1204	460	2233	2772	731	920	1018	1285	897	1193	594	860	1141	722
SYNJ2BP	1533	800	1467	1959	836	842	869	1169	1291	1663	857	2057	1126	1139	1443	1176	1244	1130	328	1997	837	833	1045	1320	366	1296	342	1464	1132	1167	1439	1547	1314	1213	718	1069	2541	917	1096	928	1111	1400	1536	1276	1249	2639	2963	1423	1366
COL10A1	2103	1639	10286	1985	171	499	513	5146	2127	6465	3236	9483	1721	2060	2521	2453	2399	21006	696	2599	555	2057	8675	262	1767	2277	188	461	128	8335	4334	641	250	2079	3168	2886	3860	3293	9640	1360	1251	7287	632	2303	573	3318	165	6418	10772
MORC3	558	581	1110	1141	936	409	533	491	701	654	619	989	777	523	959	1121	607	889	666	645	487	391	686	894	737	740	917	689	602	638	1021	620	637	1427	482	724	1551	355	952	731	1210	687	614	1156	518	849	998	717	1225
MORC4	943	1140	617	351	767	1159	450	1543	326	704	436	690	476	547	306	802	893	1133	860	794	444	4697	455	676	124	635	848	817	407	630	533	413	456	531	1354	547	658	642	394	625	354	528	237	589	870	632	807	609	846
FTSJD2	2557	1429	1324	1686	1874	1433	864	1447	1357	1265	1264	1069	1441	1229	1152	967	943	910	1775	1438	857	1215	1413	845	1154	1328	971	1211	1293	1058	757	1283	1188	1351	879	980	2027	1036	852	1185	1424	1107	1022	1083	1111	2457	805	1288	1113
CHKB-CPT1B	136	116	165	218	437	109	396	301	229	129	207	81	189	120	630	432	81	91	148	60	119	152	159	210	238	335	313	84	89	129	271	168	267	66	328	175	120	154	475	546	327	115	154	211	56	199	637	125	128
GNE	357	199	689	652	410	479	711	1007	1157	585	353	615	290	688	761	869	527	657	566	366	764	347	525	672	88	542	402	454	642	843	385	580	835	767	428	2309	714	223	714	385	536	550	1126	613	41	548	896	393	612
TXNL4A	998	1120	603	521	1366	1339	1364	826	876	807	648	451	937	2676	556	721	959	719	3371	656	2830	1389	1839	835	1808	826	612	574	1264	760	699	1505	1467	765	851	1461	359	1980	762	932	698	545	800	753	1494	968	1324	782	575
WRB	553	412	424	767	909	683	494	199	729	354	563	449	572	671	586	513	495	378	479	1051	485	1254	432	547	412	473	440	634	1062	705	400	859	624	1126	516	1133	545	739	681	551	734	569	297	563	719	416	873	384	468
ZNF367	58	391	261	619	549	276	160	269	134	117	244	171	172	377	92	277	201	73	179	106	257	507	161	193	306	40	450	53	134	38	241	166	542	153	191	493	451	138	164	177	198	230	272	183	393	348	170	71	55
IGDCC4	50	63	20	108	68	39	53	55	24	76	57	121	25	21	180	18	47	226	46	41	19	42	85	42	26	95	409	59	26	192	60	26	82	179	63	23	94	39	60	68	63	77	39	238	20	54	80	206	105
MEF2C	276	218	794	373	279	321	374	298	402	480	386	973	369	524	1030	455	585	889	529	452	217	247	755	1166	188	439	300	304	447	754	477	282	401	680	767	477	652	414	600	742	366	723	700	1594	194	249	208	897	997
DIAPH2	51	60	194	132	254	370	259	170	111	243	183	566	218	84	233	143	236	196	483	158	445	264	226	280	314	110	176	75	107	147	119	86	123	164	495	76	164	356	224	179	53	147	177	303	48	134	248	183	203
VPS24	2336	3222	3293	1742	2977	2539	3439	2264	4312	2857	2693	4045	2414	2731	3112	2616	3286	4563	2532	2816	3695	2108	2984	3485	3786	3321	2841	2338	3257	3257	2555	3743	2511	3962	2591	2882	3846	2277	4185	2092	3038	3596	3397	3340	3632	2543	2006	3818	4195
ATP13A3	1035	1782	2013	3363	2676	2824	1620	1478	2442	3046	1485	3020	2055	1794	2140	3085	1280	3042	2355	2101	3286	3640	2251	2457	2055	2201	1640	3984	1447	1596	2169	2002	1840	3336	2081	3586	3198	1910	2301	2385	1761	2202	1670	2145	2867	2102	2168	1196	2250
DYNC1I2	1818	3606	2916	2977	1715	1427	2025	2155	1502	2205	1844	2456	947	1644	3561	3671	2282	2514	1797	2327	2179	2725	2050	2385	1375	2261	1453	1520	2532	1866	2658	1748	2368	1820	1821	1781	2950	3292	2394	1893	2728	1969	2252	2497	1934	1893	2058	2100	2604
RNF5P1	135	80	89	79	289	143	70	128	362	88	113	120	104	206	83	77	86	173	68	398	72	79	178	68	231	66	142	101	118	317	50	172	110	101	60	111	192	163	106	88	127	212	122	106	252	145	53	171	86
RAI1	886	1036	1554	1020	1408	1061	921	3237	952	1588	1333	607	1040	1270	819	1663	806	909	581	1389	844	432	478	615	1316	2642	660	856	1233	1205	1401	1957	1275	1260	916	838	891	557	1081	1887	1460	1475	1339	908	2759	618	1490	807	1346
RAI2	1041	224	1436	121	2122	83	925	85	120	96	114	987	1279	3330	694	163	810	344	77	84	29	72	590	210	26	205	27	1583	207	845	1097	66	65	178	125	56	225	984	143	2882	963	692	1441	1306	26	158	141	460	885
SKA2	679	1803	735	1683	1847	815	793	1866	522	1263	2016	506	781	1020	591	1160	502	580	697	1379	459	1817	716	998	601	1117	1770	484	526	1397	728	1687	855	985	1030	2053	1351	518	1223	366	612	614	800	586	1506	807	654	578	658
VCAM1	357	1070	1487	272	753	175	454	362	1757	776	319	884	396	562	570	180	1129	1507	1775	490	908	277	2040	676	397	716	328	162	341	1117	510	366	258	525	560	220	634	1250	1005	403	257	304	255	1485	827	694	528	710	1361
TMEM125	817	548	483	317	1103	416	795	26	316	296	813	215	678	184	629	653	488	357	443	612	231	387	453	361	1078	476	929	606	1455	659	497	772	715	666	148	180	247	658	983	529	523	600	840	409	528	389	268	393	246
C1orf113	356	48	110	94	103	45	116	44	182	70	228	235	136	24	1060	228	137	171	102	184	47	92	95	82	99	403	176	141	45	111	109	55	149	261	74	75	88	225	69	390	774	317	521	361	37	96	446	79	435
CBWD6	331	131	85	1245	112	334	298	170	286	63	228	72	126	166	104	87	281	138	73	67	77	217	101	257	551	101	326	129	49	94	97	63	67	64	144	164	225	338	256	188	239	92	119	81	191	212	251	92	87
CBWD3	755	198	178	1079	445	230	153	1045	2288	206	139	430	465	1515	333	440	827	456	263	254	264	681	981	1174	424	230	413	102	145	647	807	361	334	465	979	258	1067	785	617	564	2523	575	888	317	921	2994	369	479	235
CBWD2	977	609	598	560	302	419	424	449	1544	582	415	469	920	638	469	598	1133	551	880	476	412	1071	743	565	332	730	715	426	667	580	801	928	767	469	699	710	1124	810	1105	346	765	606	706	795	615	819	934	497	531
CBWD1	2029	1455	776	616	464	1151	555	1185	816	269	740	1292	816	814	524	573	832	1002	746	1281	999	1718	755	1229	723	535	732	1029	923	466	323	568	436	971	690	1872	1084	1283	542	446	801	377	528	451	280	621	1351	854	887
TNRC6A	1624	1062	1343	1453	1879	1305	932	1190	1416	1656	880	1373	1447	1137	2021	1476	892	950	558	860	1350	334	1108	1074	1168	1254	584	1172	521	879	1558	1112	1166	1342	1104	1728	1502	794	1164	3257	1912	888	1757	1485	1048	1562	2160	1186	1304
ZNHIT6	552	401	534	7582	578	443	377	564	409	428	315	612	523	642	579	443	407	453	944	386	969	1025	366	623	325	662	765	667	381	418	553	479	1072	620	507	638	422	401	335	463	294	608	398	487	547	342	807	527	532
MEF2D	1780	1507	2604	1614	1528	2202	876	1516	1594	3394	1166	1614	1466	1505	2792	3669	1947	1922	1724	1658	1178	468	1582	3417	2151	1997	633	2084	1364	1960	2057	2130	1512	1444	1384	1400	2131	1450	1052	1410	3359	2043	2934	2320	1451	2398	2648	1605	2890
ADAT1	138	220	298	769	242	354	161	366	433	644	300	375	902	401	298	296	169	299	215	286	289	19	294	171	404	328	152	328	276	277	303	577	192	455	208	127	691	78	167	987	245	352	204	236	266	340	375	409	352
ADAT2	77	154	91	100	96	156	159	159	147	55	26	49	82	231	136	51	89	40	184	52	281	77	133	72	271	77	311	140	51	81	79	24	58	37	359	83	40	64	62	50	147	58	70	86	107	91	99	73	54
LGALS3BP	24839	37572	12500	25966	11746	28531	23062	6558	4687	35036	36262	5235	30630	14445	7212	5883	13314	6745	23943	8078	1271	3305	10574	14214	2656	6451	13447	15409	29179	35805	11465	8926	23542	22029	1774	12614	22278	17501	21697	7028	5421	13051	5615	6540	11099	14959	21393	23129	6368
ZNF117	726	838	632	770	233	984	1109	293	947	1318	2671	1146	2822	1116	3525	1168	1455	574	1319	749	1633	86	304	1320	6097	2299	690	1012	594	466	1731	2716	1368	1934	1130	553	1513	692	1208	1248	2678	1474	2237	1836	780	538	1630	1128	874
PLEKHO2	439	748	1902	508	854	438	672	777	1082	1364	616	1345	1218	463	987	560	1483	813	1219	853	527	382	2970	925	485	742	683	256	801	1346	1699	875	437	620	936	574	635	598	1057	679	723	1381	1042	1643	518	763	559	1425	1519
PLEKHO1	606	707	1130	524	600	526	849	647	744	937	519	563	751	431	504	675	762	631	1858	410	670	1444	1663	423	808	291	1057	310	779	1161	908	544	278	403	1373	572	366	1399	1176	360	445	810	678	1066	926	435	633	1099	841
E2F7	29	77	75	315	91	212	252	34	89	94	93	41	76	108	30	59	36	27	148	25	375	114	25	64	79	29	508	14	21	10	89	115	121	54	88	169	130	43	64	87	53	74	62	116	343	120	97	26	44
E2F6	278	882	250	664	459	499	438	424	256	450	396	224	457	500	307	282	184	237	423	336	456	510	424	250	677	337	256	198	303	320	338	539	669	437	543	671	328	359	431	307	199	351	330	388	493	223	492	293	263
E2F5	286	250	93	117	541	156	305	433	365	378	277	333	124	416	242	241	337	140	840	657	1280	282	398	319	677	378	129	293	171	125	80	200	527	464	579	114	168	148	369	273	130	97	111	132	338	151	552	65	210
E2F4	981	532	599	644	475	1142	952	832	636	648	1059	639	1254	659	557	446	609	615	1316	322	803	1779	1118	840	841	792	952	1101	894	860	570	817	593	559	1320	581	827	627	754	693	510	778	546	897	456	512	647	944	656
E2F3	905	1047	449	760	254	1204	562	496	787	443	367	520	414	762	278	249	538	507	667	323	2193	883	386	430	1091	339	967	611	310	414	423	390	279	382	1504	677	705	567	467	207	651	454	282	403	767	361	238	459	528
E2F2	77	432	118	247	460	526	154	154	138	148	291	117	105	156	39	112	181	44	473	98	477	256	153	77	1434	74	321	32	77	26	123	206	218	177	215	244	112	170	122	80	144	136	213	109	223	145	220	62	23
E2F1	130	504	180	578	1198	456	412	910	458	417	243	126	272	198	94	212	359	111	710	635	1724	2270	330	162	691	148	1540	140	178	69	250	470	1249	405	1178	562	272	302	867	263	178	356	468	159	659	505	634	88	55
SCAF1	2043	1245	1510	1470	1628	1594	1214	1775	1994	1571	3081	861	2038	4151	1224	1389	1519	1543	763	1643	838	1898	1036	1769	1109	1412	1729	1630	1288	2159	1333	1707	2100	1839	1604	1527	796	2176	910	1477	1167	1400	2391	955	2261	1307	1593	1626	1878
C6orf89	3404	2541	3377	3139	3875	3331	1952	2188	2643	2980	2282	3705	2430	2662	3522	2951	2268	3839	3666	2833	2598	2559	3315	2340	3147	3639	1958	2411	2898	3137	1933	3065	2672	3804	2061	2855	4477	1812	2065	2683	2750	3381	2795	2765	3055	5190	2050	2977	3082
E2F8	11	71	68	434	114	140	144	46	157	147	153	71	62	140	34	94	11	12	360	67	250	209	54	90	187	54	191	10	37	12	52	121	158	113	87	175	439	80	104	15	85	134	53	94	241	201	134	39	14
ACBD3	1357	1913	2018	2654	1817	1963	1625	1524	2424	3094	2562	2767	2187	1726	1971	5466	1727	2505	1874	1952	2373	1327	1447	3260	2891	1474	2328	3748	1371	1759	2146	1929	1894	3170	1982	2572	4316	1289	1035	1522	2616	1961	1875	2063	2580	1856	1975	1853	2425
PPP4C	4739	4170	1176	1728	1684	2008	2828	2965	3049	1396	2460	1185	2643	2174	1249	1099	3354	1668	1555	2587	2710	1609	2476	1875	1994	1659	2139	1963	1828	1645	1613	2945	1631	1837	2320	2764	1447	3314	3934	2589	2402	2181	1729	1498	2518	1816	2617	1490	1181
ACBD7	13	289	54	70	45	106	378	2	13	22	8	27	40	25	30	8	20	7	315	3	89	692	58	161	197	26	497	9	34	37	83	32	153	8	377	116	43	10	13	20	35	94	20	39	23	19	90	20	23
ACBD6	686	791	662	717	368	1046	541	676	756	746	439	331	705	822	315	692	540	599	607	545	775	1416	502	708	887	466	597	757	300	410	517	459	741	487	839	362	672	1077	536	396	539	365	458	480	602	575	379	466	483
ACBD5	412	4290	1169	2011	1526	840	909	813	764	860	962	599	629	876	1063	1080	863	649	1298	1088	957	294	774	3260	2100	1268	747	1064	900	661	946	772	990	1199	660	1685	995	305	867	788	1067	989	697	762	1091	754	1511	829	827
ACBD4	479	63	238	218	316	109	249	154	188	248	130	128	357	208	346	150	142	234	131	321	67	128	222	164	145	384	105	318	429	163	162	215	326	186	105	181	137	82	160	474	310	210	306	160	185	331	139	230	215
MON2	969	740	1263	1319	1073	855	796	756	1026	1320	702	1632	1262	899	1423	2141	584	1319	668	939	1052	460	771	981	699	1500	741	1569	685	1970	1514	775	1067	1858	855	2776	2206	526	1093	1324	1248	1018	1238	1334	1094	1496	1260	1103	1589
PPP1R13L	2110	821	955	459	377	865	885	1495	992	611	944	850	656	386	1661	592	1043	1170	780	449	255	1244	860	796	937	676	1584	680	418	1134	827	604	696	816	913	517	420	1657	769	697	1029	754	1008	905	1320	425	472	917	1414
EEF2	19358	77654	84016	41973	44354	31864	52088	64871	81719	35698	58749	41100	37145	52687	29671	49077	37354	56375	37255	59112	55357	48311	33068	95498	35402	43057	29724	56618	63540	108557	48513	50147	18316	24065	37088	17821	29183	49480	34337	42411	42858	35802	85059	44418	59166	32289	34744	66464	67936
SKA3	163	160	113	211	231	287	299	113	366	116	286	107	104	243	26	226	119	65	460	76	650	570	141	89	241	72	410	82	74	29	83	403	230	62	789	422	149	329	113	80	184	121	110	148	746	194	96	69	35
BRI3BP	56	243	161	203	146	146	142	142	135	172	125	66	135	133	120	136	106	96	127	192	183	240	79	113	61	111	64	92	111	45	122	74	155	85	65	71	118	80	106	152	78	98	188	94	236	218	174	91	106
C2orf29	1282	1291	777	1150	1234	838	3438	994	1099	1143	1187	1016	891	1038	753	1137	862	955	1206	1136	2093	2931	1110	1506	980	1336	801	1845	1000	799	969	1768	1827	1389	846	1337	1409	1112	1618	772	1183	1041	986	903	1541	979	1315	784	785
C2orf28	3523	1932	1941	1319	2436	3550	3565	2745	2188	1624	2451	1737	2217	2272	2173	1400	2906	2244	2314	2310	2672	1279	2386	3202	4603	1902	2127	1402	2217	2522	1928	2225	2141	1974	3221	2277	1561	3098	2466	1586	2175	2043	2411	1937	2592	1786	1846	2576	1613
RPGR	153	130	205	164	287	80	313	113	239	229	69	137	97	246	264	296	94	73	189	117	125	345	121	205	76	234	101	137	126	110	207	160	279	149	168	389	212	157	202	244	211	173	158	330	175	142	363	89	156
[truncated: 11,312 more rows]
[truncated: 388 more columns]
