# Supplementary material for: Identifying Cancer Stage-Related Biomarkers for Lung Adenocarcinoma by Integrating Both Node and Edge Features
Source: Genes (Basel). 2025 Feb 24;16(3):261. doi: 10.3390/genes16030261 (PMC11941903; doi:10.3390/genes16030261)
Supplement: Supplementary file 1 [file genes-16-00261-s001.zip › RNAseq_exp/stage3_exp.csv]

	TCGA-AN-A0AS-01	TCGA-B6-A0IH-01	TCGA-A1-A0SN-01	TCGA-AO-A0J9-01	TCGA-D8-A1Y1-01	TCGA-B6-A0RO-01	TCGA-A2-A04P-01	TCGA-BH-A0E2-01	TCGA-E2-A1L7-01	TCGA-E9-A1N4-01	TCGA-A8-A09N-01	TCGA-AO-A0JE-01	TCGA-AQ-A1H3-01	TCGA-E2-A15R-01	TCGA-D8-A1XD-01	TCGA-BH-A0BZ-01	TCGA-AN-A0XR-01	TCGA-AQ-A0Y5-01	TCGA-A8-A08P-01	TCGA-BH-A0BC-01	TCGA-A7-A26E-01	TCGA-AO-A0JD-01	TCGA-E2-A108-01	TCGA-C8-A1HL-01	TCGA-D8-A1XG-01	TCGA-AR-A0TT-01	TCGA-A8-A08L-01	TCGA-E9-A1R3-01	TCGA-C8-A133-01	TCGA-A2-A0YL-01	TCGA-BH-A0HP-01	TCGA-BH-A0BA-01	TCGA-AR-A1AL-01	TCGA-BH-A0B5-01	TCGA-BH-A0B4-01	TCGA-AQ-A04H-01	TCGA-A8-A07U-01	TCGA-AR-A24M-01	TCGA-D8-A27W-01	TCGA-B6-A0RP-01	TCGA-D8-A1Y3-01	TCGA-AN-A0XS-01	TCGA-BH-A1FR-01	TCGA-A2-A25D-01	TCGA-E2-A14P-01	TCGA-B6-A0RV-01	TCGA-AR-A24O-01	TCGA-BH-A0BS-01	TCGA-A1-A0SJ-01
ARHGEF10L	423	987	613	829	667	874	1457	826	907	622	510	353	474	584	2844	653	1011	490	781	556	799	790	820	623	403	1445	1296	810	582	769	710	421	1045	1236	609	714	1038	540	681	618	514	1074	604	591	494	841	457	437	870
RNF10	2952	3429	4049	5719	3499	4137	4620	3834	2274	3829	6674	3508	3856	3416	3207	5339	3628	5403	3554	4184	4305	3061	3668	5442	3227	4041	2535	3735	4739	3358	4514	5314	3201	3844	3200	3056	4347	5253	3715	2886	5194	3869	3902	4097	3571	2471	3824	4132	2899
RNF11	2119	2121	1399	1887	1654	2596	2457	2111	1823	2228	2138	1770	3161	1126	4530	1967	2253	2990	1433	3145	3535	1571	2549	2336	1456	1318	3033	2032	2180	2710	3263	2758	2285	1690	1386	2726	1281	3498	1904	2276	1417	2232	3652	2130	7254	2755	3364	3247	2778
RNF13	1494	1558	1148	1343	1278	1710	998	2115	1827	1501	1009	1376	1360	1828	1046	1148	853	1346	2805	1316	1512	1671	1491	1224	1733	1353	856	1719	1388	1322	1340	1588	1215	1099	1969	959	1427	1697	1472	1568	1233	1239	1492	1973	805	1191	1346	1707	2082
GTF2IP1	3163	7654	4410	6762	5853	7325	9321	8063	9548	4187	7209	7218	7981	13009	8553	8114	5601	5609	5330	4803	6750	10134	5093	7973	5997	6077	7585	4210	8193	6891	7753	6545	5370	5659	2565	17851	5973	6626	2975	6467	4921	7413	8069	4543	6781	7869	5919	6877	6573
RTN4RL2	66	116	91	13	77	9	22	61	32	29	34	46	35	58	11	19	43	22	50	31	16	57	62	44	68	23	43	38	105	49	99	24	42	36	31	61	24	29	36	151	67	40	89	36	20	23	52	38	15
C16orf13	691	497	504	2436	906	754	2224	1190	506	316	472	1427	697	625	612	904	1494	659	561	822	316	640	662	766	320	406	821	528	1447	500	386	434	516	495	692	649	537	258	727	614	1217	977	651	777	541	671	317	655	629
FGFR1OP2	487	529	456	678	420	753	705	445	384	734	457	559	461	368	551	408	379	605	582	390	529	625	535	532	483	586	302	578	341	463	482	611	599	513	404	454	643	346	542	352	243	551	555	359	336	319	697	340	687
ATRX	1505	2484	1634	1043	2031	2366	1033	1845	1671	3488	3041	1505	3172	2320	3645	939	1333	2538	1274	1724	4706	2201	1847	1913	3088	1858	2485	3492	1360	2925	1974	2573	3534	2951	1075	3205	1970	3989	1799	2528	474	1918	2171	1267	2179	2242	3459	2553	2156
PMM2	1699	842	1203	1172	1255	1267	1861	1038	756	913	1314	2600	1149	1042	651	1139	1567	1464	1291	975	586	1313	955	1625	627	1060	834	1202	1003	622	908	1522	1160	775	752	977	1058	668	1500	912	1273	1150	451	1228	934	1206	997	749	644
ASS1	11023	1432	1117	4316	163	1291	3944	677	2803	228	109	4887	2204	951	185	2536	655	1819	779	1124	328	751	4009	2976	2649	2589	2682	3895	6407	602	1432	874	680	387	371	146	5570	743	361	358	470	2333	178	403	15844	4543	733	204	1850
NCBP1	920	1099	1300	896	1210	896	1569	1291	977	947	1120	1357	1175	1628	874	769	1442	1273	820	1177	1396	1343	1047	1099	1285	1303	1868	1405	785	1309	1066	1262	1177	998	1081	1299	743	1534	1262	901	719	855	1029	956	1428	1124	1318	1351	832
ZNF709	82	127	80	95	126	207	58	130	154	89	70	55	138	134	307	82	144	75	78	123	252	64	99	70	90	93	180	78	78	166	165	147	148	129	97	127	51	159	74	167	77	192	237	91	82	176	151	93	164
ZNF708	232	166	134	96	103	87	393	230	293	337	280	151	157	184	355	136	362	94	163	109	237	147	173	140	298	190	236	178	177	233	172	319	318	226	82	135	122	309	128	249	140	175	320	102	189	195	298	106	79
RBM14	1148	914	1595	967	1029	1053	1145	1067	1514	779	1139	1127	1065	1180	1171	1340	1491	634	1073	886	1019	1511	1228	1170	1180	995	1436	943	738	1051	993	1088	968	1044	955	1132	1049	933	1227	895	1448	1091	1196	1108	1766	1189	1086	943	643
NCBP2	2007	1869	1525	1970	1530	1570	2844	2266	2757	1884	2100	1724	2088	2567	1815	1628	2313	1758	2878	2419	2327	2422	2096	2652	1857	1528	2472	1992	1233	2023	1858	1601	2030	1685	2637	2021	1717	2288	1566	2534	2607	2146	2150	3376	3760	1836	1707	1485	1780
DISC1	70	173	147	176	128	96	178	68	106	156	68	183	154	46	94	145	51	147	87	151	148	63	256	282	56	216	210	134	26	161	152	154	231	95	100	116	174	199	203	128	48	135	129	136	57	110	228	68	74
CAMK1	227	230	120	658	187	198	193	153	190	183	278	215	169	151	78	161	122	207	203	461	117	157	356	169	197	178	195	203	522	189	264	122	174	194	227	107	188	131	189	289	227	183	327	241	172	257	250	223	219
RPL37	22458	10887	11506	55541	8367	3023	24891	12734	8029	9730	6457	11783	7917	2968	4675	9439	6378	6561	7374	12786	6585	9265	9526	15009	7168	8256	9359	8190	13287	15260	15064	6666	8988	7290	11061	5090	9778	8320	8180	5691	18107	7347	7025	23292	23763	12004	9898	6048	6496
SPR	789	531	1606	1079	773	1828	942	1620	1316	875	923	1451	999	2391	191	1660	454	1556	899	530	857	1856	906	1177	1558	856	216	1352	3111	349	906	833	791	1103	1491	1197	799	1484	1841	1142	1908	2042	1621	1938	1783	1485	1334	1597	926
ZNF700	219	493	428	487	293	208	378	362	452	325	285	226	357	252	442	246	410	277	273	377	613	323	290	299	471	347	535	287	121	366	270	529	371	525	293	338	212	357	160	380	360	418	325	342	229	342	336	246	149
ZNF707	382	231	245	123	229	214	316	260	405	155	381	193	126	151	471	456	295	179	459	250	126	102	373	151	244	163	363	180	167	168	252	437	140	266	490	240	328	127	398	271	678	653	159	378	140	233	82	111	240
ZNF704	469	565	572	145	366	259	46	103	450	237	409	84	526	1208	316	279	81	504	408	345	871	345	311	119	427	283	608	161	112	603	513	512	543	770	358	197	527	517	540	319	319	648	279	243	403	297	507	362	198
RNF115	674	566	1018	631	886	576	789	540	501	788	454	607	816	534	518	549	585	340	501	659	770	695	477	344	972	410	338	693	316	721	510	537	832	743	445	511	971	974	569	811	529	496	423	473	360	423	576	736	559
ZC3H14	1801	1048	1124	1228	1641	1517	1280	1198	696	1608	796	1655	1701	1996	1736	868	1399	1465	834	1178	1670	3377	872	1255	1778	980	773	1691	1249	1542	1222	1521	1349	1288	1242	1115	891	2447	1831	1505	855	1651	1594	1123	1402	1519	1511	1667	1396
SPN	181	282	416	326	110	54	211	111	336	711	146	430	262	41	51	414	54	69	408	264	174	128	930	99	120	916	289	153	17	209	189	232	282	272	270	100	814	191	179	234	153	269	229	381	145	207	348	46	84
NACAP1	214	97	129	400	103	92	176	102	101	128	207	77	82	64	75	61	78	185	101	200	116	124	81	167	98	105	104	116	93	112	173	93	99	96	99	56	60	135	82	80	168	89	67	128	77	156	114	93	99
DHX8	765	1282	1113	702	1530	1239	618	746	863	1268	1095	1679	2008	1452	1480	1202	704	1125	1365	877	1544	1041	1361	702	1318	1365	955	1657	1056	1013	843	1163	1498	1467	2092	1361	1069	1694	2380	1446	1371	1430	1046	1344	617	825	1368	1365	995
DHX9	3296	4542	6027	2920	5497	4786	2887	4249	5885	4599	5225	5496	6569	6473	5325	5590	4520	5732	5343	4997	6245	8643	3995	4031	7119	5897	6490	5391	3030	5136	4142	4547	5980	6376	5528	6491	4902	7332	7234	4587	5389	3651	4480	4349	5492	4829	4673	6055	4626
TCOF1	883	782	2385	1497	1013	403	2178	1287	1591	1088	1382	1291	885	1117	947	1436	1115	1006	842	755	536	1771	804	1024	1238	1291	1396	967	925	813	777	1004	859	1613	860	704	1978	645	1342	765	2287	752	666	1029	1946	853	640	567	980
NUP98	1995	3070	3089	1506	2554	2384	1411	2454	1336	3042	4009	3048	3592	6100	2942	2042	2482	3064	1847	1517	2047	2387	2381	2736	2961	2239	1668	2667	1798	3338	2671	2197	3522	2492	1832	3267	1998	2857	2375	2316	3727	1985	2272	2821	2662	2419	3050	2825	2651
XPC	851	1231	1013	865	1284	839	441	1270	1078	1136	1061	1167	1229	1385	1479	1033	1243	1236	903	822	1314	777	1113	647	1564	1715	1445	2746	1143	1462	1345	1016	1478	1743	1037	1255	952	1360	1006	1926	1007	1466	1334	1149	732	1285	1201	712	987
SLC12A2	787	1666	4030	2241	4510	3698	368	856	861	1896	1844	2778	12169	3466	2957	1917	2282	3609	1374	958	10726	1396	960	7319	956	1254	18723	5352	927	4097	2269	16238	7314	9189	807	2253	926	8602	7969	1500	216	2831	995	557	2583	2685	4359	4514	5104
GRINA	9467	6460	8107	3273	9590	5209	4595	8633	6401	3100	15800	6678	6777	7153	4202	24712	6323	6877	19291	5861	3575	4039	9549	5419	3052	3930	8836	5859	9535	4493	5494	3614	2704	4894	15768	8645	10900	2760	14678	4566	27952	8030	6198	15023	4192	4835	3951	4473	10162
NUP93	629	638	833	670	909	1281	814	710	657	759	693	1573	561	450	1091	813	458	1021	834	1297	570	1066	984	1213	746	1039	925	660	370	667	586	716	571	743	1088	966	1270	790	1286	522	1782	711	638	1184	3997	562	611	493	1153
SPPL3	1005	1895	1413	2236	1458	1727	1493	995	768	862	1768	1068	1483	1518	1409	1315	1198	1468	1356	1489	1934	701	1217	1296	1023	863	871	1188	1059	1514	1494	1312	1181	1676	1511	1421	1687	1974	1402	1314	1768	1578	1419	1428	1102	840	1495	1574	1056
GOLIM4	886	945	1025	365	698	329	183	1099	819	1582	559	1625	870	296	863	751	321	1237	618	602	891	899	1162	566	1086	767	1903	1340	318	825	1220	820	1275	786	819	675	814	1275	774	897	242	556	516	412	501	559	1076	749	584
ZNF646	614	669	527	553	560	349	545	647	568	456	608	611	612	631	810	772	1149	562	466	497	554	450	603	335	834	1509	836	978	429	676	584	1117	847	1186	636	793	423	416	797	1076	295	1693	573	334	670	333	394	303	728
OPA3	542	591	531	487	482	294	831	324	556	599	390	361	544	288	665	435	849	239	544	293	484	384	513	282	552	571	370	437	410	441	362	569	612	625	434	399	444	371	729	417	381	681	534	340	421	462	458	324	401
OPA1	1864	1845	1917	1290	1202	2026	1409	2337	2010	3020	1712	1708	1867	2793	2733	1059	1306	2943	1337	2195	2573	4035	1762	1553	2045	1954	3165	2042	2115	1733	1694	2239	1924	1986	1751	2022	2384	2626	1870	1793	1470	1567	1673	2307	4163	1366	2244	2217	2029
RHEB	1115	937	595	1427	1531	966	1336	1521	1006	1210	1271	883	1221	1187	809	1439	974	1404	1019	1110	993	1262	1033	1481	1122	903	1234	650	911	778	1091	929	946	931	1854	933	1870	813	837	889	2894	832	1173	1320	822	1217	1028	1077	1369
RAB40C	1107	850	767	761	1041	644	663	1077	656	360	1201	794	662	669	1080	984	1380	715	616	557	314	818	686	552	570	679	1041	960	1040	547	634	1092	554	722	736	864	500	274	683	965	755	1643	634	561	610	666	350	383	1380
RAB40B	337	287	177	366	190	495	1349	315	239	162	141	136	377	288	547	237	315	154	188	160	347	141	203	125	154	431	371	195	272	356	237	154	315	204	393	249	216	159	211	391	417	246	325	417	138	185	269	203	307
COL7A1	80	145	266	95	185	31	63	139	261	59	317	227	171	282	1114	151	108	416	103	162	65	80	143	17	2207	139	470	1873	2	255	97	94	245	581	164	112	97	262	63	237	56	111	28	23	132	28	124	17	453
MDP1	109	157	139	282	267	487	219	271	264	152	392	150	148	223	172	292	231	117	176	325	127	111	117	197	136	134	68	166	270	180	181	123	144	168	380	182	82	155	432	208	242	225	224	305	227	218	164	248	293
GTSE1	231	20	240	171	212	69	369	643	1204	204	231	177	168	299	93	238	229	67	269	267	72	401	136	475	99	331	642	4	60	248	224	101	103	245	86	262	654	98	254	59	213	96	188	204	378	235	110	122	202
ARFRP1	578	514	324	593	469	569	698	774	644	553	665	567	312	486	1342	1267	599	288	865	463	197	423	653	247	307	689	418	509	509	389	557	554	345	488	1123	523	450	291	554	556	660	663	352	489	494	570	259	310	2872
PSAP	53728	47938	37333	32426	36352	75129	23429	26694	56075	77811	29226	35263	24007	18684	21049	44136	16741	42565	47147	57616	28450	19273	65367	21289	35246	59664	30439	43931	37400	28855	52852	17627	20584	29619	31389	22801	46132	30482	49587	33658	51521	27432	46449	32876	30039	24983	37126	47219	26981
KIAA0831	622	609	443	584	624	460	346	658	465	559	344	596	654	733	874	355	421	569	396	401	838	403	421	490	536	353	567	878	499	754	699	1101	590	599	745	605	303	1078	636	779	458	734	660	456	465	406	597	391	503
SPPL2A	997	497	1602	431	665	761	610	729	705	1167	1247	1183	926	894	666	708	675	753	1254	1070	929	1466	1290	997	1107	1202	548	1432	717	842	473	1030	832	668	472	753	1038	1133	871	668	686	593	896	912	809	1002	1150	1723	804
SLC46A1	862	809	2113	822	1073	1673	325	746	665	964	850	1454	1020	2471	869	1440	943	564	1370	342	1098	616	672	463	1785	1149	572	708	1377	726	581	491	1057	880	588	963	405	669	1049	1180	947	773	1774	595	228	2394	894	614	915
TGFBR2	1801	5496	2230	3282	2882	1128	882	1876	1471	4929	1296	3087	3712	738	1604	2783	491	2792	1955	3126	2537	734	6730	3053	1126	3282	1578	2136	694	3940	3234	2944	6106	2053	2441	1548	2735	2779	2266	2071	596	2536	1478	2456	2230	2992	5849	905	3656
ITGA9	15	519	115	118	84	65	41	68	199	185	107	95	213	167	273	118	15	99	84	265	203	77	332	149	196	89	176	74	28	469	470	329	301	177	197	156	442	273	154	248	77	84	127	214	55	177	339	190	175
STK40	1689	1072	997	892	748	738	836	913	1482	944	1420	1169	1287	508	961	1390	1762	688	775	1197	844	594	1492	689	687	1372	991	1035	2164	1134	1678	977	1479	889	983	998	1222	821	709	712	788	1173	1303	1422	1930	1171	1215	1151	975
ATP2A2	7645	4573	12340	4291	6303	9950	3016	5382	9172	7246	9772	5734	7178	9662	6348	6831	4610	8847	6605	4921	6281	14837	7011	6443	9934	5671	5141	6274	4186	5780	4919	6694	6784	6668	5613	6963	7618	12578	11190	3912	4657	4190	6798	5142	3438	5714	6401	5700	5761
ATP2A3	340	926	3480	1540	974	1354	574	261	946	766	2272	1881	982	12184	2409	4469	841	7863	1871	1237	835	157	1886	2952	6284	2514	861	2154	65	1085	633	2861	888	1125	4014	1734	2054	764	4079	1678	232	1292	6261	2510	5526	3190	1042	1483	874
ITGA1	609	684	904	1048	570	202	840	1385	695	1515	571	1794	994	995	1155	1269	388	2145	929	1016	759	518	2060	2536	962	827	750	1229	283	1381	870	1269	1067	582	1187	1972	1019	1022	1207	712	198	918	708	687	284	453	2110	1185	1087
ITGA2	702	2098	1460	595	612	244	439	1763	572	2704	447	1066	4662	189	3868	1527	730	1445	401	1123	851	1482	1080	669	5488	953	717	4443	1104	2940	1895	1552	1626	4118	913	2097	352	1779	824	118	44	570	674	196	352	1141	837	379	2224
ITGA3	631	2003	1131	1933	889	1484	334	2708	1639	717	433	1744	2120	873	2039	2291	931	4280	951	2089	1085	485	2011	665	4865	504	958	2655	2683	2348	2424	1022	1711	1625	1739	1097	1283	2061	1883	1622	279	1838	2206	1461	1932	2077	1286	2937	2944
ITGA4	194	479	478	194	290	121	299	451	425	750	182	583	372	3494	329	525	74	557	499	459	461	181	1129	432	748	1244	365	401	126	364	377	461	478	237	341	547	841	597	564	399	113	391	529	446	161	371	752	331	259
ITGA5	5417	2865	2580	3556	3158	965	1991	3109	1245	5902	1287	4511	2787	739	1698	3120	2374	3283	3669	3942	1443	860	3345	3567	1367	1966	1737	3706	462	2322	1557	1736	3085	2722	4221	2377	2785	2584	1297	1997	2107	2367	1552	2469	1149	1413	3254	1762	2165
ITGA6	478	5122	897	1396	1637	991	3917	3176	1223	3780	867	2156	1248	1268	1272	575	1453	1065	981	2192	3692	677	2110	3617	3165	1005	2791	3014	4091	3270	2814	2503	4272	2042	1323	1064	2238	5762	3325	2111	158	2713	1194	1430	3834	2977	6349	3570	2033
ITGA7	11	442	66	1444	39	74	184	130	337	141	58	56	449	80	60	113	26	111	29	328	140	45	1595	138	125	142	144	56	16	219	259	621	396	231	313	198	356	82	116	170	19	329	208	326	262	201	596	193	586
LOC100132288	141	188	99	468	21	96	349	194	187	95	80	187	229	51	112	170	294	180	355	184	333	122	281	45	68	223	281	266	263	271	241	129	299	329	302	142	130	297	52	267	166	456	322	184	68	253	272	138	117
DENND4A	338	400	788	239	291	332	154	706	304	898	461	527	637	1034	837	343	254	732	565	352	614	756	630	453	1028	567	285	665	534	706	367	594	967	421	375	389	792	740	727	542	405	292	662	402	295	494	791	447	449
DENND4B	1010	935	1150	906	1007	440	908	558	872	789	760	574	926	959	651	1006	334	730	1017	446	657	532	948	663	1399	1877	945	764	502	740	558	995	957	1119	452	957	1888	572	898	930	969	661	968	829	870	692	792	516	587
DENND4C	1908	1948	1645	903	1141	1288	498	1440	1348	1969	961	540	2355	2558	2325	972	1109	1858	945	1144	2783	1613	1296	750	2180	1678	1732	1582	1185	1982	1559	2078	2139	1634	709	2233	1594	2309	1248	1402	377	1098	1911	1265	1310	1508	2128	2197	1507
SWAP70	1619	2190	1795	1642	2116	1057	1213	937	828	3270	1836	3084	1935	831	1423	1115	1406	1712	1507	1477	2000	1074	2179	1785	1937	1416	1116	2412	378	2432	2204	2189	3396	1746	1280	1443	1658	3239	942	1946	974	2072	1579	1805	2038	1881	2877	2261	1778
RARRES1	2189	436	277	825	114	267	1333	250	314	456	117	695	146	43	68	628	29	489	563	580	107	832	2055	192	40	1090	301	284	8	655	160	163	360	123	172	77	14757	184	135	47	295	386	49	391	351	341	879	70	470
LOC100132287	281	303	148	365	208	33	699	93	196	88	240	210	261	182	205	142	384	58	226	132	250	134	285	223	232	228	299	272	47	268	135	520	222	187	116	225	141	87	74	181	50	262	209	409	448	121	272	57	83
PHLDA3	695	865	1037	2109	1104	667	310	811	502	362	186	354	384	512	925	1330	728	1389	407	516	324	121	940	569	1152	717	635	2977	558	533	1118	604	432	756	1746	77	513	443	727	989	497	798	377	623	537	565	412	546	1000
PHLDA2	594	23	464	53	115	184	52	428	101	81	165	146	135	48	76	290	258	211	131	59	27	30	99	432	470	38	216	180	25	65	60	17	51	26	165	48	34	41	74	50	96	88	103	27	441	55	69	114	263
TACO1	249	246	948	435	454	570	830	414	366	382	277	474	379	460	319	648	660	317	608	551	264	1488	291	746	249	524	738	379	593	211	229	344	259	274	1136	807	330	282	1079	418	1204	429	378	740	2241	312	281	350	346
PMM1	711	249	382	458	514	358	502	609	597	249	313	289	434	372	288	364	215	403	453	589	177	236	351	317	413	297	647	234	877	416	448	310	230	291	362	946	416	264	618	436	428	562	519	607	700	728	243	552	426
NENF	1084	1762	989	3055	1413	2016	3857	941	1808	710	621	1379	1529	1443	558	1275	1685	991	1407	1765	829	1068	1151	909	1148	816	2620	1055	3231	1048	1753	488	892	969	1785	751	1016	970	1204	1287	2665	789	975	3196	831	1056	739	2384	1625
SQLE	1937	1557	1618	684	2275	2788	1156	3653	3130	498	2041	7763	1737	4301	2994	2802	551	790	5958	1319	839	860	856	1469	796	1215	3320	1031	795	947	707	1209	747	1295	4343	2876	2644	697	4161	1129	6621	925	498	2104	1515	1384	590	1385	3209
MRPL28	846	663	923	1662	1029	1413	1596	1026	391	620	983	2307	577	704	642	1374	1079	1129	1234	964	436	1181	1019	627	492	596	1047	942	989	474	656	939	571	821	1328	831	784	434	1268	1140	1482	2022	861	1064	917	752	427	564	1140
LOC100289341	24	78	18	64	61	30	31	31	27	32	37	71	58	74	17	30	53	47	49	74	19	18	67	39	12	36	21	45	201	51	58	28	28	27	106	93	56	19	43	80	166	42	137	38	21	33	51	47	33
FBXL12	287	441	263	478	321	169	370	297	320	194	162	320	270	188	259	285	355	193	261	297	199	203	297	244	228	243	327	220	155	268	294	350	307	366	359	247	233	204	136	317	473	308	276	208	296	265	256	180	182
FBXL15	228	187	125	145	132	380	110	223	199	117	155	213	68	199	161	103	191	108	133	274	52	84	140	112	229	183	167	95	294	152	238	117	48	93	203	90	30	62	106	241	226	190	392	239	102	218	90	72	130
FBXL17	282	659	1084	603	515	1175	350	969	601	1048	762	297	792	415	750	353	355	735	308	920	1317	751	555	649	947	535	375	1027	1007	643	967	781	934	857	278	657	347	979	1067	584	146	538	948	481	358	651	890	949	1211
FBXL16	1365	765	966	74	1847	282	45	546	355	458	589	1415	1767	1121	664	520	2275	1278	224	691	424	287	206	448	1099	179	521	1041	1232	571	673	1575	619	273	477	3180	43	558	628	2145	534	2433	1675	102	957	522	539	1153	643
FAM169A	278	51	132	125	29	135	35	97	75	105	121	22	78	940	122	60	22	208	116	122	373	164	75	55	60	43	85	78	229	189	95	299	202	145	349	425	23	430	226	55	15	33	73	31	66	237	203	51	616
FAM116B	256	296	124	296	240	257	192	234	148	139	128	144	288	162	164	144	228	203	234	327	137	81	211	128	217	99	236	139	491	293	303	113	191	279	81	202	316	150	270	265	90	223	453	259	192	244	103	379	92
FAM116A	842	797	794	624	534	477	400	677	603	938	697	319	1151	670	825	508	611	558	431	454	1091	1103	725	895	756	747	463	707	470	845	840	664	949	1104	452	1848	603	872	528	1346	308	723	835	661	663	758	1028	773	878
RALGAPA2	528	1053	2483	131	246	652	52	116	761	1166	249	441	2278	220	275	210	814	608	563	531	1554	234	536	170	612	338	363	609	123	836	397	478	1751	551	192	223	337	2200	790	821	20	1336	359	225	423	1038	2025	1954	572
GHDC	469	648	667	1001	814	618	262	484	425	755	590	969	763	749	234	937	690	608	592	740	511	366	642	465	719	316	558	837	2460	474	555	558	590	751	513	1095	312	537	1029	1230	718	1159	1296	769	344	725	623	981	544
H19	2250	5350	3638	7885	884	1392	14989	1748	832	1273	1083	2380	1877	1510	2250	3636	678	8647	1906	9645	1075	289	3397	4579	350	3265	2209	500	343	2281	5469	2277	3381	2790	9379	2242	1630	1926	1424	2039	448	3517	544	1112	1153	1941	2937	186	4188
SDK2	8	161	40	42	5	29	60	84	736	26	14	19	49	64	819	60	6	18	2	64	84	14	141	28	609	26	312	242	0	277	175	77	123	102	738	14	31	123	832	20	4	558	134	24	46	65	70	22	128
GRP	214	72	223	160	137	61	30	189	52	9	55	107	92	60	127	106	52	157	46	503	76	4	13	102	75	2	8	150	3	127	80	31	51	49	174	5	14	161	63	226	23	82	83	0	0	22	97	18	63
TPRN	2434	1001	771	910	786	623	383	1288	231	762	1360	501	573	556	513	1136	2253	787	440	766	520	605	500	479	1095	318	514	613	2109	607	770	620	354	615	1241	645	159	372	251	1568	761	699	704	489	586	708	444	652	561
THSD4	526	1669	3287	908	1823	8138	133	8333	562	4769	9495	536	3947	6236	8164	729	2183	1965	1164	2948	5394	6040	981	3025	10380	1750	30	2808	5470	3524	1480	1650	4127	2117	1858	5184	415	3997	5424	3173	315	2021	8981	1053	412	3227	4227	4901	5064
KIAA0895L	99	141	105	238	172	113	461	141	284	128	133	288	123	104	307	328	239	220	164	127	114	98	174	180	243	471	610	237	283	123	85	124	171	350	102	362	91	63	141	135	163	147	514	80	570	89	141	93	171
CHST8	29	34	221	619	34	2392	5	183	681	31	30	39	84	188	5	8	1722	29	15	1293	126	257	55	41	193	1	225	128	77	278	23	10	16	5	34	0	7	16	27	75	1	897	341	3	302	65	581	7	66
COL4A5	113	1417	2627	611	2174	1083	359	681	1361	635	886	933	1114	35	542	56	1485	1099	300	926	2038	981	281	634	1329	300	456	4522	191	2722	414	1450	1083	6529	160	132	879	1311	69	368	4	1042	1283	113	293	634	539	2060	531
COL4A2	9317	8952	6447	15561	5271	2043	14412	12331	5620	12111	5277	10013	4961	7810	8196	15177	5821	13684	8116	17654	2815	3892	16188	12134	12683	8515	11565	5288	2889	6912	6928	9904	7451	6138	14900	17447	15246	5593	7641	8057	2686	11881	7567	10053	4601	3749	11095	8524	14703
COL4A1	9833	8344	7698	17154	6365	2254	18215	16956	6231	16948	5480	12410	6012	9159	9024	16190	6612	20734	9839	15058	3997	5891	16299	19356	10380	10378	14424	7113	3539	7352	7135	11035	8909	5730	15209	24037	11726	6688	9241	8525	2412	11745	9078	10146	4559	3864	15155	12762	15955
SLC35D2	324	475	379	442	424	296	367	474	368	374	231	234	648	205	167	292	497	216	260	457	344	205	405	450	574	526	288	407	591	482	338	324	354	332	625	383	644	482	221	417	503	308	305	621	282	600	417	668	394
CHST1	298	203	207	222	166	152	452	211	1898	102	98	1112	138	2455	67	299	54	119	105	1091	302	39	827	244	207	161	1100	231	73	133	119	731	92	121	238	143	30	427	151	344	41	194	3380	180	533	66	242	40	115
ZNF879	32	94	110	170	121	64	136	114	12	113	110	30	70	59	94	109	110	115	64	164	115	113	87	46	97	182	39	69	4	110	104	110	118	86	66	61	60	90	81	64	77	78	96	54	198	55	73	110	186
CHST3	724	555	303	583	524	111	304	341	1444	282	163	428	445	179	595	365	121	419	261	413	351	169	896	321	813	276	314	804	31	1298	767	518	459	418	411	217	528	715	291	361	70	608	166	201	488	369	505	196	434
CHST2	81	223	95	158	54	51	543	105	81	134	48	165	85	39	65	107	46	88	66	159	53	64	258	105	69	306	130	99	32	99	96	127	163	64	156	104	328	75	85	94	48	180	118	145	93	123	201	50	122
CHST7	52	97	48	102	44	118	129	58	34	127	22	55	39	15	20	52	26	42	47	81	33	28	129	115	27	51	45	49	20	71	66	90	44	37	40	44	27	36	54	44	26	52	43	81	46	58	77	25	96
ITGAX	1009	226	486	1207	770	69	391	125	511	1503	189	626	404	100	106	585	130	269	830	796	303	198	1194	396	149	1504	465	740	104	176	221	160	268	648	265	201	756	274	230	371	432	429	344	451	279	142	351	116	116
BCL2A1	127	26	39	316	52	25	198	47	85	38	36	114	48	2	7	132	36	32	189	66	15	77	195	44	10	175	65	36	14	23	29	17	39	53	54	17	193	20	39	26	146	51	27	140	67	23	46	19	16
GPSM2	348	260	390	444	711	142	833	439	2015	402	616	576	635	1085	554	737	1042	260	517	744	411	1436	359	857	515	360	462	149	159	657	605	411	449	683	549	598	724	582	422	339	607	274	878	313	323	454	563	515	521
HLCS	689	1458	763	594	682	1385	1112	1054	782	736	1571	722	972	1823	1915	809	803	722	1347	670	914	679	589	627	1202	544	1729	821	1598	781	1249	895	984	1079	646	1180	1341	680	595	1239	825	559	1117	549	522	828	916	1877	924
LIPG	11	80	27	26	2	30	69	35	61	94	6	132	102	9	12	44	2	9	14	42	57	19	156	15	43	61	42	598	9	146	47	66	293	47	58	37	395	34	10	11	8	31	55	71	79	31	152	13	18
ITGAV	4989	4988	3856	2183	2794	3055	1616	4267	2671	20987	1976	3671	4963	2040	5144	3490	1135	6695	3291	3884	9267	1978	4863	4074	8619	3155	3847	7596	1626	4213	5109	4015	5114	5472	2774	4344	3142	9185	2672	4778	719	3477	5249	1774	1217	2885	7692	6944	5966
HIBCH	391	632	309	579	410	406	665	271	407	541	255	443	420	315	447	347	196	423	557	455	427	401	427	279	566	409	1046	709	830	501	702	484	560	328	448	373	480	465	851	533	756	413	494	526	560	403	498	926	509
ZNF703	498	748	423	242	711	546	149	3575	579	284	154	443	745	3702	3089	1318	724	494	343	636	391	353	420	790	639	1094	591	227	100	749	870	527	251	245	835	3015	41	231	1662	568	771	932	166	1167	181	2476	334	411	2615
ITGAL	194	600	629	722	380	601	451	241	1026	364	353	1097	482	252	51	1067	709	120	887	535	303	283	2436	491	119	2883	900	657	115	455	327	636	434	458	389	213	2003	417	504	436	440	1807	459	1078	445	455	542	137	294
ITGAM	708	208	363	1627	865	122	299	181	263	651	161	582	492	66	116	506	705	415	620	473	518	137	956	169	178	1149	290	1625	117	287	694	252	279	1163	233	104	661	558	1280	572	286	338	288	252	172	200	365	422	147
HLF	31	647	36	117	242	76	126	68	47	537	35	62	126	179	75	44	14	399	70	92	129	140	173	13	81	53	124	24	133	1335	371	316	1524	103	85	169	84	90	56	29	14	28	18	179	103	194	191	41	143
NOV	59	1132	57	472	185	90	46	135	79	76	31	94	173	32	137	82	35	133	51	206	457	49	560	150	380	235	46	78	59	275	489	204	196	109	83	51	60	270	375	63	30	136	137	170	54	119	247	59	217
FAM134C	1526	2038	1495	2190	2164	3024	1726	1732	1411	1838	1497	2355	2684	3392	2233	3954	1510	1302	2228	1649	1804	1107	1563	1498	1958	1575	1966	1703	3653	1584	1916	1877	1536	1532	4327	2487	1557	2253	3494	3127	2230	2923	2455	2629	1014	2075	2117	2604	2020
FAM134B	455	649	1747	1476	785	4064	26	835	482	1744	1947	187	481	2400	563	311	730	196	891	1761	1168	1059	232	3017	861	371	452	1439	2979	583	610	1836	532	1049	292	4322	258	1088	466	1053	193	170	1454	129	216	371	948	1335	841
FAM134A	3158	3823	2048	2250	2470	4344	1967	2153	3992	1827	2027	2284	3222	4598	2628	3732	2537	1615	3872	3568	2893	1534	2170	2929	3725	2066	3771	2458	5925	3375	3485	2028	2536	2914	3604	3933	1331	2713	1722	4590	3813	3543	4583	3628	2664	3676	2395	3132	2976
SERPING1	8721	8357	6289	17803	9343	1200	7382	4904	6669	2903	2240	14010	7097	821	3082	10621	3357	6997	7879	7376	3749	1902	19236	3376	2673	8497	3807	5425	679	7558	6025	3981	6418	4391	7037	1093	14616	6322	2670	6203	4607	11086	1641	7591	2936	4610	8780	1390	5316
TRERF1	513	1223	1335	931	646	442	147	264	759	383	522	520	767	1416	1063	161	1108	1118	498	415	713	1435	586	487	729	1130	639	850	37	721	405	945	787	1426	635	117	224	634	128	1361	1238	1039	189	745	396	431	910	600	249
LOC653501	59	342	130	100	150	80	140	103	236	187	133	138	437	282	186	88	175	180	45	149	320	48	180	47	234	93	283	171	207	249	252	192	234	133	72	69	100	256	104	191	26	74	118	81	60	246	168	203	165
LRPAP1	2282	1411	1914	1383	1868	3875	1738	2143	3726	1708	2518	1843	864	1642	1385	3004	2523	1695	1915	2980	1213	2080	1725	826	1051	1935	1755	1643	7825	1284	2180	1460	1120	1279	1535	1247	2102	1211	2990	2203	1715	1681	1837	2357	1388	2698	933	1788	3390
SMAD6	305	65	89	151	70	63	36	54	119	57	116	139	52	41	51	62	81	80	60	120	93	59	207	132	35	119	50	94	11	140	147	123	46	128	62	43	54	68	45	127	36	94	54	31	93	81	98	39	64
SMAD7	1246	712	630	865	882	601	470	893	571	418	458	772	768	1403	866	816	515	453	497	588	662	456	901	571	790	719	374	959	255	604	683	563	613	904	629	706	522	705	542	1010	363	926	794	448	323	385	1095	276	429
GOLPH3L	1531	2407	1983	1816	1581	1813	1176	1896	938	1697	1393	1740	3965	1792	1030	1114	1604	1157	1124	1259	2606	1829	859	1464	3674	1051	937	2258	1402	1358	2358	1997	1503	1204	643	1174	2330	3848	1529	2498	633	1341	1163	629	465	914	1450	2274	1101
SMAD1	666	1421	716	720	1610	1236	773	882	565	1197	947	885	1675	1146	780	615	790	1138	627	1174	1061	983	743	814	500	737	673	860	652	1286	1311	975	973	777	859	874	502	1323	779	891	659	690	1209	1002	625	853	1137	1006	869
AFTPH	2538	1874	2159	1010	1418	2941	1596	2229	1509	1405	1622	1464	2520	3628	4255	1507	1594	2279	2063	2166	4035	2941	1649	1794	4108	1767	1744	2787	2102	2171	2359	1973	2552	2159	1515	2615	1579	3014	2632	2972	1029	2210	2618	1619	1537	2117	1946	2706	4285
SMAD3	1018	1146	2020	1321	1121	582	480	2116	3862	514	2256	622	1344	610	2512	939	1199	671	1109	1270	1398	1888	1241	1334	1483	1454	948	1532	377	1949	1034	871	1309	1575	2624	2684	856	1279	1001	1158	773	2926	2226	1556	807	941	1152	1230	2339
MUS81	542	468	628	455	524	353	431	642	620	423	538	377	382	218	492	607	484	250	525	587	194	227	371	464	490	556	556	343	414	481	453	322	502	540	446	362	431	279	267	443	844	449	465	431	467	485	343	385	316
AMMECR1L	896	992	700	558	784	730	619	647	912	643	551	557	908	1181	1235	892	589	600	840	634	1003	1121	740	819	914	1203	992	898	651	1024	830	662	1086	983	828	1047	797	851	885	850	545	793	764	820	791	871	778	790	800
IGF2R	3877	4264	4006	1739	1913	2718	2811	2770	2556	5333	2237	5474	3470	1282	3597	2615	2141	7702	3293	2918	3776	5559	3875	1777	5062	5439	7721	5428	4167	4383	3434	3223	3272	2622	2676	5725	4159	3921	3053	3982	1821	2817	3212	1784	4411	2721	4337	3484	2834
ZC3H10	288	169	169	224	298	126	113	136	202	220	253	238	242	212	214	255	324	213	302	192	218	108	184	140	217	240	206	219	248	242	249	187	193	237	275	203	138	345	248	343	416	346	216	199	107	239	146	192	164
CKS1B	889	1054	1041	684	1570	680	743	910	1007	438	731	976	726	703	382	1220	1077	278	1132	925	496	1647	656	1465	687	1230	787	372	496	677	685	1091	734	1335	615	963	2985	638	1074	533	4250	376	414	611	1379	588	514	720	570
SLC36A1	559	275	857	471	537	176	380	413	252	364	208	449	309	196	309	406	136	690	446	309	417	338	481	418	246	384	371	784	67	407	268	352	277	456	315	237	889	321	570	300	470	380	130	206	279	221	474	135	425
ST13	5598	4459	3511	5039	3894	4799	2683	9980	6874	4411	3633	6165	5317	7053	3101	3190	3519	12415	5374	5924	3867	4336	4409	3680	5249	4267	5303	5007	7375	6410	7064	3639	5148	2844	2916	5643	4449	5127	10269	3799	4412	5059	8375	7595	3984	6777	3907	4869	5410
ZC3H15	1370	1493	1239	1428	1315	1648	1906	1380	1444	1375	1321	2205	1389	1907	1250	1443	1312	1704	1666	1283	1818	1972	1244	1602	1496	1663	2405	1831	1469	1458	1454	1228	1551	1383	1449	1431	1712	1459	1841	1374	1585	1297	1550	1813	1611	1395	1559	1639	1388
C14orf118	415	182	224	128	175	267	132	164	119	354	147	237	271	412	381	133	140	264	150	168	327	684	191	128	304	241	146	247	93	277	194	297	251	211	178	193	177	339	385	177	101	158	166	180	182	190	297	215	211
HERC2P2	408	882	136	922	317	55	241	169	1120	453	185	284	388	486	777	176	413	441	1060	187	401	92	534	762	811	1069	294	493	67	497	230	536	360	886	378	925	344	159	124	226	390	329	811	964	291	385	548	106	241
RNF111	840	528	952	361	516	538	220	783	428	1011	790	755	918	1150	855	677	673	898	724	610	1118	714	722	590	1074	784	520	1160	393	1001	605	843	939	691	572	563	859	1277	965	710	384	543	908	437	443	603	890	890	720
TCEA2	255	565	144	770	281	509	333	470	381	156	262	320	248	535	3624	406	220	199	240	299	191	209	245	255	472	291	763	194	726	244	387	172	227	394	408	576	272	260	220	405	123	304	555	288	877	297	215	247	811
TCEA3	1166	1036	1837	1277	888	1473	399	690	1381	1444	2049	305	1384	1549	1313	1729	3005	940	947	2079	1546	298	656	2442	1195	456	1801	1097	5818	877	2199	718	1472	1250	730	1219	748	1604	931	1814	2145	897	1643	1300	579	2460	1339	2187	116
TCEA1	3697	1445	946	1406	2417	2163	1687	2293	1429	2167	2384	649	1889	3319	1734	1915	1213	2397	2043	1513	2322	2512	1714	1610	1059	1307	1598	1880	1591	1325	1771	1640	1521	1354	894	1811	1457	1719	4520	1822	5698	2835	1578	2130	666	2000	1981	1905	2252
MGC57346	125	169	96	127	250	250	119	66	151	123	107	168	276	326	271	159	74	70	156	130	251	109	124	57	214	211	376	113	106	145	126	140	252	227	297	5	144	170	407	176	252	169	141	206	52	114	131	115	154
COX4I1	3479	2548	3297	8123	2610	6274	29380	4019	2403	3624	2220	3325	1934	1539	2320	3381	2896	4056	2906	3181	1767	3953	3208	8530	2615	3861	3897	2771	6027	2607	2919	2694	2150	2486	4072	3032	3838	2875	4867	2023	6946	2715	3987	4635	7657	2494	2253	2517	4651
BFAR	1282	1420	1740	1821	2126	1874	1918	2038	873	1358	1259	2735	1691	1780	1222	1238	1666	1338	1254	1201	1522	1665	1190	1435	994	1063	1261	2240	1071	1499	1307	1515	1541	1591	1417	1420	1024	1168	1691	1972	1682	2205	1070	1582	1161	1352	1806	1590	1580
ZC3H18	848	506	561	849	517	789	2010	741	638	526	634	1027	437	439	628	771	529	794	546	483	397	614	611	729	959	769	724	517	678	513	546	789	543	655	608	795	1197	548	1138	533	691	641	773	457	1451	513	415	340	1082
SIPA1	690	921	789	1324	575	860	1118	507	688	976	545	654	481	129	285	1191	821	439	1107	1222	267	227	1227	492	370	1138	964	489	686	716	924	600	577	558	743	504	871	495	420	560	738	1000	638	837	1172	763	644	404	497
EDA	47	72	49	93	53	37	68	48	59	34	34	119	39	296	100	53	10	67	21	47	39	79	75	40	24	31	43	55	220	59	180	47	83	41	42	74	16	42	69	47	97	40	480	116	14	44	84	24	340
CADPS2	995	2257	1139	907	1272	974	704	1287	679	2275	919	813	1785	154	784	930	687	1266	760	934	2186	812	1034	953	2200	909	742	877	239	1228	952	1115	1357	1433	456	824	1409	2249	1389	1218	97	296	702	420	4210	2754	1603	1635	2572
CCDC115	660	1111	837	1343	869	1246	865	869	708	743	837	860	878	1046	1097	1042	941	479	713	1057	1260	534	901	781	965	1090	1632	1068	1273	853	1594	579	919	980	971	957	1064	861	850	1269	756	1060	1009	973	1695	775	868	1071	1013
CCDC112	208	182	335	270	329	144	187	297	323	169	213	351	269	248	246	217	191	396	300	257	222	301	128	340	314	287	209	399	211	210	151	227	226	238	182	294	108	223	305	141	266	365	374	173	306	252	203	262	341
CCDC113	222	227	270	282	355	1120	78	139	182	207	307	630	393	292	335	161	242	567	248	203	428	156	228	297	686	292	568	203	597	342	357	124	289	564	145	769	128	332	438	324	95	156	581	259	4016	160	256	372	337
CCDC110	20	42	19	22	68	42	24	134	26	42	85	41	95	128	60	28	58	36	58	14	63	98	18	34	23	23	63	15	211	22	152	80	66	26	11	118	15	29	61	92	52	15	135	45	19	35	60	33	29
CCDC111	76	225	135	135	267	193	51	179	115	227	281	203	309	297	218	116	153	194	145	97	288	133	158	155	179	109	258	232	200	225	211	145	277	218	52	374	94	229	202	331	157	157	211	201	166	239	218	270	181
LEO1	525	438	1343	681	646	716	420	1542	533	1084	1060	1281	810	1069	995	979	946	1410	1024	594	802	1385	529	1251	1117	692	648	1781	1168	742	605	857	851	687	1094	863	543	1176	1635	815	1531	695	1080	781	955	870	796	1268	642
ATP1A1	13358	12822	15265	8128	10281	15243	16138	6572	12632	15502	14018	19355	19564	78853	15897	10186	11429	16851	8707	16467	14611	24857	10250	8585	8902	10344	9244	9177	7258	13163	18272	12067	15080	12981	7904	8984	7153	16665	9038	8987	10451	8522	18687	11000	7355	15497	13591	24707	10683
KGFLP2	32	182	30	95	130	83	172	148	168	77	60	19	133	83	122	49	68	25	35	44	223	69	30	29	74	34	159	78	196	108	168	128	83	95	31	21	65	141	29	102	8	127	114	45	31	117	107	29	72
MGRN1	1771	2202	1773	2297	2745	1524	1554	1910	1131	1222	2633	2480	1995	2072	1807	2036	2868	1630	1155	1806	1471	1938	2173	1321	944	1599	1890	2307	1326	1712	1657	2471	1849	2314	1951	2862	1198	792	854	1936	1045	3232	1753	1535	1623	1394	1663	886	2296
TCP1	4076	2614	3157	3511	3706	2667	7519	6962	6695	2931	2631	3931	3314	2547	4335	4084	3570	7773	4367	3760	4403	11732	2308	5055	3594	5474	9157	4295	4157	3518	3194	2634	2793	2074	3792	3819	4659	3389	2773	2701	6216	3342	3856	2889	4662	3749	3460	4280	5226
CRTAP	3198	4748	3791	8121	4379	1649	2230	2926	2190	4331	3345	3596	4134	2996	2102	3856	2419	4233	2924	4776	3721	2654	5571	3577	3569	2530	1748	4792	3019	4162	5347	3056	3575	4979	4168	3399	2767	3688	2965	4828	9609	3114	2231	3845	2780	3331	5963	4221	2846
CBLC	417	389	455	523	229	649	520	873	224	187	485	85	316	226	39	200	358	48	472	577	223	185	100	328	407	211	1	235	517	347	561	228	240	491	35	145	363	243	920	374	295	511	209	425	2	788	236	521	275
SPHK1	937	262	473	403	432	143	459	564	249	1098	184	491	233	102	330	615	316	313	570	528	161	98	430	217	268	408	282	630	23	387	208	188	304	414	748	157	208	212	203	341	232	582	149	268	278	221	314	66	234
DPT	1012	708	545	1555	2008	118	582	460	422	610	130	1026	1150	61	641	967	157	550	837	411	981	90	1542	242	66	2028	304	157	12	541	379	963	1705	626	847	122	857	1215	738	635	122	2937	181	513	511	400	1740	235	1103
CUEDC1	395	308	1159	254	564	504	78	412	617	446	1560	365	542	279	260	830	1393	149	464	777	370	205	232	1008	203	162	250	539	827	808	287	174	443	569	1102	553	258	287	370	474	133	973	241	324	554	520	528	470	290
CUEDC2	902	584	499	1161	965	1078	1175	1123	601	747	1049	790	567	854	634	671	811	659	575	1087	470	566	567	640	635	706	638	526	1753	606	873	428	639	879	933	569	555	558	838	1081	1807	881	1004	1463	503	864	509	749	628
CBLB	652	548	539	417	343	312	604	396	400	2294	369	772	498	457	508	392	552	596	539	596	749	388	641	447	477	664	971	638	227	634	512	587	657	499	374	487	620	925	436	781	276	470	329	404	586	407	507	476	499
CPEB4	895	1211	1021	488	449	717	825	941	964	1684	1112	368	1602	3593	1617	519	632	1298	552	854	2341	1306	1166	941	863	1108	1083	1343	601	1354	1170	1410	2239	1028	598	1464	761	1460	1166	1079	125	974	1041	2900	595	1533	1065	1049	2522
ZNF45	188	418	286	182	314	234	180	261	456	456	334	204	385	385	363	270	338	147	233	324	537	210	248	198	429	398	237	323	251	468	391	535	413	362	274	228	158	499	457	456	196	255	318	311	227	371	401	367	309
CPEB3	154	180	157	209	77	231	87	338	112	295	226	127	265	192	174	139	177	156	93	161	303	123	157	216	294	138	139	123	135	219	359	331	295	188	63	120	192	319	140	222	54	162	417	88	80	227	259	255	98
CPEB2	749	1090	520	844	553	993	270	782	569	2531	1146	293	1047	1654	1462	1225	755	562	456	874	1474	807	534	385	783	460	200	983	5722	735	1175	796	2624	939	177	623	464	820	551	1525	203	487	1169	334	225	971	1554	1692	647
OSGEP	370	295	380	626	396	724	696	464	427	394	218	543	250	202	331	555	285	277	717	464	279	389	316	477	298	495	314	437	464	300	475	340	395	378	399	248	455	354	377	378	418	460	354	404	947	478	280	392	275
ABAT	87	398	1207	1241	1805	2526	67	943	99	1498	868	785	5602	147	2640	293	6795	2025	214	588	2539	989	727	1638	485	297	270	2878	3361	1281	1545	1512	5070	1930	263	1773	186	2130	188	2995	42	2252	409	154	271	2154	2641	2287	1913
LOC100129637	161	88	59	185	91	75	866	77	143	91	80	73	95	60	307	119	134	115	127	56	93	99	128	142	193	263	151	67	66	131	91	148	101	154	51	102	254	79	118	91	191	98	176	110	94	87	137	34	102
ZNF780A	289	206	294	267	287	217	363	456	407	418	361	136	372	423	396	276	246	256	326	339	669	246	285	284	501	374	195	317	249	400	383	500	343	310	206	137	252	635	601	404	140	357	518	163	234	450	391	397	335
ZNF780B	254	248	164	247	216	203	150	283	261	474	276	123	294	533	450	153	352	203	166	200	661	265	214	211	456	376	201	239	183	386	289	432	443	364	252	199	440	469	335	244	74	281	487	128	186	375	500	250	240
TLN2	595	627	886	1130	919	229	382	817	1401	1129	467	1124	955	956	1338	532	542	684	377	518	1187	916	1825	588	453	646	403	602	173	1570	781	672	1194	1113	732	602	1094	781	1004	1093	412	1072	844	764	815	1276	1084	530	852
FRG1	458	576	507	1038	719	537	491	1018	478	587	753	845	526	338	449	379	592	622	599	478	579	818	561	675	384	449	402	605	635	668	631	448	646	529	511	583	337	643	801	586	761	570	495	675	618	490	498	712	643
ZNF41	302	526	287	184	430	353	190	326	273	418	392	327	353	328	426	242	198	365	622	225	408	443	291	267	399	293	255	499	186	437	347	613	395	584	214	388	281	475	380	424	213	270	237	136	172	254	351	303	293
IFT80	537	569	313	561	375	483	466	467	794	495	428	525	646	277	609	246	455	474	464	558	663	622	514	493	712	425	799	587	244	571	527	411	726	670	490	357	319	676	378	548	178	487	604	340	404	388	600	353	475
FBRS	1850	1996	1553	2850	1452	1471	2273	2511	1181	1002	1821	1474	1623	1885	1779	2124	2586	1559	1267	1345	1045	1653	1504	1456	1120	2950	1565	1722	1708	1286	1426	1781	1511	2017	1647	1838	1239	760	1458	1695	1234	3464	1359	1010	2072	839	1089	1167	1919
ZNF414	128	227	124	160	144	98	146	236	190	99	196	181	137	114	147	128	334	106	87	252	110	126	153	75	114	136	211	72	203	192	164	176	95	165	189	149	101	104	85	189	264	268	244	107	143	206	103	107	114
IFT88	214	452	217	397	346	747	240	452	170	397	370	131	676	334	919	168	447	430	298	158	576	327	308	407	554	339	172	470	503	300	400	234	644	508	272	293	131	245	394	327	293	391	670	227	626	350	459	671	351
IL10RA	364	530	622	614	500	103	492	217	747	768	225	781	544	82	135	911	63	292	915	729	288	260	2154	288	179	1865	658	655	124	506	352	465	654	559	368	261	1579	204	488	498	568	632	444	1331	403	671	708	121	242
SP1	2737	3256	4667	4544	2815	3355	2233	1240	2964	3638	4130	3176	4416	3388	3795	3844	3551	4339	2896	3255	5494	3310	3471	3926	4433	3201	3093	3237	2135	4625	3807	3989	4579	4844	2561	5004	2411	6522	3480	3656	2372	3276	2785	2029	2072	3803	4675	4101	2360
SLC27A4	549	676	1536	552	1080	594	608	2215	808	661	866	900	539	1672	459	1796	795	388	1019	925	780	633	786	1292	531	929	842	576	1530	607	913	894	456	661	1551	2271	741	521	2362	731	1220	887	1231	649	1280	1689	682	1426	655
SP2	566	738	574	542	710	332	228	638	698	550	613	627	806	506	516	700	349	524	587	537	552	444	615	249	635	727	837	538	357	738	476	623	699	719	950	637	766	647	727	615	507	639	580	824	374	450	723	477	687
OLA1	1447	1598	1620	2864	1576	1738	2885	1916	2646	1754	1324	1945	2095	2544	2132	2285	2114	1818	1367	3323	3028	2349	1404	2374	1333	1508	1931	1729	3594	3897	4085	950	1844	1751	1935	3572	2034	2309	2182	1966	2426	1896	1977	3343	2809	2109	2440	4170	2158
MCM10	150	12	184	118	367	56	247	195	415	170	441	345	154	164	186	233	208	120	387	191	91	476	214	290	67	232	565	2	34	119	82	91	92	286	206	267	1063	80	415	40	607	43	126	169	429	156	148	68	203
PDIA5	1303	468	932	384	411	757	581	503	500	715	515	983	369	224	295	428	238	463	498	529	338	732	511	727	566	331	795	437	354	308	578	864	396	295	536	531	1696	1020	539	787	659	282	438	332	1264	510	600	1050	370
SP4	178	403	210	102	204	186	141	569	296	220	151	138	311	389	320	186	168	171	158	251	307	214	285	132	316	296	227	284	93	341	290	274	354	190	65	288	234	265	264	261	34	154	205	124	262	441	272	127	356
TMEM38B	155	236	273	82	412	119	58	96	251	442	45	94	92	194	35	123	315	93	58	73	156	387	112	73	330	86	126	224	90	204	84	49	67	204	113	84	96	90	285	30	6	29	152	267	75	129	108	45	237
THUMPD3	1076	893	1389	744	893	1363	1435	1635	1042	1331	1354	1088	1289	1782	993	1183	1132	1613	1160	1093	1550	1228	796	1124	1097	1153	1999	1096	892	1049	1018	1128	1030	1333	902	1549	760	1176	1166	1662	1910	885	948	899	1211	1029	1035	1314	1090
ATG4C	143	181	145	210	182	148	202	124	169	353	146	241	127	182	166	197	94	169	152	210	223	167	301	127	119	209	179	213	139	242	238	169	181	133	104	119	141	228	199	167	111	220	178	196	128	217	312	84	140
ATG4B	734	863	506	793	667	965	2452	562	1028	448	551	490	591	709	1080	863	1069	477	782	1032	582	541	570	851	659	1009	1352	598	933	736	809	590	592	1065	850	921	464	450	410	872	1028	993	1450	906	1486	792	609	672	762
ATG4A	295	276	406	165	361	534	441	394	341	378	497	575	252	193	244	279	355	570	276	321	439	801	363	291	326	299	304	520	358	272	298	399	311	285	293	219	250	359	270	322	276	361	380	437	300	287	355	497	228
THUMPD2	187	214	186	229	247	151	416	157	233	200	158	174	214	128	172	131	205	183	184	170	223	191	161	273	184	222	209	270	84	242	183	155	281	261	135	115	176	222	116	262	350	166	131	297	94	165	170	95	159
ATG4D	196	249	451	277	397	211	389	520	512	284	263	156	276	296	259	632	720	252	200	310	243	320	209	353	256	274	630	208	609	251	292	438	223	404	584	457	235	165	249	269	495	365	584	225	539	350	205	222	244
MPHOSPH8	637	999	912	630	780	741	681	1113	648	1215	695	697	1197	716	4551	607	754	1088	753	485	1188	712	984	804	1575	1400	586	1821	928	845	830	889	1299	1001	881	843	814	847	1055	681	690	830	1235	753	455	948	1119	802	804
CFH	1098	2738	1450	1622	2152	415	870	1597	1195	1957	870	3528	1834	344	822	2809	538	1475	2332	1269	1388	312	3058	1506	631	2541	757	1839	87	1692	1488	1031	2331	886	2262	609	1349	1579	1290	1161	825	1796	545	1022	546	917	2795	370	1303
CFI	148	1197	299	534	78	236	486	238	160	409	114	403	301	62	112	292	69	740	347	404	216	181	872	377	249	231	143	291	99	404	500	306	754	184	391	113	214	369	159	242	201	304	171	467	129	194	486	134	386
PNP	919	459	993	748	1271	585	1585	960	1600	2100	552	2008	584	447	292	1171	460	860	1747	718	369	3155	864	1562	434	1737	2176	866	421	391	345	751	900	527	1521	1351	1372	621	1757	327	2187	786	709	1236	2075	929	502	366	908
ANKFY1	1444	1662	2139	1366	1593	1676	761	1113	1237	2023	1487	1439	1756	2620	2757	1545	1412	1601	1886	1228	2444	1292	1877	1004	2516	1781	1277	2123	1335	1978	1542	1662	2215	1719	1130	1357	2254	2434	1780	2452	1199	2304	1980	1077	1547	1335	2056	2248	1297
CFB	8943	8965	6002	23480	2838	41386	2783	991	4185	24745	3475	20773	17762	134	70	1133	32808	2601	10037	16338	12872	9067	4564	20540	35158	12525	693	21646	2189	14562	20938	11641	11948	12559	627	957	22986	13625	184	28626	5456	5172	2883	4929	791	3415	12636	20227	2634
MLLT4	1804	3025	1651	1635	1898	1457	1304	3200	1652	1429	1214	1856	3402	3276	2854	1685	3044	3161	1925	1199	5075	3058	1832	1876	4381	4505	2931	2990	2230	3041	2190	3061	2789	1920	1510	4263	2427	3177	1413	2764	906	2321	4629	1462	3367	2021	2792	2645	3634
CREBBP	4105	3841	3090	2528	2934	1874	1603	2503	1961	1940	3177	4337	4533	3360	3389	2499	3184	2665	1747	1994	3852	2291	3169	2017	3082	2724	2911	3623	1234	3824	2843	4494	3964	4352	2262	3152	2479	3659	1765	4606	1242	5228	1913	1636	2040	2304	3742	2016	2698
PNN	1337	1209	1577	2188	1610	932	1831	1695	3397	1746	1218	1905	1494	2862	2619	1763	1787	1683	2396	1129	2266	2651	1254	1947	2226	2096	2124	1927	1033	1836	1473	2162	2509	2413	1843	1957	1660	2159	1249	1667	1503	1536	2608	1754	2936	1537	2017	1173	1070
ATP6V0E1	3156	3347	5272	6478	3537	5090	5219	4143	1864	7810	3715	4420	2527	3385	1513	4503	3112	3475	3173	3677	2781	3903	4157	4430	1933	2618	2002	4806	4561	2424	2857	3203	2052	2564	5947	3463	3111	2824	3589	2486	3922	3307	2655	4196	2815	2780	2854	3635	4110
ATP6V0E2	329	1288	911	868	1032	2977	918	657	585	714	1987	341	2437	2398	1263	2269	1564	1312	1322	1860	1497	2921	760	621	836	1062	3449	307	3374	1093	4559	1331	1270	995	4946	893	782	365	1328	1991	4055	793	3643	2710	1439	1420	546	1729	1271
RNF128	44	63	29	35	298	19	177	119	12	57	16	97	17	37	208	38	27	223	10	87	90	153	126	132	25	81	33	93	330	76	23	61	112	78	37	162	84	52	65	40	77	12	140	353	4	120	76	78	52
AAAS	369	468	635	1338	868	732	813	538	684	638	839	664	594	542	815	764	691	564	676	879	666	724	558	702	589	677	693	581	724	611	657	697	566	962	670	557	376	708	970	492	1083	975	768	844	703	671	530	627	507
ZNF394	431	435	469	444	432	437	776	571	266	335	404	266	377	416	290	410	448	241	307	381	302	436	356	450	405	352	333	242	418	360	396	609	341	364	244	292	350	323	265	419	463	332	343	469	439	469	303	264	365
SIDT1	100	1139	614	392	404	575	115	894	740	839	1721	2900	524	666	593	511	1156	1164	760	1189	934	740	689	502	2009	2502	2484	774	490	1065	898	973	994	1046	951	844	178	3070	480	834	444	812	909	939	886	1495	1683	1521	230
SIDT2	817	1422	1242	1336	1698	949	417	1696	769	1090	1476	958	1492	1363	2099	2027	1091	1245	844	1070	1168	600	2066	1073	1799	1061	757	1756	4122	1294	1566	3096	1254	1305	1072	1005	1151	1582	1640	1510	1382	1440	1112	1053	1131	1013	1457	1904	1079
TAF8	323	420	388	334	341	286	334	308	344	551	326	417	490	272	402	355	528	455	319	322	426	369	465	466	473	572	496	488	392	553	349	523	574	382	497	305	544	475	247	430	361	557	576	393	291	365	448	297	338
SIX4	592	1060	542	263	397	589	458	1136	263	38	906	125	710	2832	704	295	455	480	273	206	715	2656	156	743	554	509	508	137	224	727	533	1211	708	1433	531	1632	293	477	481	742	344	420	530	294	470	400	212	237	514
LOC283070	276	508	206	418	203	259	177	201	502	124	144	270	386	91	643	256	78	602	93	262	228	60	449	158	63	995	1273	264	30	313	581	106	207	136	210	70	891	174	120	167	202	346	120	441	225	216	226	153	121
MR1	125	398	396	177	314	385	105	184	135	246	120	789	489	50	65	236	394	218	252	212	324	163	275	167	396	332	192	695	284	253	258	654	287	326	295	130	208	817	127	555	143	192	66	301	79	149	336	569	155
WASH3P	234	414	256	450	197	149	450	219	329	182	259	276	174	207	264	283	242	178	277	167	139	158	181	129	309	254	168	181	201	180	253	203	192	288	186	118	221	135	196	247	234	312	323	290	233	183	167	91	170
CNPY4	278	400	375	505	500	262	408	337	286	244	191	414	358	606	293	430	344	415	354	282	264	286	321	343	337	389	853	336	338	277	385	440	317	299	253	406	162	290	218	468	323	431	465	244	479	377	306	335	168
CNPY3	1122	911	1061	2851	1198	1654	3016	1187	2396	1015	809	1507	989	1175	744	1912	1429	1029	1236	1832	920	1136	1516	2073	1065	1446	2081	1134	5204	1000	1527	1231	806	997	1372	816	1266	973	975	1640	1643	1479	1644	1542	2063	1507	933	1187	884
CNPY2	2291	1047	1459	2415	1318	2174	2323	1057	1690	1175	2252	1722	988	1020	998	1847	1487	1329	1731	1448	1020	1996	928	2319	1171	975	1659	1547	2020	1116	1666	1926	810	1063	1537	984	1009	1439	1639	980	2845	1066	1396	1403	1172	1617	937	1224	1066
SYNJ1	268	463	332	287	208	342	185	275	677	509	306	310	492	856	483	361	282	423	400	280	496	252	449	413	911	336	468	454	198	408	352	679	453	380	232	319	315	539	309	683	147	245	946	208	304	287	505	302	309
HMG20A	613	826	696	677	705	629	541	998	869	861	745	1106	1017	1105	1023	725	547	819	629	711	845	988	918	1077	857	758	658	1399	624	904	771	610	1104	812	682	583	959	947	680	867	848	636	709	715	732	794	985	649	720
HMG20B	920	1576	2393	2424	1325	3169	2045	3627	2023	1241	1435	1716	1405	1608	1978	2942	3884	1394	1596	2787	1551	1783	1181	3916	1007	2704	4214	864	3577	1725	3315	2010	1513	2153	1647	2174	599	1156	1879	1667	1753	2189	1387	1227	3295	3218	1140	1457	1002
PHOSPHO2	60	166	59	61	102	240	14	44	101	62	140	36	98	336	93	54	100	62	96	114	192	56	56	75	168	83	45	99	216	137	188	167	153	184	62	181	30	176	64	200	143	80	151	103	72	134	150	163	38
AAGAB	1110	1013	2227	842	1198	1890	570	1873	2018	1221	2612	1592	1513	1881	2091	1763	2223	2700	2317	1801	2037	4393	1473	2598	1828	2226	969	1722	1827	1504	806	1296	1822	1434	1650	1500	1029	1892	1815	1527	2306	1975	1757	2838	1815	1902	1558	2352	1582
C4orf19	2	87	301	178	588	10	433	30	1458	269	213	5	30	66	1028	6	6	25	102	19	19	306	91	113	46	16	14	668	985	54	23	160	35	374	16	63	186	872	20	188	1	22	102	10	12	264	43	6	1054
SLC7A6OS	207	105	109	124	133	317	83	112	154	136	124	170	110	107	187	151	83	168	123	119	108	114	193	174	229	236	241	179	138	131	133	175	125	145	131	202	195	178	256	141	204	157	168	135	513	148	88	71	164
C3orf75	253	251	342	470	345	519	473	467	465	314	433	299	380	348	343	238	443	407	366	287	388	534	394	627	240	304	341	290	723	260	414	262	303	312	418	522	230	353	542	448	536	601	572	517	471	525	288	578	311
C4orf10	123	273	203	268	352	238	234	207	213	104	547	154	378	818	353	294	369	233	198	363	333	208	234	128	109	220	138	154	322	319	457	236	290	238	230	249	156	215	298	439	404	232	376	324	133	250	203	296	198
C3orf70	41	142	307	188	110	579	68	72	76	66	42	55	238	507	555	248	180	138	25	87	96	33	106	182	32	39	58	36	22	79	66	70	106	31	201	135	53	88	399	52	6	50	177	39	22	66	168	71	225
ZNF285	17	140	13	29	216	88	97	168	68	133	99	79	46	92	109	56	141	30	60	45	154	68	53	73	207	14	74	86	16	134	83	82	84	51	62	29	37	147	65	89	81	43	91	55	20	46	80	98	195
ZFP82	110	139	91	77	140	151	121	162	113	105	90	93	143	16	181	118	151	73	103	143	180	74	100	109	222	47	75	115	187	180	135	73	148	63	120	111	489	124	27	39	157	108	54	92	19	149	97	102	247
CHFR	274	365	708	579	442	388	565	338	181	502	422	495	353	345	331	552	448	498	641	383	317	366	494	633	313	822	334	393	288	373	285	458	346	639	399	604	651	349	314	287	440	415	401	523	720	294	385	343	262
EFHA1	1904	1043	694	910	902	1514	635	1817	631	1387	518	443	1148	196	646	733	1305	1380	924	636	1358	1128	1036	790	930	1212	570	1429	1305	659	994	1004	1541	904	889	774	427	807	1209	537	892	1210	892	969	105	1330	1051	985	1023
ZNF222	62	43	57	50	78	47	46	86	98	131	59	53	61	21	141	62	53	42	35	47	75	31	53	57	115	73	26	113	71	92	74	159	71	50	86	44	40	150	124	72	56	41	62	79	80	116	71	56	263
RFX7	472	548	822	333	368	351	227	661	625	918	610	873	724	777	983	476	714	676	501	693	1525	653	655	568	783	780	410	1157	282	1046	553	548	937	864	374	495	812	1151	521	748	282	731	634	376	502	750	1265	580	517
GPR77	34	93	273	20	155	250	6	40	115	134	156	32	110	133	17	29	241	14	72	236	103	97	47	65	213	107	8	90	212	241	154	154	95	84	38	131	10	216	93	200	18	155	92	132	1	115	151	100	33
RFX3	127	123	75	41	66	66	58	47	78	87	73	52	138	79	104	15	53	25	25	30	121	93	52	28	86	118	54	75	37	278	157	26	370	142	15	76	46	160	66	73	20	49	43	100	44	118	106	80	55
VPS37D	82	99	102	63	92	220	72	192	33	28	60	126	70	208	160	77	162	54	39	116	77	53	32	65	35	77	166	34	166	66	101	61	38	66	58	71	3	44	76	120	127	107	137	36	179	154	37	46	110
APC	760	1127	1598	720	844	679	440	845	930	1276	1098	1117	1052	1183	1189	743	472	1631	835	931	1796	1367	830	850	1362	889	762	1403	682	1420	967	1269	1272	1191	771	1062	695	1305	1473	781	202	1047	929	529	682	779	1252	1198	1078
TMEM179B	1416	1331	1332	1016	1297	1970	1274	1463	1297	883	1690	2357	1039	543	664	1267	1793	1006	1416	1691	592	874	1127	828	921	802	781	1260	1626	808	900	669	595	704	1130	866	1223	880	859	1084	2199	966	1589	1431	1599	1337	1160	1653	1252
ABCE1	1548	1299	1273	1268	1763	1459	2543	2248	1244	2963	2294	1716	1714	1932	2047	1595	930	1773	1592	1533	1827	3603	1366	1259	1070	1474	1216	1242	1469	1764	1575	1096	1985	1106	1806	1517	1262	1637	2956	1610	2929	1058	1582	1976	1737	1486	1555	1619	2032
UQCRC2	3267	3136	3475	3956	4394	5917	1688	2815	1546	5635	3677	9426	3290	3433	2445	2614	2937	6421	3708	3175	2818	5474	2688	3235	2575	2543	3595	6878	3918	2670	2964	4258	4431	3266	3173	3258	1758	2856	5031	3719	4639	5615	3498	3469	1971	2500	3338	4073	3436
XPNPEP1	1006	1043	983	835	908	1235	1100	1131	742	1145	1220	1110	674	640	881	1089	387	933	1076	1125	727	945	814	1020	579	834	931	737	832	890	628	601	862	943	853	662	1802	817	1009	589	547	544	599	973	755	899	1057	862	658
ZNHIT3	334	413	361	668	686	580	442	492	544	539	405	681	648	600	508	542	326	752	697	391	552	346	422	1546	529	1532	925	553	726	441	410	404	439	490	871	900	377	564	1002	599	824	543	690	774	266	412	484	544	786
GGCX	928	832	709	473	585	1027	695	695	876	463	1886	1763	745	1140	486	894	598	1111	892	817	687	897	771	626	806	355	842	659	893	908	1326	843	603	535	548	789	783	772	635	481	560	763	570	684	913	921	849	1115	709
PAPLN	109	512	377	301	159	847	256	134	163	288	95	232	372	89	101	92	191	161	89	279	211	115	789	92	79	400	185	430	4	707	339	353	336	318	177	120	513	241	256	258	31	662	178	253	163	447	376	76	289
ADNP	3002	4951	7732	2930	3480	3464	1568	3494	5096	2829	3705	3213	4164	6950	5989	5133	2899	4471	3786	3650	5300	4463	2640	2571	3947	3463	5590	3060	2513	4499	3336	3015	4196	4859	3586	6400	2696	4608	4582	3771	2039	2917	3433	2055	7054	3667	3745	3737	6338
TMEM218	212	363	217	283	437	656	55	149	165	351	436	200	397	153	338	183	319	436	305	233	249	214	378	221	455	203	196	346	301	269	273	289	385	221	266	192	78	368	200	390	572	373	205	378	203	248	356	462	206
KHDRBS1	3246	3796	3958	4495	3996	3525	4812	5267	6152	4264	4677	4570	4075	3343	4623	4207	4946	4431	4260	4969	4469	4241	3539	5094	2936	3658	4380	4059	2999	4291	4487	2857	4014	4744	3509	4654	3685	4732	4247	3470	4689	3864	4247	3788	5435	4468	4679	4136	4549
KHDRBS3	424	215	124	183	204	104	330	194	322	126	99	100	108	87	165	126	167	123	45	249	235	35	125	114	96	78	351	92	13	276	238	132	147	120	76	63	45	171	86	211	42	114	81	63	392	195	206	45	215
GGCT	1238	1335	2401	2073	1968	2276	2498	2321	3130	1768	2923	3781	2328	1760	898	1704	2472	3475	3463	1706	2213	6574	1830	3268	1168	1498	6705	2153	1216	1913	2787	2502	1502	1556	3740	911	1867	1773	1214	1461	7699	1054	1083	2943	5467	3240	1331	2639	1029
VPS37C	848	1038	1584	793	1258	978	714	2215	692	1069	1718	1036	1100	1307	1092	1804	1590	1177	1304	851	740	801	660	938	976	1252	1401	1177	1354	869	802	936	888	1362	1060	1705	809	1207	994	1294	1592	1190	1139	1286	1863	1114	937	1274	626
STAC2	4	429	18	121	1	588	233	78	8	128	41	2779	44	88	17	1	6	19	0	186	280	348	586	22	61	0	6	26	0	2578	206	665	1519	158	604	26	6489	373	15	0	7	36	130	127	251	312	531	224	98
ZNF395	1836	3770	1490	1411	3158	1842	462	628	929	1904	2012	560	3879	1062	1082	933	3523	2119	598	1769	2560	1981	1247	327	2799	748	2111	2005	1784	2707	3064	2474	2437	2891	1056	1181	1381	3241	518	3416	664	1126	2975	843	771	1967	1954	3161	1342
STAC3	67	29	85	247	61	30	107	62	65	68	19	127	26	31	27	100	50	31	90	149	64	80	128	32	64	154	81	37	55	33	72	37	27	100	59	43	140	42	44	53	155	82	65	72	43	67	48	21	12
TMEM127	3101	2643	3212	2272	2703	3117	2058	3144	2016	2502	2324	2869	3008	4270	2649	4106	2487	3064	2571	3355	3285	4392	3364	2473	2455	2668	2465	3335	2859	2971	3214	2434	2823	3394	4066	4636	2533	3224	2499	3242	1656	3263	3132	2951	2806	2708	3388	3782	2596
VPS37B	558	892	977	886	567	1461	1384	460	354	642	1964	1064	531	413	516	628	826	518	916	937	485	651	853	627	338	912	845	813	511	858	778	1290	999	584	991	521	1129	436	464	468	895	781	536	884	1426	542	1016	601	266
TTC7A	767	420	713	683	715	253	1603	318	680	423	336	906	478	199	527	741	310	471	670	711	324	432	981	290	512	1024	533	661	622	597	469	279	393	489	458	283	1601	546	455	798	466	785	464	450	675	900	637	524	416
UQCRHL	401	236	341	360	282	252	1150	312	436	439	223	460	231	197	222	494	402	244	330	490	158	388	326	501	132	325	1136	253	543	390	447	243	223	230	350	240	434	257	453	224	1582	188	209	546	1329	282	277	323	290
ZBED4	1090	1094	869	463	536	552	935	909	1074	810	685	605	931	964	644	478	436	954	887	776	617	834	695	390	980	576	1255	594	533	839	864	558	980	693	350	985	1623	593	966	548	678	625	953	447	664	695	521	842	522
C11orf2	2323	1784	2026	1332	1586	2117	1553	1074	1833	1392	1424	1343	1050	693	1091	1657	1088	982	1573	2049	556	1110	1538	486	1194	1546	489	894	1827	2000	1809	1025	1013	1089	1781	1155	1108	836	1495	1338	2335	1718	1620	2468	588	2409	1068	1002	1201
C11orf1	324	281	102	729	406	347	350	274	111	332	365	466	501	152	144	132	451	361	119	164	175	160	303	192	297	100	114	435	856	457	247	204	317	200	286	147	156	287	198	460	870	281	288	517	386	165	278	444	265
DPYSL2	1505	2286	1515	3138	1872	750	1160	1354	3192	1415	753	1941	2430	662	1765	1436	1167	1482	1336	3541	2884	844	3564	1470	1318	1662	3313	1839	451	4057	2008	1486	2227	2111	1594	1654	2557	2479	1631	1343	480	2606	1892	1338	1541	2054	2547	2042	1710
DPYSL3	5849	3536	4483	4850	9086	1351	4055	4105	3431	3466	2512	8955	4490	1605	5303	5257	1522	6906	3029	3490	4263	687	6460	2537	1953	4178	3854	5689	134	3654	3034	2134	3853	4320	5388	1068	3114	6784	2713	4682	1531	5246	1017	1413	1284	1180	5262	932	2948
OSTM1	888	507	521	702	571	666	444	687	707	2709	363	563	542	277	359	597	347	982	655	711	912	589	946	881	886	2161	1053	1263	487	487	596	681	700	437	371	740	430	931	539	661	346	741	686	533	1179	502	1020	570	816
RUNX2	945	406	633	328	1149	95	177	441	329	357	172	722	2703	88	527	567	122	1196	311	322	742	72	525	370	203	455	174	945	696	413	234	269	327	492	550	109	318	679	277	609	105	491	111	158	147	246	878	348	253
IGFBP2	8736	2314	2618	2328	3649	3777	1230	867	6147	647	2575	1860	681	1609	4049	970	4567	2284	3764	4187	1616	3251	2897	8428	3757	2735	5291	2345	1632	2805	3301	1663	1870	3834	2146	11945	82	1646	2086	4447	3550	2364	925	6094	2304	6150	695	3332	1378
IGFBP3	3758	2971	1603	4656	1773	2297	2713	3918	4165	1441	2765	7311	2223	1793	3900	3541	3333	9905	2324	4514	2491	1378	3442	3741	1663	2683	3093	2169	2092	3079	3223	1661	2860	2141	3499	726	3689	3961	2537	1224	2840	2660	815	2293	1443	2102	4562	657	2983
BOP1	395	36	549	95	281	203	907	505	460	123	934	199	132	104	244	1045	184	197	992	338	41	228	617	23	229	223	327	50	261	87	196	147	60	163	518	211	1018	55	1233	249	2486	594	188	1069	432	182	73	228	364
IGFBP7	6579	9657	5343	12617	6013	3384	14190	8696	5377	6946	3350	7522	5780	2646	3919	8669	3650	6495	5104	8093	4658	1905	11563	8505	4344	4781	4059	7122	1916	8017	7417	7803	6463	4525	10189	5246	3438	5621	4345	6273	5096	8925	4954	10231	2779	4847	9578	3963	7265
IGFBP4	11899	18785	13030	28037	23633	22388	6987	13876	9703	11742	14278	11013	10134	4394	17403	16510	10357	7577	10427	18995	7068	6499	19417	44044	13552	8302	4267	9769	19997	11891	9410	7566	16114	6935	22031	19339	7040	10720	26819	17491	5178	21269	10334	9660	4123	11819	26227	5871	14528
IGFBP5	24511	21977	12260	28299	162670	5763	18139	14491	15482	6716	80857	26369	7871	8831	6861	12265	4200	16098	7844	25600	38526	31745	38567	30587	9163	32424	7947	9405	3170	7064	125002	42837	8664	49928	52305	27114	6150	15468	8727	24496	4479	6362	3999	8929	8360	3044	15852	4800	9963
SKP2	133	60	149	76	146	43	141	148	413	145	195	306	152	163	226	172	126	94	168	89	139	467	199	136	121	298	280	89	53	130	249	135	114	198	73	209	459	130	164	63	146	79	133	91	513	95	155	139	92
TTC4	571	471	369	457	530	409	693	348	721	634	651	623	639	334	318	689	605	421	498	533	617	481	524	445	280	465	796	638	511	545	657	427	419	474	532	578	483	607	561	545	1431	689	431	586	1044	549	465	631	506
CYP2R1	109	216	214	195	209	344	297	239	176	273	200	270	290	818	296	270	234	271	247	405	154	471	152	150	286	144	147	185	270	185	256	350	244	169	145	260	226	195	170	358	669	297	315	204	191	237	263	351	216
CKLF	316	239	335	523	439	400	452	290	319	463	163	570	254	117	260	543	241	227	434	413	273	220	426	480	335	364	713	370	275	247	270	212	240	343	317	343	392	470	627	374	557	301	420	377	1485	200	363	262	403
ZNF193	130	198	130	286	169	139	461	226	291	154	176	170	184	209	228	132	202	121	177	140	217	179	125	277	247	204	212	258	127	248	172	248	245	218	161	164	89	187	101	221	230	273	195	162	183	206	130	121	132
C15orf24	1049	614	922	1241	909	1059	1310	1134	838	1223	590	1466	742	951	648	813	1153	3984	1181	1409	812	1496	980	1967	946	708	598	1756	1884	685	577	839	742	620	1156	538	625	881	1431	857	2206	807	1152	1639	1246	964	923	1171	1417
APLNR	134	1447	838	1376	322	736	779	694	402	1112	468	1099	924	296	201	1572	127	253	1009	2531	672	272	2196	2739	200	1260	720	530	146	1027	1591	1023	1342	540	2513	1743	841	513	645	763	319	1039	1382	946	425	1012	2066	586	479
C15orf23	239	102	590	310	393	162	630	678	757	340	300	375	261	638	274	317	534	216	511	298	304	867	291	1007	255	395	311	184	275	276	196	521	189	322	412	298	344	187	599	165	1246	289	326	407	750	264	220	268	289
C15orf21	100	44	61	45	56	35	34	38	141	100	37	54	44	49	28	75	91	23	45	65	70	15	49	190	62	37	141	144	27	114	55	74	35	57	40	80	45	75	79	48	79	35	107	66	71	69	75	60	32
C15orf29	358	310	223	273	265	305	504	507	243	391	163	258	337	409	320	126	327	951	329	313	288	366	323	532	360	257	249	419	310	376	263	246	391	313	218	263	222	281	197	241	343	289	342	279	369	360	456	375	327
STMN1	2262	1511	2420	5663	4753	1065	10069	3827	14146	2614	4311	1440	2246	1597	2714	3735	6491	792	2776	3939	2046	3642	2484	8967	874	3601	16169	517	1227	3939	3104	2695	2574	3857	2600	7226	3017	2664	4852	1610	5798	2696	2921	3941	12897	3696	3164	1789	3694
S1PR2	174	440	256	326	295	190	283	327	303	181	164	341	201	202	125	400	174	143	313	337	176	217	510	146	135	424	378	183	107	267	339	217	310	235	292	202	661	150	127	277	446	321	144	243	267	240	433	141	164
KDM3B	2064	2722	3426	2661	2567	2280	1403	3021	1893	2503	3714	2069	3872	4079	3289	2028	2416	3473	1862	2341	4261	2767	1977	2307	3752	2630	2971	3096	1790	2809	1902	3904	3022	4313	1431	2961	2757	3666	3335	2452	919	2831	2836	2089	1857	2735	2578	2726	3495
STK17A	574	618	1029	626	663	459	658	719	649	574	357	818	482	355	386	640	510	513	876	505	771	384	923	575	394	833	453	605	612	527	478	557	580	347	574	204	729	924	434	569	287	1177	301	409	976	597	737	324	691
KDM3A	934	1462	1449	1027	1235	979	749	1283	1583	1025	2204	1185	2139	2921	1877	951	2001	2869	1262	1192	2138	1280	961	1252	2547	1187	1785	1262	879	1846	1556	1183	2846	2314	1044	1516	1471	1916	1208	1610	626	1620	1697	1033	1396	1277	1554	1454	1150
S1PR1	192	1521	462	1552	188	344	481	255	410	685	232	406	1060	181	154	452	76	383	333	1023	431	201	1445	876	108	453	583	286	185	1014	1074	1186	1695	497	844	443	510	367	363	318	94	538	472	1161	293	746	1320	485	1496
ZNF642	66	109	93	142	122	77	124	109	170	104	94	116	141	144	21	139	84	94	105	127	119	74	107	95	67	142	129	145	11	94	94	106	114	146	103	153	63	138	121	116	187	128	85	122	155	91	102	110	131
TMC4	2438	1739	999	1598	1167	5455	670	3666	424	1388	2434	2415	2407	1628	2831	1315	2334	1653	1266	1939	2723	330	1212	1167	2615	1060	1139	2508	9001	1338	2048	1184	1705	2156	1593	1702	4558	1837	2355	2538	521	2119	3300	3214	156	1918	1730	4043	2027
TMC6	1338	654	846	837	312	987	1581	473	772	707	1091	837	699	378	336	1454	815	588	1398	397	447	897	988	667	657	1309	503	742	440	517	301	635	371	505	1554	494	588	415	1013	689	935	676	505	2145	536	872	422	812	914
KIAA1958	88	114	185	28	35	53	25	19	73	47	276	68	47	173	93	60	80	45	51	90	208	113	35	32	56	51	112	55	34	173	85	133	124	79	86	173	70	65	80	75	15	78	78	59	135	80	108	133	80
APIP	413	366	234	329	542	385	469	587	506	522	454	388	445	1562	215	350	267	361	470	364	212	1425	290	374	410	509	212	333	467	203	473	343	313	337	371	408	545	267	240	316	624	314	543	529	266	172	488	501	745
EIF2B4	755	538	752	709	698	1123	1174	526	737	560	586	769	777	710	723	1013	909	868	1023	1005	745	470	539	1210	400	709	1001	857	1177	778	846	648	737	719	818	852	631	693	856	875	1032	1007	908	748	1135	838	700	888	805
EIF2B5	941	1216	1147	1069	958	1680	1682	1236	1340	1369	1727	1061	1120	1148	1180	1463	1483	1067	1531	1716	1404	1575	864	1439	1081	1520	2611	1258	1588	1078	1301	1450	1259	1491	1448	3151	1441	1812	1094	1513	1969	1475	1484	1968	2069	1391	1085	1477	747
EIF2B2	487	369	489	502	570	981	647	345	308	480	522	880	349	472	410	582	466	602	467	621	481	1739	408	932	344	383	432	688	509	522	519	639	314	448	555	504	408	588	838	576	585	449	514	724	892	588	423	688	620
EIF2B3	473	322	394	424	563	487	699	350	510	681	662	657	398	266	373	597	462	515	466	657	352	493	542	535	358	524	666	543	834	464	459	355	475	349	454	468	388	338	628	289	1670	447	430	894	746	479	500	731	546
EIF2B1	663	943	1099	1563	1134	1181	941	826	771	998	1202	1172	1136	1017	968	973	1062	1387	1146	1097	1038	932	1148	1318	951	1079	823	946	940	1026	935	1183	915	1205	1061	1102	963	1197	952	867	2311	1163	1008	1164	802	591	978	849	724
PRKAR2A	455	432	664	103	287	326	42	219	220	712	701	275	564	672	749	136	227	985	287	247	650	778	503	150	577	422	233	456	308	369	512	478	631	427	201	892	448	513	608	526	76	284	353	271	299	457	604	625	457
CSNK2A1P	712	585	802	171	566	663	131	534	297	646	648	999	505	738	440	299	354	755	799	457	586	1012	471	323	519	792	440	639	343	632	466	555	521	614	299	478	729	647	1347	423	203	441	426	459	681	476	591	531	583
XRRA1	682	377	688	399	577	317	444	533	539	633	899	511	926	560	463	617	429	299	265	663	247	650	514	543	599	568	210	388	875	347	690	533	629	476	515	218	483	342	236	1043	1019	370	413	343	366	941	652	434	430
C20orf54	351	1158	233	276	216	279	746	655	103	306	429	853	37	333	131	241	699	175	288	474	14	294	500	554	25	822	254	610	106	273	1063	811	325	361	317	790	337	590	752	931	209	562	49	604	566	724	413	480	250
TXNIP	3400	17731	7513	22135	11824	9508	4916	6010	11477	8892	4108	11078	17470	6560	4731	6734	8688	7427	5963	7603	10122	5017	18666	7548	5284	10489	11089	7336	12477	21322	22253	69981	20355	11115	10421	31598	13859	8514	8689	6832	5415	8835	7744	12031	4553	17908	17416	2981	18394
SLC36A4	87	89	89	129	127	56	152	76	526	200	58	241	134	89	131	99	85	166	68	98	96	575	155	93	106	76	252	92	138	144	73	121	105	95	95	192	109	103	156	117	169	59	159	89	243	175	116	46	170
MLF1	627	585	525	483	765	648	725	768	303	236	474	556	576	523	476	430	327	582	394	617	319	597	326	234	237	539	2118	282	349	557	322	501	465	1097	305	659	955	941	324	290	785	833	292	109	197	408	432	292	432
QPRT	44	189	212	104	35	694	147	60	81	41	274	1453	31	176	43	910	42	576	286	378	127	138	177	230	68	1038	1453	550	32	151	106	437	124	145	481	892	243	32	479	48	316	275	41	388	572	94	78	26	97
IFT140	364	1137	643	752	1332	1094	228	699	396	530	1089	1197	1150	1412	788	768	1456	840	1270	682	992	563	1147	413	651	875	1487	813	749	1016	1205	1341	1582	1263	605	1483	416	601	975	1284	275	3990	787	968	594	970	468	555	1081
MLF2	4203	2956	4782	6776	3863	5232	10171	5821	3962	2902	4923	3169	3026	3593	2953	5661	3966	4144	4073	3831	2773	6195	2033	3480	4092	2971	3529	3225	6447	2458	4054	3483	2625	3996	4666	3384	8998	1540	5913	2008	5673	3670	5630	4350	5136	1979	2088	2013	4656
TMEM14C	1511	1737	1236	3218	1857	2713	5155	2158	820	1763	2479	1673	1706	1532	1270	1963	1964	2761	1258	1984	1723	885	1356	2572	1317	1223	1142	2102	2539	1604	2155	1730	1315	1376	1037	1051	2108	1569	1624	2047	3925	1786	1879	2874	955	1594	1722	2441	2214
FANCF	398	693	610	423	820	845	794	1054	887	469	1100	649	580	677	652	563	573	608	504	569	335	687	305	769	996	256	497	540	610	573	617	313	378	422	485	900	293	563	493	761	773	577	717	388	636	592	415	599	819
MECOM	112	761	439	656	114	205	598	176	82	321	154	258	376	101	118	295	44	401	252	341	327	443	619	706	75	226	166	153	86	355	531	489	513	194	382	290	257	415	235	198	57	243	261	349	95	228	769	110	268
RSPH1	59	184	62	244	136	907	25	186	201	97	163	76	225	281	150	96	372	138	71	46	205	68	40	205	154	31	260	85	444	118	242	29	155	446	47	63	29	122	32	139	10	107	346	58	173	240	90	160	55
IFI16	1590	2748	1404	2867	1754	537	4148	1789	1479	2406	893	4030	2178	543	829	2745	2812	2110	2760	2264	1431	921	4371	2563	2212	3264	1201	1761	347	3018	1818	1363	3204	1384	1717	774	4067	3873	1175	1443	1559	1985	1019	2471	890	1601	3155	482	1400
LOC440944	256	161	80	236	80	86	868	185	315	172	267	166	126	184	201	120	224	101	206	133	280	94	126	415	254	263	376	197	64	135	120	220	254	392	84	247	180	74	81	292	227	177	270	146	179	113	202	57	67
TTC1	797	840	1262	1702	1213	992	1753	1397	928	963	1661	1298	866	533	755	1078	936	1253	954	1147	1070	1682	1139	984	917	822	674	2001	1141	1018	1169	1000	760	944	675	674	699	970	1139	813	1073	1038	743	888	976	758	871	1162	1152
C9orf129	112	116	161	40	81	95	27	73	81	106	205	77	127	174	73	59	196	74	56	94	161	77	79	39	193	97	87	106	77	168	131	115	132	139	138	227	96	131	136	115	15	84	129	97	82	115	129	129	60
CEPT1	764	578	406	766	599	1030	717	642	567	813	592	719	848	959	594	780	894	494	638	523	956	1299	1056	470	485	640	414	1075	763	654	1340	757	719	643	624	361	679	971	742	696	647	497	755	559	270	834	915	1126	633
KIAA1267	906	1718	907	1007	1249	865	578	801	1013	1179	874	1252	2275	1718	1791	1039	622	764	994	694	1776	614	1164	676	1621	1292	1771	1453	866	1880	963	1141	1919	1570	1417	1178	847	2072	2062	1814	763	1602	1514	1545	527	872	1623	1091	1497
RTCD1	656	421	592	620	479	273	816	560	984	863	616	622	612	1185	687	1141	633	791	514	529	536	668	638	789	585	661	620	565	711	481	638	450	467	373	588	563	622	533	556	484	420	414	744	804	504	723	667	742	679
CLIC4	7089	4742	3479	4672	5148	2233	4249	6351	3421	6530	4368	4480	5783	2031	8750	6049	1596	8167	4029	6126	5294	1488	6586	5379	3646	5089	5312	5500	1958	5245	6803	4285	5942	4167	3791	5627	4606	8378	5045	4787	1758	5123	3596	2506	5158	4079	8664	30939	7468
CLIC5	957	133	179	339	27	80	54	65	181	151	52	184	199	17	20	260	15	26	83	180	159	75	490	162	310	242	153	266	39	143	248	299	323	123	186	80	174	230	120	183	25	152	91	190	101	209	399	801	90
CLIC2	104	553	250	489	172	140	298	191	345	457	133	350	330	54	82	388	43	191	365	399	211	220	845	336	37	392	252	293	80	380	426	330	539	199	277	140	392	135	192	119	146	272	127	439	180	357	451	95	260
KIAA0020	883	641	599	508	1060	287	1660	782	784	883	586	684	642	691	623	539	459	599	632	452	645	1163	663	326	779	858	406	646	326	696	518	730	660	540	797	771	1582	618	626	449	1651	476	488	1225	575	595	661	550	330
TMEM147	1300	1452	1267	1875	1709	1502	2812	1447	1322	1105	992	819	1073	1393	689	1750	1136	1057	996	1682	916	1361	1128	1455	970	1091	999	909	2669	1117	1337	1305	655	882	1673	697	4626	693	2851	1115	2799	1090	1076	2354	1556	1763	751	1195	1774
RIT1	1222	1730	573	1408	693	955	754	775	505	640	885	509	1345	424	639	1250	803	647	967	799	950	535	716	795	830	696	808	936	370	935	1193	917	1141	760	935	372	1491	1246	524	992	905	638	506	624	626	546	649	697	618
TMEM141	978	874	1124	1414	1376	2829	1063	1211	382	757	2524	1119	633	1192	387	2467	2148	913	1115	1893	742	580	844	1609	573	611	979	910	2288	745	1233	1192	573	769	3163	1662	339	616	885	1024	6263	1090	1261	1641	721	1241	603	2186	645
SF1	6113	4936	5441	3289	4423	2708	3558	3736	5318	3612	5216	4032	4596	3260	4468	4369	5183	3965	4382	4325	3243	3539	4329	2962	4238	4472	5181	4191	3806	4148	3952	3168	4543	4354	3737	5011	4972	4221	3562	4167	5233	3816	4713	4938	4939	3708	4723	3891	3309
PKIB	187	78	967	810	472	1482	232	1808	905	447	440	97	1851	954	648	118	567	555	496	2731	1750	1968	186	1957	3899	369	274	1541	2439	394	136	459	954	283	594	1505	308	4776	353	3282	460	551	1713	296	215	4338	2471	2792	1496
TMEM149	73	97	139	276	167	69	200	131	149	78	69	187	115	79	57	303	139	69	157	240	72	77	489	149	71	388	186	93	60	55	108	142	68	156	109	65	486	78	217	125	180	212	109	344	129	104	109	43	114
API5	3595	2756	2427	1529	2561	2477	2244	3161	3730	3201	3000	2405	3020	5442	3534	3368	1856	3362	3298	2463	2390	3737	2615	2138	3270	2078	4458	3080	2234	3052	3045	2298	2860	2208	2167	3136	2818	3240	2477	2973	3267	2031	2681	2464	2245	2577	3127	3301	2983
KRTCAP3	337	173	114	452	240	949	922	134	112	205	179	295	521	456	108	262	364	350	380	450	148	114	146	509	278	11	73	368	4	289	177	34	162	244	563	352	497	170	482	605	1322	61	497	577	103	412	229	676	601
NUMBL	416	413	321	469	352	156	436	290	545	180	206	298	532	350	483	361	311	162	305	406	327	227	356	280	603	396	332	200	220	326	392	151	278	323	447	365	207	159	457	500	344	226	241	175	411	338	282	352	373
RTKN2	104	133	174	287	215	126	338	268	309	108	192	87	221	65	202	175	351	56	236	189	196	210	127	642	48	285	200	154	52	176	241	183	260	419	87	127	352	133	145	60	179	137	90	112	176	202	185	93	290
RNF180	71	313	319	201	35	392	107	198	31	98	38	140	122	312	194	73	12	90	30	98	308	98	151	80	147	30	82	80	168	153	185	109	155	123	51	32	42	144	129	55	8	44	69	27	25	64	231	123	224
P2RX7	69	73	147	54	97	15	17	21	130	119	52	93	80	17	227	98	13	105	126	89	127	32	285	37	70	378	86	108	19	112	109	55	49	95	54	36	177	153	110	88	54	78	66	65	24	35	185	154	20
SECISBP2L	1166	1300	1299	682	697	802	783	1295	557	1768	1027	1064	1264	2244	2090	1068	581	1125	1178	630	1745	994	1218	1280	1859	1208	756	1478	827	1626	945	1821	1584	1065	1089	1496	1202	1385	1743	917	164	777	1785	821	630	997	1754	933	1598
HAS2	59	90	98	21	106	28	94	124	50	97	29	102	163	53	75	66	81	225	171	48	65	50	169	83	31	55	71	184	2	105	36	56	672	176	48	71	204	57	62	58	10	43	24	65	54	42	340	13	27
KIAA1199	3583	75	682	135	2471	17	105	880	176	161	90	1578	418	270	909	1210	159	1738	1994	24	288	27	479	838	631	1386	82	1316	11	76	70	60	91	67	194	200	88	830	693	974	30	1533	85	11	32	23	143	74	117
HLA-DPA1	3870	8978	9161	10654	8012	2422	5198	2449	11380	5800	3001	21104	4752	1997	2086	9563	3238	3031	9686	13505	6317	4796	25571	2164	2903	18440	5412	12638	2220	6016	10217	4064	5837	5137	7065	2249	11347	4801	4084	6338	5544	8119	6176	10195	3324	4303	8438	2315	3149
ZSWIM3	100	95	63	87	125	151	71	125	118	96	97	141	83	164	75	136	111	154	93	81	92	93	99	187	128	172	207	130	134	115	98	118	101	100	113	107	98	89	164	132	145	145	139	75	232	92	66	54	125
FAM32A	1174	1906	1596	2164	1732	1190	4727	2139	2555	1504	1121	1525	1101	1378	1477	1773	2315	1068	1371	1583	1282	1756	1629	1171	1038	1360	1768	1212	1664	1433	1460	1732	1175	1571	2025	1798	1276	1220	2276	1540	2422	2109	1173	1843	1380	1857	1285	1156	1014
KIAA1191	2414	2443	2632	2900	2751	2435	1970	2697	1671	2274	2507	1765	2526	3138	2165	2463	2100	2511	1476	2576	2898	2654	1946	2155	2667	1498	954	2581	2242	2469	2557	2574	2153	2189	2892	3198	1154	1814	2268	2089	1183	2388	2383	2141	1679	2622	2005	2715	3947
FER1L4	27	21	56	18	8	2	52	22	145	4	5	28	71	54	580	59	11	154	176	4	3	8	16	35	23	142	166	58	2	17	10	19	26	25	46	22	108	1	28	17	29	274	45	15	30	12	15	4	418
CA5B	459	427	150	113	422	139	313	169	114	178	175	404	526	218	563	205	100	685	133	127	261	152	518	231	129	569	524	235	88	278	296	648	380	190	97	843	143	370	672	353	109	421	333	280	456	189	359	98	573
ZNF559	208	431	125	171	248	64	163	236	105	318	212	139	237	328	47	246	344	204	322	367	411	206	301	81	122	209	138	177	11	407	272	385	460	354	226	389	109	311	169	367	381	184	256	233	230	446	463	252	179
VWA1	7181	1802	1630	2234	604	5185	10073	1543	1525	1546	909	1493	1112	1403	565	1691	1976	1744	1661	2753	680	1037	2122	1487	2124	1597	2036	1044	4721	1291	2560	1307	1096	928	1490	687	903	846	1302	1900	610	1436	2726	2246	2640	1336	1267	2456	1581
C19orf22	1303	1920	1893	2149	1318	1337	2971	2350	1220	1166	953	1130	1305	1264	1098	1670	1875	490	1277	1868	818	1458	1629	1670	915	1249	1478	1043	1892	1297	1633	1297	1209	1444	2322	1954	897	701	1181	1404	1879	1925	1100	1250	1472	1702	1111	1488	1285
C19orf20	77	129	79	12	43	50	11	104	33	49	27	103	15	61	37	26	106	11	43	198	12	31	99	20	40	65	81	26	65	80	108	123	8	16	72	102	6	11	29	106	18	113	67	39	20	135	28	9	55
C19orf21	1231	760	2303	1516	1922	1555	3	1603	90	176	551	974	774	1070	325	3329	1743	771	1480	497	551	319	263	2738	644	476	476	1668	2655	895	1221	1469	629	1436	1928	930	47	559	1331	458	361	647	71	632	45	1276	267	489	1204
C19orf24	430	499	742	860	378	397	743	807	821	397	297	488	312	417	377	711	1024	174	527	921	302	674	477	396	464	323	688	373	1249	360	439	370	287	474	677	338	251	271	381	411	778	523	483	561	584	485	301	317	388
C19orf25	220	522	312	577	352	380	265	476	592	305	660	282	267	367	416	588	781	139	372	475	294	451	389	286	397	268	507	294	421	382	561	496	250	548	575	342	189	211	295	452	341	617	552	239	405	434	199	379	217
MYBL1	194	62	142	90	983	33	196	385	1308	213	193	95	353	431	850	378	119	50	428	69	105	309	348	208	124	145	198	50	24	176	127	324	143	172	521	401	337	32	763	70	627	506	139	166	28	175	94	15	875
NR1D1	393	1178	2081	512	710	270	267	873	201	159	258	741	461	739	551	284	682	794	438	346	233	631	175	1059	312	171	200	546	391	609	303	359	173	674	549	546	301	300	624	334	409	284	382	357	1163	152	211	109	311
C19orf28	1349	767	1187	1424	882	1153	1569	1392	1373	1821	653	1261	565	918	1125	1547	933	735	975	1286	476	1228	1131	745	646	1520	1491	656	1524	765	641	715	502	805	911	940	744	324	1449	714	1475	1148	940	976	1031	1077	582	493	680
C19orf29	298	431	473	398	296	169	479	529	719	322	237	414	269	344	478	369	511	234	288	396	222	335	354	149	360	655	706	230	300	375	414	606	274	435	442	334	224	199	226	474	356	536	299	256	532	444	194	182	316
ITGB1BP1	740	707	670	2157	736	918	1219	632	995	770	455	820	777	646	723	786	387	719	924	723	687	1330	1119	1167	484	669	1393	629	600	746	729	484	618	587	573	650	813	591	687	702	924	1014	700	782	1011	756	813	654	795
ZNF7	915	664	608	249	844	301	544	622	1082	409	639	465	580	550	796	926	441	467	1799	331	469	259	567	290	479	370	690	615	376	477	431	579	497	548	1057	495	693	380	893	589	1857	730	415	1003	311	339	361	256	539
ZNF2	172	95	132	143	158	102	81	187	153	145	226	163	151	131	202	161	147	117	160	148	150	168	163	169	166	132	177	165	129	199	189	132	148	158	90	97	89	183	130	174	147	183	167	107	163	155	84	99	149
ZNF3	695	877	921	766	1106	877	1263	1082	658	653	961	480	1256	1116	1026	888	1190	633	713	829	1075	1620	504	712	857	792	1009	513	1009	1207	875	1028	923	1198	430	900	517	765	708	831	1022	662	863	535	1484	1243	711	607	819
PHLDA1	1507	1573	825	1251	295	275	3801	5545	476	2251	270	489	1358	1295	1177	757	241	1424	751	806	446	898	1119	1208	378	455	978	1610	2603	1726	641	1364	1292	843	2361	1063	584	825	1048	675	276	378	567	748	404	2197	1783	681	2046
RPL31	23849	8874	9658	29716	10463	8347	31825	16886	8212	9816	5526	6153	8881	6305	7155	11286	6968	9797	8309	15447	9560	13695	8724	16652	8762	8211	5218	9817	14859	19253	22533	6774	11299	8257	17387	5072	6517	10362	10476	10917	14424	9013	7970	32293	11827	18806	13744	13400	6268
ZNF8	104	119	103	83	79	44	155	96	130	81	67	287	108	95	1065	66	107	72	90	61	131	57	63	69	93	185	150	87	61	105	55	94	164	149	77	80	110	86	159	118	48	82	100	139	87	78	108	57	70
C11orf17	199	219	253	300	467	391	227	497	145	444	245	301	227	829	263	247	237	301	239	225	187	154	307	293	241	258	171	429	318	225	231	162	188	236	279	326	138	274	340	374	558	259	368	313	152	247	266	327	367
ZAP70	11	95	128	121	12	2	109	31	221	59	49	157	71	3	10	169	5	5	157	68	9	30	348	9	4	579	146	28	3	63	36	91	51	87	72	35	224	3	40	63	39	137	52	246	102	98	57	1	30
C11orf10	1535	867	1784	1564	1508	1028	3128	1871	1470	1031	1076	1329	866	608	622	1435	1243	1159	1396	1198	723	1107	763	1586	971	823	2300	1175	1190	988	1070	691	611	838	1421	604	1323	1127	1513	756	3551	796	849	1519	2039	910	1106	1545	1167
UFSP2	498	681	398	601	724	620	314	786	300	782	812	711	761	406	701	360	494	544	530	437	735	592	509	515	326	343	409	485	1108	699	804	498	681	453	331	557	323	660	650	834	950	441	787	681	384	591	517	873	696
OGFR	1350	821	840	1552	593	984	1201	1052	1350	709	1087	1287	401	1298	1316	3722	1447	1455	1326	1131	284	667	907	725	831	1250	913	571	1015	552	873	887	406	986	2426	1090	961	396	767	1141	1096	1086	545	763	1483	1048	419	328	5732
EPM2AIP1	772	985	629	1530	508	967	1233	1219	1409	827	1506	637	663	1621	1827	224	1226	1480	982	1407	1368	1015	773	975	1488	826	803	863	1320	1264	967	809	1276	1066	785	2147	585	862	706	2016	551	1125	2002	701	685	882	1307	1192	626
CDC5L	1008	1013	1223	1061	1007	1130	1044	1072	1443	1534	1813	1370	1494	1299	1423	1323	1026	1626	1212	1106	1636	1978	958	1088	1384	1118	1652	1527	1203	1213	1055	1369	1276	1169	1203	881	1093	1714	780	1256	1834	1014	1147	893	773	996	1243	1216	1050
RAC2	831	639	589	1876	301	451	1047	615	926	4352	548	1236	711	122	73	1256	315	313	846	1314	279	347	2525	885	384	2096	946	655	110	722	580	576	425	782	488	191	1982	571	435	399	441	784	571	1304	605	1141	719	431	501
RAC3	331	155	192	267	303	490	312	987	302	168	163	445	266	258	399	515	465	175	341	286	117	473	134	170	69	248	548	74	414	254	179	79	139	156	986	480	61	71	327	251	672	212	310	953	762	173	205	446	380
RAC1	9495	7252	5891	10375	7889	6160	8183	10471	3298	5069	6894	5221	8054	4610	5361	8277	4622	5907	6946	6720	6150	8894	7598	11782	4706	5042	4336	9062	5419	5237	9935	5275	4902	5876	7849	5931	7081	5786	4696	5551	4814	5400	6020	5796	6526	8263	5963	6284	8193
SBDS	1482	1565	1757	2114	2346	1485	1636	2417	1359	1877	2415	2683	2009	1800	1346	2247	1493	2403	1896	1317	1583	2596	1977	1919	1619	1538	1036	1432	1425	1530	1781	2036	1928	981	1391	1586	1556	1540	1418	1671	2159	1537	1759	1766	1823	1610	1883	1419	2314
RCL1	460	359	509	381	711	271	329	699	282	414	265	397	254	247	469	267	389	250	312	357	322	620	355	210	246	489	181	304	323	438	287	333	338	299	518	292	738	312	365	276	538	371	226	1158	340	442	373	202	572
MRPS18A	497	517	601	696	524	1111	717	608	659	447	805	804	434	357	422	900	773	674	836	661	495	996	550	684	531	492	1126	661	853	588	689	801	395	513	882	311	805	458	433	539	1798	692	656	858	773	625	308	667	478
ORC3L	360	625	339	762	566	377	447	659	1029	456	515	600	773	427	635	727	949	1239	683	569	921	901	483	469	764	645	1659	705	710	727	753	426	684	460	312	623	567	674	332	719	603	611	679	374	449	428	708	712	668
CPLX1	56	134	123	77	50	107	27	171	540	136	73	64	182	298	415	50	168	98	46	347	35	44	93	78	408	72	128	51	274	115	38	51	48	46	57	124	22	53	120	503	126	134	670	128	51	96	88	57	275
AP2A1	1712	1930	2356	2194	2326	2892	2376	2786	1478	2101	2303	2440	1935	2843	7720	1990	3011	1937	2177	2224	1384	2231	2632	2156	1595	2302	1443	1582	2176	1805	2109	1603	1273	2260	3178	1785	1964	1204	3822	1705	1401	2156	2140	2649	2031	1838	1599	1360	2985
AP2A2	1617	2029	1556	1337	2402	1626	797	1727	886	1547	1703	1499	1882	2261	2008	1135	1879	1758	1341	1344	1135	873	1573	1631	1973	1447	1302	1397	2511	1820	1689	1137	1447	1436	1067	1513	1268	1486	1736	1930	2734	1622	2275	1626	1742	2302	1767	1928	1627
LOC389333	58	57	40	44	15	94	6	42	15	58	152	34	29	58	166	33	140	61	45	42	44	14	54	18	31	88	42	40	48	41	113	125	58	113	30	36	38	31	80	93	3	67	92	33	14	67	49	64	25
LILRB3	134	45	26	205	42	8	40	38	93	138	23	94	28	11	20	125	19	67	131	48	19	24	282	53	17	211	123	117	3	25	29	18	58	59	79	27	99	20	58	39	108	70	44	127	38	29	14	9	19
FIGNL1	255	292	484	328	422	185	509	293	710	339	390	402	451	492	363	187	247	301	480	312	396	755	363	292	374	365	580	306	97	390	303	561	312	416	319	403	342	380	280	288	411	190	309	188	221	440	335	290	273
PBX3	320	690	576	512	374	657	346	427	1753	837	375	306	1128	558	392	700	1387	364	323	397	5632	211	565	259	543	374	984	295	255	245	333	480	449	327	409	376	380	324	209	307	118	419	453	295	2380	483	963	354	305
PBX1	11688	13527	7000	6912	5949	7883	2080	8044	8848	2711	12765	4496	11674	7664	7398	10251	4345	12185	7157	9188	21549	7026	2706	15593	20123	2550	15256	9422	3133	7075	10616	9505	8703	9183	7333	7550	2773	14188	14999	15869	3613	6568	8567	4174	2606	7162	5106	10506	19478
TMOD2	292	235	191	226	216	99	205	252	488	288	97	289	253	536	730	218	103	294	154	237	290	93	409	402	1214	397	344	213	248	483	269	288	346	195	263	699	366	342	436	205	36	174	638	146	84	397	579	205	552
MFSD11	248	513	362	375	523	932	538	354	814	1130	403	659	764	459	390	661	597	464	557	286	639	606	370	335	392	727	474	547	690	451	304	446	447	534	1222	506	356	746	1207	727	451	348	553	874	187	278	645	917	453
NSUN2	1803	1119	2371	1280	1605	1318	1769	1856	2082	1541	1714	1813	1275	2070	1575	2427	1294	2288	2465	1294	1348	1910	1343	1449	1428	1491	1822	2003	1273	1238	1301	3856	1429	1656	985	2164	2450	1162	2397	928	1889	1472	1301	1157	5291	1228	1242	1320	1868
NSUN5	401	421	548	619	655	533	537	702	751	338	714	1230	446	598	459	752	580	355	664	558	317	942	423	630	482	570	761	246	476	419	527	521	259	561	378	564	625	305	636	482	1085	534	475	557	1220	660	294	286	502
NSUN4	352	465	271	352	483	619	631	434	789	751	705	764	835	446	678	499	727	391	388	553	632	572	514	595	403	579	755	651	675	736	628	485	771	517	352	808	334	711	791	580	1542	350	977	750	308	676	489	835	503
NSUN7	67	231	92	131	125	237	4	8	151	325	199	66	239	226	204	9	249	110	83	124	283	185	80	34	73	120	28	29	25	153	224	214	208	133	99	228	77	152	146	208	68	163	278	230	33	104	41	140	253
NSUN6	94	228	65	253	197	194	322	169	195	247	227	226	210	135	279	96	172	308	341	146	246	221	183	224	179	186	115	220	217	243	183	116	276	211	121	235	308	250	139	345	303	185	200	220	135	225	238	194	159
TUBG2	78	213	91	420	324	133	175	151	121	155	230	344	294	457	231	439	76	225	310	177	123	134	210	82	285	168	86	245	317	229	237	143	220	151	347	26	114	134	216	253	261	255	458	190	71	171	296	359	244
SGK269	1759	1786	1571	1254	975	617	619	1039	904	1704	744	1336	1302	993	1591	1035	262	1572	757	1042	1250	952	1788	1865	1500	1367	814	1693	261	1989	1309	1228	2015	1027	1404	1136	2025	1458	975	971	210	934	700	722	356	805	2907	768	1188
FAM108B1	573	651	349	140	317	301	621	442	408	253	304	176	392	337	232	262	178	351	208	175	320	247	361	185	343	328	796	335	266	312	379	464	365	173	249	276	262	427	296	230	116	267	530	249	136	238	339	193	338
TBC1D1	796	1003	847	1502	1157	908	1726	538	1739	1462	790	1935	874	763	929	847	734	969	876	1678	888	1285	1683	1287	459	901	889	1247	197	1394	1023	847	1011	1254	1342	1504	1620	1446	874	750	283	707	588	850	570	1207	1565	1101	2244
ZXDA	85	86	44	33	69	100	15	51	63	90	66	62	65	140	80	38	62	71	47	63	103	42	58	44	121	148	69	108	66	106	93	97	83	78	53	98	59	91	92	80	24	61	88	38	54	54	84	72	84
PAMR1	41	137	38	195	29	153	146	130	99	110	28	38	169	64	170	67	41	136	18	75	60	145	735	66	570	46	103	121	54	267	130	313	206	77	113	70	85	65	71	30	23	64	61	181	73	100	234	160	339
RAD9A	209	268	276	174	242	161	310	248	394	192	309	271	196	306	400	320	377	104	304	182	94	411	176	443	167	249	363	124	211	227	273	199	214	274	152	428	366	130	123	216	500	201	340	197	317	269	217	110	120
ERGIC2	1970	718	1078	873	690	1107	1762	831	1099	860	1106	1048	848	838	752	630	964	1583	973	752	1032	1545	629	1190	627	673	497	910	828	681	783	1585	755	712	736	559	1458	558	1053	643	1356	679	511	771	981	464	820	837	552
ERGIC3	11910	4911	6266	5441	5091	8539	3593	3913	6235	3168	4663	6059	4201	4972	4007	6383	3847	3653	5030	5723	3131	2626	3776	5056	3343	4057	4568	4415	6270	4061	4565	2984	2795	4187	3631	4888	4164	2743	6900	3602	7084	3735	3908	5575	4435	4855	3719	5390	18780
CDR2L	707	387	316	551	586	330	1127	779	595	454	560	759	543	509	646	1257	437	562	883	507	263	493	438	1036	526	649	2451	523	281	382	408	428	681	380	784	473	253	304	965	700	763	625	535	636	3323	417	469	526	364
ERGIC1	6143	6963	13555	7628	5221	13623	2739	9658	4796	5181	12517	6675	7110	7464	5093	12557	8115	11688	7424	8157	11303	8739	4678	10269	4932	4288	8150	4496	20309	5254	8949	8359	5368	8980	5121	8971	2937	8027	16686	9618	5211	10198	6498	5448	8210	8883	7070	10219	4552
CLEC14A	256	1570	387	1261	228	369	377	307	236	474	221	432	476	159	205	444	149	358	313	1444	277	210	1055	836	146	291	360	226	332	626	977	673	583	305	916	535	398	404	378	404	267	496	483	1153	272	563	804	284	571
PDF	192	99	180	188	138	479	191	117	156	122	170	158	80	119	149	163	195	209	148	179	108	160	84	320	91	144	182	205	200	103	80	119	79	110	241	169	154	147	296	96	610	129	181	208	570	90	84	88	113
B3GAT3	684	570	538	544	556	534	1382	727	581	668	717	1043	490	191	540	947	1137	603	582	635	152	750	407	294	652	757	617	583	1337	410	510	373	378	464	1063	705	483	260	304	817	2014	689	868	935	1224	532	364	499	693
PER1	232	1694	383	752	490	346	664	402	525	1065	354	514	621	953	1036	311	387	819	202	827	293	479	456	189	307	303	161	402	682	1689	617	1350	1522	1595	848	405	448	234	251	537	93	501	542	1188	349	302	972	584	1779
CPPED1	1228	1028	1355	829	655	296	698	430	477	1322	519	2998	697	198	718	731	508	1226	1078	820	871	680	1085	361	558	559	1142	747	567	429	723	1256	674	584	600	177	406	425	276	603	565	2119	659	537	906	477	602	662	1205
UXT	973	789	568	1201	1061	1199	1762	1399	870	676	632	701	580	512	527	855	726	819	1516	1112	723	1031	727	1666	644	928	784	1154	934	867	858	741	572	815	931	643	784	622	938	700	1470	848	677	1120	772	909	723	834	856
CALM2	10535	7019	21669	11483	13083	21449	16835	12488	13114	8343	8340	7293	20436	1577	9416	12694	11647	13634	13166	10615	16782	21892	11242	16428	13098	8891	15738	11977	19287	9309	10337	6762	11109	12057	9125	11490	12249	16797	8924	12418	10784	10220	14365	11000	8519	12687	11024	19397	12547
CALM3	3894	4678	5730	5784	5225	4552	5484	7435	7850	5726	4179	3115	2366	16643	2650	6007	5124	2456	5782	5676	3188	5758	4525	4680	6546	5694	3536	2561	3720	3674	4449	3660	3503	5465	5507	4132	5290	3641	7440	3899	4434	4723	12522	5456	4416	5267	4588	4398	4784
SPG21	2088	1665	1920	2277	2094	1613	2664	2128	1575	1920	2187	2334	1688	1131	1566	2125	1529	2460	2198	2537	1701	3315	2103	2734	1674	1465	2189	3222	2689	1780	1786	1394	1720	1485	1966	1500	2701	1954	1994	2055	4316	1610	1121	2596	1926	1759	2090	1819	2086
CALM1	8433	3946	7037	9702	9646	10393	11752	8835	8061	9576	8912	7264	5890	6996	7943	7064	5780	9839	7237	6709	5768	9917	6691	16793	6837	7402	9689	6955	5935	5287	7813	6965	4104	4713	7158	8312	5326	6398	8399	4609	4541	5826	9690	5991	10845	4409	6625	7296	13126
GSDMB	38	97	574	164	37	24	410	23	66	16	20	47	23	66	65	40	37	482	209	18	42	34	86	631	77	102	199	38	3	19	27	42	43	94	32	225	112	12	20	50	83	59	43	127	390	19	63	4	8
GSDMD	1092	1005	2031	1026	1262	4537	706	1066	1808	917	3823	1175	890	348	496	5140	1395	444	2381	1587	462	514	1429	610	519	792	1251	911	1326	814	1091	837	769	1559	3440	1111	1428	697	1674	1469	3433	3296	1058	2601	1594	1808	630	954	1468
DLGAP4	1484	2441	2179	2572	2185	1857	1400	2432	2207	1382	1897	1966	2412	2335	1347	2830	1936	1199	2386	1701	1590	1599	1883	2196	1853	1867	2827	1875	1524	1902	1844	1313	1543	2340	1704	3988	2020	1369	2381	1548	1157	1802	1941	1354	3610	1633	1907	1910	5630
DLGAP5	193	18	535	180	470	117	424	1161	1175	212	356	424	231	232	319	331	547	78	340	449	253	1596	224	939	91	267	653	2	88	366	355	243	193	480	473	424	688	263	517	84	590	148	177	285	800	253	301	278	278
MBNL2	540	1818	520	1432	1160	448	991	6128	1000	2287	653	1048	1857	264	677	498	898	2782	809	1083	1020	958	1549	1765	3841	1945	2281	3504	1316	1918	1571	1112	2415	739	961	361	1550	1815	1066	912	287	610	1657	667	1560	977	2518	2090	1522
PLK3	447	258	297	354	454	125	324	241	190	331	159	330	502	100	159	723	216	425	183	258	173	88	568	317	188	341	205	692	102	407	240	198	607	351	215	512	224	185	170	268	217	455	211	424	351	208	471	178	297
A1BG	223	218	88	112	158	441	109	124	52	99	43	166	55	145	622	41	233	57	120	181	114	55	128	212	107	129	162	64	196	112	202	125	75	111	244	151	20	69	279	178	83	188	147	328	142	195	108	110	227
TTC8	695	508	411	514	862	1261	292	831	358	618	478	921	752	1158	1039	342	726	578	432	399	987	1793	333	779	813	594	189	657	976	705	602	597	580	678	625	361	161	1004	1207	623	278	763	909	778	803	629	656	771	864
PLK2	2192	2037	7227	2704	1102	1701	2251	1454	362	1349	2664	2591	1359	692	1124	712	5674	3341	1463	1732	5309	2741	2228	5857	1217	3300	2042	5774	5093	3177	1985	2983	2121	4940	2136	4263	894	2768	1407	2362	1011	932	1830	2622	2213	1617	3169	8030	528
ZNF720	197	392	396	416	473	520	372	608	168	409	444	366	762	421	404	335	464	752	380	232	600	418	316	499	497	625	334	758	229	362	383	703	802	499	217	452	214	540	363	463	159	767	401	192	369	214	540	366	373
OIP5	49	10	140	79	58	32	107	131	183	71	88	87	38	73	46	72	153	85	133	156	38	182	100	312	34	53	75	11	18	81	55	80	41	85	67	65	78	52	50	23	454	46	66	94	237	84	85	66	80
CLCN3	948	1373	1221	475	1303	2089	1067	1542	880	1872	2531	2388	2030	2417	2107	849	1191	1801	843	1160	2964	2858	1021	917	1255	2371	1254	1420	2158	2050	1790	1570	2237	1317	694	2395	651	2818	2920	1737	669	1140	2771	1041	1358	1691	1296	2251	1747
CLCN2	180	111	97	47	84	81	118	215	183	70	191	102	175	244	158	78	154	139	31	189	116	87	73	118	135	113	183	97	185	133	116	74	135	144	99	240	366	85	160	172	403	87	180	172	204	144	80	85	116
HRH1	197	371	124	207	207	42	103	160	63	144	77	466	217	178	89	140	55	412	149	139	92	70	446	263	41	263	124	327	36	275	236	104	309	124	144	76	168	174	122	112	157	145	76	155	164	107	196	146	86
CLCN7	1542	2133	2196	1742	1680	2273	1200	1528	907	2107	2004	3409	1526	1647	1226	1805	2512	1761	2359	1610	946	1492	2484	1069	1315	1368	1528	1930	1933	1328	1320	2633	1508	1690	1686	3210	1266	686	2030	2266	2562	5597	1806	1832	1491	1481	1209	998	1421
CLCN6	323	435	208	301	298	145	173	200	352	418	220	281	397	206	469	264	331	219	253	296	404	176	445	213	246	396	367	323	131	528	337	321	529	411	208	410	316	299	282	312	250	398	404	398	423	369	427	143	228
CLCN5	235	405	197	144	164	102	755	138	116	238	202	181	124	92	113	155	105	252	331	311	117	297	256	219	97	365	220	417	31	172	274	360	211	105	215	279	508	117	161	142	593	113	45	187	269	132	222	111	283
CLCN4	39	212	70	74	48	28	205	18	27	38	44	103	74	12	37	53	5	81	64	45	117	28	114	22	28	80	26	47	39	176	143	71	147	107	23	21	1581	66	48	59	25	63	21	64	107	120	172	17	63
FBXL19	592	660	509	438	550	333	806	844	412	399	415	580	423	387	464	668	803	394	444	401	232	584	467	280	319	1249	657	575	265	417	437	505	396	671	572	592	279	184	523	617	602	1089	361	354	502	336	303	166	443
BRD8	678	998	1030	1216	1129	744	863	1404	2723	1029	1270	1039	1289	1145	1407	875	1260	927	1071	774	1483	1128	654	1448	1316	1978	1624	1370	1116	1464	1090	1210	1303	1660	713	1327	734	1315	1357	1002	767	1556	1490	1122	757	1292	1234	910	1364
BRD9	846	601	802	920	829	553	1106	692	991	588	685	968	637	362	774	906	756	528	708	711	553	544	619	614	639	693	568	592	422	688	507	777	649	1093	470	879	1023	586	537	537	1119	762	510	511	901	747	476	417	524
FBXL18	1731	676	522	324	473	227	387	171	168	276	841	214	298	360	544	572	314	301	820	148	554	561	498	209	376	552	260	482	337	257	238	367	541	358	311	633	476	120	259	246	264	383	408	217	334	974	286	296	359
BRD4	1677	1783	1835	1144	1494	526	2186	2219	1936	1365	1510	1955	2158	2149	1776	1497	1924	981	980	1941	1605	1126	2004	1153	1248	1560	1699	1206	941	1660	1464	1880	1655	1903	2087	2180	1869	1413	1692	1923	1602	1756	1619	1571	1818	1523	1886	1451	1119
BRD7	1399	779	962	806	1223	1294	1524	890	1213	893	855	3398	806	901	1252	1504	713	1365	1000	1300	857	1251	927	1347	1439	1292	1047	1207	1306	921	939	897	967	852	812	1195	1203	1362	1659	813	1846	840	1417	1468	1274	813	883	528	1242
BRD1	1228	1166	854	565	599	722	787	1304	1233	810	572	680	1030	1133	825	642	586	1123	836	670	493	606	780	647	1173	539	1241	606	604	974	788	859	881	817	561	1098	965	775	961	793	490	900	1035	672	1323	1046	570	547	816
BRD2	5627	4831	7817	3158	3424	3472	4874	7112	5657	5286	10227	5438	5548	9089	9278	7864	6912	6552	5674	3531	6421	8747	4401	6057	9269	7578	5128	5362	8854	5487	4506	6527	5966	5762	4360	5096	5011	6231	3557	5078	7502	4786	7996	6357	3993	6011	4688	3908	4197
BRD3	1836	2119	2057	1213	1172	809	483	1823	1170	965	2201	949	1200	2185	1167	1459	2993	871	725	1325	2050	933	1249	1961	1000	2419	2066	1212	784	1279	1251	2799	1159	1552	1428	3139	539	1398	814	941	372	1369	1391	1014	1919	1754	1244	1134	924
DNAJA2	2044	1069	1537	1477	1424	3220	2267	1447	1072	1305	1195	3123	1035	1231	2002	2382	1034	2372	1326	1924	1368	1663	1803	2102	1738	1960	2004	1777	1766	1255	1229	1452	1334	874	1026	1949	1409	1805	2784	965	1534	3055	1947	1639	1771	1100	1297	977	2759
DNAJA3	1410	1044	968	851	1799	1764	956	1287	1087	1256	1765	2653	1413	2224	1214	1907	2141	1928	1358	802	905	2823	1387	1258	1181	1116	1810	1792	1575	980	1190	2504	1387	1177	1654	1434	1025	721	1095	1619	2779	2168	1406	1717	1441	1159	924	871	1728
DNAJA1	3552	2463	3424	2725	5098	3183	2976	5248	7621	3706	3036	3238	2783	4703	1941	5786	6367	4624	4865	3137	3848	3971	3429	3105	4098	4179	3689	6489	2928	2962	2993	3746	3074	2683	4474	2711	7556	3456	6266	2294	4885	2928	3928	5924	5654	4018	3120	2713	2860
TGFBR3	492	1907	267	1799	186	279	220	195	2514	471	1977	155	1266	153	129	165	129	289	151	2108	1504	251	1675	306	5120	210	166	655	45	2434	820	1247	2179	1083	2259	281	522	1460	261	485	68	381	511	679	306	1256	3474	2005	1687
DNAJA4	1299	605	1663	657	907	2429	1102	4836	2661	1522	2127	1449	1691	6280	1493	3126	2900	2817	2232	1354	1025	2081	706	5740	1672	893	1793	1132	2068	1029	519	1854	1365	1076	1496	829	997	862	3780	703	2209	1331	1791	1392	2586	1638	902	1179	1098
GLG1	5436	5076	3926	3390	4163	6545	3429	3192	2821	3353	2983	7896	2766	1925	3960	3497	2770	5530	3239	3521	3807	2812	5010	2714	4420	4192	5538	4588	4296	4283	4436	3534	3490	3081	2956	3333	7878	4426	4626	3418	2147	3464	4492	2221	7771	2875	4886	3378	3985
LOC643387	27	22	35	68	50	43	122	45	66	25	38	21	38	33	44	37	38	52	42	39	43	45	29	46	24	33	30	51	46	24	33	28	31	43	30	30	45	49	32	33	90	41	25	45	54	50	39	40	48
PTPN12	1942	1893	1697	1759	2572	1104	1399	2975	1479	4875	1981	1866	2847	3988	2149	2857	1320	2899	2566	1333	2061	5819	1856	3131	1940	2103	2511	2141	858	1886	1611	2647	1983	1801	986	4322	2195	2600	1717	2198	845	1582	2172	1569	2622	2583	2437	1906	2051
PTPN11	1712	2432	3113	3105	2796	2770	1569	2325	3726	4871	3422	2886	3570	4725	5122	3385	1695	6961	3662	2045	3915	3046	3400	2626	3522	2921	2029	3190	2408	3063	2143	3407	3841	3712	2130	3934	3227	5139	6151	2045	2082	2894	4032	3303	3742	2427	3344	2365	2829
MYCBP	719	632	643	642	888	1345	826	661	1078	1015	1425	654	1500	665	851	875	1257	903	767	1107	1362	851	1034	1071	488	648	916	562	1053	948	1248	1011	977	904	582	645	710	1282	1075	761	1058	863	1139	1398	1857	1070	1026	1408	904
PTPN14	425	469	221	151	187	68	168	92	36	181	212	181	148	64	363	171	86	286	75	89	329	198	275	128	317	75	105	323	31	557	292	331	585	336	140	96	691	477	114	314	57	148	39	127	117	194	352	101	162
SETD1B	932	842	1707	878	759	687	632	708	744	762	2481	789	1101	1654	1352	963	946	1529	1314	980	895	571	1012	881	1354	1091	560	791	599	939	1069	1508	734	1226	685	1282	1176	1125	1027	890	1133	1100	1099	720	531	632	795	620	764
LYAR	307	174	171	374	345	141	663	338	367	249	235	283	199	208	178	358	192	166	359	229	161	817	266	158	113	319	186	164	140	240	216	189	230	191	227	194	556	197	321	223	905	166	178	382	222	255	158	128	277
C8orf30A	1882	558	818	782	1302	604	2000	1104	1032	452	2559	849	540	664	943	2493	460	612	2042	586	383	401	1026	887	354	445	762	512	743	489	438	489	348	558	2073	560	1678	336	1700	566	5678	1000	576	2190	731	610	315	495	944
C16orf74	42	53	50	124	140	122	74	252	57	19	57	52	133	33	317	159	168	54	84	257	63	62	51	21	185	176	48	163	173	83	127	68	52	59	89	62	135	60	71	49	141	205	186	127	119	98	36	131	150
C16orf75	77	138	181	1108	584	145	818	181	452	90	280	763	329	244	154	360	748	183	224	325	144	375	269	273	90	188	1115	49	84	166	108	563	176	709	245	318	377	308	240	279	838	339	122	315	651	133	185	225	228
MRPL27	479	374	562	1276	778	1025	1127	949	865	677	411	789	582	397	474	1116	610	2167	1667	1639	533	499	534	764	461	534	1447	779	1120	556	355	500	421	444	1469	461	577	457	1318	570	1643	810	633	1219	2068	758	501	719	566
CSF2RA	54	175	148	269	160	41	128	73	175	206	51	187	135	50	44	187	14	75	122	225	138	76	425	73	79	352	177	718	75	205	120	63	162	171	100	67	406	156	93	126	99	119	144	219	123	77	219	46	94
DMD	196	377	98	357	106	119	852	122	95	257	65	118	270	90	151	116	120	83	33	195	333	118	661	128	369	107	43	95	28	854	376	469	690	189	113	145	445	474	82	127	14	170	93	145	896	306	767	117	265
C16orf72	1792	1352	1162	1064	1666	1505	787	1600	898	1429	1814	1788	1610	1703	1616	1471	1484	2462	1286	1219	1525	1187	1384	1421	1351	1306	1200	2463	1224	1372	1250	1835	1847	1176	871	1617	921	1600	1336	2160	1067	1887	1230	907	874	1174	1565	1434	1475
LRFN4	765	248	5607	199	387	216	457	500	563	210	377	895	92	1635	523	297	549	180	290	611	44	254	575	539	834	606	207	237	91	417	194	91	117	267	341	672	263	55	165	406	1005	219	350	481	486	691	177	236	296
GAB1	494	1049	517	621	637	809	676	1032	332	788	1043	486	802	1166	1345	505	777	438	337	745	1259	566	677	810	348	463	434	397	330	1429	1329	999	1011	1177	693	1600	502	1166	611	1403	396	901	952	442	912	1015	1076	894	1038
C2orf81	48	146	64	333	178	126	64	98	205	51	31	74	109	95	108	106	235	38	96	130	76	81	92	101	125	71	219	91	201	161	153	73	88	135	176	131	14	82	99	202	18	203	170	67	137	199	81	50	142
C2orf86	39	68	83	100	68	137	91	58	95	70	36	65	100	87	109	54	53	76	72	75	153	82	87	39	94	73	111	101	60	128	87	71	113	122	46	64	48	123	70	95	55	72	79	65	40	70	93	91	53
C2orf88	33	216	18	61	7	25	284	19	16	24	15	23	39	20	16	22	5	25	29	30	61	15	120	19	22	62	10	23	4	145	96	77	93	32	27	14	127	22	36	16	6	52	18	38	26	125	117	14	48
NDRG3	639	1247	1181	1218	1674	1385	742	842	1084	1019	870	1725	991	1591	840	1850	890	1143	1846	1166	1268	1481	1090	885	1209	1524	1282	1533	1209	1118	1564	974	1039	877	1467	1825	1411	926	1470	1574	1527	1230	1520	913	733	1105	1030	1372	4041
NDRG4	75	59	69	125	52	45	104	181	108	907	27	321	48	86	74	130	208	307	39	65	44	83	55	295	133	57	117	274	23	95	92	62	65	77	240	75	60	53	1363	47	44	35	115	46	477	39	77	12	608
TBC1D9	4760	6946	4288	5187	2819	19303	550	18912	2414	8006	23824	2763	19225	17329	7805	4620	12947	4402	5988	16352	32318	12796	3133	8109	9945	8727	10070	7058	22394	7577	12766	7243	11936	8105	16693	54978	1376	21116	20413	30317	3246	7296	18750	7120	1851	12840	10158	25571	5252
ZSCAN2	358	216	266	197	229	205	193	623	432	226	192	286	200	312	390	270	229	191	284	261	279	269	249	221	528	943	260	435	358	404	229	235	276	270	201	361	244	301	366	299	257	334	269	208	584	442	233	178	445
CHD1L	888	724	1091	710	956	811	776	591	602	955	310	918	1396	697	279	928	405	1140	951	873	688	722	514	584	1731	417	1075	999	1255	642	859	493	988	648	509	253	2189	896	738	601	661	530	820	506	979	701	856	1515	557
DNAJB12	1748	1494	1152	1810	1084	2576	1432	1321	2491	1124	2297	1068	885	1375	822	1475	2117	1102	1309	1652	1185	853	1154	1907	1194	1299	540	1059	1913	1273	1627	935	1064	1430	1738	1250	1129	993	1078	1204	1288	1268	1509	981	1072	1330	1094	1323	904
DNAJB11	2372	992	1774	1575	958	1689	2697	2111	1760	1195	1417	2134	755	911	830	1679	932	1069	1803	1490	791	2135	1279	2195	1073	1128	1828	1461	913	777	713	1024	865	916	1461	970	1603	1348	1457	994	1654	1042	846	1834	2056	1113	1099	1093	1571
HLA-DQB1	470	1837	1538	3160	5295	675	3674	1934	3678	827	2626	9886	404	810	800	1773	928	833	1581	2779	362	1599	4278	535	1055	7982	787	5824	541	3379	3577	648	2465	386	4640	335	4629	594	1804	2885	3018	4057	3097	2083	777	2006	2957	289	1593
DNAJB14	335	323	312	177	261	597	166	375	173	676	524	254	547	678	559	231	248	411	310	196	862	303	286	274	392	442	198	442	239	398	381	455	505	358	240	480	308	668	670	495	128	231	505	308	119	351	506	594	504
RNF138	674	540	573	391	390	1093	485	701	1539	479	375	284	586	623	401	365	477	275	452	632	606	972	582	634	398	481	831	422	411	477	685	536	598	510	293	440	446	575	445	390	376	366	531	351	649	609	876	556	517
ENOSF1	301	181	215	857	358	592	345	258	647	293	223	400	330	264	433	238	884	140	613	389	491	751	339	1176	532	526	224	355	436	304	406	451	472	670	252	543	136	359	335	321	204	866	596	499	316	638	630	565	321
CISD2	757	394	409	661	537	1216	551	737	565	593	522	416	475	635	582	553	556	631	624	495	512	688	458	740	401	632	514	421	964	434	510	430	407	421	617	595	531	612	1091	461	826	455	813	564	768	656	461	722	1149
CISD3	458	733	579	1289	1227	976	419	538	426	830	812	754	1048	1205	456	1287	508	1028	1152	784	674	524	588	1074	681	430	961	528	1548	428	466	711	571	729	1728	1368	426	522	1180	851	3111	1052	1168	2239	462	462	636	1061	857
CISD1	347	424	254	375	586	371	493	388	351	470	421	378	308	371	314	364	172	473	191	142	189	458	371	197	235	338	243	158	494	236	170	290	226	221	489	269	419	277	322	436	1179	296	407	261	276	249	333	243	329
CLNS1A	3102	1304	2136	1235	1783	2376	1083	1217	1651	1876	2041	4048	1424	1079	1297	1924	1574	2259	1393	5851	945	1458	1889	1263	1503	2465	881	1685	2066	1614	1614	1101	1356	1351	2105	1746	1814	1533	1404	1520	5524	1249	1588	2235	1546	1418	1497	2005	9992
TSHZ2	48	346	89	167	47	38	38	84	58	151	86	103	171	70	86	111	14	115	60	114	178	56	378	75	101	139	52	71	8	662	296	204	400	134	100	41	258	241	88	46	17	83	26	75	40	161	326	44	129
TSHZ3	526	557	494	368	537	76	86	468	176	273	229	477	433	238	354	422	138	601	232	491	322	80	466	353	697	407	180	614	16	465	287	251	523	454	429	175	180	453	314	352	65	446	115	164	114	213	631	83	304
MRC2	5849	3807	5623	3494	3466	877	971	4542	1862	1856	2451	6332	1910	905	3830	6068	7165	4839	2748	2910	2120	723	3655	1387	5279	3207	1914	3943	154	3077	2891	1579	3374	4069	4947	1085	1822	2775	1386	5034	983	4884	980	1012	1547	1693	2960	560	2737
FOXS1	71	110	70	253	30	54	235	103	55	35	23	106	43	25	33	83	48	22	38	95	50	23	145	83	62	55	56	24	22	70	96	56	33	57	262	89	47	40	59	66	45	95	110	85	25	50	138	56	67
ZNF581	466	371	341	535	449	332	459	923	330	324	317	308	294	284	2183	322	404	145	244	519	206	176	271	372	217	395	263	189	809	565	572	301	166	289	441	168	512	191	735	414	524	391	401	809	352	546	240	216	499
MCOLN1	253	547	444	593	585	191	421	407	452	492	268	519	354	676	502	749	303	223	529	551	261	409	550	287	487	358	605	334	535	409	309	485	278	402	543	656	374	272	474	395	835	366	546	334	363	358	319	281	326
ZNF582	15	98	13	42	50	40	27	64	9	75	60	46	75	52	52	52	134	32	33	68	91	33	54	39	94	96	52	76	73	79	75	106	86	30	29	44	22	79	7	77	5	70	77	80	7	69	70	78	55
TIPARP	543	457	955	515	1029	757	571	700	1310	2158	985	488	1564	499	947	439	578	504	428	876	640	798	864	545	693	711	465	1055	884	2472	1139	1256	1819	976	557	1186	467	1821	686	1527	264	1280	268	467	301	2308	3125	1044	768
ZNF584	118	215	200	150	253	164	108	226	210	179	123	329	179	184	1654	213	200	132	169	177	139	116	152	176	201	201	248	168	235	200	232	205	176	225	146	105	89	146	342	227	196	211	144	184	104	201	173	131	170
ZNF587	1474	1159	1194	493	492	1394	609	1294	1015	1704	2789	1559	1584	2980	12480	764	1624	614	846	740	2276	435	503	1341	2034	1898	1016	1023	1686	1374	1092	2218	2680	1312	1126	3288	571	1337	2306	1143	219	1557	1409	1450	481	1401	2567	873	1205
ZNF589	188	227	377	281	298	89	165	173	530	331	269	156	286	326	335	135	441	155	426	145	342	218	381	293	332	335	216	309	174	314	369	241	452	413	198	276	202	249	226	418	314	434	193	364	208	287	258	197	166
U2AF2	1702	2194	3623	2546	2766	2635	4943	2960	4984	2467	3065	3546	2013	2676	8042	3344	3419	1966	2908	3147	2355	2442	2478	2328	2496	4353	4142	1713	2650	2381	2125	2839	2330	3095	2833	2478	2894	1887	6489	2878	3081	4615	2969	3771	3671	2698	1935	1821	3219
THSD1	53	374	113	221	104	65	132	111	74	132	52	134	107	56	70	114	55	85	88	258	105	63	253	299	77	90	89	128	32	205	234	144	202	91	247	131	84	131	86	121	48	152	111	157	42	132	234	40	90
SGK494	25	132	20	42	26	7	45	18	37	19	24	129	21	108	68	102	58	23	24	10	50	15	31	61	59	105	155	22	6	17	27	89	32	78	17	53	57	19	8	21	23	38	54	57	126	54	39	6	22
TMEM115	1309	1218	1031	1327	962	1112	1063	1399	903	738	1458	762	1155	1338	1197	711	1503	708	846	892	958	1143	976	1291	1025	739	656	935	2140	817	1275	934	724	1005	1128	1757	756	919	935	1899	1127	1596	1414	1819	880	1504	935	1058	1289
ZFP161	292	603	336	392	440	452	333	297	486	301	326	355	423	380	359	283	344	236	410	430	497	395	391	325	357	540	354	498	366	402	522	327	503	430	248	386	288	515	361	501	186	404	408	228	461	423	411	354	371
RELA	2856	2728	2379	2033	2036	1806	2157	3019	2086	1543	2299	2014	2201	994	1561	2649	2215	1499	2314	2550	1109	1122	2192	2377	1709	2173	2207	1795	2368	2180	2218	1366	2022	1709	2208	2140	2999	1649	1075	1952	2972	1818	2084	1954	2665	2038	1990	2091	1546
LPAR6	477	1371	401	956	539	490	863	456	566	688	372	705	654	240	320	375	348	399	715	892	808	570	1131	1265	1089	895	420	935	350	939	935	916	951	641	469	443	672	729	313	707	437	747	954	1008	178	1063	1392	412	368
LSM12	869	978	843	1497	1117	1057	1355	979	773	1083	885	1534	1306	1031	1109	1081	983	856	1770	876	995	1491	1016	902	853	749	628	1119	1155	734	769	695	966	884	1955	961	1494	1005	1267	950	1956	1093	1094	1547	567	648	1206	968	1186
UXS1	479	517	404	582	808	523	613	788	498	531	312	1166	422	395	636	848	395	585	540	813	511	648	848	541	693	689	432	1026	1137	755	649	390	499	539	734	564	1008	718	685	628	1319	545	401	885	1053	483	556	600	884
CAMKK2	838	1503	2145	2262	1850	2419	1050	1460	1139	1602	1534	1101	1717	1989	2709	1145	1451	1815	2100	1272	2115	938	1605	1550	1450	1536	1255	1031	1947	1861	2021	1592	1746	1999	1412	1954	2045	1564	1443	1354	1923	1479	1552	1578	1046	1250	1509	2036	821
CAMKK1	185	320	269	161	170	228	296	55	111	238	191	140	155	191	160	149	309	279	222	181	146	193	184	274	346	230	97	294	255	186	258	237	454	177	122	170	230	207	141	343	357	158	278	292	394	151	115	264	104
LPAR5	86	53	149	96	207	70	116	92	95	298	61	271	94	54	50	177	54	70	69	238	175	56	322	102	116	255	73	208	101	104	161	92	69	96	142	27	164	192	160	181	221	143	302	173	71	84	138	51	31
ZP3	67	217	215	419	519	204	302	440	239	113	148	133	246	131	154	213	72	83	110	142	110	1304	109	132	120	97	207	29	704	218	221	94	126	150	87	73	165	92	158	106	805	138	198	298	217	332	129	92	97
TMEM123	9422	6738	5434	2963	4587	4700	11836	2705	7709	8265	8657	9260	4921	1009	4191	3942	3933	5728	5405	4850	6267	6400	6838	3610	4830	2989	5453	7521	2671	7161	4933	5415	7062	7135	3466	2362	11620	8578	2715	4675	4812	3781	2212	4306	7576	8320	7122	7934	14706
MTRF1L	195	214	202	245	245	163	430	291	349	263	135	273	279	139	210	246	204	440	263	194	266	434	226	363	390	203	295	359	261	210	180	155	299	162	212	275	147	312	196	216	161	219	291	282	537	210	291	266	313
MYO1G	315	157	227	127	113	283	103	89	222	134	185	358	116	212	73	277	42	78	295	226	55	84	479	37	87	558	263	115	326	93	196	114	124	184	119	148	536	42	257	151	155	193	288	427	104	121	105	14	52
MYO1F	411	310	466	773	454	113	297	172	502	639	174	644	306	100	119	630	103	195	604	546	255	169	1329	230	214	1320	505	431	146	279	328	287	298	437	359	163	738	252	301	424	353	488	498	529	241	269	434	114	160
MYO1E	1408	1315	1255	1179	1309	449	689	1120	844	3337	1068	1754	804	465	919	1022	547	1780	627	1135	762	383	1562	908	665	962	903	1691	235	1636	1045	857	1254	1360	1090	584	1711	883	1111	588	736	1013	396	648	647	554	1184	624	1010
MYO1D	3540	1917	2337	2537	3863	3564	2233	2128	1447	14463	1594	2185	2890	1596	3399	2218	1153	5607	930	1675	2417	923	2426	2584	3494	2239	5412	4812	3014	2484	2207	1708	3000	2747	2926	6029	1552	3179	4887	2934	1436	3113	2199	1094	9938	1300	2396	3404	5722
MYO1C	5053	4285	10165	9013	5246	9684	4374	4025	2578	6471	4793	4198	6079	5126	6024	6166	3673	5990	4855	4315	5354	3038	5948	5284	6614	3916	3005	5980	14235	3641	4666	4517	5498	4089	3958	4227	4676	5265	7286	7526	1815	5091	5606	2811	5685	8110	4480	12460	4323
MYO1B	1767	3998	1564	1674	2509	1234	1185	2586	2149	3832	1660	2577	1165	6323	4202	1900	749	3466	4239	2657	3014	1251	2139	2847	808	3382	5708	2432	951	2178	1818	2819	2448	2690	3924	3842	1603	1798	1393	1193	1480	3033	1188	3196	5309	1219	2169	908	3323
GRN	10202	7889	6775	8671	7535	10439	4339	4232	6806	18418	5114	14241	5864	3651	4183	11745	4266	4613	10388	10052	3906	4363	14379	4405	5703	8847	7958	8485	8671	4108	5448	5785	3234	6509	11954	5547	10869	4844	8659	7701	15285	7675	8429	9106	4640	3787	5554	11145	7788
RPL36AL	2966	2208	3194	7275	3056	4160	7668	6719	3079	3096	2837	4862	2058	1623	1373	2642	3466	2825	2825	3533	1967	4362	2598	4274	1993	2233	2180	2689	3767	2412	2836	2054	1756	2023	6254	1448	2018	3564	3932	2884	3920	2602	2570	4022	3882	2768	2434	3525	2032
KIAA0391	306	620	998	678	828	1130	478	797	510	860	524	968	670	725	735	790	513	693	1308	826	734	928	541	828	348	536	929	855	1318	743	821	712	751	561	1274	743	749	1103	1106	817	978	677	587	743	1654	629	640	1362	783
CHMP7	591	1209	1288	734	3113	527	504	704	822	1226	788	931	1381	663	600	1698	1341	1042	987	1049	1003	1549	916	418	1061	956	945	1341	1098	1201	1209	1481	1031	1057	1412	556	860	1654	1321	1725	659	1257	1046	868	856	958	1334	1177	1184
CHMP6	287	434	359	468	311	591	717	482	492	291	320	435	396	364	382	862	417	195	530	344	254	295	324	151	224	400	418	312	433	357	388	327	247	358	870	398	271	197	466	466	392	595	437	668	354	345	304	322	472
BCR	1958	2340	1951	896	1176	1416	2046	1853	1647	1056	1464	1391	1665	2489	927	1361	936	1506	1446	1451	838	970	1427	757	1236	1515	2055	1084	2472	1583	1708	1033	1795	1350	1617	2033	2019	1070	2300	1113	1550	1436	1602	1812	1961	1596	1191	1563	2858
CTPS2	838	1163	1478	560	1283	2147	770	1323	629	696	9962	602	973	1452	721	328	2537	1063	885	711	1026	1747	1067	2102	632	1449	1268	1427	813	946	843	1380	806	884	1006	1178	1105	906	789	1016	1553	1172	508	996	1416	921	1166	1002	1803
NDC80	180	20	265	304	387	71	702	271	1470	191	279	292	165	225	176	414	432	49	325	293	131	807	349	793	174	313	357	5	123	154	212	131	133	369	286	260	433	123	331	61	504	123	176	127	563	206	225	213	135
HOXA10	108	141	463	300	137	368	59	94	108	158	120	103	110	26	123	101	32	141	55	71	64	50	167	67	40	51	30	98	5	66	106	100	58	49	63	27	312	69	205	275	28	102	33	61	34	81	133	24	256
FAM188A	581	616	259	507	443	874	319	622	629	713	785	362	444	266	618	123	391	720	588	508	590	506	428	655	567	414	190	424	640	405	483	536	550	442	249	491	122	608	493	373	383	454	987	379	229	661	573	554	429
FAM160B1	835	863	651	558	808	615	503	863	397	1140	1084	660	957	408	1015	562	568	1096	1160	815	1362	426	941	636	893	635	655	629	521	927	976	780	971	890	531	477	961	1033	504	952	411	504	571	544	525	710	1055	902	712
FAM160B2	588	1287	933	1018	1959	271	615	502	403	770	830	627	1402	548	665	1270	969	646	842	871	812	520	936	351	1214	637	491	1207	709	1031	1092	1190	1012	1324	1222	1398	1107	662	427	1096	294	726	786	778	742	596	853	867	1149
RAD54B	90	185	158	69	417	79	150	112	220	92	250	100	154	459	375	249	121	121	461	121	128	464	254	135	104	196	352	39	46	164	84	205	108	249	219	267	243	107	406	77	1245	113	109	243	179	132	118	106	240
GALNTL4	362	343	150	287	369	235	261	177	168	330	353	476	376	96	128	152	474	223	275	623	68	157	250	190	277	92	212	397	149	417	236	247	232	422	301	165	663	241	147	420	415	213	143	292	191	403	314	327	1045
GALNTL1	88	503	65	343	1142	104	185	155	2301	75	67	426	369	2297	2386	310	777	73	107	457	400	392	270	161	52	31	253	74	63	834	380	315	611	779	939	55	242	44	370	409	683	2330	690	434	96	425	365	151	506
LSM11	292	212	342	320	306	107	207	247	137	348	185	150	191	255	358	155	169	306	192	184	298	153	193	173	258	180	92	239	116	316	195	195	276	253	133	173	118	289	203	230	224	229	180	175	101	203	268	143	255
ZNF323	1103	202	107	135	105	315	308	217	138	143	183	320	153	150	299	96	26	1261	201	117	273	413	259	208	330	95	119	308	237	187	267	391	207	95	69	158	118	204	1163	288	742	133	240	97	609	244	234	187	190
GALNTL2	585	262	229	535	826	54	17	123	96	83	45	435	598	49	286	154	50	482	212	91	172	38	643	48	48	73	52	115	56	153	468	168	208	128	127	85	182	345	186	302	26	243	24	119	117	104	421	38	593
SF3B1	4270	6961	5430	6151	5033	6344	6224	4615	7324	6192	5288	6457	8761	8638	8943	5055	6917	6825	6556	6386	12303	6161	5428	5762	8486	7697	8152	9012	4427	8671	5519	6478	9114	9316	5237	7266	6517	9418	7138	7950	3365	7479	6554	6305	8353	7079	8965	7529	7265
TUSC2	683	535	755	773	494	613	485	624	416	520	767	307	606	742	537	337	849	628	606	449	583	626	550	871	696	504	429	621	832	398	562	659	523	575	509	859	417	522	578	841	962	653	699	1084	500	746	553	644	507
SRI	845	1399	905	1526	1960	1919	1190	2897	841	1838	678	1034	1130	1441	1591	1383	1204	1003	954	1460	1237	3882	1149	967	1112	1085	1233	1240	1591	1539	1346	937	1779	2044	1574	1018	1455	1198	823	1239	1970	1677	1228	2420	1673	2642	1216	1625	2346
SUN1	3500	2702	2207	1571	2792	2204	3103	3047	1252	1793	2092	1189	3329	2522	3477	2089	1671	2103	2041	1495	2046	2126	2383	2155	2424	2271	1804	2242	1507	2328	1478	3094	2486	2912	1973	2414	2365	1773	1663	2083	1005	1988	2609	2053	2980	2335	2402	1821	3344
SRM	1389	742	1268	1085	1126	552	1820	1129	1069	930	1640	739	835	489	890	1447	1036	522	795	1390	451	1726	1222	997	365	949	1505	368	1506	981	779	653	582	683	1417	589	1537	439	1021	703	5284	862	931	1956	926	1229	766	614	770
SRR	136	263	296	217	308	158	269	169	234	307	155	274	323	616	427	124	195	327	239	225	480	215	225	156	222	131	171	478	657	213	118	156	350	220	233	402	133	375	114	303	130	414	404	238	313	256	316	523	295
LGALS9	740	1529	1082	3239	878	854	2544	619	1455	1481	757	2711	964	200	171	2532	2743	370	1762	2748	485	1762	2615	1194	418	2077	996	1149	600	1309	902	667	658	1704	1194	274	3358	918	542	700	4310	830	984	2537	737	2497	1723	556	532
LGALS8	1657	3470	2007	1814	2466	1984	584	1116	1900	1228	2578	1680	2226	783	1189	1593	1701	1805	2574	1897	3257	4075	1216	2369	2734	927	3158	2275	972	1898	2638	3448	3042	3062	714	3259	482	3159	1345	1709	857	1112	1349	3261	1706	1693	1354	3281	1387
LGALS3	6161	3454	5978	9994	4195	6003	4190	1835	1527	3360	1606	3149	3182	259	1571	1745	2791	3024	2952	2078	3971	4809	3951	11068	2783	1675	1243	7253	262	3085	3751	3125	3085	2813	5294	473	3745	5138	1180	3584	1954	3257	390	2799	3786	2777	2995	4847	3807
LGALS1	9054	4714	4518	20530	9225	2186	5769	10220	2377	4811	2539	8581	4427	1514	3993	6228	4495	7648	7870	5942	2527	3626	6199	5028	2717	3353	3472	6028	2399	5324	3680	1906	3033	4975	11176	5547	2798	3165	4731	5882	7950	6914	2343	4288	2049	3035	5087	12345	4979
RNF114	2214	2443	1566	1641	1539	2168	1729	1755	2472	1240	1931	2327	1631	1400	1217	3168	2026	1011	2170	1662	2200	2767	2347	1471	1363	1606	2057	1973	1670	1911	2184	1955	1390	1254	2961	1822	3337	1441	1990	1516	2823	1939	1307	1638	12944	1674	1552	1602	3168
AKIRIN2	741	804	505	1002	562	432	659	778	913	416	524	495	498	465	535	753	565	872	712	717	664	863	732	928	690	961	893	569	462	714	706	456	502	405	620	864	654	566	355	631	904	688	739	446	580	712	588	455	797
AKIRIN1	1308	952	868	591	759	1160	794	805	1481	948	1360	1134	1351	999	1348	840	1171	1037	944	1303	1100	1120	1083	958	671	1303	1003	1015	971	1157	1152	741	2022	971	647	1411	1049	1076	677	859	1131	850	1138	1223	1898	1307	1550	1654	730
EIF2AK1	4994	4914	4927	6615	7223	5456	8122	5631	3350	4090	5927	4969	6129	7535	4081	6133	5293	5127	5425	4855	4280	7868	3903	7769	4745	5183	4143	6819	6648	4000	5821	4696	3275	4503	6859	6628	4803	4994	6625	4750	4366	4564	5013	5025	6133	7953	3808	4865	6669
ERCC6L	100	17	128	98	233	128	100	203	272	117	259	186	117	116	131	120	150	52	108	162	105	548	127	352	53	100	244	16	35	119	125	214	135	242	94	262	316	91	99	53	207	44	77	94	413	121	127	96	114
EIF2AK3	1240	970	1436	303	670	1797	579	1138	1070	943	1176	1465	1074	1132	1105	722	667	1390	1347	807	1396	2065	872	918	2107	941	1342	995	1167	858	1279	1585	1337	1057	565	967	1034	1816	1182	1756	237	749	1440	509	1326	1230	1141	1752	978
EIF2AK2	354	317	628	412	323	550	1416	280	738	492	537	1632	634	889	536	1179	1222	561	1015	606	903	671	406	571	704	456	621	448	716	667	457	320	499	774	453	502	1921	733	928	428	541	313	358	898	321	636	854	467	397
TDG	320	350	1278	577	488	616	430	647	592	626	632	484	437	454	781	486	373	714	862	386	517	866	418	884	461	879	463	522	287	480	351	688	524	705	478	528	519	754	696	312	611	381	475	549	863	432	529	422	387
EIF2AK4	1080	1355	1750	1005	1317	1024	770	1103	953	1688	2592	2534	2055	2821	1786	793	2165	1603	1306	1488	1894	2016	2244	1177	1377	1974	1052	1810	2118	1487	1063	1179	1992	1343	1421	1753	1086	1915	1327	1538	1551	1847	1306	1437	1811	1805	2105	2234	1372
HN1	1438	624	1093	2087	1425	1644	15300	3879	3794	1052	1062	3159	1189	452	1981	3401	1233	839	3550	1281	669	4692	1395	5898	1024	1692	5229	1371	1455	952	800	500	838	1170	4294	1731	1552	868	4147	966	6332	962	1563	4305	8563	737	1131	1358	1964
SMS	3725	1844	1290	1824	3622	3156	5324	2956	3541	2406	3262	1511	1271	1754	2765	1811	2562	3057	4600	2728	3293	3947	2492	3118	712	3127	3160	1635	1483	2758	1589	1198	1274	1618	2769	1288	3502	1159	1238	1234	7305	2230	1477	5088	1693	2649	1754	974	2968
NMB	165	81	67	399	110	46	218	133	138	38	10	53	55	10	83	66	22	51	60	105	27	38	270	85	28	93	56	43	35	70	45	66	34	41	70	17	268	34	72	42	260	101	20	84	131	61	85	26	151
AVPI1	123	97	118	387	262	188	625	136	66	123	176	166	125	150	106	206	152	139	99	156	59	62	176	125	98	94	89	227	409	99	326	144	78	170	138	83	239	76	120	149	205	134	182	391	107	140	159	67	146
TRNT1	430	263	406	404	394	494	421	926	438	429	452	376	369	448	332	203	257	604	335	327	528	520	336	592	450	456	395	418	343	351	175	369	442	389	261	348	240	358	399	495	703	479	402	284	150	326	302	395	219
ASAP1	1378	1786	1680	701	1565	382	871	842	1914	2252	1579	2403	1664	831	1406	1200	921	1613	1851	1138	1456	733	1603	1039	700	1061	1558	1723	344	1338	740	951	1503	1823	2062	1660	2342	1285	1534	2286	3565	854	908	1187	757	1157	2092	993	1239
ASAP2	514	854	1557	1060	617	883	855	593	1164	637	835	750	904	1303	1744	1035	1110	898	834	1137	1717	1695	929	1607	749	955	1785	1117	608	889	618	670	929	2093	707	2038	847	1125	1195	857	49	814	853	249	3588	969	1299	707	1176
ASAP3	830	1163	1126	950	1338	1366	402	376	812	1139	2105	495	1056	1116	752	1682	928	809	966	1661	1285	384	1048	815	475	442	932	988	1653	1043	1299	716	1270	1294	540	458	820	1236	359	1079	821	1205	864	510	994	1410	1188	2017	236
OCRL	1240	1220	1423	919	1920	1559	1124	967	932	1081	1741	1357	1556	2571	1559	1067	803	2265	688	824	1615	2011	1287	688	2000	762	1696	2108	1377	1259	1763	2545	1473	1531	983	2089	1248	961	1160	1192	895	905	1851	1086	577	1606	908	914	1665
VSIG10L	123	18	18	60	78	14	42	99	24	42	10	67	23	10	10	62	12	50	52	46	16	40	72	28	504	37	55	16	4	43	24	39	49	28	45	15	91	15	133	16	245	34	13	32	56	23	33	8	46
PLAUR	1750	321	673	1011	1516	157	1274	882	324	625	299	1253	609	118	437	1111	512	771	1066	739	304	316	898	503	272	943	458	1394	136	244	231	190	479	630	686	216	756	537	362	810	989	900	227	1036	319	313	737	181	179
XIST	5051	7651	4455	10325	1387	2579	7436	4713	21880	12656	9837	9872	8531	11785	27691	2561	10712	6669	1808	1023	16400	4308	4355	12219	17783	17974	6962	13996	781	10120	5425	4662	11551	23808	0	1101	2816	3750	2480	1640	181	4347	9773	1519	888	1950	15200	2772	6727
TBX2	149	571	534	321	86	108	197	299	100	124	65	243	119	187	146	274	110	321	161	475	97	74	405	281	147	133	134	105	68	158	311	240	137	104	699	351	133	80	248	175	141	232	230	275	70	172	288	180	177
LRRC26	27	409	169	25	58	135	17	141	5	68	192	120	21	60	29	138	138	63	75	194	57	31	112	115	97	25	117	44	44	50	338	764	8	29	30	36	0	36	52	166	36	27	128	50	198	124	98	52	8
KIAA1524	84	52	290	153	166	58	356	203	346	201	231	244	172	309	344	183	258	108	330	203	212	718	162	561	112	237	429	46	45	185	160	404	173	1756	139	336	482	231	207	90	300	66	105	149	381	134	186	110	82
KIAA1522	6020	4800	3992	3167	3647	3577	5365	3106	5202	4434	11921	4770	5997	3851	4472	4220	8652	2778	4030	4962	5696	3637	3314	3787	3642	4141	7417	3292	9109	5544	7244	4280	5329	6374	3323	12983	4895	4124	2766	5580	4187	4086	7926	5894	5771	6037	4627	8767	3936
MPDU1	771	915	1299	1489	1134	3546	1124	950	799	1234	792	1116	840	1171	868	1353	776	1038	1455	1412	1075	1476	834	1514	829	950	832	1520	2859	747	635	1186	1107	808	1112	669	861	1136	2000	1164	1147	1237	1693	1098	2057	903	719	2113	1039
KIAA1033	788	734	1345	914	812	1179	558	775	707	2137	1194	985	1316	625	1444	999	654	1723	1275	749	2329	1469	1151	1335	1418	1406	770	966	455	1367	846	1578	1384	1437	732	1319	875	2592	1488	902	385	860	1050	711	979	1029	1651	1563	1021
LOX	3286	1577	1488	1149	1839	313	954	1367	625	1955	551	2326	1175	429	1452	1904	807	3146	1384	1034	1633	260	1681	1328	434	1524	662	1583	46	1105	1090	926	1558	955	1203	549	708	1616	614	1172	212	1724	240	279	223	202	2436	206	1261
LPGAT1	1189	3288	2970	2165	3115	1964	1531	2549	3564	2083	1289	1818	3762	5677	2111	2005	1461	2698	3235	2275	3115	3332	2053	2605	5002	2847	3524	2372	897	2208	2389	3340	3266	3584	1459	3527	2511	3600	1582	3054	1666	1658	2648	2685	1219	2323	2349	5995	3107
SEMA6D	140	279	153	208	86	60	40	86	85	123	39	92	133	56	55	47	50	121	35	77	240	50	208	90	22	35	44	66	15	569	210	197	400	234	93	72	46	279	39	156	8	72	152	75	38	162	427	438	66
LRRC29	30	34	20	87	46	105	36	38	13	27	33	29	31	58	38	21	29	43	17	24	22	17	55	13	67	40	21	38	188	41	45	23	37	29	37	58	27	20	67	52	38	63	218	39	27	34	32	29	86
KIAA1529	13	221	54	74	70	59	267	22	53	31	27	134	105	6	36	50	137	69	49	43	100	3	56	15	110	60	25	37	23	129	55	46	132	114	83	215	52	55	63	86	54	80	104	72	13	47	70	50	24
PRKX	548	752	652	436	704	276	760	373	490	559	121	451	232	206	879	274	161	635	301	358	252	416	696	260	181	1337	696	917	73	682	307	361	506	543	244	251	2134	258	426	194	1135	362	227	563	275	405	451	69	478
C14orf138	83	128	90	113	108	77	169	221	197	100	138	116	107	122	167	86	93	126	101	93	167	94	83	200	103	95	159	132	55	124	128	215	149	113	109	97	75	141	88	147	146	113	123	163	113	130	160	91	85
C14orf139	114	183	50	391	64	37	73	32	64	86	55	44	156	42	86	39	43	72	125	47	88	22	392	88	21	128	56	68	7	77	101	123	134	77	59	70	317	72	65	87	15	155	63	91	93	100	222	34	76
GCNT2	33	334	96	195	42	220	2118	704	86	575	243	489	95	39	351	28	719	349	105	241	487	304	190	31	86	207	432	184	229	637	482	1206	579	336	92	27	2186	604	48	337	314	550	198	539	352	633	450	338	1118
C14orf135	672	884	511	790	920	1063	412	851	602	1025	1289	1074	1072	881	1257	522	1087	503	641	698	1409	1646	592	732	833	741	570	903	593	1303	944	989	1190	844	953	844	473	1402	833	1133	418	1068	1093	414	932	1044	1227	951	720
LOC440957	108	95	70	191	79	211	350	79	90	124	279	58	66	94	126	165	233	87	83	131	122	60	112	323	89	90	68	107	230	95	139	98	70	92	169	80	86	68	155	119	135	99	139	199	158	107	112	199	125
C14orf132	731	1413	364	395	1719	169	129	83	1566	116	141	306	672	1404	2262	151	517	1209	393	367	1692	602	353	194	1689	146	1184	658	19	1624	769	518	524	558	331	365	63	722	460	701	485	292	534	124	155	4110	485	133	677
ZNF165	106	80	51	101	100	51	321	150	217	71	193	69	92	85	72	33	163	90	70	66	73	230	52	148	120	43	82	148	256	123	76	145	70	69	101	214	118	67	103	132	268	58	100	180	80	73	87	73	275
LPCAT4	442	394	212	586	355	156	333	383	267	216	76	267	320	288	277	171	170	155	253	187	112	155	507	373	670	394	208	366	242	280	218	167	372	237	338	321	374	204	299	164	547	332	390	492	526	455	296	108	247
LPCAT2	413	636	478	671	606	334	247	296	338	345	229	333	329	122	386	447	70	474	473	761	641	597	1059	364	796	601	263	348	94	1054	843	429	591	329	317	166	557	877	467	369	125	297	405	362	293	556	872	223	404
LPCAT3	882	2353	2797	2032	1197	2798	1385	1182	2247	1910	1337	2527	1700	1138	961	1332	1456	1560	1615	2658	1346	2387	1346	1274	1036	1204	1439	1496	2261	1525	1439	2524	1068	2144	1463	692	3205	1594	1669	769	1152	1278	884	1635	2627	957	1759	3013	1943
LPCAT1	5847	1413	3713	1519	1595	1551	2249	962	3616	2514	777	5424	1332	1732	630	1653	1656	2162	1704	1275	2098	2755	1904	1289	3947	2065	3241	1018	2474	1609	2193	871	1269	1281	1028	3315	665	1379	1449	1860	1622	1492	4111	1078	8836	9384	1189	821	4091
SPNS1	1170	826	847	852	1268	922	724	624	706	1015	866	1924	685	974	760	1434	721	1041	868	1063	458	889	1004	535	377	1550	1343	879	629	773	759	1527	618	867	1177	1109	683	423	1483	1070	2047	1996	616	1177	621	878	558	460	1076
MID1IP1	970	241	351	395	1164	538	446	278	764	1498	1180	1157	481	96	151	431	627	368	946	536	200	1179	602	499	628	1154	900	437	466	843	644	536	328	729	869	223	470	349	521	383	832	298	246	1059	908	977	366	329	583
PIGA	207	187	196	148	230	284	294	283	264	255	226	146	189	186	201	114	216	401	177	188	291	317	285	257	198	274	223	358	73	228	201	468	289	332	91	137	366	276	107	184	104	194	125	165	484	253	295	174	271
PIGB	151	222	355	284	217	336	188	339	154	286	228	397	307	210	144	210	321	319	249	230	332	459	239	301	447	289	144	617	289	227	181	230	267	259	187	105	323	344	157	269	277	242	335	332	179	277	313	322	183
PIGC	739	1180	840	1254	1333	793	1390	573	858	472	406	995	990	884	348	967	835	620	859	960	710	666	604	1370	1716	515	971	1211	804	741	821	1083	731	1051	819	746	1699	1427	651	1348	908	546	608	565	439	703	677	1097	575
PIGF	96	181	223	138	347	189	406	431	261	306	103	308	350	293	294	329	468	250	297	265	473	721	359	409	238	297	295	481	317	338	321	291	279	285	349	216	232	348	214	241	490	332	260	524	349	455	313	458	430
CALCRL	268	1773	669	644	308	630	473	340	394	1572	245	769	984	313	363	748	148	640	621	1707	849	318	1324	2293	213	591	569	486	239	1030	1446	1356	1655	418	1170	1127	502	737	566	515	137	533	813	793	299	579	1852	996	1030
PIGH	221	290	274	312	351	586	389	234	227	362	176	354	371	639	246	378	618	324	310	528	406	418	260	351	316	240	178	436	637	341	373	505	326	259	330	190	129	510	422	582	464	367	520	442	271	359	388	426	350
TBC1D3	109	194	174	380	318	101	298	43	225	242	138	361	375	207	382	146	215	364	231	70	255	123	157	279	407	745	306	297	110	187	121	196	327	475	255	508	189	174	203	302	162	303	336	279	65	133	257	196	279
MGC70857	551	666	471	372	559	310	1274	535	730	243	481	412	193	299	663	661	303	304	457	607	104	106	533	207	278	187	772	172	761	299	283	208	162	249	1435	391	580	167	743	462	1548	874	451	876	670	273	195	344	492
PIGK	580	1105	640	875	596	1133	517	600	1402	1793	892	1167	788	1232	570	831	643	980	580	1370	1739	1103	972	716	1766	540	510	883	1015	878	1238	1286	1301	663	585	616	510	1531	828	1033	515	907	1323	776	597	842	1490	1877	875
PIGL	22	42	84	68	49	37	67	29	33	74	48	32	43	138	84	21	34	36	13	21	54	6	47	28	57	44	38	43	34	45	22	77	50	78	38	71	40	29	43	75	33	110	87	80	64	22	43	33	29
PIGM	631	863	844	784	854	1332	513	498	482	471	647	950	818	872	444	655	768	811	619	910	713	650	336	1218	1537	484	812	1059	527	580	603	725	785	721	523	750	571	1111	733	1415	934	446	544	374	893	678	558	1057	727
PIGN	509	1343	945	414	1107	2001	337	1057	612	801	701	1178	1253	2338	989	524	743	787	673	821	1344	1694	515	581	1022	470	1168	1132	869	564	940	997	1236	1157	272	627	623	1681	1335	694	477	1139	683	495	594	897	1213	1611	682
PIGO	1109	1351	1633	434	1711	1790	300	763	1047	1002	1181	707	1125	2066	1227	1963	1350	1052	837	1597	1318	1922	859	427	1304	1261	882	1311	1544	1048	824	1834	892	1054	1053	1330	1539	981	1903	1083	814	719	1355	2103	2165	1092	1055	1432	874
PIGP	316	401	135	501	376	757	599	327	261	291	712	223	312	763	313	367	207	517	436	304	334	202	181	394	324	201	152	427	813	214	195	181	217	167	361	485	306	253	326	393	310	195	402	547	238	191	296	346	451
PIGS	851	1590	1908	633	1685	3319	370	1597	1173	1239	1307	8342	1823	1972	1488	2014	1322	1847	1890	1460	1561	1856	1340	1078	1365	3029	2065	1413	1739	1070	974	1059	1058	1415	1375	1761	1313	1733	2299	1697	1485	1279	1748	1939	1825	3058	1626	2308	2389
ILKAP	438	410	285	319	350	365	656	366	647	245	266	290	313	402	490	501	629	288	443	444	300	376	314	500	348	553	614	373	390	380	360	257	339	443	399	449	194	335	179	312	489	394	417	551	692	492	320	321	332
PIGU	915	684	628	696	828	1136	629	624	926	424	513	1043	571	657	649	1219	508	541	879	736	391	1038	575	753	330	629	927	733	494	458	485	605	409	440	653	1094	700	496	1058	660	1442	507	559	686	866	522	494	774	1026
PIGV	363	432	215	384	577	633	297	388	269	411	407	397	850	448	559	395	556	404	305	312	468	240	360	645	292	366	270	569	1081	508	644	437	443	265	513	750	202	489	436	745	400	522	910	329	768	531	423	908	454
PIGW	140	170	165	162	322	227	229	158	298	304	240	415	214	310	242	248	115	367	396	200	127	238	130	512	225	509	446	144	169	142	83	178	192	196	307	541	272	136	632	214	251	200	267	174	135	131	222	221	298
PIGX	554	786	673	695	723	1072	534	979	707	961	1102	909	722	1611	567	729	1064	758	936	1303	1303	978	795	1233	865	418	1632	779	1479	864	1053	784	924	999	1328	792	724	1198	701	1207	911	620	1214	1201	1131	626	749	1085	1073
PIGY	1133	1433	892	1530	1468	1996	1892	1817	844	1741	1605	967	1151	1472	1072	944	1049	825	1021	1959	1457	853	1456	1232	827	1047	1018	1339	2342	1620	1918	1045	1671	1039	1479	936	1913	1495	1415	1528	2768	1329	1133	1697	655	1525	1423	1570	1503
PIGZ	56	156	87	89	53	42	187	46	64	50	34	219	112	225	101	169	38	50	68	211	83	34	110	128	78	48	188	117	309	73	112	53	98	67	204	126	374	44	19	110	146	69	209	127	85	67	107	171	111
TMEM80	150	362	180	412	392	214	302	141	179	247	295	170	440	540	475	293	356	268	153	192	108	132	213	297	383	310	217	224	514	234	324	213	270	241	116	417	94	169	139	511	647	379	538	220	115	253	251	288	237
NDFIP2	806	690	458	530	556	2220	332	1484	521	1291	505	396	791	314	464	546	523	974	419	587	954	951	535	986	641	735	399	1541	1164	560	879	835	826	648	764	717	491	617	980	427	178	765	998	490	677	902	997	1093	1245
ELAC1	49	197	64	85	140	145	86	109	115	101	24	89	138	14	31	62	68	42	66	82	67	47	78	54	105	61	64	129	99	119	127	79	110	86	68	45	127	132	40	89	85	74	91	53	33	52	106	133	45
RHPN1	650	619	851	414	736	874	955	854	923	248	1367	976	443	526	600	1491	801	743	1609	271	238	219	627	653	477	278	625	334	697	248	578	463	290	894	1636	593	230	185	747	462	1714	1147	777	1295	675	412	228	324	376
INPPL1	4495	2059	4515	1517	1776	2388	2938	2823	2511	3318	3280	1854	1401	1079	2119	2518	1995	2199	1622	2937	1007	1525	1663	1449	2278	3676	1683	1504	2489	1788	1217	1436	1916	2492	2512	3416	2008	1238	1780	1503	1773	1616	2862	2153	1894	3716	1781	957	1304
OLR1	862	84	524	688	737	273	688	348	396	365	265	928	374	124	129	611	107	304	769	757	603	334	1186	504	199	873	373	727	340	194	380	56	182	653	507	118	837	913	373	319	896	482	495	657	177	33	794	170	111
RHPN2	1547	881	509	396	736	1005	502	855	1658	556	853	474	627	1093	841	740	432	999	1072	408	1077	1069	464	408	293	724	915	509	148	1006	622	1221	849	796	1506	1518	2751	443	2351	319	377	898	554	2768	1667	935	496	704	1666
SRRM1	1319	1551	1537	1599	1564	847	2187	1339	2257	1837	2111	1357	2591	1178	2278	1333	2060	1255	1104	1748	2435	1762	1635	1324	1124	1830	2353	1644	1031	1714	1157	1403	2273	2330	1134	1815	2369	2295	1245	1600	1656	1412	2212	1858	2225	1662	2430	2121	1638
MGST2	340	494	462	1589	749	1235	2739	803	318	864	1006	839	584	459	150	522	856	591	789	517	565	741	585	1364	386	388	330	744	1151	548	581	772	592	422	952	520	408	722	1115	747	921	472	907	1404	560	679	636	1196	660
SRRM2	10448	15635	12091	10045	10695	7036	7986	7465	9040	11239	13941	15614	18400	16135	15412	10055	14203	15021	8836	9291	18543	12559	14323	9101	14398	14675	11245	16233	6089	13448	9318	17652	22067	23166	7738	18011	12659	9228	11107	14273	7009	20282	11249	12019	7264	9165	15991	11460	9177
ITGAE	185	131	427	252	250	272	189	187	373	295	173	374	154	234	210	385	69	231	270	190	234	257	538	202	161	290	258	179	122	165	138	217	180	182	111	139	377	272	178	202	526	290	156	277	222	125	179	180	184
PDK1	312	496	208	162	188	737	313	211	387	496	254	341	281	644	537	181	210	1439	278	359	234	222	338	129	336	975	974	267	588	308	287	474	378	365	91	432	1085	389	520	331	210	254	350	207	330	224	319	471	264
SEPX1	409	458	504	950	818	909	613	564	309	370	632	1684	513	253	303	843	777	755	549	576	373	477	984	688	330	312	494	672	412	517	492	534	359	433	583	367	529	316	770	468	527	1277	306	438	525	411	353	353	643
PDK3	241	266	250	213	444	709	2803	239	371	448	517	331	235	285	635	175	448	591	582	737	325	630	245	309	608	376	845	536	321	372	264	287	332	271	246	236	359	578	231	297	315	341	202	250	586	344	371	549	275
PDK2	390	978	424	766	904	740	277	1049	905	528	592	685	1421	713	380	297	598	880	728	1858	776	368	956	231	1089	256	306	661	1396	835	702	599	630	655	1219	1028	770	454	1214	1070	595	1038	852	1139	153	795	1019	675	927
EBP	430	361	594	649	893	1076	2380	675	1350	514	1423	975	587	535	523	1064	940	445	841	1049	364	1431	529	2874	343	724	972	572	733	451	508	1088	363	621	620	1229	962	338	742	554	2368	475	470	824	712	799	440	581	932
PDK4	1087	1485	231	5284	311	330	186	2607	1436	1756	66	49	2639	153	115	295	150	547	779	1184	491	519	3426	623	388	608	297	104	209	2559	1333	4454	2148	2602	393	4089	697	632	377	243	85	1839	378	1257	603	946	2793	744	6617
LNPEP	427	417	1240	109	283	518	64	295	220	822	546	419	437	957	426	208	383	614	237	283	1014	492	393	188	513	353	171	490	85	577	360	720	666	583	229	491	445	1027	584	350	217	321	266	139	380	225	786	977	564
MYO5C	1146	1080	2022	801	1038	703	427	993	1088	2568	1860	1487	2749	2487	1664	849	2167	972	817	1425	3234	1365	1115	2376	2869	1083	564	2598	2177	2293	1154	1755	3029	1635	1065	1649	648	2817	1595	1365	495	1708	1767	1203	1181	2446	2793	2881	827
ZNF292	1224	1429	831	667	536	463	480	854	1267	931	624	593	1231	878	1662	733	617	2418	1047	665	2063	1458	872	671	1849	1084	2101	2301	563	1485	1006	1016	1552	913	333	1503	902	1512	567	1084	176	956	1082	411	755	850	1402	815	1949
SEC61A1	17883	8905	12653	5690	6133	12618	10491	10877	11593	8868	11864	12034	7339	9457	7498	7805	7108	8256	6089	10694	7263	13428	8666	6489	9777	7080	8686	7131	12744	6647	6924	7021	5758	6546	7170	6087	14095	9686	11292	9105	10366	6936	8267	8534	10958	8358	8360	12544	5921
SEC61A2	74	157	124	146	170	139	156	129	312	149	113	136	120	238	164	312	174	285	273	148	135	160	166	158	117	173	658	109	101	121	84	81	145	144	115	195	444	90	319	110	137	83	219	143	432	114	182	117	257
ALPL	32	488	144	1190	70	62	245	257	211	177	107	159	289	103	76	235	66	43	529	341	102	97	1141	140	90	150	167	61	76	426	293	632	466	87	144	199	454	193	71	148	152	372	227	645	421	398	237	140	270
PECR	89	190	197	325	202	401	117	80	183	70	182	158	208	483	138	168	502	98	279	200	248	246	208	212	204	203	211	250	315	111	213	256	136	322	275	213	96	298	127	223	156	231	459	203	259	80	247	276	98
DDHD2	585	1105	647	878	1748	876	521	3631	582	1087	462	566	1290	10474	2978	1223	672	1010	858	591	1354	1071	961	757	1151	1272	874	1237	917	1053	988	709	1126	971	819	1252	1188	827	722	1194	3467	686	1707	1064	816	4453	981	1203	2127
TBC1D5	818	1823	1032	1262	1271	853	742	2119	1022	1935	1244	1110	2374	1659	1719	929	837	1395	893	1086	2160	1709	1703	820	2138	1769	1628	1425	1179	1800	1732	1258	1829	1295	851	3129	1224	1684	1368	2108	720	1335	1688	1122	894	1415	2011	1746	1639
NAPRT1	1416	882	757	1155	782	2547	2808	1224	968	290	631	276	390	287	1443	2773	290	510	579	1246	254	92	958	133	554	263	740	836	20	73	921	513	323	514	1971	607	801	103	1262	506	239	764	710	1195	1705	80	334	568	1466
MGST3	984	2708	2746	3234	3160	1069	3562	1959	1236	1344	966	2286	1116	3707	806	1724	2091	1123	1614	1783	1461	1719	1632	2377	1174	1052	1798	1645	1159	2377	2376	1668	1105	2164	2602	782	1358	1454	1236	1995	3362	1163	745	1422	1372	974	1338	3674	1936
ZYG11A	1	89	202	70	76	65	214	93	19	81	149	12	90	13	7	154	175	8	148	80	109	50	13	348	3	75	312	30	6	53	25	97	27	340	35	177	69	217	2	46	289	52	62	17	64	16	62	59	51
ORC2L	280	531	438	252	364	363	395	284	550	381	305	553	624	721	605	461	613	409	414	349	784	558	338	454	653	579	727	470	468	570	484	420	526	564	562	609	594	571	406	551	378	385	570	431	658	478	541	460	334
OGFRL1	940	469	230	763	178	392	3543	207	311	393	307	357	360	148	177	235	477	313	393	848	701	1244	436	281	309	418	507	526	168	815	511	402	720	270	249	341	1152	493	269	790	227	386	245	363	162	517	715	834	373
PUF60	4192	2256	3521	1647	3605	2849	5474	3749	5319	1573	3734	2725	2246	1666	3647	7560	2493	2325	6215	2831	1484	1854	3732	1603	1776	1774	4649	2091	2253	1776	1936	1889	1935	2397	7883	2775	4632	1427	5990	2256	14753	5051	2190	5681	2442	2634	1595	1871	3202
ZFAND1	844	494	715	426	849	532	374	707	315	613	1231	292	554	676	401	1034	332	807	902	544	479	574	630	288	782	526	273	556	687	564	621	572	549	369	1236	599	560	450	1312	520	3266	617	756	1066	480	778	722	433	744
MYO5B	1170	2617	3590	1387	2088	2865	1239	1812	2698	763	1153	2541	1333	8123	3482	1014	1305	3838	1276	1863	3774	4272	840	2447	2019	1657	4086	3121	1776	2245	2343	1862	2482	3531	1508	1930	1749	2824	1547	1157	1073	2398	2510	1570	6260	2285	1512	3433	1841
PECI	514	825	584	845	847	1685	153	444	510	2005	3061	1369	1423	1018	1231	982	1062	2121	1237	1479	1644	816	935	980	606	894	1153	709	6048	931	1648	2610	1373	674	834	1185	234	1254	1061	1313	4957	1073	1685	5119	1024	1356	1167	2942	861
PPID	580	509	419	747	1052	707	678	1256	656	909	918	896	766	897	810	786	720	809	777	601	1030	1275	657	906	556	584	461	811	658	779	980	649	609	564	1077	670	507	893	1261	660	1609	641	819	713	819	701	467	768	828
PLVAP	1403	2866	1824	4840	1242	902	5145	1623	1708	3355	1386	3821	2253	1139	1074	2646	1431	2167	2068	5367	943	1026	4466	3053	934	2333	2497	1208	811	2011	3445	2967	3593	1630	4723	3804	2944	1200	1154	1792	698	2907	3060	3692	1117	3151	3132	2699	3190
SLC39A13	1147	816	758	926	1194	609	1555	1079	664	1534	744	998	558	1202	820	1136	853	706	596	953	404	414	825	528	784	737	568	848	955	746	650	476	585	785	981	659	769	483	489	990	856	997	818	680	453	755	595	444	651
SLC39A10	651	2077	881	620	809	854	379	992	764	994	493	709	1002	913	921	626	644	1469	605	1008	1362	946	979	810	1059	885	973	1373	260	1177	991	684	1123	1100	593	519	1051	1354	896	984	456	858	739	883	837	718	1498	1017	981
SLC39A11	969	1380	4758	1310	1694	3155	1843	1953	2611	942	1918	1978	815	2325	397	1197	1090	929	1450	581	898	1733	743	1293	552	1014	2140	631	448	881	1538	1333	818	1744	3937	340	1067	851	2369	3578	1439	3229	742	3321	1012	661	1226	1706	1828
LOC96610	718	15043	1493	4000	364	732	48298	5691	9874	2600	2078	141524	5331	987	3481	16764	725	661	12344	12760	1235	2014	48318	1201	371	238560	4780	939	582	3775	4350	27695	3963	4255	5523	1069	272594	4155	61858	4193	3532	46420	2861	24338	22121	11815	7728	583	14580
SLC39A14	2190	1277	1128	805	2743	683	357	1467	766	1551	863	1278	2121	928	686	2163	989	1522	1435	1309	1173	1648	1568	710	3034	844	768	2225	1491	1294	1335	1025	1773	1336	1267	1631	835	1533	923	1968	537	900	1809	677	816	794	1603	1266	1358
CEP120	412	604	890	534	634	537	196	729	746	1015	484	406	650	1100	538	368	378	675	403	400	724	548	512	635	1127	529	269	871	314	666	504	815	795	1267	255	537	404	696	596	525	127	627	731	326	280	399	781	452	666
MTMR10	501	700	716	690	516	343	340	831	545	792	372	611	881	1435	795	284	412	1305	553	729	993	396	843	663	1091	563	473	908	936	973	607	872	940	596	455	587	393	1037	851	893	366	666	1053	645	586	783	982	983	920
EIF1AX	3881	1780	1463	1316	1494	3852	1551	2079	2316	2194	2832	752	2210	1997	2778	1748	1381	2577	1661	1665	2482	2795	2199	2141	2355	2342	1957	2449	2389	1698	2677	1713	2277	1494	862	1458	1974	2190	1577	1602	2156	1672	2168	1469	1836	1965	2617	2224	3566
NTRK2	107	1329	253	1140	60	440	519	593	275	329	96	404	1948	1420	13001	242	370	533	78	734	954	643	1674	208	3267	445	129	1150	101	3515	1960	1306	2997	531	377	155	376	1056	149	166	22	713	26962	326	298	938	1893	16720	635
ARHGAP23	532	1082	564	825	346	1005	486	396	240	507	233	509	464	175	408	441	140	1138	366	623	283	230	1146	803	419	357	372	507	107	665	634	501	1092	320	585	414	680	380	375	338	88	467	288	471	242	375	623	194	591
ARHGAP22	150	77	77	120	110	32	161	88	35	37	30	89	42	13	50	126	36	77	79	127	52	30	174	29	89	107	50	100	15	53	93	29	29	46	30	33	52	26	36	114	68	89	56	102	45	52	45	14	40
ARHGAP21	2618	1896	1140	1495	1549	627	1709	1047	1695	1751	1029	1619	1913	1155	2287	965	768	2103	1816	1116	1648	717	1571	960	2106	1217	813	1134	805	1907	1213	1102	1924	1490	1013	1730	7213	2029	998	1600	731	1195	1384	688	1193	1145	2447	1282	1687
ARHGAP20	24	104	72	106	36	31	28	33	34	51	17	99	92	27	59	52	12	128	14	57	84	20	146	55	17	35	27	53	3	171	74	76	147	60	65	19	44	65	35	55	9	45	34	29	24	39	208	17	65
ARHGAP27	423	525	362	527	532	660	633	188	323	418	232	752	682	492	402	668	432	262	683	386	423	130	664	352	252	607	896	293	98	374	303	516	654	455	794	355	772	298	655	403	586	560	421	1463	209	200	316	403	252
ARHGAP26	262	438	624	576	135	143	290	220	375	683	173	893	1323	82	150	264	845	333	287	321	2190	361	633	322	177	329	356	228	182	824	656	872	396	1699	730	269	973	880	290	179	104	166	263	285	431	269	590	324	296
ARHGAP25	124	315	291	516	213	84	357	188	410	369	166	642	316	67	72	553	72	202	551	396	161	162	1087	224	202	1005	360	221	171	271	268	274	319	247	266	147	691	225	253	216	424	348	293	619	337	245	370	83	133
ARHGAP24	249	285	183	351	282	60	252	197	335	284	140	234	190	186	156	251	231	291	228	273	267	147	407	306	127	244	179	247	48	259	217	154	372	224	278	151	168	196	168	180	81	246	185	179	112	204	399	78	171
NARFL	550	520	500	638	691	1061	990	556	315	476	815	879	482	482	470	825	918	533	578	480	331	584	617	385	411	524	686	663	828	387	498	1178	615	633	719	637	424	273	768	820	912	1343	486	502	741	456	256	365	687
ARHGAP29	7332	3547	1108	1736	1646	2257	1091	759	5207	1718	3870	1737	3095	3550	2736	1053	873	1110	1502	3928	5188	1490	1805	2241	978	912	4064	1207	689	4152	2760	2205	4805	3255	1708	1579	2852	3223	432	3715	1723	2683	3628	1820	1441	2405	3677	4265	2047
ARHGAP28	244	131	219	249	301	30	301	73	229	210	72	262	151	44	188	147	19	223	132	134	284	24	218	125	66	155	86	195	5	195	98	144	283	120	170	35	177	419	82	218	32	164	48	39	37	62	327	23	63
NFKBIL2	235	291	701	119	524	649	484	527	986	189	1312	308	289	453	692	1391	249	130	835	358	116	192	467	693	221	130	1123	40	224	243	264	384	120	523	742	484	669	140	673	129	2222	311	349	737	386	333	164	136	153
PCGF1	210	166	167	308	216	158	532	283	252	122	144	242	181	189	142	249	332	178	184	172	191	268	196	382	261	220	241	240	231	244	218	129	150	242	300	179	151	178	166	342	286	202	247	202	344	235	192	138	136
SYDE1	454	458	268	400	440	73	297	374	195	182	126	476	211	124	359	376	203	583	170	364	189	59	491	238	329	216	167	324	38	341	280	255	235	278	520	218	202	195	199	302	127	387	165	228	134	172	339	117	284
DDIT3	743	239	162	396	305	246	512	288	290	224	451	362	220	241	239	340	409	426	556	128	157	293	177	384	310	202	289	258	403	182	225	208	267	227	318	294	187	183	375	179	1022	266	338	378	181	194	214	77	153
DDIT4	2249	1564	4101	2330	923	2325	4400	1199	1658	1229	6478	4163	1197	615	1437	1108	4955	9859	2978	3017	2512	3736	2133	1016	392	1171	1870	1002	1250	3916	5441	2169	1520	3157	2429	570	3270	782	2587	690	4513	2245	1000	3297	2095	1479	914	1727	2246
NFKBIL1	481	306	438	505	164	488	706	652	339	250	418	394	160	293	343	481	459	269	435	526	158	389	194	131	386	368	339	185	761	327	528	289	230	325	495	226	178	151	139	489	730	461	298	313	225	550	218	243	366
NKRF	356	194	427	413	573	368	509	460	386	423	374	359	250	33	331	325	203	358	341	249	275	622	294	382	357	226	381	387	282	364	245	282	340	267	350	272	423	318	348	291	413	283	341	392	262	273	296	231	386
PCGF2	859	1341	1052	2476	1035	852	904	669	829	492	587	1770	1683	792	966	1325	1436	1066	813	738	1067	669	646	2018	1457	681	1703	954	653	871	861	556	875	1337	1588	1311	203	1118	1233	1274	1029	1057	1200	863	585	631	886	670	837
TMEM84	4	37	10	24	82	13	6	90	113	219	33	151	118	147	6	1	194	22	27	236	390	114	10	293	636	186	303	48	34	371	174	28	265	127	27	3	70	138	1	20	136	5	1431	65	4	238	117	228	1
SMAD2	2530	2506	2064	2269	2481	2417	1149	2857	3166	813	970	1942	2515	4532	2253	1495	1564	2171	1684	1845	2656	3292	1732	2234	2082	1677	2364	3095	1619	1883	1879	1349	2133	2273	1436	1540	2180	2732	1973	1757	1265	2199	1454	1099	1733	2065	2462	2202	2136
MYSM1	71	157	123	70	35	63	155	52	192	330	145	125	220	143	382	68	150	136	67	87	535	87	99	109	168	203	172	111	32	239	216	353	387	410	37	220	132	273	155	177	16	164	203	70	140	158	350	241	102
ATG2A	914	818	904	280	474	570	334	381	867	683	1157	515	770	470	1056	942	656	618	577	684	326	391	697	378	603	747	883	385	1215	1518	607	647	564	646	816	1067	808	516	556	797	732	668	1139	714	569	840	575	659	580
LOC162632	28	117	29	875	299	4	98	20	41	313	263	30	160	13	793	24	49	319	339	105	90	3	220	65	69	142	46	13	4	367	10	469	66	122	60	58	41	18	44	421	91	61	108	18	110	219	44	172	26
ATG2B	1567	910	1070	718	911	1434	499	786	753	1813	803	1293	1228	1380	1367	463	684	1393	799	855	1909	1011	840	662	1295	854	943	1196	899	1413	968	1479	1081	946	840	918	675	2154	1750	1483	307	1456	1032	545	706	993	1414	1288	1244
PPPDE1	1450	1587	1997	1495	1468	1738	2204	1447	704	1142	1019	1794	1274	508	1080	1600	1895	1569	1582	1069	1494	2214	1239	1900	2099	1023	1986	1632	512	1284	1688	1152	1348	1675	711	1393	2322	2224	1353	2020	669	905	830	940	2045	860	1515	1599	1754
PPPDE2	280	117	230	514	227	210	1290	399	221	279	184	400	212	218	96	280	208	300	298	213	136	368	301	346	194	272	188	188	351	250	220	150	148	130	232	245	472	162	372	158	359	202	195	481	290	223	141	198	140
BMP7	52	187	174	39	74	23	126	130	38	17	24	157	112	1813	85	3168	31	131	244	32	96	166	204	1	52	43	61	129	2	114	532	15	128	38	122	6	76	124	56	107	2785	38	16	51	48	37	100	37	34
C1orf38	382	209	285	744	459	66	456	160	398	631	115	432	295	76	121	505	123	197	599	748	159	156	865	212	160	815	332	419	117	210	205	237	278	363	218	143	815	163	240	276	402	396	283	747	225	250	388	66	726
BMP4	263	181	177	239	233	333	60	184	45	286	212	157	354	50	209	195	1381	280	82	66	103	551	246	781	374	608	155	76	472	142	772	804	119	88	81	40	88	546	70	121	53	92	63	190	449	289	160	16	108
BMP1	1431	702	1248	1268	1266	172	725	833	722	763	531	1688	612	305	854	1056	685	844	817	893	375	215	876	669	538	673	668	1924	136	574	339	284	534	857	1273	581	1193	592	346	829	365	873	419	286	250	197	965	265	920
GPR4	125	391	143	348	133	54	330	168	142	226	158	345	180	84	83	213	118	273	163	386	122	110	543	348	91	166	227	167	81	162	173	188	304	94	325	282	211	151	115	145	111	214	247	510	85	172	447	258	240
C1orf31	322	265	385	725	433	290	1093	441	385	318	204	281	275	98	146	458	452	341	626	310	323	640	302	865	490	312	563	269	275	329	414	415	320	240	146	284	257	318	333	379	661	205	217	929	740	316	193	289	473
RLIM	2399	1635	925	933	1277	1722	1071	2347	2191	2012	2512	1430	1565	2260	2955	988	1514	2142	1424	1922	3349	2589	1538	1460	2170	1144	2109	2228	1470	1880	2539	2397	2068	1583	1155	2478	2255	2253	1266	1943	1154	1425	2259	1290	1668	1661	2214	2210	1998
PCGF6	124	188	225	199	200	213	244	245	149	289	137	119	162	221	173	147	94	215	121	194	116	71	175	184	202	150	247	129	189	161	112	119	188	200	133	117	160	151	156	159	329	136	199	226	139	160	215	147	144
C1orf35	312	225	321	463	364	376	656	275	324	168	347	366	255	100	214	456	410	243	405	316	139	317	185	488	384	296	635	245	203	219	285	387	186	312	275	270	233	207	232	446	777	222	199	464	434	250	95	174	412
SSFA2	1328	2646	4531	1116	914	6649	1413	985	1470	2462	878	3557	2320	3621	1762	2404	1618	2385	1363	3022	2532	1130	2026	3326	2450	1267	2053	12642	10413	2566	2624	2843	2520	1310	1700	2513	1860	6992	1306	4244	383	1081	2607	1539	1806	1991	9883	5315	1528
FEM1C	810	859	1736	1117	1353	897	632	884	1274	1012	1245	708	1154	1207	1074	697	655	1329	756	903	1673	926	691	1201	1121	594	1007	1188	860	828	802	1621	1316	1235	481	847	752	1319	743	1232	438	1233	1423	523	692	1015	1245	1428	1160
TERF2	537	443	436	477	617	647	360	462	466	526	479	696	481	446	666	506	272	750	444	407	436	364	568	606	905	607	1018	601	794	488	423	362	521	500	386	740	973	615	868	514	773	425	876	444	1497	357	513	308	730
TERF1	924	742	624	414	893	569	402	589	1140	545	583	643	678	1059	554	784	391	646	1261	620	617	374	750	333	556	478	509	731	553	518	529	595	619	596	780	520	529	548	1517	649	2131	847	615	799	220	651	724	558	755
ASF1B	196	105	670	676	725	318	1355	946	1245	287	435	588	442	302	429	755	1586	119	263	929	246	877	478	1547	222	318	938	30	190	451	370	647	204	1148	654	1206	595	306	456	176	972	264	537	391	1002	598	565	357	549
LOC344595	41	203	150	173	126	46	55	85	109	226	60	140	139	714	189	95	196	88	195	402	190	69	132	61	843	93	140	133	300	265	174	72	360	571	211	414	58	397	131	276	77	49	387	207	29	221	196	217	45
NDUFAF1	279	213	457	425	303	518	220	460	212	530	318	414	322	397	307	265	403	1065	362	416	334	345	290	439	318	227	303	593	609	255	221	369	296	271	352	235	206	396	448	297	827	342	385	338	253	352	307	511	461
FEM1A	738	1048	794	917	1099	977	1218	1090	1615	1002	886	888	1018	1503	1444	1007	1165	1011	710	1101	1010	1325	888	638	946	867	1506	913	1435	1129	1284	1425	925	769	1048	790	957	767	922	919	2749	1653	1160	723	698	1263	872	719	767
GOLGA8A	346	914	170	1901	214	51	1356	66	843	398	215	286	168	431	2238	62	205	271	242	114	698	78	386	566	564	925	433	438	74	366	112	392	418	733	104	235	442	107	94	172	83	298	452	586	136	325	417	17	361
GOLGA8B	131	246	77	782	110	2	376	53	101	221	39	201	96	219	1177	25	186	225	109	33	289	24	269	178	667	542	220	380	43	274	106	145	129	370	68	209	149	58	52	157	151	204	115	402	109	219	390	17	67
LOC100125556	51	61	92	81	65	90	68	57	86	25	84	46	90	128	108	79	66	46	70	86	63	88	53	22	32	51	165	54	114	87	94	50	58	40	42	85	35	53	81	94	161	70	37	134	368	97	92	59	21
PTOV1	2229	1485	1608	3821	1839	2774	6325	4116	2253	1120	2068	1345	1211	1337	8503	1869	3237	1402	1641	2346	1492	2912	1613	2607	1460	1564	1021	945	3812	1346	1266	1368	1386	2247	2185	1426	1205	1034	3851	1802	1922	2972	2823	2758	1908	2161	1351	1381	2895
RASSF7	865	722	504	392	383	656	684	610	298	356	689	201	229	1045	1355	623	871	829	371	199	118	261	233	699	407	358	254	391	553	247	566	509	379	518	277	291	116	137	172	403	973	545	522	451	365	480	153	300	382
LPPR4	55	209	38	75	16	21	31	132	44	128	41	146	95	123	24	43	31	102	60	121	43	12	115	230	43	72	64	47	16	117	132	60	190	35	34	120	64	27	98	34	13	29	31	50	17	58	129	51	60
LPPR3	223	35	99	24	95	315	0	582	275	5	5	0	46	93	325	0	15	6	177	285	257	22	93	31	566	115	71	68	61	237	19	3	72	175	267	502	0	110	383	64	0	592	16	7	16	639	6	53	732
LPPR2	465	1308	1530	926	1133	891	609	1101	737	381	535	882	787	1692	296	1457	1258	954	485	1227	749	859	785	568	502	378	1693	626	862	686	592	830	607	814	1124	1239	303	592	702	1188	1892	716	2260	657	459	781	658	605	517
SPRY2	196	405	112	225	133	112	109	345	201	205	53	136	322	97	177	113	51	139	82	202	182	80	497	152	183	122	67	283	168	685	325	413	619	221	215	182	116	231	152	159	40	154	174	139	111	298	478	161	311
RSAD2	735	262	479	348	610	353	710	680	663	386	332	3723	572	66	165	1872	3232	366	3015	1488	438	236	741	121	669	839	422	269	711	510	545	118	160	372	498	42	5495	266	441	627	1843	525	230	1561	151	725	1020	78	240
RSAD1	358	741	467	730	792	621	409	1012	756	931	381	561	790	575	458	956	372	1477	951	1173	448	281	557	352	764	788	836	647	1024	706	462	503	701	632	884	455	432	526	1325	702	1522	965	501	1010	687	833	668	610	945
ATP5C1	2879	2388	2341	4720	2890	4064	6827	4007	2649	4159	3704	3966	2136	1396	2234	2428	3157	5389	5840	2860	2073	6475	3003	6336	2070	3103	5528	2575	4451	2054	2655	1826	2200	2307	4359	3657	8376	2293	3109	2159	6605	2174	3421	4387	2807	2264	2501	3818	5096
NFS1	718	541	1048	657	831	938	329	416	535	642	728	760	451	1548	727	1202	376	599	794	305	482	602	580	516	357	462	714	701	1001	354	495	884	439	421	716	995	428	347	1457	542	1524	583	571	549	529	344	394	576	614
CHD3	2951	4696	5943	4160	3121	5339	2159	2941	4522	3337	6017	2720	2813	11700	7529	2630	3917	6262	4541	2390	5605	4411	3302	2084	8480	4667	3176	3282	5407	3476	2751	3770	5931	6179	3013	5464	3214	3334	5446	4304	2826	4831	6128	3038	2543	3343	3023	3860	2182
CHD2	2497	2463	2153	1674	1212	1175	1733	1800	2913	2670	2660	1919	2773	3288	3770	1602	2152	2478	2285	1167	3444	2303	2038	1488	2520	3759	2285	2594	1300	3053	1613	2429	4115	2843	1641	2262	2485	3114	2060	2229	1042	2184	2383	2228	1974	2341	2870	2036	2177
CHD4	4224	6385	10415	5314	7148	6544	7749	5855	8537	6818	7048	6666	10102	7821	8052	8096	8124	7772	8045	6973	8270	11267	5444	5861	8326	8085	6975	7768	8515	8924	7450	4510	7925	10066	6704	8548	7970	9113	10139	6476	6584	6566	6491	5802	10779	6086	7250	8555	5772
CHD7	1957	669	704	194	619	186	1053	550	1362	798	1126	557	835	754	870	650	584	653	822	159	581	1038	945	634	774	1120	900	870	200	678	615	389	499	1078	213	714	1971	1030	1510	841	255	608	490	187	490	667	748	829	874
CHD6	931	2825	1691	1343	1621	1759	645	1432	2607	1890	2084	1875	1956	5800	4146	1799	1862	1784	1931	1150	2802	1458	1158	1450	2468	1805	3122	1777	1268	2593	1455	2369	2518	2211	1256	4643	1203	2214	4482	1321	644	2003	2832	1257	1871	1929	1805	1647	8028
CHD9	1137	1086	1021	608	570	804	718	724	1023	1556	728	828	1529	917	2226	655	416	1555	482	1522	1310	712	1419	950	2247	867	539	1810	691	1897	939	1201	1497	871	492	1258	841	2100	1387	1134	203	562	1504	667	245	808	1721	761	1160
CHD8	1722	2095	3155	1289	2205	1917	1435	1805	2655	2127	1602	2903	2804	3384	2954	2564	1887	1761	2826	1748	3098	2538	1608	1545	2100	2746	2989	2310	1556	2830	2171	2588	2757	2618	1990	2413	2102	2923	3240	2710	1700	2272	2113	2030	3845	1913	2340	2171	1726
CAP1	9999	6198	9165	7077	8159	6216	6708	6609	7309	13566	10439	11391	6830	2683	6369	8618	8450	7221	8312	9324	7452	6261	9824	9454	5191	8773	7411	10463	4596	8890	7692	5419	7447	7525	6754	7561	6110	8470	6519	5979	6823	7123	6031	6335	13625	7481	8405	14237	6510
CAP2	140	526	159	539	431	140	328	668	296	387	651	116	828	246	1058	337	613	1211	250	635	862	1076	300	360	671	379	143	585	60	597	753	402	1202	261	323	460	470	1307	885	709	370	343	438	1096	193	615	510	233	700
NPC2	3488	3819	2423	7447	3580	4888	5241	2270	2065	7237	1224	4330	2385	861	1407	3257	1780	2703	3570	4054	2519	2515	6584	2717	2323	3535	2236	4302	2021	3297	5509	2188	1745	2229	3548	785	3158	3350	2871	2611	2870	3567	2057	3705	3889	2173	2928	1014	4470
NPC1	1202	1133	1243	713	1016	679	1131	1344	1334	1484	837	1410	1169	897	763	1047	1155	942	909	1153	811	1054	1281	914	1233	1217	744	1296	480	1164	900	1105	815	810	925	1026	1109	808	1350	765	613	999	753	538	1387	920	931	967	1364
SKIV2L	671	906	1147	678	769	1325	935	791	774	830	1812	1091	883	896	958	1350	1162	994	1298	1331	1122	1061	694	527	1270	1234	1408	622	2013	898	451	1171	901	1068	842	1104	986	697	581	978	1316	1373	1239	956	879	933	889	907	810
TNFSF12-TNFSF13	115	52	32	618	129	82	326	48	165	71	25	135	0	15	19	194	0	54	75	181	123	44	602	483	0	215	102	110	89	41	123	73	0	46	158	44	195	103	52	44	269	54	0	260	40	14	154	0	36
C3orf59	156	356	122	227	270	129	189	709	145	100	131	168	87	124	601	197	43	293	51	112	356	164	192	94	82	412	226	177	136	307	146	157	302	247	318	402	146	192	182	165	118	123	120	350	454	310	220	52	571
C3orf58	320	574	304	336	230	193	1361	1452	616	337	116	249	378	479	1071	461	110	329	121	242	270	379	623	320	218	363	1169	174	123	472	405	845	693	443	404	729	495	475	289	219	72	207	261	200	85	348	508	114	805
PRKCB	20	198	224	126	36	20	130	57	289	268	85	189	208	22	11	251	21	51	272	214	49	81	760	31	78	844	239	85	22	160	93	169	230	153	87	56	464	57	167	100	124	217	131	372	187	181	293	9	112
RAB3GAP2	1446	1940	1670	1282	1199	1733	662	1130	1134	1359	1420	1561	2504	998	1194	847	802	2177	1677	1169	2275	2777	1122	1268	3781	1275	2267	1848	876	1563	1525	1950	1902	1645	801	2021	1311	2577	1741	1868	773	802	1196	1461	1264	1089	1374	2373	1536
IL4R	1716	1482	1085	1292	872	1259	746	822	680	1108	736	2046	1037	237	610	1989	462	1547	953	1096	461	326	1675	759	704	2688	989	1814	184	1319	900	1261	1673	1382	902	1423	1367	747	475	1058	540	1735	387	1167	789	1289	789	415	1139
PIKFYVE	633	1094	551	337	379	451	509	502	864	990	484	563	1006	847	950	554	466	745	1734	440	1285	487	877	673	1170	1115	1242	864	460	1029	830	905	1199	852	545	939	586	971	862	837	120	742	881	460	611	732	1122	739	690
C3orf52	40	158	198	307	44	660	62	1174	25	681	720	126	83	451	81	172	587	370	379	320	20	256	48	1719	261	157	153	818	493	223	387	290	968	638	333	1876	178	87	416	781	438	89	136	233	537	115	217	333	83
C3orf57	3578	253	35	16	918	186	3802	1807	477	480	76	24	38	19	1231	251	601	76	34	2	26	281	404	6098	27	246	12	1071	199	192	13	227	263	359	452	474	207	576	2	82	2	845	30	763	1421	559	276	4	297
CAPS	138	170	1075	869	721	1907	618	651	512	70	245	751	356	307	652	4611	236	633	3113	851	156	62	155	220	717	261	4874	191	208	142	117	147	125	761	5265	909	284	80	109	142	955	324	106	144	1143	924	75	675	1252
DYNC1LI1	754	859	952	903	804	973	790	1943	741	1608	933	571	909	1118	787	1068	928	1242	1010	1030	1000	1164	733	1489	1052	679	751	1316	3412	940	744	1227	1163	1044	921	2234	733	1132	762	963	262	782	1175	811	1199	895	1082	1456	1238
DYNC1LI2	2527	1836	2096	2615	1980	3802	2423	2107	2169	2431	1938	2430	2033	2082	4750	2862	1586	3904	2511	1577	2655	1764	2505	4354	3328	2389	4223	3046	2352	2308	1995	2731	2672	1801	2057	4001	2637	3845	3561	1735	1452	2107	3057	1454	9194	1794	2713	2159	3011
TRPC1	95	121	79	110	124	37	64	79	62	95	32	94	103	75	138	79	21	155	30	53	145	22	157	88	103	68	62	99	4	111	82	104	166	77	157	69	32	126	96	106	8	96	89	34	24	54	189	22	138
EFHC1	110	408	142	420	353	757	128	161	424	349	300	309	456	451	410	247	532	286	367	204	600	210	228	417	609	372	511	297	285	489	389	258	579	613	162	424	93	292	186	472	196	471	862	212	179	329	382	286	131
CAPG	2658	2161	3073	10326	4545	4705	3464	1669	2993	3138	2456	3899	1886	1009	1701	3763	4317	2019	4099	4802	899	2297	4567	4643	3076	5116	2222	4491	567	2477	3590	892	1740	5663	4479	450	6517	2386	2275	3542	6451	4178	1668	5533	2177	1617	1388	5333	2866
TPRKB	246	244	354	749	316	359	962	456	487	294	264	232	286	315	306	378	426	556	440	532	401	561	288	574	245	286	326	389	403	471	542	330	321	354	245	269	246	393	263	306	484	389	296	452	620	354	403	608	338
ETHE1	387	398	352	473	787	472	468	1006	241	631	519	427	365	401	328	538	429	257	550	474	375	216	455	722	352	340	271	457	398	432	618	732	286	479	923	240	217	429	1009	626	633	728	416	465	343	660	486	759	324
ABCG1	1102	802	1227	1503	907	3818	257	1001	1378	1080	974	1086	922	1023	434	1384	1513	2052	1474	2518	1110	533	919	1299	587	1093	1579	1072	1948	1545	1019	1567	778	1413	714	373	1073	891	1642	1063	1302	1740	981	1928	691	1072	1157	837	1329
ABCG2	18	865	44	88	47	63	67	60	39	76	84	40	44	102	49	37	10	126	27	196	84	65	108	211	39	20	22	25	108	273	182	78	120	39	127	79	30	195	79	82	42	66	95	530	22	75	214	48	45
PRDM10	203	281	333	153	246	176	169	221	241	345	244	229	351	289	492	243	283	350	192	173	366	238	283	225	454	318	297	284	159	387	244	398	379	341	183	280	195	393	278	301	217	186	362	189	329	252	313	293	247
PLSCR1	888	694	490	774	427	461	1166	952	1323	986	491	1765	839	189	195	1094	1144	395	1218	1277	461	784	1168	513	870	700	458	559	460	894	587	424	955	932	1338	336	3793	847	809	820	1469	331	419	1655	209	1224	1486	360	744
ELP2	2875	2021	3861	1924	1844	17535	627	3388	5236	1621	1030	1698	6663	4716	2346	1261	2007	1385	2718	7331	6024	1383	1056	1706	8570	1390	1412	1552	2341	1797	961	1712	1877	1947	3439	1436	997	3826	2137	4746	1304	2700	2023	1012	1624	13411	4141	12388	5600
PRKCZ	393	323	383	227	298	1005	445	453	287	294	567	164	431	512	961	421	840	257	266	395	447	366	228	636	150	418	876	257	523	494	504	206	363	454	297	398	259	366	342	376	650	542	377	543	1089	711	332	425	411
SPC25	74	8	177	164	203	78	245	119	358	91	375	72	73	255	91	237	182	38	192	224	80	147	104	273	64	144	319	15	41	111	100	104	169	270	149	240	199	74	197	77	260	72	128	126	170	119	201	133	70
TARS2	440	801	1099	599	1023	748	549	534	435	812	812	1031	989	1023	649	1124	864	1096	739	675	1016	829	480	708	1304	896	1221	1027	1058	735	779	1362	959	955	346	1128	1060	1085	1067	1120	1137	632	656	765	797	492	484	956	520
POLRMT	599	672	829	619	592	426	686	735	858	574	447	566	507	504	888	813	735	200	655	643	405	553	580	346	784	571	944	362	567	475	553	709	337	660	791	528	350	312	558	780	882	796	631	481	860	801	344	305	518
SRBD1	401	407	644	407	333	537	629	338	379	477	364	771	508	522	398	512	339	640	438	527	839	373	609	502	581	408	540	558	481	520	504	406	585	484	435	535	326	792	446	564	241	384	657	448	725	424	664	886	332
SGSM2	507	956	1077	1440	998	1003	841	635	957	808	816	494	758	2415	2397	685	1367	438	1260	460	1199	602	663	766	985	1322	919	564	1350	1055	490	963	1664	1208	687	1285	674	579	927	1550	543	2007	1940	1056	1071	950	745	1328	539
MCPH1	239	611	395	273	828	195	200	334	456	655	278	348	747	267	354	402	316	394	262	371	661	589	373	240	555	352	525	756	461	558	421	606	616	488	250	555	333	544	350	586	168	299	379	288	225	300	586	442	542
GRPEL1	403	361	599	631	760	1124	1654	967	949	663	1122	491	463	1024	758	1211	1021	653	1217	643	508	1365	641	553	377	633	510	466	1005	559	448	722	499	390	539	785	852	501	1215	535	1602	635	773	1088	499	566	425	599	1039
GRPEL2	597	336	525	508	480	399	532	739	695	496	624	353	412	486	744	478	403	582	507	514	433	778	291	574	476	403	637	714	446	478	456	571	421	562	208	498	460	443	534	383	500	391	484	436	417	417	414	388	531
PLRG1	740	753	664	845	868	560	783	883	507	875	972	1033	819	635	863	813	575	747	699	1013	1071	1181	631	569	538	639	625	1009	739	887	821	538	869	711	952	656	485	990	1009	669	861	747	700	736	618	671	757	900	887
SGSM1	93	72	25	68	55	28	16	104	151	12	28	32	57	36	55	42	91	17	17	149	43	8	48	17	155	7	190	55	33	127	83	63	77	97	684	5	116	142	172	17	1	14	63	17	160	171	51	39	72
SF3B14	1081	872	946	2193	1096	1224	2178	1144	1383	720	751	1609	965	663	1371	1397	1372	1261	1619	1228	1445	1410	1000	2342	569	1052	1579	1205	1477	1267	1341	921	986	1015	1657	1512	1255	1137	1100	1235	2189	1254	1376	1562	1102	1248	1046	1267	1294
KRIT1	381	677	425	523	785	630	687	724	506	798	791	468	1321	1396	935	662	513	865	548	374	1026	1393	647	743	798	739	884	552	510	751	656	1117	929	819	389	696	651	817	583	833	495	649	836	525	631	686	772	634	654
LRRC27	117	361	147	351	374	359	110	304	133	226	271	220	324	201	309	126	338	165	154	170	241	51	128	226	315	1283	184	140	329	265	280	109	317	380	148	218	152	205	158	395	266	315	287	216	251	260	211	283	198
HLX	137	137	62	222	77	43	214	106	106	115	64	145	60	52	78	142	95	119	100	172	50	60	303	160	45	128	193	62	56	86	234	220	91	147	175	106	125	63	72	127	86	143	107	91	76	129	132	39	131
QRSL1	353	459	275	313	396	281	468	491	502	411	545	529	284	407	739	220	370	726	558	410	618	886	381	405	382	2166	836	432	657	478	455	496	587	288	290	461	478	460	344	512	791	549	518	714	1547	477	400	494	611
VOPP1	1109	1381	1718	1394	1933	1986	1450	883	1716	1283	1532	964	1698	1202	733	1687	1912	1297	1731	1769	1844	1315	1897	1630	1232	1645	1517	2610	2164	1044	1095	1032	905	1458	1279	810	1764	1366	1244	1311	981	1069	1333	951	2083	1039	1379	2402	678
FCER1G	823	310	521	2769	1033	192	1083	538	629	1039	254	1372	394	133	158	1095	208	483	1597	1141	435	481	1819	733	280	1387	597	973	379	305	513	215	288	445	750	219	1077	547	503	636	1293	674	697	721	268	291	556	214	222
BTG3	482	419	194	485	184	179	1545	178	1140	273	205	330	320	52	453	335	254	209	336	467	233	249	282	136	309	148	980	386	71	398	241	127	316	110	437	149	765	139	83	174	59	150	357	343	1726	269	328	214	1022
BTG2	1307	6040	3148	4687	1737	6445	3432	3246	4416	2146	1159	1748	7795	2380	2354	1148	3499	1622	1599	5585	13583	4041	5605	2338	3831	5491	2848	5537	1630	11502	5242	5859	9874	10778	2352	2757	2607	6696	4876	5263	3583	3595	3701	36750	2302	7853	14549	6930	5710
FAHD1	551	567	356	863	942	934	581	612	359	549	856	1432	653	1086	579	689	733	867	1074	591	536	675	656	966	397	458	498	1033	857	760	491	776	554	414	791	691	246	416	900	1046	1325	1406	579	821	551	555	312	712	636
ZNF592	1353	924	1415	816	777	601	954	1358	1831	1015	1347	1267	1298	1418	1939	1417	1228	1107	992	1336	1235	1619	1225	1027	1734	3280	977	1193	1340	1378	928	957	1366	1302	925	1096	2058	1181	1118	1179	982	1040	1647	962	1304	1107	1209	1078	1156
C4orf34	1416	917	1790	1042	1714	2380	603	3206	914	3848	2595	813	2362	3080	1919	908	2053	1755	1284	1365	4557	1310	725	1482	1142	798	983	1120	1184	2124	1689	1963	2200	1391	1410	5617	410	3565	3778	1769	311	1519	3221	780	610	1973	1853	2946	3696
C4orf32	927	782	2056	955	790	952	567	512	332	1407	1386	396	1147	367	634	564	1840	597	370	1143	2527	659	820	998	1631	529	827	864	165	865	1141	1271	1270	815	292	465	370	3217	143	2315	300	1179	555	608	640	2497	2155	1777	966
C4orf33	45	218	67	284	199	273	517	187	60	210	227	479	223	29	73	143	316	109	312	123	340	343	170	204	50	385	57	159	266	182	451	239	273	224	97	151	208	300	72	202	86	136	169	300	219	228	316	288	145
C4orf31	146	127	49	38	141	153	8	86	10	21	67	44	62	66	52	27	213	156	20	26	73	38	70	28	35	11	14	99	356	115	217	282	72	61	22	11	41	583	17	70	8	31	2	17	10	46	348	232	45
SRD5A3	932	517	1044	817	1379	1430	1571	597	482	740	1101	3501	605	748	641	641	665	956	1754	1143	868	943	975	1614	383	714	485	2168	888	692	785	915	406	343	934	508	1058	1272	818	722	2382	592	595	920	2079	826	602	1355	1288
SRD5A1	435	180	224	245	347	200	1054	274	623	721	99	275	158	225	252	411	279	173	257	191	168	593	190	224	121	142	812	156	170	258	771	2069	130	280	133	257	1691	129	206	95	793	183	181	125	539	237	159	269	273
ZFP1	218	261	195	288	304	570	160	241	217	250	193	261	230	137	507	178	153	359	190	232	311	212	202	310	229	326	495	199	261	257	226	203	231	222	174	377	274	367	376	193	187	224	388	135	266	265	269	197	384
HELLS	46	66	203	295	296	132	259	150	504	191	354	218	179	351	265	163	287	236	189	293	85	236	100	293	198	147	290	36	56	253	144	154	163	318	160	140	145	210	287	112	224	79	170	224	393	234	147	140	106
ZCCHC3	747	499	479	690	731	657	533	564	350	401	577	605	366	554	305	336	728	333	514	487	346	525	458	866	461	730	276	658	530	489	421	601	469	508	425	302	494	374	452	463	583	559	424	413	585	568	425	307	397
FAM49A	56	96	72	140	57	16	103	48	64	104	28	109	70	18	47	79	16	108	55	106	68	25	176	46	43	114	85	95	6	152	87	67	84	73	44	36	301	82	70	58	66	57	29	90	135	47	141	26	56
FAM49B	2651	1141	2108	939	1835	1217	939	1972	1925	2182	1626	5583	1220	567	946	3180	1296	1175	4947	1537	2038	1395	2670	1300	700	2158	2115	2093	454	728	794	931	1104	1634	2351	1324	3595	1663	1575	1831	5798	2582	1001	1571	997	1177	1959	1347	1269
ZFP36L2	2794	11107	3643	4115	2253	1356	8462	2176	4103	3858	1331	4762	3958	1200	1659	2507	2053	3493	1891	3273	3380	2196	8695	2138	1805	2656	3576	2419	1599	9782	11103	5992	7088	7721	2469	1391	4043	3437	1651	8247	1659	2794	2349	4091	2904	3382	5102	2302	5131
GGA1	1084	651	740	1120	808	547	993	1517	1229	1101	741	863	899	1111	676	921	839	1307	1146	871	514	613	958	787	1078	1087	1296	608	1691	890	1031	739	969	878	590	1353	1109	632	1220	945	901	1037	1524	1161	948	1202	518	850	579
GGA3	474	655	537	564	583	351	1143	641	941	788	422	699	934	720	750	1348	303	370	906	354	580	786	674	568	726	1006	891	692	507	617	465	728	798	814	1199	707	724	597	1125	672	938	675	736	1447	933	418	691	505	651
GGA2	1498	2191	2217	2430	2997	2367	2850	3077	1624	2100	2542	2959	2259	6777	3162	1979	2272	1892	2222	1950	2036	1853	2249	2278	2249	2569	1994	3922	3937	1887	1661	2529	2588	2451	1869	4032	2467	1710	2388	2412	2139	2742	2372	1782	1424	2134	2343	1403	1879
C15orf48	359	104	198	1829	158	535	167	454	159	1535	32	450	54	55	83	644	702	193	970	678	1209	210	327	2876	818	319	155	1833	154	462	115	860	152	421	994	1087	576	985	160	426	1489	120	1042	944	168	417	273	362	224
ZNF510	237	428	349	256	313	244	260	313	290	340	478	354	512	484	289	192	396	342	267	285	649	250	333	246	531	341	401	382	366	558	483	461	443	408	304	448	209	573	323	323	122	271	360	223	284	335	401	425	274
C15orf40	118	189	172	156	143	182	206	154	228	244	170	184	237	283	141	234	167	201	230	143	171	302	172	379	223	721	132	288	183	213	157	203	195	146	275	222	160	204	178	198	227	170	335	294	212	188	191	210	157
C15orf41	35	107	100	126	151	31	205	82	136	71	22	210	59	120	56	53	55	210	66	69	63	77	143	34	144	41	83	46	42	125	85	58	81	85	53	59	119	91	99	85	252	88	46	77	113	96	131	42	102
SLC12A6	334	452	537	409	318	148	288	413	436	927	145	446	534	392	470	230	220	359	325	254	532	152	830	409	615	621	557	555	196	832	572	699	689	480	277	338	459	904	549	475	81	489	458	309	374	583	898	291	450
FHOD1	634	655	560	597	604	740	1226	513	416	669	398	2186	457	162	167	705	413	662	431	599	404	394	768	739	434	687	819	416	353	423	493	646	533	457	593	555	466	433	642	543	586	558	692	554	3046	367	624	395	529
FHOD3	309	226	263	205	343	45	75	184	238	99	64	310	151	1521	301	204	67	357	102	181	242	70	283	144	524	263	149	288	19	351	338	108	319	361	261	68	177	353	126	192	45	262	83	53	74	79	297	60	179
ADH5	1970	1803	1351	2772	2026	2555	1223	2305	2492	1813	2301	1623	1752	1477	2265	1261	1603	1312	1466	1677	2290	1599	1919	2118	1153	2224	1375	1649	1587	2462	2592	1439	1836	1436	1998	1961	1714	1913	2389	1811	2453	1952	1743	2173	1442	2534	2274	2354	3111
PKD1	2289	2180	1251	1486	1142	723	1146	988	2164	901	1386	1282	1071	2146	2708	1070	1542	1282	901	664	1271	660	1992	692	2128	1467	1528	1315	634	1872	1186	1790	1921	2297	924	1660	740	459	1142	1583	430	2748	2303	846	637	1240	1451	470	1240
C4orf3	2765	2734	1553	2313	3043	3074	2382	2201	1319	2656	3597	1854	2624	2564	2766	2595	2357	3947	2932	2374	3703	1461	3030	2044	1789	1882	2376	2329	2864	3090	3483	2332	3043	1872	2508	2197	2332	3247	1963	3610	3800	3035	3415	3354	4859	2863	2911	3360	1923
GJC1	263	555	222	230	139	69	156	256	113	355	113	202	503	204	205	197	90	432	129	197	137	113	387	566	237	197	320	154	82	309	203	285	261	139	476	553	286	200	537	268	38	176	443	217	68	149	636	306	204
ZNF138	143	284	556	418	167	455	505	388	328	359	603	349	393	336	356	177	579	657	335	386	363	588	167	390	243	309	335	149	190	353	289	777	308	369	201	254	208	555	205	401	252	262	309	396	641	177	461	314	284
SPRYD3	2040	926	2417	1194	1955	3567	641	1586	591	1494	2367	1372	1255	2016	1315	2025	1268	1813	1600	1383	1081	1269	1338	952	2107	1321	1846	1620	3109	1068	1257	1064	1014	1061	1344	1528	830	1713	1958	1680	1275	1756	1473	1157	1221	1539	1256	2449	1263
PRKACA	1590	2470	1983	3676	2030	1850	6402	2465	2646	1595	1588	2993	2526	1482	2356	2942	2328	2175	1157	2328	2134	2659	3206	2398	1717	2004	3358	2042	2999	2035	2304	1716	1865	2050	2153	2496	1960	1960	1875	1952	1574	2438	3015	2274	1892	1552	2434	2103	1972
ERICH1	93	327	251	230	381	123	162	162	168	224	106	286	197	104	87	238	151	124	284	175	168	191	176	74	316	183	225	195	98	125	183	241	224	254	197	331	322	143	121	237	78	167	190	196	185	122	186	128	275
NUAK2	398	250	171	645	219	123	168	149	397	125	161	155	294	452	108	334	317	118	156	356	156	131	187	577	823	409	275	446	407	162	332	324	282	558	100	147	320	259	221	145	99	122	231	543	116	259	106	98	170
PRKACB	583	707	849	877	409	531	1505	19322	934	1234	1542	1065	920	1325	1277	23145	101	964	834	745	748	465	1484	26709	480	1188	1042	12945	44286	622	627	2458	1191	520	986	774	798	538	901	415	133	437	1053	816	680	1096	1361	772	1150
PSMB7	1771	1499	2237	3062	2092	1714	7331	2285	3959	1728	1804	2209	1377	1946	662	4042	2725	1262	1961	2484	1821	1575	1730	3258	1445	1468	2584	2007	3409	1706	2020	2088	1319	1341	3701	1917	1782	1497	2427	1095	2920	1619	1568	2623	5289	1879	1606	2340	1412
PSMB6	1057	785	1984	2441	1214	2189	2241	1290	1206	1193	1102	1374	783	825	1467	2330	1105	1135	1931	1488	1106	1562	1201	1457	1236	1111	1155	1486	2226	784	1010	1017	1073	1014	1834	963	1435	1163	2484	1334	2840	2113	1473	1301	2737	1100	787	1971	1364
PSMB5	1934	1195	2786	1872	2071	4291	3867	2710	2151	1547	1451	2994	1272	1492	1203	4398	1888	1279	3335	2609	1381	2670	1459	2808	1067	1487	2902	1657	3149	1669	2531	1778	1249	1256	3649	1691	2107	1356	3757	1603	4350	1729	1772	2699	6228	2160	1292	2245	2090
C14orf119	1012	907	1167	1348	1244	1362	1879	1303	1032	979	749	1671	981	738	632	1140	1227	616	1560	1111	956	1225	869	1860	779	928	1057	1269	1042	980	1191	1088	948	712	1387	1055	739	1062	936	1118	1574	1251	920	983	1572	1050	962	1113	774
PSMB3	1011	1157	1592	3547	1862	2281	3439	1546	1559	1381	1274	5502	1546	944	983	4160	1136	2457	2690	1604	1102	1649	1444	5315	1213	1218	2405	1519	1782	909	1074	1216	1065	1415	3596	2505	1678	1183	3845	1366	4350	2113	1688	2199	1137	951	1239	1736	2902
PSMB2	1640	1320	1373	1517	1658	1071	3227	1389	3819	1586	2495	3618	1522	765	1457	3232	1895	1414	1873	2031	1447	2044	2134	2103	807	1875	2527	1496	1460	1448	1897	1339	1258	1604	1878	1971	2731	1189	1758	1095	2503	1592	1596	2154	3037	1623	1640	1655	1974
PSMB1	2284	2069	2161	4377	2219	3596	6171	4397	3670	1754	2420	4148	1974	991	1985	4367	3770	3148	3310	3990	3178	7002	2340	4303	2210	2857	4368	3161	2833	2351	3168	3163	1798	1540	3387	3041	2511	2314	2018	2569	3970	2980	2525	1966	4373	2535	2515	4004	4275
TNFSF10	2848	5982	4552	1240	1298	3212	4044	1737	2066	5869	4775	10896	4382	211	336	3386	6311	1372	3753	2693	4639	1800	3422	3627	4646	1444	8915	6965	3905	3633	3523	3779	4528	4682	1370	3797	8978	10995	429	14379	2023	3760	2160	2648	13711	4542	7108	13333	1120
PFKFB2	1757	1210	214	375	656	356	799	378	446	648	604	735	123	356	286	346	320	534	1158	391	577	1058	665	394	882	389	480	617	261	549	296	781	992	274	436	155	554	429	1036	1263	292	249	286	1264	227	210	346	485	431
LMBR1L	224	296	505	464	355	339	304	214	357	262	223	312	274	333	408	572	283	274	543	242	249	339	320	545	348	501	386	332	261	378	232	340	283	438	366	350	228	381	277	281	331	362	302	408	418	372	310	198	188
HDHD3	492	1070	675	540	439	400	880	536	246	178	1346	377	484	364	155	989	1154	227	391	545	738	288	420	329	487	470	596	467	544	584	833	881	439	368	574	299	535	450	186	454	786	581	259	586	437	508	381	459	269
HDHD2	897	987	587	737	794	1774	344	1063	1299	699	850	449	837	1171	783	458	685	702	705	818	847	2061	584	872	1125	667	1161	1130	1734	604	854	488	802	733	808	495	454	967	870	664	916	885	1683	777	602	902	942	1215	722
LRRC23	95	90	134	401	262	673	303	286	91	144	123	212	259	300	164	197	169	286	229	133	138	138	118	219	193	116	85	205	427	139	171	112	129	674	104	279	185	160	321	174	97	188	206	163	658	85	113	144	298
C20orf72	524	491	367	533	887	326	943	666	837	593	461	1514	622	487	293	517	582	452	632	325	439	394	507	619	411	634	442	617	505	679	538	917	468	639	303	398	483	700	942	604	625	642	388	556	505	504	363	296	745
PFKFB4	182	190	270	108	187	212	99	199	184	135	417	130	226	325	692	164	389	523	321	168	198	354	206	171	241	291	235	185	521	142	241	70	193	229	224	799	154	133	287	272	273	254	304	236	214	313	174	362	137
PNMA1	828	909	902	1002	1463	1537	398	918	863	1327	449	969	883	2059	2112	933	815	770	1096	1353	1294	454	1007	1105	1656	883	745	808	578	1394	998	608	769	841	1416	1415	677	1250	1683	928	844	1327	2377	764	1579	1712	794	1135	1412
PPAPDC1A	751	116	222	269	481	32	76	137	98	60	67	405	200	40	191	288	176	285	285	122	152	8	113	115	46	84	65	565	3	142	61	46	93	150	373	6	35	200	68	238	76	270	16	24	30	25	181	9	38
RMI1	382	383	430	503	531	308	398	695	1014	422	1234	417	592	835	2065	292	730	220	457	851	587	547	341	576	500	392	891	396	243	435	585	712	467	568	274	695	328	736	308	386	205	294	476	211	545	427	395	537	405
CORO7	537	445	790	854	915	291	453	595	472	865	411	740	673	274	451	901	749	544	519	755	328	438	1052	717	629	944	730	728	405	437	325	595	529	893	731	1457	572	294	449	767	658	1065	822	826	652	478	548	348	1092
KLHDC5	876	842	807	947	1068	913	640	1090	1635	926	878	800	1113	1556	1162	658	691	1413	786	818	1199	1673	697	1042	1667	1050	1204	1033	934	973	817	643	1529	1265	645	726	829	648	931	735	596	672	1039	493	437	542	1126	1017	594
SFRS9	2032	1295	3050	3028	2140	4943	1468	2509	1499	1926	2708	1835	1834	2026	1982	3810	2544	4058	3723	2697	1982	1874	1972	2843	1942	1923	1693	1722	2264	1558	2090	2021	1553	2432	3170	2193	2680	2629	3091	1868	5764	2138	2212	2987	2216	1557	1757	1856	1698
KCNK5	146	156	114	38	436	30	1070	22	158	82	409	104	83	76	31	71	47	135	49	115	33	34	667	38	43	59	54	42	17	167	148	66	94	394	134	43	502	39	45	93	256	149	44	304	32	138	69	102	46
BDNFOS	22	131	34	72	90	81	24	87	61	79	104	40	109	110	82	47	82	34	28	43	44	24	52	14	73	11	71	85	96	87	110	33	101	75	23	40	26	46	20	69	69	69	53	38	12	70	53	53	77
FAM155B	14	26	79	57	168	156	451	108	305	49	24	155	66	402	40	51	64	167	5	5	23	9	36	152	343	45	85	96	143	18	23	56	25	10	54	84	2	70	406	76	0	52	238	27	398	15	30	46	96
CRY1	537	573	344	396	271	519	415	362	998	490	366	486	612	287	436	302	441	494	416	595	755	514	600	477	624	469	640	490	243	563	450	654	1028	624	741	429	488	804	474	371	164	733	628	345	643	468	801	442	393
CRY2	1604	2549	827	756	1168	1512	485	759	707	871	909	1047	1387	2088	986	1190	948	765	609	1063	923	516	1134	497	793	639	706	947	1474	1223	1924	1235	1769	1176	1965	582	819	830	594	1151	748	1038	1377	838	653	871	1256	963	1123
C9orf140	213	94	781	440	714	211	1025	1292	785	266	593	557	127	785	594	2092	1186	164	391	599	128	398	310	956	206	458	1416	128	276	229	304	373	161	375	977	592	220	93	1174	159	3687	349	417	194	1479	502	271	237	287
C9orf142	314	322	292	804	302	296	849	473	371	199	386	280	193	194	112	786	620	157	265	502	172	189	506	620	264	254	441	185	404	285	376	351	172	364	794	337	112	159	193	274	1404	407	316	419	556	437	187	203	210
GLTP	591	930	1478	1593	1078	1024	1313	746	1114	800	1150	1234	813	900	574	1284	860	1250	1477	1047	996	969	1166	1239	551	763	527	954	973	827	1044	1177	741	826	1550	840	1403	1707	778	1027	1452	1138	912	1041	908	1407	947	1252	568
NACC2	93	86	142	34	21	58	19	48	20	57	65	56	27	89	47	71	116	43	25	33	61	38	83	33	102	58	47	44	60	54	41	47	55	38	25	115	31	25	39	31	37	47	70	24	44	72	48	29	33
ACOT13	361	359	565	1150	554	629	1814	834	499	574	621	622	562	441	314	835	472	1155	734	460	516	466	457	1072	632	505	521	649	741	397	612	501	404	274	807	724	810	574	614	696	1087	527	574	557	573	566	512	709	595
VPS13A	264	662	666	363	426	345	1091	638	711	830	555	307	678	1163	723	353	835	421	414	502	1507	637	487	512	875	707	790	713	433	766	642	1073	1282	853	383	597	611	1143	453	343	62	812	689	429	215	944	1007	1045	448
VPS13C	758	1711	2118	682	670	1194	484	1249	1081	3532	1219	1920	2237	2267	2323	1036	525	2495	1353	696	3222	1706	2039	1152	2369	1986	1164	2424	964	1721	1002	1595	1621	1720	1055	1549	2530	3120	1951	1471	393	1246	1912	1104	994	1619	3387	3275	1966
VPS13B	715	1698	1831	354	1323	1114	289	984	1248	1596	1876	866	1865	8334	2521	1106	1068	1449	2482	1037	2096	1271	1334	525	2394	1288	1726	1160	478	1548	1167	1424	1627	1730	1620	1411	1118	1726	2409	1549	1335	2064	725	1305	576	1458	1730	1602	1844
BEX5	199	33	6	72	17	28	85	124	139	7	123	10	29	1	24	20	120	49	18	46	50	40	25	5	70	14	122	77	58	37	105	69	52	11	34	7	3	63	32	55	18	99	83	34	17	52	40	8	132
BEX4	975	622	277	900	198	1480	1416	699	1043	464	3269	249	464	225	532	271	1440	1149	800	956	1173	692	849	1078	579	735	688	1122	805	753	894	1652	471	281	473	465	518	964	355	1484	163	179	772	305	342	611	1029	499	709
BEX2	190	187	57	99	4	171	531	69	832	11	889	25	32	100	69	34	597	108	87	371	261	507	56	67	299	53	149	30	80	123	134	371	125	86	103	68	234	120	74	164	3	14	151	46	99	275	110	13	162
UBAP2	1121	1033	805	989	1366	477	1301	1204	1300	1102	919	800	1107	1806	1475	1106	794	771	883	834	932	1573	952	597	924	1128	1856	995	864	1120	968	1482	953	996	1258	1668	1676	758	1022	745	1129	757	918	2022	1077	942	865	930	686
TXLNG	277	262	446	88	224	294	112	157	273	325	469	221	376	435	324	125	331	277	241	141	285	450	259	108	313	468	321	338	168	369	261	220	309	233	153	306	597	318	287	242	154	169	195	139	264	223	444	216	384
NUP160	1352	1000	1219	663	1222	1269	1291	1031	1805	1339	1628	1320	1325	1981	1423	1298	1007	1021	895	1103	1107	1521	1250	1205	1098	1535	1913	1386	475	1618	1000	1011	1486	1151	962	1121	1364	1432	1191	1095	1272	921	738	1088	1730	1356	1594	1187	1334
ELTD1	334	2086	522	1219	339	504	504	405	336	1282	350	564	936	261	302	662	183	895	659	1547	622	350	1903	2056	172	533	637	436	233	916	1046	1040	1586	466	852	872	560	662	430	510	207	685	638	1237	318	981	1815	599	988
N4BP3	624	298	1616	729	544	273	156	763	914	276	799	353	366	1423	2215	1574	604	856	1361	776	419	683	683	376	2029	2004	323	470	632	628	592	803	371	1458	1871	3026	345	224	1048	311	556	1310	1861	2120	485	1696	176	710	1588
TMEM165	3098	975	1423	1043	1601	2360	2839	1707	1825	2110	1693	2400	1338	1221	1315	1227	1065	1554	1919	1450	1822	2901	1806	2681	822	1164	822	1838	998	1166	1366	2214	1342	918	1154	1288	1579	2240	1417	1186	1399	1207	1083	1321	1445	1744	1341	2136	2062
SULT1A3	363	486	245	769	608	165	1753	318	437	376	382	1174	523	479	336	664	876	616	556	307	295	278	578	468	309	918	614	983	118	298	343	848	606	799	458	450	335	184	368	412	548	778	337	340	739	233	385	189	423
ME2	803	458	902	1077	882	1244	532	984	1019	1667	248	918	598	1922	262	801	338	435	1281	915	478	1427	714	934	687	734	674	790	1198	472	708	388	423	734	525	361	1565	613	973	436	825	339	721	599	646	344	710	845	700
EVI2A	560	279	332	621	446	122	270	285	349	1482	129	365	264	71	112	423	43	564	419	367	287	196	866	265	102	684	268	778	96	195	339	234	281	230	227	102	411	321	240	376	222	402	261	534	173	224	433	110	221
SERPINA5	86	346	2835	257	545	3803	42	170	316	474	137	248	1358	933	346	369	548	2039	1252	312	548	10716	264	3821	302	266	24	2067	708	1673	1345	1326	470	308	524	2557	50	1194	991	4	129	586	6	578	38	4245	1297	122	7810
EVI2B	344	523	516	759	504	138	492	228	599	1826	183	934	471	100	107	666	73	342	782	801	417	286	1614	358	173	1564	444	848	153	349	439	343	419	390	318	149	1251	468	490	394	395	643	542	685	290	369	669	126	278
FOXN2	242	359	399	346	216	212	381	540	375	524	158	262	302	260	270	374	42	259	345	293	323	562	500	332	309	411	270	447	119	270	260	387	371	338	242	290	485	256	304	206	175	226	244	257	153	245	509	145	487
FOXN3	1882	1801	1375	2061	1075	482	992	880	861	2004	1105	1297	1257	769	1227	941	339	1816	907	1563	1149	926	2673	980	994	1612	998	1291	381	1776	1471	1993	1500	1269	917	811	1499	1614	1107	1096	721	1376	528	1152	1014	1002	2449	374	1763
NICN1	193	306	197	258	382	157	155	308	106	320	498	137	338	298	267	128	185	362	164	149	252	242	317	206	347	297	155	492	593	215	365	233	359	351	127	770	173	158	136	443	300	496	669	384	152	294	278	379	150
WDR1	4199	5375	6278	6693	7286	8053	5690	7898	6793	5820	7066	4888	4905	5442	5933	9340	7458	5370	6176	9133	5800	8758	6514	4158	4377	7410	5358	4990	5824	5558	5638	4081	7433	6619	5090	6378	5900	5013	6857	4718	4655	6160	5207	6985	4660	5970	4362	5782	8519
COL14A1	650	11437	1700	2449	564	990	904	1843	697	4772	2041	2002	2408	595	2556	1010	122	2901	485	2498	8268	242	7287	1182	488	1179	696	433	17	6903	5205	3951	9968	3184	2924	807	1339	3800	1223	1131	199	1900	870	1253	477	1609	8075	727	3488
ZNF799	102	265	221	363	249	346	143	324	196	215	148	130	285	129	321	294	391	282	191	280	285	220	221	232	277	173	199	176	89	293	232	246	180	285	165	399	101	232	126	204	220	243	259	161	239	267	213	236	134
GNA14	20	120	236	78	42	341	51	501	88	109	51	192	61	5	31	58	245	15	64	327	161	30	99	498	65	51	43	334	40	59	58	198	94	39	56	21	29	136	20	50	38	136	57	39	252	104	292	321	55
GNA15	202	115	101	208	138	228	560	296	80	806	51	150	153	66	36	184	269	92	304	195	62	84	387	123	247	217	227	385	253	106	102	69	193	146	129	42	254	142	187	213	275	389	378	167	75	162	130	160	219
GNA12	2738	1990	1796	1683	1980	1832	985	1510	841	1587	1395	1697	2095	1395	2573	1755	1172	1710	1589	2390	1787	1000	2314	1116	1189	2371	1269	2698	1410	1635	2100	1109	1311	1742	1532	1459	2673	1602	1573	1559	974	1581	1183	935	3060	1993	1728	1304	3005
GNA13	1408	1725	8252	1743	1848	2197	2373	2825	3192	4161	1240	1301	2587	1598	2724	2095	785	2244	3084	2088	2429	3453	2354	2342	2785	2695	3949	2194	1190	1683	1657	1555	2248	1904	2504	5859	2036	2847	4288	2292	1419	2073	1791	2368	5409	2574	2709	2444	2789
GRIN2D	151	32	59	101	165	21	98	43	22	39	26	46	66	57	34	37	103	77	31	200	27	20	89	83	19	66	49	61	11	28	23	150	49	53	72	18	66	39	260	529	25	45	18	13	6	25	54	13	22
GNA11	605	791	681	153	568	461	129	676	633	494	652	497	496	785	880	537	492	275	360	711	565	632	593	167	847	460	969	438	782	687	635	918	664	632	553	907	293	538	552	599	156	636	874	396	534	742	607	599	461
NOL9	308	176	141	78	182	151	140	108	229	219	195	118	216	158	384	176	126	152	204	150	240	146	219	138	137	296	439	155	143	295	178	212	304	164	169	234	223	216	216	159	160	134	215	221	144	217	266	198	132
PRKAR1A	4222	5074	18733	4142	4398	6802	4536	8361	4977	6651	3425	5480	8679	9556	8842	8589	3543	25331	6101	3799	8355	7632	5778	18038	6909	6155	9245	7077	8448	5475	4637	5453	8076	4803	7717	17878	3582	7527	11893	5473	1828	5042	8749	5492	7916	5064	8193	7994	10764
IFFO1	264	215	175	380	280	31	188	141	158	278	89	231	124	48	155	228	84	259	181	190	102	67	347	115	133	337	140	235	25	145	165	131	109	210	185	84	221	115	104	241	141	291	124	188	87	100	148	29	114
ZFP64	710	535	1019	287	521	410	147	464	428	307	497	679	374	580	1288	591	273	681	485	421	401	513	431	283	498	532	799	510	391	453	515	409	312	453	526	736	441	425	701	507	520	399	480	303	1329	408	336	281	755
IFFO2	288	823	418	399	182	446	745	522	216	250	525	284	280	991	1643	720	138	756	505	393	323	377	1225	175	799	865	871	540	862	714	406	599	1594	382	377	1784	437	428	421	291	462	468	739	347	949	490	732	355	940
PRKAR1B	612	357	142	141	204	265	345	380	162	139	359	196	111	236	487	307	275	98	76	270	104	463	252	274	107	186	92	134	111	324	396	176	167	150	415	325	177	79	221	98	210	205	190	353	169	398	101	71	382
MFGE8	2822	2106	1615	2876	2351	633	5671	2680	3264	1190	763	2753	1829	634	2142	3633	1070	1540	2051	2758	1678	481	3100	1253	2283	1912	1026	3028	242	3456	2435	1533	1862	1898	2624	977	2173	2193	1423	1683	439	4652	1055	1478	1158	1850	2050	750	2637
SH2B1	533	600	333	1263	726	417	1741	425	500	691	794	726	786	681	1094	664	1165	613	451	395	409	576	551	378	799	1745	919	1029	765	629	496	1135	996	1363	609	732	498	300	479	1100	826	1924	891	563	416	633	489	394	687
KLK5	0	58	135	24	2	159	596	109	8	21	5	10	34	23	84	47	6	5	11	65	49	42	210	9	299	0	0	224	0	343	59	71	352	74	123	33	90	117	8	0	2	16	8	44	12	91	289	32	316
IL6ST	1351	5636	4202	909	1249	4206	85	1375	976	16636	4237	1182	5825	3296	14113	573	3833	1484	1771	4463	12634	4060	2139	740	5534	794	529	4098	1130	8873	5082	3197	6690	5874	1958	6328	1103	10625	4726	5902	84	3572	1935	1337	298	3056	6169	10659	8403
SBF1	1731	1243	1173	785	588	957	1230	1187	1944	1218	875	708	798	1621	1383	953	657	1307	1347	608	618	765	1481	341	1377	1425	1767	602	1365	1035	779	924	1116	1100	733	1767	3026	443	1500	930	545	1138	1594	1036	829	1751	734	664	728
SBF2	937	1687	1289	609	853	1180	343	656	523	1130	545	820	1120	2534	1307	502	915	670	710	376	1270	921	842	390	937	436	167	1225	107	1556	1343	889	1527	1327	506	799	1143	1647	782	1565	487	505	1022	287	786	960	1641	1304	1189
PCNT	824	1234	850	532	496	746	964	741	1907	1346	1334	731	635	1322	2636	685	954	741	1085	656	835	907	714	526	1273	970	1257	482	1577	972	814	856	927	1443	561	1189	892	407	534	515	672	652	763	1085	407	750	822	749	795
SAR1A	4536	3110	1901	3384	3166	4808	3317	3591	4178	3170	4391	3486	2654	3056	3337	2681	3150	3406	3647	3275	3371	1824	2953	3668	2622	3040	1591	2471	2787	2682	4171	2476	2614	2378	2972	2924	2395	3238	2554	2993	3469	2441	2361	1880	2498	3271	3319	2961	2346
DBN1	1376	2241	2760	3148	1866	1986	2600	3214	2067	469	1774	2215	822	1748	1576	1296	1491	1531	2217	3626	1741	1056	1451	1304	1227	1679	2277	1276	184	1384	1588	658	1609	2982	1593	2503	923	944	2336	1581	1956	2466	1576	1905	3137	1920	1342	1692	1006
SAR1B	609	395	1067	901	609	1716	928	948	961	778	1493	919	639	715	508	594	875	927	552	1187	1139	1446	437	1287	448	487	760	1158	731	495	746	1453	584	518	384	604	517	820	1226	620	608	570	644	935	680	644	721	1338	1107
TPPP	214	116	87	88	19	133	41	239	97	57	358	706	284	282	227	106	19	115	60	169	55	35	128	42	150	104	1068	478	1917	78	160	169	127	128	45	1346	54	43	329	109	92	83	458	22	942	50	181	149	399
OGDH	1966	2510	3530	2650	2680	2916	2685	2181	3103	4175	3504	3000	2972	1682	2698	2951	1828	2851	2841	2293	1694	4090	2944	2041	2063	3315	2927	5208	4194	1989	2722	1672	2028	1982	3475	3392	3945	1624	3062	1936	1700	1809	2504	2397	3204	2841	2228	3211	3152
SIN3A	2024	2118	2858	1580	1744	2065	914	2570	2953	1935	2548	2316	3341	2995	2880	1790	2705	1892	2187	2611	2972	3121	1848	2380	2275	2328	1842	2263	1756	2746	1564	1593	2734	2688	2093	2491	2157	2932	1940	2094	1927	2055	2426	1808	2232	2703	2728	2681	2247
ADD1	2782	5284	4381	4336	5691	5048	3505	5874	4001	2756	6729	3275	5754	7144	5654	5422	4913	3751	4239	6506	6169	5196	5018	3198	3253	5040	3603	3004	4715	5505	5274	3365	5023	4646	3785	7823	4276	5300	5537	5803	2370	4336	6453	4364	3127	5048	5112	6617	6782
CDC73	1203	1791	1327	1124	1315	1603	756	1174	1204	1282	955	1352	1875	1066	1197	891	923	1399	1148	1404	2050	1945	952	1246	2555	2405	1565	1707	818	1362	1465	1754	1883	1340	982	1253	882	2578	1644	1746	786	808	1078	1158	796	1151	1456	1957	1184
C11orf31	927	706	1190	706	1124	1502	1038	1106	1201	758	1207	786	841	992	911	1113	1291	838	1416	1482	538	784	939	1039	924	758	1699	954	1130	856	1537	1063	592	644	1863	1059	700	774	815	1148	4279	906	1082	1867	1457	1190	779	693	806
C11orf30	839	509	835	240	391	447	261	409	583	570	780	858	698	388	572	535	485	536	300	628	567	348	546	301	727	751	407	455	404	714	541	638	697	628	350	671	366	843	571	652	348	425	588	259	370	446	760	486	3062
R3HDM1	506	751	707	701	786	481	865	576	1022	607	433	1151	671	818	729	625	605	561	630	819	711	1178	699	905	837	768	1219	679	571	865	870	411	689	1138	476	733	1415	547	752	667	815	545	675	589	1256	616	847	625	579
UPP1	362	112	110	292	136	48	183	180	172	143	48	185	101	43	66	151	142	108	234	184	34	106	208	100	95	167	160	117	56	74	91	68	105	113	134	110	162	69	82	89	133	114	78	246	66	111	89	80	223
ZNF418	85	225	14	103	163	47	95	140	32	124	220	396	91	205	1484	144	192	65	127	71	237	56	71	117	27	126	175	135	39	223	153	288	187	255	142	92	54	154	113	86	113	124	85	243	72	90	130	101	132
LMBRD2	191	255	458	58	149	580	46	170	179	507	595	447	326	624	424	153	122	480	274	205	596	539	199	82	470	309	280	459	154	297	428	478	341	349	101	563	212	465	571	270	65	220	428	132	267	200	360	523	480
ZFP62	736	748	1064	994	777	461	1026	851	1050	696	939	649	786	1053	1032	573	785	624	589	538	1283	910	580	761	1021	1009	321	928	563	1011	787	1016	793	1254	478	828	464	953	981	705	556	720	567	545	380	677	536	577	575
SRFBP1	220	321	379	252	286	217	91	281	344	405	452	377	334	432	295	241	143	369	220	236	425	511	217	183	397	256	290	376	134	341	266	592	397	409	121	279	211	361	413	236	198	233	251	289	130	223	353	239	226
BCAT2	504	633	747	895	1271	1146	1252	709	341	692	1396	538	512	595	285	553	690	351	542	790	555	535	461	988	424	423	476	504	4423	595	774	1337	290	652	614	1269	388	616	1175	886	740	823	1498	1112	512	989	486	953	698
BCAT1	1755	226	466	981	896	64	174	548	254	4014	118	744	323	78	353	505	255	1855	838	473	431	198	615	562	333	828	364	924	84	226	322	130	256	372	247	324	2444	489	393	693	976	511	246	591	119	103	618	228	267
LOC283267	187	169	127	277	413	42	302	270	438	151	97	185	158	505	218	186	80	160	222	98	124	120	222	170	255	280	298	216	167	167	142	92	169	134	202	373	196	150	122	172	108	156	276	105	143	150	212	112	186
MACROD2	23	284	51	110	73	350	150	135	38	51	29	78	88	38	150	21	556	133	12	93	276	138	58	50	18	35	75	19	1571	144	194	114	78	77	22	16	46	75	207	56	16	52	95	37	7	71	77	150	262
MACROD1	284	225	218	91	193	192	451	240	373	116	234	134	75	134	258	392	298	257	298	71	56	190	122	233	186	274	556	107	489	134	502	157	106	209	288	342	240	86	115	216	930	215	517	289	183	295	125	147	175
GBA2	1355	808	672	605	835	464	949	748	1311	1056	675	372	863	895	964	944	1065	641	633	547	745	1914	677	430	956	1299	1448	717	1221	860	519	1215	1146	1038	696	1399	1067	636	589	763	674	800	1615	1609	780	1008	788	838	369
AKAP5	51	84	129	92	100	29	46	155	231	382	789	224	173	418	427	182	455	110	107	571	753	92	177	591	97	231	158	373	41	139	620	2169	132	116	111	300	134	1405	118	496	213	108	378	185	56	111	199	601	57
AKAP6	27	63	46	127	26	16	77	56	54	3888	24	165	64	93	46	18	32	101	36	95	80	76	97	45	44	73	38	20	50	179	86	137	121	28	67	45	53	36	78	16	8	55	59	66	18	81	82	48	43
AKAP7	53	154	88	200	51	79	126	129	76	99	56	155	104	42	59	94	124	71	100	139	119	266	142	98	44	167	158	37	108	154	215	74	159	73	98	85	179	84	52	149	66	40	84	190	135	208	168	85	192
DBNL	2369	1606	3162	2144	2399	2823	2425	2122	2225	2078	3013	2388	1805	1627	1453	2318	2134	1439	3042	3179	1333	1709	2040	1621	1410	2498	897	2606	2034	1354	2336	1536	1315	1992	3618	1572	1911	1431	1483	1832	2586	1985	1989	2903	1505	3229	1447	2141	2016
AKAP1	1166	1300	1005	933	1569	1161	1190	1243	1777	1767	1165	1736	2238	1807	921	863	2985	2249	1113	2095	1452	2825	1454	1915	1335	1208	2017	1348	793	3329	967	1372	1311	1330	3190	4210	1648	1362	2979	1894	3289	1197	954	3127	4674	1956	1456	1704	1526
AKAP2	474	1134	833	1031	375	198	248	657	322	659	463	738	719	1128	332	575	177	679	580	712	383	372	2285	633	782	930	560	526	175	960	772	638	1859	312	429	549	1224	649	548	361	98	617	421	578	399	467	1153	271	752
ORC1L	65	10	159	44	121	13	107	47	443	91	146	215	91	79	114	141	108	28	91	199	54	174	89	135	14	123	240	6	22	112	73	59	30	130	65	123	202	68	187	29	421	41	100	129	322	117	126	52	85
C1orf135	44	23	111	54	79	19	168	40	91	42	130	82	50	52	108	121	135	84	90	111	30	206	71	115	20	85	109	7	45	58	38	38	45	78	47	112	198	39	59	19	377	25	43	45	240	86	47	41	66
AKAP8	476	797	745	475	560	326	900	504	864	780	377	535	621	655	877	631	677	664	452	693	619	585	579	608	732	551	629	627	414	596	543	853	749	887	541	646	586	563	635	756	739	640	595	690	430	511	563	328	449
AKAP9	1343	2722	1678	1230	3046	2634	1196	1860	1388	5766	3180	1701	4969	4905	3264	2028	5198	3433	1508	3021	16234	4064	1346	1509	3107	2537	2179	1902	1872	3638	2474	6066	6214	5688	1048	2198	1901	9614	1543	4678	680	2990	2708	1080	1272	6968	5031	3033	1981
EIF2A	2846	1666	1955	2941	1805	1601	2562	3031	2138	2840	2316	1440	2131	1880	1679	1273	1322	2302	3411	3095	2248	3631	1629	2179	2472	1700	1405	2663	2514	3148	2475	1764	2134	1764	2418	1197	1753	2965	1953	2675	2485	1767	2214	4262	807	1902	2542	2457	1830
ZNF416	120	214	135	75	158	147	49	173	183	103	225	253	98	171	726	131	186	53	168	187	174	78	88	110	154	196	126	112	193	197	192	182	146	138	116	96	114	184	108	122	121	86	104	165	170	176	115	157	152
PPIP5K1	462	497	1260	556	679	584	330	547	748	581	600	526	1298	1700	1245	433	870	548	762	324	721	824	573	379	2169	950	537	553	962	918	499	633	1466	1252	365	579	1017	921	807	498	637	621	1899	608	153	1036	691	503	635
CCDC117	1024	722	1201	1058	1071	1404	1247	2956	2226	1336	1005	958	1115	3623	862	661	438	1913	1672	1067	818	1009	778	1618	1390	1026	1029	1222	1007	1004	1011	852	1330	719	908	25982	1028	1361	1434	968	979	1316	969	796	918	1595	869	1542	1258
PSTK	41	59	21	85	74	118	77	74	39	52	72	57	50	22	65	27	67	32	14	62	49	50	16	82	32	33	78	40	113	45	54	33	42	57	29	34	22	32	55	35	160	68	80	37	40	44	44	44	35
TUBE1	86	171	70	155	107	103	101	167	158	125	130	221	121	78	148	82	189	144	133	146	192	159	167	91	217	667	244	177	114	190	182	142	221	109	79	119	88	137	68	161	56	178	200	152	48	192	212	96	105
PHPT1	1107	883	1139	2133	912	1068	1201	1383	551	559	647	1127	699	456	682	1485	1739	753	541	1762	628	481	783	1413	704	728	1886	1054	2409	759	955	787	499	669	1482	747	396	517	744	764	2939	781	1179	1620	1499	977	617	1054	709
SMC1A	2630	2241	4191	1277	3195	3092	2645	2452	5861	3352	5922	3170	3402	5242	4227	3390	2969	3979	3210	2230	3165	5133	2590	3134	3255	6753	6243	2789	2110	2943	2356	3053	3402	4535	1818	4235	3603	2750	3467	1887	1901	2033	2952	2448	5082	2756	3383	3726	4772
RLF	933	617	523	411	475	395	667	400	543	851	873	658	701	489	1147	539	808	961	569	393	866	581	633	481	393	600	674	646	387	854	772	853	1087	665	353	595	536	950	450	592	613	605	488	667	1155	731	850	417	466
NFU1	352	373	341	750	414	824	562	829	321	463	307	596	470	912	363	478	738	617	368	486	583	462	496	809	587	423	369	509	876	505	519	315	463	340	558	632	325	491	680	662	477	647	837	589	620	610	599	716	503
TMEM170B	96	248	203	374	49	227	247	109	139	215	75	44	236	488	261	249	184	243	105	138	370	179	242	113	255	284	225	65	225	175	179	123	189	146	134	150	161	163	207	176	78	106	463	177	97	146	372	73	307
RRP1B	822	1130	958	888	949	1040	1721	900	1480	1202	1248	988	1014	1376	1949	1025	886	767	791	1052	1178	1329	988	1105	956	941	1567	900	647	1261	1029	939	953	1212	955	1208	1970	1021	1078	935	1561	764	708	1035	1048	1029	976	832	1376
NOVA1	17	238	24	330	20	71	20	25	289	75	30	32	134	3632	1479	32	79	29	81	1127	485	221	143	24	1582	483	254	90	69	106	204	84	303	64	98	82	43	1219	377	713	1998	94	4174	583	26	1234	235	1042	155
HSP90B1	25634	13023	31456	13679	16136	24525	10752	21860	29169	23077	24436	31530	16737	16574	14436	18274	14401	26886	35090	11490	12023	23633	16899	15817	26646	16215	7451	21795	24480	12343	12899	17170	12826	12929	14458	10576	26127	32200	31027	10034	26107	14678	19774	17260	15881	17484	16732	21885	17142
MCF2L	345	1340	950	1007	864	2183	560	2218	1631	813	886	519	917	715	1120	693	1289	948	1649	786	1109	978	528	1591	1083	1728	2992	2077	805	806	1121	961	922	2961	843	1375	566	822	1277	855	210	1463	1673	549	766	1423	1113	1639	1317
KRR1	1198	590	856	784	684	948	1182	855	1056	1186	1800	906	949	1175	1505	871	697	1283	1164	737	1241	2047	723	691	789	940	841	1071	751	1092	872	1415	1083	1008	1413	825	660	1845	1350	609	1190	754	751	909	553	863	1014	762	1524
FAM64A	46	18	117	118	165	81	174	185	407	73	97	45	37	92	89	398	117	19	129	139	55	128	44	249	57	45	379	1	60	49	57	23	41	136	92	131	262	38	230	28	141	48	169	53	288	59	43	88	169
TMEM132A	969	883	2271	602	1815	1891	5272	3651	1382	713	2587	1680	252	3684	1109	3988	1808	2675	2363	313	444	1541	667	411	269	1951	5176	1034	229	448	856	1270	551	1685	2217	2056	2199	751	2070	834	3399	1572	1448	2078	5811	1873	658	139	1480
PEG10	57	574	564	441	7376	95	2764	104	1661	78	102	58	11844	20516	159	6039	18	1441	4486	137	1674	4222	3899	1429	79	535	460	542	2	1235	295	259	865	523	29595	1066	347	3837	1240	47	323	1499	548	1545	7243	44446	646	5793	1453
OVGP1	31	41	39	134	117	197	51	51	73	25	30	170	62	414	24	22	76	71	27	32	38	161	16	137	48	211	8	144	429	59	193	16	97	133	20	29	10	14	117	27	67	33	23	141	6	42	19	94	14
STRN	348	465	760	149	220	597	214	216	346	688	477	361	836	1080	493	286	197	495	377	425	999	585	356	254	690	494	370	410	400	592	514	526	684	617	253	587	652	882	549	481	55	254	357	228	298	347	758	689	331
CETN3	233	263	292	694	467	528	348	528	390	240	484	268	367	365	435	296	369	399	320	284	395	329	208	377	232	155	167	361	313	382	317	331	330	344	469	422	126	311	389	243	322	410	462	414	523	289	259	378	574
CETN2	1050	1474	1455	2618	2353	3877	1821	2656	1279	930	1588	1836	1607	1821	1049	1360	1963	1632	1842	1466	1842	1538	1311	2314	1056	669	2276	1790	2001	1367	1671	1089	1116	1382	1510	1992	1415	1453	1083	1487	1064	1516	1301	1223	1944	1542	1093	2164	2104
CCL28	8	294	131	50	112	106	632	53	56	125	125	312	11	34	87	39	217	37	0	159	72	116	177	1149	29	201	97	1857	67	477	102	332	366	41	179	415	8	278	30	4	65	46	60	94	196	229	395	51	147
FAM92A1	84	101	81	135	57	107	115	53	233	72	23	124	98	192	64	85	28	156	86	53	49	92	155	78	30	214	151	112	86	70	116	35	59	70	140	33	102	56	35	42	24	53	32	34	82	44	99	208	117
DIO2	405	146	1190	538	442	350	51	580	1303	2339	2524	5458	590	994	1284	1108	258	1609	2049	360	517	119	517	1101	188	542	368	1784	6	912	314	714	507	518	1135	253	1096	1559	962	423	428	393	174	93	1205	131	2701	79	465
CCL21	45	1087	177	267	0	25	2245	92	394	288	14	344	409	42	0	36	13	66	231	244	24	36	339	41	0	38	5	151	0	1220	73	495	703	80	852	44	90	2	117	38	147	173	177	174	321	392	771	140	474
CCL22	49	160	181	124	37	111	231	51	145	67	41	478	256	7	18	84	90	88	139	222	31	82	241	58	13	137	59	1433	92	127	79	111	77	229	151	95	289	81	32	59	52	125	23	344	97	110	130	22	30
ALPK1	611	627	228	513	448	289	1000	315	329	700	372	690	739	108	120	397	730	373	464	229	666	322	707	346	455	480	402	581	254	839	854	442	821	452	368	365	670	755	182	717	244	678	183	277	284	423	502	624	474
ALPK3	346	160	175	287	128	51	265	117	206	178	103	333	153	73	169	203	140	243	151	219	141	102	142	777	124	208	126	179	30	186	183	519	148	143	244	220	329	187	133	194	40	324	147	171	243	128	313	109	125
TRIOBP	868	1256	1117	1354	1040	708	1155	1268	1498	982	1126	946	1186	1155	863	1367	692	1045	933	1769	735	657	1189	695	1068	913	1584	634	730	1614	1875	1325	1675	1367	978	1442	841	1050	916	945	590	1429	1300	1268	1362	1594	1114	989	1173
C8orf45	33	76	28	30	105	52	51	37	33	40	51	198	13	62	81	30	6	60	26	25	85	21	81	17	92	20	128	40	41	29	28	20	38	8	54	43	47	31	13	45	169	131	44	10	22	29	31	27	38
PHRF1	1208	865	1220	698	781	794	658	1370	592	1104	1596	980	776	2643	1758	902	1470	746	1020	672	421	774	775	529	1236	1046	658	719	1235	943	937	903	875	1171	862	1057	590	581	769	1238	1281	960	998	832	1126	1217	626	649	1111
C8orf42	49	977	242	242	734	632	81	85	42	72	23	272	68	507	58	324	57	289	100	94	372	40	140	98	93	41	393	91	252	229	384	138	162	121	62	52	280	113	94	59	205	94	53	118	258	146	214	52	556
C8orf41	161	282	280	300	770	390	325	276	220	316	318	270	428	312	133	455	338	228	257	305	359	368	261	196	308	199	590	451	342	320	319	519	256	349	408	313	241	348	245	484	221	198	366	175	698	204	259	294	475
C8orf40	311	1010	517	609	1170	834	627	1086	397	483	389	336	856	2822	3450	594	632	354	534	659	630	1062	455	602	531	362	472	733	703	521	780	694	423	500	506	692	468	486	317	768	1026	720	397	1165	1270	581	476	614	754
CDC45	84	12	219	98	204	103	455	218	500	108	159	259	124	208	74	235	167	80	207	317	43	252	116	235	89	146	613	1	45	118	74	135	83	185	284	175	251	95	394	24	383	56	152	224	628	238	76	100	111
FAM70A	48	54	122	50	46	51	65	33	39	62	40	113	76	21	38	46	8	35	42	130	124	46	160	114	81	163	17	50	26	89	181	61	64	63	49	13	73	170	47	33	9	44	34	40	10	54	156	37	44
FAM70B	41	122	21	128	52	9	69	27	16	80	12	68	49	9	32	56	30	32	37	83	24	14	104	71	17	20	48	44	9	33	70	39	39	31	63	64	24	16	26	52	25	42	43	110	20	50	70	17	41
BRF2	217	381	283	215	733	298	161	1285	364	247	213	239	362	2785	1412	1713	351	205	277	417	284	296	296	202	354	292	364	411	329	385	439	504	245	269	695	209	286	244	1789	448	4312	226	228	633	393	1301	188	232	486
UBE2L6	1945	1805	1433	1993	1901	2074	1933	1525	4703	1380	4132	4438	2007	1436	492	7931	5611	1283	3821	4106	863	2776	3838	748	1469	2778	1359	1372	3286	2451	3734	867	1304	1841	2788	1215	8700	1544	2554	2906	7249	2122	1090	5553	1055	3104	2005	1414	1268
BRF1	1581	548	703	726	551	828	923	1045	1278	467	597	692	457	855	1140	728	980	388	610	815	478	1406	466	597	572	607	949	419	992	578	728	588	357	683	844	667	485	498	940	686	886	794	965	674	1553	798	351	477	821
FSIP1	3	25	39	104	362	111	2	1022	30	651	538	119	198	219	38	55	1517	60	153	767	228	40	125	590	340	119	26	200	532	150	257	185	337	63	1101	2679	18	232	686	265	1	206	300	1379	28	58	517	1222	19
DNAJC8	1494	1664	1225	2120	1731	1296	2300	1450	1845	1864	1550	1722	1781	747	1726	1784	2034	1533	1755	1895	1653	1582	1984	2459	939	1788	2414	1906	1625	1689	1863	1332	1711	1532	1779	2057	1407	1782	1369	1577	3093	1892	2021	2089	4459	1869	1963	1531	1764
DNAJC9	649	669	692	1063	1017	741	1533	960	3308	697	1123	691	613	1009	779	801	1254	510	1079	1094	604	718	612	1714	598	889	898	380	425	853	908	810	592	1044	1056	1048	694	607	761	573	2222	515	696	580	1246	1146	708	610	439
MB	435	170	342	453	532	1508	359	359	285	205	608	485	323	792	45	251	361	2203	885	910	192	256	206	1102	678	187	493	337	891	265	424	642	215	280	472	1027	306	607	790	253	605	262	626	570	137	462	113	788	177
DNAJC4	693	847	522	897	584	484	1114	577	606	619	487	704	580	233	349	531	681	428	483	931	255	249	611	359	433	479	704	433	1268	736	1017	319	419	468	589	368	470	381	355	833	768	618	763	725	467	620	532	490	474
DNAJC5	2216	2670	1685	1640	2549	3348	2897	1679	1638	2143	3182	1482	1733	4340	6601	4008	2083	1619	3555	1547	1543	2373	2986	939	2062	2174	2982	1926	4001	1380	2253	2522	1647	1701	2594	4002	3165	1189	4031	1760	2084	1884	2771	2126	5246	2291	1578	2312	10007
DNAJC6	427	27	47	35	27	33	50	34	623	22	168	48	46	1012	348	35	48	226	76	47	19	68	55	25	262	55	135	34	168	95	86	32	31	83	15	117	241	37	174	53	3	73	646	15	32	198	46	21	380
DNAJC7	894	1106	1474	2307	2000	1492	1923	1443	1367	1998	1499	2507	1831	1660	1801	1754	1110	1266	2920	1284	1512	1875	1254	1507	1407	1469	1936	2065	2195	1115	1089	1101	1583	1386	2322	1469	1776	1636	3017	1410	3551	1780	1645	1854	1171	982	1639	1770	1541
DNAJC1	1090	677	1910	2901	4957	6489	1114	1094	992	1466	17984	2428	324	1076	563	832	3188	2322	1844	3570	1173	1554	611	9273	1505	818	494	2637	1327	1032	1395	1730	1068	3624	1920	670	1412	4709	851	2992	2928	827	927	877	1146	1273	3027	3425	1117
DNAJC2	406	732	965	889	1028	304	1543	965	640	730	850	578	955	1173	588	707	527	700	703	558	708	1980	496	926	699	652	459	569	367	620	545	956	744	775	384	510	1013	716	574	590	1315	444	464	753	932	711	618	410	442
DNAJC3	4369	2509	2675	1334	1499	6594	1114	5642	2533	3995	2394	2274	2537	1176	1629	1941	1807	4188	2465	1405	2454	3984	2458	2014	3531	2406	1906	2730	2812	1526	1648	1921	2400	1728	1516	1399	1993	2774	4144	1762	709	2640	3373	1416	2589	2097	3556	5304	5298
ZNF701	190	325	223	157	154	382	94	329	226	218	185	308	264	111	436	183	300	125	220	179	331	194	223	178	252	235	217	205	90	297	209	417	209	348	149	197	606	305	246	243	65	219	138	257	162	194	179	196	283
GOSR2	1263	1211	868	869	1313	1329	746	1246	822	1203	1029	1534	1398	1287	1176	1446	633	988	1526	958	1159	783	1298	708	1225	1381	844	1451	1108	1201	820	1157	1227	1037	2010	1158	1027	1121	2116	1270	1135	1137	913	1353	562	753	1247	1145	996
GOSR1	946	1115	878	1003	1153	1402	719	858	870	1438	1027	1980	1981	1679	1502	1296	2290	1741	1283	661	1490	1022	878	1321	1429	2925	1880	1450	1268	913	913	1283	1461	1101	1053	1729	1053	1378	2329	1446	870	1342	1501	1006	471	786	1345	1275	1846
RRP15	866	681	699	514	840	624	432	521	574	668	560	976	960	282	589	618	497	995	656	601	683	1130	481	447	1388	640	969	819	463	542	599	884	885	648	434	1135	564	808	815	860	1219	492	430	1193	903	507	481	503	894
CCDC97	786	1052	1417	700	1093	839	879	949	1576	762	1161	737	1255	1071	749	1465	1286	439	903	1339	976	783	947	826	891	1158	754	828	850	1224	1268	1122	873	1283	884	926	949	923	1680	1315	1119	1276	1197	1090	1551	1256	1025	1035	1350
RALBP1	2011	2101	1817	1160	2612	2004	782	1541	2017	1772	1288	2271	1986	1908	1611	2050	1660	899	2406	1621	1767	2043	2134	1277	2233	1956	1138	3071	2580	1934	1968	1435	1839	1906	2622	2395	1568	2098	2888	2033	1324	2414	1811	1821	3210	2051	2005	1956	1764
NRN1	674	617	131	761	385	108	3191	201	67	132	71	290	319	56	200	201	59	738	156	225	144	66	611	229	113	65	86	365	36	239	297	238	479	180	309	115	181	126	143	181	43	318	102	257	101	252	484	101	251
MAP3K6	597	601	587	665	528	458	779	442	914	480	408	491	917	202	559	647	1304	417	443	859	580	261	636	549	449	316	791	304	292	998	942	566	896	982	474	451	356	543	364	782	413	776	509	381	847	1105	494	732	837
SSB	1834	1583	1549	3122	2106	1651	2663	2102	2817	1729	1673	2789	2120	2389	2242	2066	1907	2234	2759	1956	2219	2416	1870	2248	1946	2004	2334	2559	2114	2178	1784	1257	2115	2040	2414	1933	2880	2328	2600	1989	3603	2042	2297	2932	3147	1995	2185	1890	2070
RAP1B	4221	2039	2120	3447	2251	3912	1738	4653	1791	2831	2113	1608	2159	1848	1386	2007	1872	2583	2633	2626	3208	2371	2727	2553	2171	2219	2473	2349	1294	1935	2421	2699	2302	2090	1827	1519	1994	4525	1584	2024	2086	1797	1654	1734	1286	1886	3247	3415	11598
RAP1A	1656	852	1121	1610	947	1571	1614	1064	1858	2163	812	1188	1182	1209	1544	1288	809	1109	1125	1838	1244	2060	1715	1295	766	1506	945	1060	1157	1114	1686	1065	1166	808	839	686	1296	1345	1298	1029	846	945	1206	1409	565	1329	1578	1502	1152
PPP1R8	1033	907	810	901	1031	979	811	1029	1247	1024	1093	746	1084	620	1095	1162	1047	881	1077	941	968	1012	960	1079	671	1043	1267	1116	843	1108	1117	886	1090	998	916	1079	927	1102	977	942	1476	1116	995	949	1368	1043	1034	974	1089
TRIM46	36	61	23	28	73	25	46	36	92	20	17	297	101	91	29	38	297	84	27	33	206	164	43	190	140	224	207	175	2	166	52	88	194	216	38	8	34	44	31	106	21	33	42	60	60	23	56	35	9
MAP3K4	586	1128	570	545	612	362	726	644	738	577	391	858	767	485	1068	601	519	982	504	468	802	753	643	574	905	722	993	922	368	1091	794	642	1153	773	614	581	418	687	356	745	460	707	428	355	581	658	946	460	670
TRIM47	584	641	546	1190	678	319	3903	408	393	697	140	1064	1205	147	167	2112	1131	257	1091	591	300	135	913	742	620	372	891	728	776	574	526	424	587	533	940	666	1243	652	1890	1007	661	555	335	454	1000	465	535	660	916
NCRNA00219	363	292	254	787	291	209	220	566	307	323	348	228	200	277	218	178	170	244	163	324	162	187	213	252	290	173	85	268	553	500	570	269	252	263	401	142	108	202	223	201	471	188	442	843	118	359	262	149	424
SLC23A2	1181	1345	646	839	826	817	758	429	486	523	472	622	711	1379	1034	374	309	1004	593	345	932	451	820	439	880	694	373	618	391	801	687	512	670	842	321	1177	876	662	988	751	244	277	710	480	311	741	960	372	635
IPO11	562	904	909	582	785	1284	293	595	340	958	1222	582	919	1112	933	650	382	1032	600	808	1222	955	565	624	811	484	616	697	637	920	1032	1198	1055	982	654	888	350	1107	1304	722	709	611	717	714	578	778	935	1279	697
ZNF410	867	1193	1297	959	1296	2113	734	1102	1001	994	1012	1320	1406	1735	1524	999	1221	1128	1170	1170	1555	1999	959	1221	1183	1202	862	1367	1454	1163	1471	1552	984	1093	1169	942	931	1829	1570	1304	1476	1356	1171	1389	1530	1619	1210	1516	876
FAM91A1	2169	1177	1545	564	1632	1404	1262	1928	2073	1712	1648	638	1924	1801	2544	2169	876	2055	2669	1057	1540	970	1755	1201	2027	1728	2356	1791	951	1185	1028	1710	1488	1110	1802	2111	1712	1476	5096	1258	1748	1902	1376	2063	893	1675	1606	1082	2168
MTCP1NB	129	218	120	628	359	381	774	317	360	184	228	227	180	211	165	256	224	199	152	318	249	304	266	462	115	158	222	240	346	239	310	232	155	174	206	207	214	166	115	267	281	288	149	232	248	245	209	246	374
ACAT1	670	868	766	1344	1927	2031	268	568	469	1814	2147	1277	1301	1339	1101	673	1117	1245	1727	901	596	1023	1069	499	1582	737	708	993	5239	844	696	702	1049	744	1896	1596	1059	976	1699	1644	7504	1634	2484	1546	849	649	1028	3415	2233
ACAT2	254	175	510	340	446	396	630	834	1070	268	378	1477	504	322	610	980	423	326	809	948	440	95	276	1339	351	509	1503	424	628	452	342	636	357	271	426	1060	400	441	429	416	606	452	328	253	1126	655	350	599	1045
RNF152	170	100	136	57	83	118	68	52	193	77	35	216	179	559	133	79	83	107	66	63	161	97	54	91	210	67	108	182	7	101	71	93	149	70	51	151	16	242	125	142	28	50	61	24	73	139	152	140	102
LIMD1	1674	753	1322	590	820	619	488	1073	2024	1460	1701	468	1467	1301	732	894	1790	1194	694	552	1853	1465	1042	869	1176	973	930	1224	1417	774	1109	1196	1415	1365	558	1650	1036	1255	1267	1667	777	979	1372	1104	1037	1510	1539	1776	1014
RNF157	13	106	43	256	148	86	23	60	294	17	108	47	168	1028	125	282	65	36	277	48	75	39	163	92	57	76	89	41	309	157	57	119	105	317	175	750	110	21	754	153	10	54	412	128	30	74	125	74	92
PMEPA1	5995	2625	2165	5509	4154	4349	2844	2334	3300	1713	2139	5696	2383	3309	6835	2747	6198	7465	2309	2638	2406	285	3121	1836	3787	2413	2686	6161	220	3739	2688	3439	2192	3366	2617	1388	2598	4207	1755	3751	566	6666	2365	1080	6888	1450	5119	1371	3111
PEX1	252	657	600	351	905	651	237	465	264	783	1125	295	1185	1936	742	619	383	1052	543	442	925	1703	390	360	720	703	615	287	711	661	478	944	827	593	251	676	473	710	656	780	563	464	806	704	489	743	661	655	648
TMEM177	120	214	120	199	139	200	266	99	222	77	137	301	172	219	119	261	228	97	237	217	176	310	159	238	89	141	132	159	201	217	299	131	155	186	354	162	218	117	240	225	324	278	235	178	290	122	117	176	146
MARVELD3	197	246	443	260	203	1163	919	436	205	363	335	485	280	80	869	312	604	343	322	265	273	175	117	1111	550	152	1138	195	858	248	446	393	278	180	144	259	463	483	718	378	132	290	617	169	1011	432	180	460	635
CTF1	30	92	30	182	244	21	121	60	16	47	11	59	408	15	20	40	329	42	69	64	48	10	126	237	330	22	153	180	4	170	52	44	313	40	42	9	77	54	15	673	26	609	772	115	87	52	85	196	37
MECP2	1385	2068	1579	1603	1148	1172	1491	1283	1352	1294	1632	707	1578	1864	1988	1275	1569	1574	946	1026	2535	1219	1400	860	1785	1257	1485	1183	1102	1839	1323	1494	1896	1791	1081	1906	1451	1136	912	1394	489	1577	1875	859	747	1458	1629	837	1773
PEX3	237	349	189	268	181	483	379	277	358	196	208	430	331	207	335	221	163	527	331	370	452	830	276	170	272	325	553	276	292	366	328	361	407	234	366	319	256	350	173	391	293	333	409	363	453	279	406	474	413
LDLR	848	466	3085	162	538	672	919	1595	1399	656	2247	2773	2489	1472	1007	946	609	2437	1001	345	390	1805	1033	703	732	978	1212	828	1284	804	497	691	2430	761	1086	4759	1122	783	2269	2204	1038	449	1630	2458	2138	1134	1472	1394	632
PEX2	1455	1177	978	667	1582	1456	593	1123	954	1031	1070	886	1187	1415	920	1405	745	1613	1537	1096	1130	755	1250	819	986	997	963	1133	1110	1048	1259	1248	942	925	1407	1263	784	1312	2565	1659	2004	1975	988	2166	996	1356	1104	1335	1343
TRPV4	60	73	93	90	104	206	94	70	46	158	58	123	56	31	56	74	188	48	84	160	77	68	160	57	91	107	34	144	19	97	112	84	125	301	56	20	147	197	41	81	74	200	41	51	70	141	124	109	33
RARRES2	2813	675	1039	2702	1627	323	1002	662	554	1055	199	1552	693	45	598	2034	840	2064	1413	640	265	143	2069	223	260	1259	372	679	41	468	508	486	451	453	1031	96	636	425	342	2033	481	2038	157	310	487	461	574	91	698
TRIM8	4082	2438	1533	4523	2353	2764	1740	2508	1290	2426	2582	1928	2512	1787	2097	1412	3606	1611	1236	3257	2161	813	2446	2595	2777	1537	1176	2362	3522	2261	3032	1599	2001	2051	1818	1294	1537	2273	1676	3654	1545	2566	2529	2288	2213	2179	2442	1511	1566
IL2RB	725	556	680	380	84	31	365	284	975	283	265	969	307	26	3841	1116	61	91	710	396	87	250	1931	93	6607	1734	606	126	33	331	262	204	201	365	306	196	2007	74	247	231	152	435	224	793	410	961	408	49	161
TRPV6	5	81	12	17	9	73	955	6	109	5	13	374	87	7	14	7	5	61	109	49	21	20	95	10	132	112	341	25	0	194	105	372	193	121	13	2	406	75	3	5	613	39	105	11	939	69	36	125	23
PEX7	254	228	149	129	64	422	145	698	224	129	229	273	328	374	220	160	243	456	203	205	301	600	167	296	327	243	531	236	712	204	273	205	192	130	274	344	101	235	116	431	234	216	446	310	497	275	274	476	532
IL2RG	239	632	645	1562	213	65	1209	322	1162	796	232	1353	512	29	69	1427	105	92	1209	739	112	366	2834	157	87	2585	905	525	40	368	334	430	338	384	448	139	3687	129	400	301	607	915	289	1348	621	611	485	41	264
CP110	439	708	513	571	962	938	587	601	1089	876	1066	1563	1592	1375	1130	561	1316	1359	789	684	1389	729	555	771	721	709	1036	1211	364	1025	694	1472	1953	1505	509	1609	294	1292	687	1474	323	1182	960	432	555	910	1210	634	556
NUP210	2096	1370	5086	1328	1606	1697	896	2924	6724	2678	4951	1009	3049	4109	1962	1972	3411	1236	1894	3246	2035	5061	1794	2460	2572	3637	5488	1546	3142	1791	1458	2464	1598	5117	1933	5299	5859	3300	2437	3801	5288	2027	2805	3252	1833	2402	3946	3830	1493
C16orf58	3233	2098	1749	2645	2874	4648	2782	2441	1480	1521	3144	3244	2291	2743	1959	3017	3386	2415	1780	2574	1710	1865	1651	2193	2304	4106	2370	3741	2987	1638	2166	3427	2455	2275	1549	2848	1609	1378	2558	3630	1621	3800	2194	2214	4175	1712	1839	1683	2598
C16orf59	77	39	147	131	140	62	146	119	119	45	118	301	96	169	153	239	290	75	131	142	30	195	116	196	49	78	240	9	68	60	62	146	63	171	163	129	76	26	143	50	356	121	106	128	334	98	32	20	101
SETDB2	214	433	211	444	302	438	252	463	717	809	193	279	661	206	307	239	283	283	378	500	525	280	406	303	350	525	207	545	286	431	350	339	374	406	229	263	310	531	272	203	242	573	248	260	226	386	379	375	729
RARRES3	1977	1158	1442	1432	1509	4776	3654	334	3330	3606	4131	5201	909	197	55	4882	10764	1920	4221	3224	1506	1689	7390	837	740	1586	510	1473	3841	3109	4710	1472	1207	1811	4203	1000	1309	3565	182	4849	11156	4044	1383	12553	2089	5476	3234	4964	1068
C16orf52	360	320	205	336	307	360	297	260	185	327	233	344	365	458	367	256	310	312	205	228	479	269	216	324	301	229	257	579	172	325	265	520	500	369	210	373	147	319	257	382	119	551	313	204	137	287	418	186	270
CDK5RAP3	1168	1292	1102	2181	1601	2172	1615	1559	2164	1629	1199	2057	1570	1714	2225	2041	1033	1099	2608	1262	1180	1041	1299	1058	1949	2301	1748	1424	1593	1342	777	1490	1602	2323	1902	1598	1527	1234	1878	1869	1978	2232	1592	2625	620	1009	1107	1144	1732
CDK5RAP1	414	549	611	611	695	733	341	382	478	431	612	687	378	822	206	717	432	455	695	455	393	788	464	629	369	456	506	510	458	371	406	1388	419	553	464	937	513	383	951	478	878	460	502	499	620	394	462	436	485
C16orf57	742	550	732	1112	794	834	1187	725	619	562	538	1391	519	262	370	755	607	667	561	947	548	438	907	1496	681	724	783	841	349	478	459	469	513	607	839	354	1468	741	750	489	588	623	565	800	7082	519	703	444	598
C16orf54	31	69	73	94	21	15	95	32	77	63	47	114	82	7	4	136	6	8	87	85	24	24	343	1350	12	294	78	40	5	61	34	80	75	71	37	30	279	24	76	52	34	107	73	146	78	102	81	7	31
C16orf55	91	102	129	160	216	255	527	108	324	61	133	245	118	89	240	160	196	66	152	118	85	119	90	211	133	280	267	106	181	155	119	86	106	165	75	170	106	93	172	100	134	152	210	79	560	121	71	122	110
NUDT16L1	418	621	757	551	687	1558	467	743	559	362	809	816	705	887	1333	1234	1155	560	509	989	826	725	730	592	366	547	1017	774	1129	497	634	629	531	551	595	796	220	307	467	656	923	1339	721	795	1047	992	461	617	863
KIAA0319L	1399	3016	1696	1308	1820	3671	941	2148	2470	2637	3997	2653	4548	4835	2281	2487	4128	1564	1382	2617	3279	1853	1430	2761	2258	2225	2895	1730	6775	2580	3398	3149	3278	3308	1572	4391	2096	4156	2045	3136	1598	2589	4990	3192	3233	3415	2991	5091	1698
ITCH	1797	1631	1872	923	1486	1901	819	1586	1536	2207	1635	1734	1549	2107	1071	1594	797	1561	1447	1232	1782	1591	1292	1367	1522	1592	1110	1788	1162	1438	1352	2005	1713	1411	914	3074	1376	1744	2195	1390	697	1299	1586	1016	1127	1413	1847	1819	2083
ZNF207	2196	2720	3327	3353	2688	3213	2805	2904	2940	2813	2457	3785	3549	2284	3005	3314	2385	3092	3252	2649	3409	3834	2687	4925	2923	2719	3611	3444	2670	2665	2327	2787	3094	3412	3247	4199	3205	2911	3616	2363	2479	2846	2781	3016	4431	2279	3624	3126	3876
CHMP4B	3413	4115	5165	4315	6083	5454	4020	4606	4629	3011	4137	3731	2959	4043	1785	4950	3928	3445	3856	3993	3020	4230	3318	4924	3056	3381	3629	5487	4264	2490	3763	3608	2844	3972	4543	4905	3705	4772	4405	4378	4396	4447	5312	3679	1659	3177	3650	3488	3815
BAX	579	477	589	755	667	450	1268	740	553	423	396	618	305	321	270	864	538	433	766	607	255	326	579	412	414	597	582	956	348	305	478	515	357	632	1055	297	644	291	955	501	916	771	509	1467	503	493	297	257	484
BAD	707	946	1146	538	675	1220	591	752	735	547	1070	449	510	330	677	901	1182	536	740	1002	267	460	579	568	519	471	1024	501	2447	535	962	402	340	614	1050	918	342	401	509	888	1223	690	991	766	607	787	502	702	487
IARS	2368	2718	3177	1585	3873	1929	2294	2796	3063	6441	6685	3410	3314	4474	2634	2376	3282	4333	3154	3214	4052	4846	2199	2067	3679	3565	3419	2420	3673	3131	2980	3089	3132	2603	3472	4203	4215	3035	5157	2154	4048	1820	2681	4235	2019	3080	2860	3241	1811
BHMT2	28	87	52	390	45	28	25	38	57	31	17	59	117	8	45	62	20	50	18	51	68	8	251	20	6	42	12	39	2	53	45	74	102	76	24	11	144	64	24	50	13	158	16	42	48	22	177	19	119
PRKCDBP	319	363	270	725	272	95	860	302	141	308	76	284	128	81	175	253	175	213	189	375	93	44	408	165	246	211	143	210	39	229	308	203	130	119	395	176	114	142	105	365	98	480	189	153	77	188	197	35	217
COBLL1	1550	577	1025	900	334	1298	343	363	361	593	452	1006	1028	521	420	386	620	1065	390	891	1793	666	1198	685	822	870	2354	798	511	930	988	653	759	596	380	700	1156	1877	674	751	171	1871	319	364	250	487	1471	1504	724
SLC37A2	614	141	398	442	500	2577	134	141	272	11810	199	435	217	235	129	407	67	688	487	562	304	168	984	245	282	812	243	362	146	181	1974	781	210	268	1351	144	320	330	406	933	343	285	385	272	97	175	367	103	106
CDK18	313	119	225	802	376	175	442	359	553	964	295	149	457	108	51	171	1132	134	217	414	153	128	241	451	537	179	86	697	104	379	253	99	137	496	142	73	478	345	158	417	761	215	89	471	78	380	308	424	142
CDK19	695	1301	663	835	2642	483	333	643	1234	629	346	437	439	789	4266	314	535	752	594	708	1109	739	579	1097	769	3710	2263	692	320	1611	924	880	907	728	532	914	612	788	413	613	265	860	779	707	273	664	967	477	1411
PMPCA	906	844	1333	835	976	836	958	890	705	1071	1001	701	800	1028	632	1475	1208	774	761	913	689	921	895	911	540	956	1196	825	1659	783	1095	1380	890	758	1174	1287	580	563	974	734	4360	826	988	1619	1123	886	686	808	725
TOB2	2942	1009	1557	1798	1600	1430	1447	3121	1240	1642	1561	2190	2440	951	1654	1008	1579	3347	1659	1962	1536	1043	1774	1864	1858	1853	1238	1113	964	3048	2010	1505	1835	1374	1204	1758	1874	2449	1911	1821	1387	1744	2038	1977	1760	1966	1436	1886	1607
CDK12	1212	1256	2987	850	1251	1353	702	832	1265	1721	1341	2675	2121	2194	1994	1805	644	6746	2339	821	2059	1238	1282	2734	1907	1504	1738	1665	908	1222	843	1607	2050	1633	1689	4053	1620	1778	2825	1481	1125	1471	1449	1292	3634	877	1773	1432	2606
CDK13	1272	1484	1574	823	1271	927	739	1047	1313	1178	1310	1265	1708	1884	1467	1270	947	1652	1282	740	1531	1452	1186	1148	1163	1624	916	1784	733	1233	1163	1471	1279	1249	1049	1396	1129	1206	1016	1188	689	932	990	757	1161	1281	1295	979	1184
CDK10	466	391	278	880	418	1286	1712	279	540	262	429	323	251	133	1035	287	417	280	467	303	293	169	345	772	565	992	519	328	951	354	371	528	399	538	363	586	499	319	219	346	584	412	897	381	1286	396	253	298	448
SRRT	1421	1462	2179	1811	1637	1380	2789	1888	3425	1717	2115	1486	1620	1645	2554	2112	2333	1280	1949	1977	1267	3284	1311	1494	1828	2562	2533	1024	1050	1435	1339	1648	1654	2463	1309	1461	1570	1280	1051	1977	2475	2014	1544	1830	2280	2226	1180	1326	922
CDK16	3559	2013	2233	1711	2098	2476	3426	3069	2964	1606	3241	1556	1782	1857	1826	2570	2809	1945	2688	2289	1678	4059	1475	3488	1632	3044	2258	1840	3128	1735	2294	1603	1556	2405	1925	3585	6577	1206	1722	1335	3119	1678	2686	2011	3105	2025	1804	2054	2454
CDK17	514	636	1185	820	606	1209	422	1254	678	894	1268	541	1053	1594	793	668	900	772	746	1267	1569	702	765	1260	596	719	451	759	1318	970	874	1145	1052	1326	829	1638	863	2156	1561	1008	262	1014	1742	717	518	1044	1312	1040	554
CDK14	537	941	979	628	1906	151	580	618	1060	658	571	542	1438	1384	663	558	287	654	448	603	1359	1204	709	329	1083	634	611	557	142	844	1044	933	949	1100	390	245	364	894	261	738	121	560	386	492	506	1231	858	315	375
GPR126	464	866	246	100	217	70	1315	360	281	631	43	165	941	15	522	479	10	402	453	125	134	1964	321	59	44	606	2978	59	26	231	153	187	290	68	115	56	647	75	86	41	288	58	84	230	2591	124	267	48	1336
GPR124	1189	2620	1071	1879	1100	316	1599	1032	629	919	682	1421	1104	968	937	1083	571	1355	783	1124	897	243	1993	1065	709	832	729	875	192	1862	1632	1376	1998	1316	2101	1059	838	804	870	1048	364	1252	806	921	469	1035	1964	479	1033
GPR125	809	1005	665	645	694	802	859	366	955	282	385	185	377	471	797	242	168	453	201	467	771	1385	495	245	313	602	723	389	498	816	490	319	883	853	368	521	672	842	733	725	702	637	392	204	326	1152	495	560	988
GZF1	552	426	498	446	505	694	432	812	833	522	467	252	364	1136	412	405	445	493	184	568	505	604	393	492	611	509	561	606	626	514	491	300	564	513	311	309	408	502	838	394	312	660	802	496	360	431	562	527	399
ATP6V1B1	16	97	148	35	400	271	700	357	706	90	7	531	57	821	321	1065	11	216	99	1540	428	38	163	271	73	68	76	310	3744	591	1179	235	138	218	868	29	76	764	36	7	49	1814	30	22	32	677	428	1336	1718
ATP6V1B2	2016	2165	2503	2956	4407	1516	1252	1513	2290	29621	1466	2327	2588	1135	1247	2910	1286	2427	3271	3180	2932	2486	3228	1356	2342	2768	1945	3437	2237	2065	2008	1599	1531	2072	2404	1880	2428	2609	2049	3031	1875	1965	5042	1530	1905	1564	2636	1859	2446
AASDH	183	324	161	155	320	370	205	208	223	376	342	381	414	510	525	180	204	286	353	198	595	363	310	194	249	293	216	282	306	514	373	325	424	321	265	526	218	531	404	460	371	311	399	275	275	336	305	437	271
MTA3	506	1091	1828	1353	1098	1840	1244	1512	1183	465	658	1048	1537	1505	1271	1406	1182	1221	1712	1009	1721	997	575	1482	1726	787	1577	1304	1527	1163	1292	820	1062	1836	850	1548	1129	1515	901	1302	882	1111	1452	872	683	1165	1094	1762	1004
VIPAR	1005	554	426	658	745	882	678	715	360	497	382	704	452	673	468	382	490	525	517	439	516	3062	440	581	381	605	456	696	522	501	712	543	320	488	530	408	432	760	761	558	652	532	570	493	479	460	543	607	534
KCNAB1	58	50	27	238	32	38	402	97	47	168	33	11	86	34	45	30	14	71	27	79	76	50	144	55	45	73	33	27	47	71	89	87	110	52	70	44	69	55	44	29	15	76	75	30	17	51	192	57	78
ZNF304	533	683	376	245	416	588	169	533	502	362	745	648	551	617	4700	327	452	294	376	553	789	284	321	246	651	1456	619	366	303	710	724	840	528	591	331	296	271	608	596	340	268	246	446	463	320	542	425	482	697
ZNF302	554	863	425	938	660	507	827	675	1383	789	663	341	536	844	704	424	924	419	648	675	1084	439	706	798	1035	479	688	710	745	1271	1094	877	987	775	566	451	609	763	688	810	345	1027	662	454	262	996	599	499	601
BFSP1	62	63	61	66	215	33	108	73	109	31	36	380	13	37	38	14	37	69	44	45	15	196	44	14	38	31	87	41	63	68	64	49	52	60	31	21	42	34	154	87	112	44	20	139	34	23	23	35	71
P2RY8	27	244	190	188	57	24	205	55	158	153	82	262	152	26	43	229	17	42	174	249	50	67	450	84	44	568	193	66	30	143	113	187	167	98	196	136	556	56	152	72	80	257	108	446	113	251	200	74	102
STS	426	681	768	612	430	569	247	381	309	898	221	667	593	825	290	323	1947	931	330	519	877	421	816	734	1185	2445	413	883	3384	425	373	1804	461	1603	774	184	427	1494	478	270	191	935	343	383	922	317	812	498	502
MMP25	13	62	29	26	19	551	41	1084	51	20	80	27	35	1098	1243	154	10	10	60	26	54	20	103	38	7	162	337	68	315	17	36	26	34	27	32	24	96	8	174	169	80	845	175	57	206	253	72	46	133
MMP24	501	159	120	403	193	210	573	84	1268	211	187	129	212	1360	204	391	290	250	136	300	92	79	239	184	423	142	310	153	395	307	188	308	208	100	383	262	173	98	228	207	209	206	1612	234	115	108	121	186	519
KCNAB2	339	165	352	407	251	54	132	168	483	620	150	323	166	54	149	411	53	218	355	258	118	110	755	135	140	814	524	238	99	189	153	162	195	372	188	119	590	112	311	222	193	297	197	313	170	196	243	37	222
MTERFD1	390	279	378	307	714	193	522	338	462	349	439	349	447	664	349	788	249	367	767	180	275	453	548	230	301	423	544	429	270	222	247	321	264	281	698	326	516	262	734	345	2990	547	195	543	475	290	236	308	342
ZC3H13	1457	1942	1656	1541	1415	1498	963	4045	2201	2322	1396	1716	2475	1889	1818	1136	1542	2509	1564	1178	3016	2982	1622	1231	2973	2823	1449	3437	999	1769	2024	1648	2899	2647	1290	1855	1839	2937	2640	1038	551	2145	2687	1384	1655	1808	2541	2586	1687
RPL15	30214	16825	13745	41392	13945	13938	23121	31105	16523	20518	15003	12301	14529	11229	12990	15537	10532	16820	12663	19743	17238	25817	16834	25655	11539	9464	8615	15955	23381	25767	29335	12747	15282	13263	20346	13411	9084	14900	12322	15016	32341	16424	18143	32484	14406	23144	17330	14194	14603
TFG	3094	1749	2079	3200	1584	2060	4263	3928	1723	2341	3394	1895	1783	2115	2013	2045	2829	2690	1909	2672	2275	2921	2121	2264	2237	2369	2873	2137	2582	1721	1908	1881	1793	2065	1868	2382	4602	2856	1842	2106	2561	2851	1958	1706	1129	1633	2109	1990	1890
HVCN1	114	94	74	310	154	45	247	80	142	122	43	113	114	31	48	133	37	81	140	152	73	59	332	132	86	320	132	129	50	98	108	88	98	89	116	83	272	107	103	125	103	147	164	178	78	60	126	59	62
FBXO17	118	181	124	237	147	46	511	81	55	43	43	69	147	536	227	107	25	166	45	94	98	20	171	63	109	35	67	91	7	175	128	100	139	100	238	26	811	79	447	197	522	124	31	163	32	68	122	24	112
TOMM34	1044	1074	560	915	1230	1757	1047	1089	784	647	1509	996	634	991	443	1285	805	4049	1164	902	612	879	753	832	685	735	1127	1281	1074	762	882	449	767	755	930	2100	653	699	1500	681	1432	799	1280	1048	1639	738	739	648	1782
PIH1D1	966	671	809	1183	864	1000	1398	1417	881	614	958	777	683	461	2647	769	984	632	928	1082	622	1365	660	708	722	812	752	552	1629	822	963	613	658	890	1021	526	551	584	1524	676	936	1050	843	2369	846	1306	567	804	782
RND1	346	158	406	201	357	734	513	136	519	307	518	1574	220	650	68	2190	624	81	811	123	387	521	430	613	46	604	769	514	578	398	572	798	301	952	440	586	23	295	452	245	333	320	585	1350	239	467	156	157	129
RND2	14	37	11	120	171	99	10	64	97	26	10	22	176	3	80	19	31	51	8	66	14	28	35	86	55	57	4	68	11	69	87	17	97	97	142	101	4	36	541	47	63	65	37	52	5	56	20	60	116
RND3	1987	1703	292	630	181	394	868	298	537	784	205	1072	465	350	820	495	236	887	515	440	261	1026	1778	652	407	232	545	807	306	1725	1615	651	2785	594	515	2338	1281	421	673	666	318	207	294	1807	523	1702	1233	398	3622
NCL	14417	8665	11084	10690	10717	10478	18343	11511	20085	10476	13172	21403	11006	16851	13455	15216	12642	11423	13405	14059	11010	18845	9370	11810	12515	14552	13571	11707	12739	9775	11918	7191	11010	11616	15847	11904	11460	10099	9821	11296	29056	11276	11098	18561	18983	13174	10654	8761	12733
CTNNBIP1	959	747	612	741	669	1248	2317	1133	739	1138	677	319	546	406	1027	826	1165	516	656	1197	553	549	751	979	323	649	2532	556	842	917	999	911	772	884	554	939	1528	625	441	575	917	1116	936	798	1280	1179	887	1238	1055
PPP3CA	2135	1742	1136	1075	1521	964	746	1368	793	2222	2910	1654	785	1358	2023	886	730	1576	645	681	679	1003	1327	1175	3892	1126	574	1524	2216	1745	1929	791	2706	911	1246	1120	1262	1292	1143	1472	854	788	3540	1128	512	1221	1425	618	3371
PPP3CB	2340	1698	1210	1415	1476	1720	1090	2284	1843	1651	1263	888	1927	1796	1756	1190	1188	2288	1652	1191	1643	1015	1328	1506	1409	1650	756	1156	1424	1294	1619	987	1707	1291	940	1600	1025	1537	1120	1729	951	1217	2008	809	899	1469	1815	1465	1326
PPP3CC	213	357	207	281	644	113	179	153	177	477	72	241	340	224	205	333	269	173	270	346	311	313	360	179	342	300	149	409	372	324	290	245	297	205	383	368	291	344	225	331	214	250	354	332	154	185	379	382	466
ZNF821	194	164	181	181	114	174	373	175	131	58	116	143	116	174	324	149	197	200	156	154	130	69	106	125	133	154	307	144	107	133	190	163	119	119	135	248	116	203	185	181	188	206	361	145	158	129	75	50	246
LIF	181	100	140	96	36	39	460	100	77	661	48	73	239	51	115	46	49	114	78	51	46	43	717	9	63	73	34	923	29	125	61	125	692	221	90	32	138	68	44	102	27	61	50	118	71	48	270	13	86
KIAA1549	287	383	387	204	650	567	223	438	91	514	814	131	630	1466	677	277	289	706	320	223	776	265	113	495	338	535	733	252	464	418	401	600	691	728	299	652	457	789	673	557	152	323	353	264	944	959	606	597	353
KIAA1012	1339	1484	991	724	1115	2068	410	1302	1602	1310	813	1000	1507	1942	1448	730	694	1216	1115	792	1869	1599	1193	1073	1752	976	1150	1931	1024	1122	1197	1375	1569	1513	778	1406	658	1641	1316	1078	406	1270	1233	653	904	1062	1495	1580	993
NCF1	67	71	145	124	94	23	124	55	202	153	79	267	55	25	20	223	28	59	222	131	40	68	313	43	39	484	122	369	43	74	98	63	31	90	99	28	413	40	60	91	242	191	141	187	62	98	52	19	43
KIAA1543	521	834	1304	362	726	512	684	1751	944	410	447	496	563	1399	843	1213	1094	109	462	617	603	832	348	425	929	669	1217	441	928	699	1037	1801	286	939	747	1489	361	466	539	674	909	1129	1195	250	831	1277	366	515	585
LRRC41	2081	1830	1407	980	1547	1924	2066	1582	1955	1505	2212	2070	2325	1334	2139	1904	1673	1598	1150	2078	1825	1423	1612	1205	1227	1652	2522	1465	3429	1869	2161	1036	1773	1482	1467	2911	1926	1658	1778	1754	2671	1445	2682	1985	3737	1962	2096	2588	2170
LRRC40	327	219	278	273	338	255	254	252	559	649	347	262	443	418	377	286	194	350	307	380	430	538	305	273	205	283	267	281	193	397	366	315	380	350	236	344	233	432	295	317	161	249	322	278	245	373	434	654	384
LRRC42	720	585	501	321	779	468	470	396	775	654	711	628	869	372	498	507	1017	349	484	822	588	412	597	280	337	417	728	540	497	690	865	307	462	561	484	554	693	841	370	700	1367	610	745	1048	1050	758	711	1172	435
LRRC45	219	204	377	298	241	667	778	622	772	298	327	440	273	516	415	1292	515	200	708	344	98	985	186	304	247	488	671	167	483	259	236	206	200	306	1118	501	191	152	449	422	687	467	272	1127	551	281	161	216	394
MMP23B	16	332	32	44	18	65	62	473	37	69	22	34	41	118	134	24	41	15	10	72	57	12	160	8	10	46	40	12	26	86	94	57	52	68	54	31	22	30	28	48	11	68	35	42	24	45	123	10	65
LRRC47	1264	1179	813	691	1016	1379	1419	850	1320	937	1138	648	1176	770	1465	1275	1152	854	736	1183	999	1519	951	859	603	1153	2413	890	1343	1067	1234	954	893	984	934	1103	1036	961	975	1132	1965	1084	1193	1468	1197	1189	1031	953	1201
HDAC10	432	339	296	318	380	327	330	729	393	358	172	409	244	447	209	511	206	294	451	470	131	172	517	216	541	303	272	256	567	228	301	224	238	360	207	488	367	196	441	353	211	458	583	607	255	258	179	237	226
LRRC49	50	77	29	128	138	168	31	104	159	136	117	86	87	125	130	44	353	92	60	131	134	176	66	61	84	71	69	154	93	246	106	57	127	214	74	37	32	147	46	88	21	83	139	51	22	78	127	80	54
LRRC48	12	51	111	141	77	222	11	24	50	75	34	40	212	127	155	18	206	19	33	35	209	14	89	33	153	46	61	118	100	117	77	31	203	183	10	56	12	139	51	317	3	221	159	38	296	82	67	233	35
GPATCH4	750	524	1017	490	1048	380	363	636	932	906	841	1035	824	1338	485	1015	530	693	1130	610	505	1018	432	279	1431	622	437	791	671	673	503	661	1163	832	716	274	1359	633	1217	1153	3155	615	478	992	734	752	382	515	395
B3GNT5	96	218	123	194	82	94	1313	195	250	303	39	168	127	58	73	69	24	200	188	208	156	312	315	138	115	124	288	105	38	229	145	128	278	117	70	72	1087	164	69	154	38	75	130	123	38	95	423	55	83
B3GNT7	135	129	70	100	53	127	3451	51	47	40	27	101	58	78	94	39	63	94	80	75	51	43	160	59	118	70	281	150	32	62	84	61	87	103	192	57	178	30	131	131	112	37	26	86	165	49	84	13	171
B3GNT1	455	692	2342	370	553	526	256	523	674	477	316	438	385	4435	505	505	464	301	350	511	232	964	442	594	542	331	372	464	972	544	692	358	357	277	431	314	191	384	437	710	1248	428	1158	398	678	502	434	489	763
B3GNT2	747	894	1248	950	624	1435	990	1786	609	678	529	1066	1003	563	1841	988	740	907	1112	2533	1179	1453	1394	860	1155	798	1068	789	400	1431	833	764	977	991	1063	858	1010	969	824	1146	528	935	1133	1408	1213	868	1161	1516	644
B3GNT3	209	164	344	24	9	21	2689	35	10	95	3	33	93	5	0	304	93	533	44	18	4	56	115	75	2	20	30	121	0	45	27	61	71	11	60	4	304	157	95	3	8	11	12	33	318	319	89	9	26
FNDC4	130	254	63	462	145	59	270	96	68	51	41	95	102	37	96	120	23	139	95	112	80	24	331	66	81	58	63	118	9	137	125	71	130	83	164	34	66	83	47	95	62	182	38	53	63	125	115	29	114
B3GNT8	76	94	53	109	138	197	22	119	48	27	37	43	91	97	40	185	86	28	43	59	46	28	66	221	68	113	53	63	155	77	75	63	84	83	28	165	13	57	60	60	45	110	195	41	20	98	52	46	104
B3GNT9	291	533	328	478	422	327	1045	338	318	155	340	542	245	231	501	263	216	398	269	598	280	67	378	152	160	382	651	364	409	333	299	185	249	219	266	163	136	414	336	527	134	334	551	110	1090	277	463	280	457
ADRA2C	68	79	76	195	76	223	31	26	115	9	19	24	15	259	16	308	10	189	72	107	48	59	76	18	5	166	32	6	52	37	87	33	37	20	39	4	46	7	412	5	449	18	21	114	184	164	36	5	271
MRPL46	264	248	359	324	305	457	286	371	454	301	297	428	282	210	377	410	334	379	504	257	255	947	281	381	272	261	241	347	474	305	241	386	292	263	438	215	294	239	372	284	1103	284	316	386	638	317	268	285	268
SEC63	3699	3110	2829	2351	2179	2799	1730	3354	5086	2348	2557	5060	2020	1884	1687	1325	2645	5991	3844	3466	3993	5490	2480	2419	3398	10158	6493	2992	3046	2843	2793	2253	3222	1957	1443	2368	2482	3725	2156	2936	2210	2815	2833	2612	8520	2599	3458	4694	4193
PWWP2B	821	479	470	565	372	1216	123	597	176	410	588	352	220	174	636	336	692	781	270	502	210	205	293	405	382	2195	300	319	716	411	611	288	188	390	395	361	330	182	340	598	550	336	370	406	493	598	210	261	620
PWWP2A	352	422	579	428	362	447	321	443	572	496	425	347	556	247	535	382	537	420	345	345	618	492	449	681	525	348	291	588	209	536	404	635	557	584	204	344	268	542	460	369	290	503	408	290	287	407	443	357	481
FGFR1	3585	3233	2047	1786	5206	725	684	27483	1015	700	1074	1736	2381	20348	3757	3218	1018	2616	1287	1479	1937	398	2893	1018	4182	3085	3514	2182	1516	3141	2090	2113	2579	1806	2306	1546	1150	1332	1508	1639	9489	2479	2401	3913	1755	1448	2093	726	2079
STAT4	8	89	79	103	19	26	66	20	82	56	27	115	53	8	42	122	80	10	77	72	27	27	248	17	38	203	84	76	4	72	94	61	62	47	76	28	134	28	37	36	32	84	28	125	98	62	57	1	68
PCYT1A	550	377	600	302	319	378	296	381	440	557	688	733	407	313	572	438	292	471	603	483	534	691	524	347	484	403	439	480	335	398	380	377	458	460	470	481	643	567	658	433	282	408	349	350	580	342	453	520	308
PBRM1	1979	1739	1881	917	1115	1918	729	1950	2009	2791	3077	978	2081	2727	3505	1393	1148	3129	1536	1055	4489	2993	1567	1387	2373	1663	1814	1846	786	1911	1879	2244	2509	2778	699	3682	1518	3313	2508	2084	608	1732	1785	1098	1599	1706	2625	2749	2085
DAAM1	633	677	1165	283	669	1103	313	898	317	577	2756	864	1008	1648	1347	476	327	641	661	841	1406	2500	503	436	348	765	678	1131	313	1064	612	1337	1167	724	1431	1210	629	1169	967	500	176	1011	733	367	1472	673	957	992	901
DAAM2	340	444	370	701	486	75	212	380	181	353	270	564	363	651	384	346	113	516	173	359	308	107	680	358	1303	434	260	376	4105	407	330	440	569	262	389	395	560	261	253	393	150	294	802	220	152	244	771	279	450
HLA-DRB1	4610	3407	5924	8781	5109	2274	6810	2356	6187	3150	2495	13032	2111	1645	2004	2871	2094	2401	7996	8451	1996	4538	19253	558	1547	12705	1344	15426	2785	4849	8444	1446	4624	1272	9592	999	9036	2939	3804	6806	7133	4332	3520	12169	2224	2796	4169	1043	2546
HLA-DRB6	396	369	367	875	448	54	218	150	589	154	218	536	266	15	19	969	153	101	594	739	276	54	865	471	115	826	297	489	68	114	190	147	200	423	0	109	960	154	88	144	364	765	231	705	350	309	272	114	94
XAF1	421	1003	455	1903	817	501	1600	672	1868	485	540	3378	745	217	212	2907	3024	452	1546	1117	451	578	1267	578	1173	1325	559	436	590	944	666	364	472	779	505	260	4862	330	681	576	1301	520	457	1951	419	490	1382	392	178
PWP2	810	818	630	504	599	808	900	744	716	674	700	938	610	684	1324	895	649	407	1163	612	553	476	588	628	771	632	943	567	642	618	370	546	561	666	755	723	1316	564	792	485	1413	522	849	741	1046	753	473	604	861
HLA-DRB5	502	800	1036	1232	538	350	3417	312	1737	794	282	1747	236	800	851	1764	593	446	1163	3083	220	2019	10213	381	304	2562	377	6644	1607	2238	4194	217	2595	354	5827	205	1694	361	2089	3306	970	1074	418	1077	632	604	589	208	1128
CCDC152	13	84	28	90	44	20	49	34	38	49	40	19	73	20	33	23	25	125	47	71	53	53	135	47	17	44	33	38	45	95	94	87	90	44	28	36	55	50	26	23	119	57	27	106	42	71	105	49	57
GUK1	2704	2086	2195	4024	1765	4931	5878	3056	1806	1286	2212	2694	1565	663	1657	4515	3041	2753	1883	3142	1141	4510	2697	3063	1971	2609	6691	1397	4620	1612	2682	2799	1738	2160	3158	2672	2228	1382	2506	2562	3313	1706	1796	6471	3797	2257	1278	2339	3464
CCDC157	24	31	33	32	27	77	23	62	94	36	43	62	96	64	38	33	61	18	83	46	28	20	27	13	34	36	85	20	56	65	71	24	72	64	30	57	10	34	47	62	27	77	91	42	54	75	18	59	12
CCDC159	89	226	120	342	231	197	172	267	106	156	173	269	198	119	57	214	319	123	157	192	234	187	174	121	132	168	228	207	222	150	218	148	179	369	240	226	80	158	67	325	263	311	251	269	115	158	150	230	78
SNX21	339	739	396	585	407	399	186	282	464	258	343	286	246	893	182	466	274	694	310	335	274	200	422	206	367	266	503	354	458	372	430	530	338	414	379	362	263	243	301	569	507	322	303	239	900	392	417	177	557
SYT9	4	102	457	26	419	80	1	11	18	252	538	6	65	87	40	2	891	104	42	483	1014	31	11	0	324	52	12	248	20	178	6	61	828	941	220	118	2	506	5	251	0	443	285	317	10	64	376	164	23
LRRC4C	51	187	45	82	13	28	42	47	32	235	58	88	79	468	56	42	206	150	27	643	51	38	170	23	50	84	77	63	5	403	129	63	369	403	19	21	100	153	24	121	21	62	46	66	22	54	217	30	110
MTCH2	1571	1419	2079	1427	2011	2906	2207	2344	2083	1774	3460	1973	1654	3403	1782	2485	1786	2537	1760	2134	1196	3855	2041	2845	1672	1358	2433	1850	2261	1585	1780	1058	1399	1233	1955	2067	2068	1579	1645	1506	5524	1411	1964	2043	2008	1834	1630	3474	2262
FN1	286484	48847	133408	78341	302441	16029	43941	89332	57832	118251	66312	295397	131617	39530	198186	207650	66151	243202	108896	75358	136457	28236	142331	107144	156564	168290	71924	314979	5819	73930	43577	33553	67293	116614	144919	75819	81166	155450	71665	167894	20039	179111	27363	29985	30822	19342	149252	35560	74012
ATP5J	1374	1179	877	2233	1130	2009	4382	1725	1502	1804	1856	1815	1054	980	1741	1895	1495	1934	2166	1803	1256	1937	1271	2134	914	927	3154	1361	2051	1284	1307	1346	1004	1196	1656	1030	1517	811	1038	893	3766	1050	1302	1729	1909	1192	1228	1730	1934
SYT1	6	81	1233	179	1502	256	47	312	162	240	162	75	78	3809	499	284	16	1486	264	59	9962	843	42	57	64	1501	10	1414	182	303	62	3197	2654	2450	630	30	18	46	565	22	153	402	200	19	11	27	77	9	60
SYT7	2320	4703	2766	616	1148	4143	2692	3824	8189	530	3382	379	4920	9965	5717	906	642	1192	2231	1412	1272	1597	528	907	11396	541	5512	933	6085	2148	4375	735	871	1153	809	1903	2177	785	2213	3732	4248	1287	11929	526	4734	769	578	2916	976
SYK	621	1175	1070	947	770	152	1492	541	2131	1131	555	647	946	788	4426	799	79	472	774	1204	784	417	1513	309	931	2262	1588	635	738	571	1058	309	555	517	660	197	1240	483	672	361	431	479	571	786	374	957	761	148	293
OBFC2B	602	596	1128	1136	966	798	680	969	1141	613	1233	802	584	628	441	1117	882	536	795	1346	607	992	595	827	519	550	1202	666	862	748	661	644	516	988	784	539	448	744	1182	556	1585	776	610	624	634	721	671	582	533
KAZ	506	774	181	262	432	544	605	264	442	437	303	284	363	191	404	878	794	344	103	330	389	486	544	950	328	796	858	757	492	1037	1168	539	616	530	212	927	643	399	375	517	255	432	425	522	924	662	638	389	598
OBFC2A	206	154	112	283	175	30	251	127	229	501	84	264	171	45	125	168	126	176	359	191	395	168	503	183	104	398	135	222	40	234	138	142	323	121	57	72	578	129	88	181	289	196	141	342	231	113	231	90	78
TASP1	229	217	195	140	295	283	157	176	149	215	213	195	197	173	143	169	126	219	162	132	196	175	156	154	237	258	106	271	135	220	176	225	241	248	71	295	164	214	352	197	116	155	183	168	117	154	220	162	198
PER3	542	1584	841	598	722	1408	283	522	328	818	892	525	984	1063	1043	470	1749	841	433	1119	1112	874	342	425	362	298	533	665	486	1115	1645	1086	1284	1784	390	495	651	693	806	688	163	436	1461	307	662	691	617	741	334
FUBP3	1629	1042	1346	732	760	824	433	1707	1643	1088	1022	1374	1298	1389	1076	1437	1390	1195	909	1118	1528	1265	1095	1136	1633	1296	1438	1358	742	1103	1119	1458	1270	1062	1524	1651	937	1368	1122	967	431	1037	1343	1092	1893	1204	1264	1031	1104
ATP5L	2358	2116	1654	4037	2234	3209	4898	2004	1561	2915	3020	1941	2015	1329	1538	2032	2861	2235	1988	2172	1306	2848	2593	3021	1896	1653	2253	2116	3338	2443	1764	1812	1832	1767	3266	1353	2144	2149	2052	2013	8121	1860	2904	3838	2733	1525	1972	3171	1759
LOC100133331	129	123	58	127	93	24	351	38	140	48	110	65	114	106	143	68	200	31	84	58	131	54	121	117	98	136	156	125	34	122	58	207	113	120	29	139	109	39	31	74	26	128	115	188	182	79	122	35	25
COLQ	22	78	21	188	27	7	63	51	32	34	31	57	33	17	26	20	86	28	57	25	55	29	36	38	21	35	27	42	5	36	37	22	54	168	30	57	25	18	12	72	22	48	15	34	61	25	37	12	18
SLC9A3R2	4619	1471	2782	3967	2006	5249	1323	965	666	972	2926	2015	464	784	618	4800	4311	784	1345	1738	705	579	1729	2709	2930	608	1290	2199	2138	894	2455	2750	1387	1449	2024	986	885	1248	1570	3676	1499	5902	1297	1148	1724	1606	1516	1076	854
SCHIP1	159	165	76	311	160	76	293	131	123	168	54	165	125	66	100	140	79	154	142	237	91	98	214	271	304	92	144	196	37	171	167	138	330	117	176	138	124	158	86	102	63	124	135	152	71	106	242	102	85
FAM189A2	85	516	176	194	596	103	105	578	215	109	42	6	73	162	68	19	13	70	119	81	308	124	151	18	263	4	8	496	623	760	154	164	209	222	813	91	72	242	12	10	7	76	39	50	34	204	178	478	192
ZFYVE19	950	265	631	482	496	553	335	540	409	461	508	471	471	599	541	729	828	2401	757	457	362	518	592	575	576	590	393	778	639	448	586	543	436	524	613	753	417	477	425	618	1092	615	772	912	803	694	383	570	584
SAP30	225	82	66	183	306	153	159	172	248	217	422	299	284	165	160	132	557	164	96	69	127	223	129	197	140	340	288	114	282	201	216	232	266	234	131	218	119	276	233	389	526	185	299	209	339	455	170	112	343
TRIM5	143	414	167	299	303	185	279	255	202	509	349	1023	272	63	128	292	786	220	434	315	268	276	331	428	527	335	302	624	156	487	330	367	521	458	127	512	436	488	241	352	297	400	160	482	206	587	558	462	345
HFE	123	256	181	130	188	54	110	59	42	281	651	438	487	24	61	189	565	264	143	78	274	146	218	114	302	203	22	236	119	199	347	404	425	300	186	29	169	425	61	396	49	198	49	283	104	259	250	363	121
TCP11L2	79	225	170	121	110	164	23	78	150	199	142	144	187	177	167	78	45	139	88	125	245	73	169	89	234	125	126	131	142	252	319	321	225	283	86	240	88	466	200	184	15	145	122	76	52	192	255	138	167
NES	509	1264	978	2527	1051	514	2244	1263	689	1066	707	818	923	1107	763	1233	388	1536	965	1870	745	1149	1902	1555	4498	899	946	778	314	1566	1701	2049	2589	1231	2583	2488	932	788	3042	843	5769	973	643	1109	602	1439	1296	1504	1463
CNTROB	307	526	644	903	617	466	806	677	1019	624	524	439	502	922	1416	540	477	496	751	551	587	480	468	475	947	717	528	475	652	607	537	515	815	752	644	659	599	594	503	888	450	1028	857	525	644	571	376	668	534
PALMD	509	1126	267	2275	120	240	1024	256	705	444	368	1026	895	129	127	380	130	209	281	662	316	176	1581	647	229	267	230	284	491	643	950	700	1253	396	368	242	1044	400	210	215	119	439	178	774	612	1337	1429	344	644
ANGPT2	610	501	214	359	276	66	301	516	167	284	177	493	312	811	505	219	356	2113	249	383	155	213	389	579	388	234	417	434	190	375	539	215	358	144	379	300	411	304	409	280	161	145	224	467	181	120	518	342	255
ANGPT1	27	90	38	172	100	19	53	101	35	89	17	99	127	13	63	109	24	129	35	61	49	23	257	128	56	52	27	39	3	42	85	111	83	27	40	66	294	47	41	57	5	85	44	52	40	42	192	46	142
TRIM4	799	1115	1296	899	1907	1116	823	1295	554	1513	1354	689	1808	1967	655	704	1352	884	835	656	1695	1654	793	492	1413	699	842	790	1312	1331	1265	1176	1187	1149	592	1116	444	1233	948	1642	763	968	1457	831	1321	1778	1086	1145	1101
PRSS22	309	105	196	55	162	345	346	176	25	63	127	280	136	43	64	423	326	328	161	32	53	153	215	156	123	67	30	350	89	87	59	208	136	199	300	64	162	93	124	295	8	266	57	29	244	185	103	56	282
MRPL45	601	708	597	911	1328	1044	322	630	457	947	570	1833	1195	1039	861	1125	315	1827	1370	550	834	779	615	834	783	646	1073	983	1237	905	763	739	789	680	1664	1510	484	909	2738	1053	2096	1060	964	1432	540	565	800	916	1495
ZFPM2	269	196	179	176	284	42	118	168	57	143	62	234	192	183	202	192	57	321	76	138	219	27	283	161	66	140	64	218	9	140	116	125	241	157	144	71	78	196	123	253	21	206	46	83	39	58	393	31	127
SEPT10	1141	1212	502	739	1033	1005	738	1477	476	1114	588	605	1479	1586	2329	678	684	1570	739	986	2355	1024	1340	691	1622	1073	418	1226	1109	1175	2345	998	2295	1181	704	832	1151	958	655	1580	80	1400	1093	836	848	963	2191	2209	1387
C1orf52	284	214	157	286	238	179	351	252	425	290	273	166	239	554	345	366	326	198	241	183	205	254	234	284	142	211	169	201	293	230	270	247	213	230	333	504	170	237	190	173	372	258	339	273	126	263	298	170	214
C1orf51	56	664	38	341	455	136	156	111	33	49	375	66	73	289	72	11	674	49	44	211	23	536	14	77	88	43	182	99	102	159	155	534	162	341	42	24	409	64	46	157	517	82	134	151	49	24	50	41	69
C1orf50	181	129	83	173	144	137	272	129	176	126	137	164	121	62	117	148	203	83	74	147	133	79	141	240	68	135	190	128	189	179	152	114	120	93	158	145	74	129	107	122	375	132	129	189	235	162	126	147	95
C1orf57	426	875	509	603	851	1247	973	480	562	452	310	989	725	246	269	705	570	566	686	452	638	932	502	801	759	602	978	1223	397	548	583	500	629	604	577	553	703	815	603	1131	980	495	492	639	830	437	339	772	572
C1orf56	194	341	279	356	318	448	295	167	130	163	134	198	375	383	69	227	347	150	171	187	176	133	148	561	446	164	241	291	623	145	181	223	163	165	214	228	63	270	181	572	345	166	322	99	337	178	151	187	212
C1orf55	898	906	912	505	753	884	703	690	704	734	726	702	1156	400	739	755	549	659	712	821	1134	1027	600	751	2128	729	1372	1109	399	709	786	1309	1398	927	468	1056	788	1304	1035	1061	287	440	786	969	639	585	919	890	902
C1orf54	143	260	75	394	99	69	326	97	140	175	72	173	87	43	29	206	79	207	162	245	58	46	290	250	51	198	149	139	66	144	149	109	131	99	201	85	126	81	84	122	163	145	138	217	61	105	165	82	111
MPZL2	342	794	509	319	322	683	822	352	198	215	1061	389	647	92	229	235	353	1118	326	470	322	663	828	403	254	173	256	446	119	1048	625	832	686	511	615	116	1304	688	163	217	887	620	128	343	298	345	696	815	350
C1orf59	111	212	369	243	559	392	452	127	422	131	450	795	77	14	442	472	215	213	420	372	372	246	481	144	35	496	477	227	241	223	370	162	116	135	347	29	418	229	65	112	651	244	335	76	472	219	269	203	528
C1orf58	461	893	745	221	508	534	204	412	398	697	504	980	1034	316	492	379	373	1002	691	465	1023	1050	495	270	1407	677	826	800	283	784	591	1145	816	801	293	1089	534	1516	1099	844	111	360	454	431	483	339	546	814	617
LOC647979	27116	14298	12372	6930	12095	18361	4251	11951	11779	11325	13175	6827	11420	18461	22708	12229	7722	13760	14042	8909	14943	10009	9732	10188	12666	14166	8679	16316	6865	12957	13413	13378	11835	9489	8488	28849	8482	13210	16358	12151	5127	8602	9147	6421	13001	14034	14426	12416	25739
ICMT	2131	2113	2083	1848	2405	2522	2778	1947	3331	2511	2767	1613	2692	2136	2677	3372	2512	3026	1787	2507	2307	2897	2494	3412	1511	1999	3794	2011	2921	2466	2613	1751	2342	2046	1961	4025	1824	2505	1612	1847	2295	2210	3434	2276	2917	2820	2725	3272	2598
NIPA1	391	216	576	249	461	261	228	678	402	1353	193	331	754	1276	566	265	514	1191	168	399	399	239	593	551	952	416	312	716	612	343	216	314	421	355	630	936	375	455	601	466	196	331	851	362	509	425	422	771	662
TBK1	810	644	973	819	757	1214	387	849	673	1060	989	765	847	807	646	937	735	1117	951	557	994	1609	808	753	1004	906	903	1073	743	692	730	1031	830	882	1063	781	753	1726	1015	690	806	643	696	608	433	694	847	762	1602
LAG3	273	58	47	213	37	7	132	38	189	38	48	240	17	2	7	257	72	14	200	111	7	65	402	27	58	367	174	98	39	40	24	25	15	102	44	10	986	5	32	28	293	52	47	359	70	40	30	1	15
RGP1	377	176	169	59	167	121	69	110	151	216	199	67	207	232	273	163	115	190	163	116	283	298	127	41	231	278	145	189	169	208	191	204	267	178	143	410	242	162	223	168	26	146	209	216	142	243	224	281	145
FCF1	706	708	737	506	984	947	258	557	545	890	660	1481	824	738	861	528	587	903	837	673	1018	1403	786	647	637	840	564	1014	394	964	1094	1002	686	661	985	552	709	1198	1319	869	674	967	864	985	1006	697	934	717	659
MPZL1	4373	7526	3948	4260	4552	4208	5533	3343	2778	3127	2484	8035	6315	5011	2318	3235	4270	3866	3489	4439	4988	2771	4248	3550	4702	2588	3400	3917	2201	5245	5079	3552	4965	3818	3543	1634	4430	5336	4033	5566	4611	3097	2309	2802	3767	3793	4944	6204	3885
ATP6V0A1	838	1582	731	779	1646	1510	567	628	1285	763	1207	1684	2195	2494	1565	1500	730	1390	1278	843	1314	885	1308	647	2035	1120	3202	1542	2525	1111	858	1172	1369	1153	2121	2000	985	819	2185	1262	1880	1712	3656	1746	457	845	1235	1161	1338
ATP6V0A2	349	387	579	415	542	755	275	521	338	501	463	420	445	760	578	371	373	755	523	381	430	420	504	344	876	537	282	489	313	363	384	690	502	620	406	720	553	756	630	474	449	424	471	356	289	290	585	293	710
GPR98	360	64	565	158	327	11	334	62	1265	38	454	497	460	9	556	78	651	296	267	931	3768	429	277	407	1373	211	632	269	224	826	87	686	628	1161	21	211	14	2165	885	109	0	1757	737	213	756	879	809	8	194
SLC22A15	117	36	84	158	181	157	72	155	173	129	50	73	102	400	34	158	263	111	140	79	356	58	57	124	269	59	10	300	104	69	43	58	36	254	67	35	42	214	172	162	10	96	125	25	13	151	166	141	53
C17orf108	96	267	146	236	147	218	157	217	48	140	261	107	261	390	188	180	101	630	175	188	192	112	159	88	144	361	200	167	404	134	179	121	216	166	152	161	200	150	47	377	122	125	254	244	45	300	254	184	243
C17orf106	167	177	171	440	109	481	966	331	405	173	130	233	148	102	125	269	316	100	269	234	129	288	126	154	119	206	253	140	227	143	168	171	164	172	520	86	161	122	377	209	404	280	209	472	189	203	122	199	160
C17orf107	153	118	157	63	53	161	66	26	9	42	84	24	70	226	128	49	32	59	26	124	99	7	85	14	90	51	16	59	212	74	149	170	166	47	48	48	66	69	98	471	93	111	101	26	75	135	67	50	102
C17orf103	337	586	608	551	339	307	133	253	236	555	173	213	324	242	326	200	154	260	262	240	422	113	741	206	451	316	333	314	519	506	399	503	285	409	342	219	310	336	416	372	51	1082	279	194	503	279	356	288	433
C17orf100	28	54	33	65	22	66	40	57	63	36	32	22	28	61	73	36	26	29	37	35	32	20	26	45	57	38	38	39	106	46	33	24	35	22	56	70	48	30	76	43	22	62	72	16	42	44	27	29	50
C17orf101	237	262	301	300	193	758	395	319	753	389	258	327	283	365	347	672	554	209	420	341	203	197	283	120	236	312	714	207	757	304	198	245	250	316	604	287	299	259	557	375	334	318	450	733	204	335	272	372	451
SMPD4	1317	2058	1957	2485	1792	1047	2756	1353	3083	1108	1651	1701	2032	2216	2860	1874	2125	900	1733	1874	2244	1813	1763	2731	1942	2467	4335	1049	1818	1958	1704	1522	1838	2492	2099	2237	2482	1211	1774	1900	1753	1944	2901	2644	4068	1979	2302	1668	1517
ATR	575	855	837	647	515	873	701	549	726	1672	1460	866	1003	1073	890	622	532	1052	735	531	1233	1344	866	531	1374	957	1258	794	511	881	636	977	1160	1085	746	949	1284	1538	835	1065	533	698	655	418	294	768	1047	1015	765
ADAM33	18	556	43	231	132	15	16	22	20	18	65	31	130	27	87	21	6	98	12	65	82	11	175	13	1	9	7	49	0	234	144	103	235	173	77	14	60	42	24	65	11	56	32	66	26	77	190	11	42
SMPD2	200	268	360	287	256	410	203	219	573	174	195	282	168	172	71	116	418	222	255	639	279	318	154	335	248	1759	428	266	641	275	322	266	213	227	203	221	267	202	115	258	261	328	284	364	1382	408	189	375	378
BRIP1	8	22	1763	59	73	32	70	92	367	125	87	119	220	280	136	118	448	304	136	453	81	326	48	196	101	68	511	15	19	306	38	132	96	185	373	387	191	137	291	50	42	31	71	64	80	148	140	85	183
ITGBL1	1532	656	1242	1411	3088	396	233	2142	621	1394	922	3123	689	345	1327	2829	668	1762	828	754	2633	124	2106	1346	1394	2333	360	683	61	1070	1289	915	767	655	630	269	471	2707	1285	1639	349	2629	277	459	139	151	1615	229	734
ZDHHC3	1206	1584	2059	1223	1957	1254	1051	1149	1634	1269	2103	1337	1528	1915	1308	2337	1296	2511	1592	1136	2057	2627	1599	1514	1233	1124	1435	1370	850	1144	1963	2572	1482	1641	1314	2068	1303	1455	1247	1811	1993	1987	1366	1767	1859	1506	1565	2139	1110
ZNF571	60	125	66	135	104	115	108	115	91	105	82	66	123	100	109	79	102	72	105	79	140	75	84	95	102	127	61	98	104	120	124	154	131	114	89	70	72	123	145	142	53	104	124	110	94	86	103	84	147
ATP5A1	8641	7484	7792	6912	7789	21770	5673	9850	13322	12521	5715	7555	8098	17537	8179	6175	6789	7653	7503	9628	9011	21670	7665	11817	7436	6838	11351	10671	18436	6960	10354	6192	7688	7852	9305	6542	8057	9507	11391	6178	13204	9201	13239	8791	9109	10238	8301	13092	8348
SASH3	296	416	452	636	365	116	373	188	485	356	187	693	314	88	80	782	98	133	684	591	221	213	1341	227	182	1461	444	264	118	288	287	274	284	370	345	138	971	225	361	347	559	484	417	728	297	360	404	80	147
RAB30	105	179	670	149	469	1520	53	109	431	285	3896	364	232	267	256	155	502	90	207	1454	527	193	213	35	536	153	79	443	57	382	168	206	257	296	1024	319	121	866	411	814	176	515	982	190	62	127	964	1612	124
TTC28	375	1214	540	983	449	209	515	331	450	641	232	634	774	421	598	292	109	599	269	638	545	122	766	479	668	267	576	403	148	937	676	529	1035	629	480	1103	434	827	638	668	274	491	234	435	185	546	958	285	724
AAMP	2355	1816	1724	1673	1323	3050	2670	1639	3153	1261	1424	2118	1863	2568	3249	3103	2719	1477	3335	2934	1816	1559	1702	1631	2202	2315	3183	1991	3444	1865	2599	1575	2014	2056	3246	2449	1392	1512	1326	2511	2784	2617	2641	3334	3896	2914	1412	2115	2549
LRRFIP1	4945	3762	2646	3077	2819	2522	1755	3003	2965	4130	2913	2669	3948	4853	5604	2472	3791	3179	2930	3461	5343	3513	2959	4056	5944	3971	3362	4731	4850	3821	3744	3207	4812	3968	3029	3231	2085	4928	2484	4705	1556	4167	6181	3898	5720	4454	4027	4791	4295
TTC26	94	93	102	83	290	257	59	94	117	178	292	140	342	343	198	174	200	160	111	153	283	140	103	125	207	152	245	94	155	205	166	169	170	292	197	259	89	255	185	192	135	125	177	119	225	203	169	280	140
DOT1L	713	759	816	521	479	182	567	549	1359	748	543	371	371	520	862	615	697	258	755	508	445	1050	642	349	528	870	1159	262	339	630	450	833	527	954	546	1068	410	262	334	471	572	660	740	448	801	747	460	307	326
TTC22	71	38	4	14	6	67	9	20	29	52	13	66	58	1	3	5	417	1	0	60	20	21	37	2	69	15	11	68	4	85	98	21	21	85	7	2	72	90	1	141	0	47	23	8	61	27	46	114	66
ZNF572	121	19	10	22	9	46	66	118	123	22	70	25	70	69	5	98	62	44	16	15	31	25	105	51	89	71	11	103	0	84	44	93	70	77	153	111	94	42	171	84	24	175	33	10	24	55	36	37	75
CARS	871	813	919	871	1169	1076	786	1190	519	1153	1644	1042	786	1177	902	1068	1286	1248	1269	715	451	730	871	1025	1021	913	692	1015	1062	832	948	603	815	840	757	1159	821	847	1205	723	1299	792	1072	933	1086	1341	787	1070	1165
PODXL2	491	1160	1635	470	479	593	1345	1069	2149	345	324	619	558	2028	541	792	322	1304	213	716	358	1998	145	1046	293	1480	2193	260	5385	360	408	479	178	578	456	1788	628	401	1104	1119	1486	179	1769	687	1616	756	357	66	1015
IL6R	211	395	198	66	197	55	50	77	172	328	88	271	167	49	57	114	16	65	233	113	157	102	350	48	323	457	139	314	28	204	493	290	320	132	60	58	753	270	275	268	28	76	207	123	143	192	250	278	218
ENO1	29875	8646	13441	14180	19636	15713	41186	10665	18735	23803	16660	14118	11761	4379	11683	13496	16937	30416	16629	22176	9690	26802	16620	11846	10003	14204	25223	14308	10725	17604	12213	5044	11112	13765	12759	9942	33402	10492	19955	8210	28517	10651	9283	22683	25356	14614	10629	18362	13892
ENO2	1844	243	205	812	2392	597	227	768	1716	970	564	346	924	1521	2049	233	2168	2814	1510	899	317	218	312	584	2042	529	546	1419	819	840	226	149	599	1024	1219	3322	220	388	4467	725	84	877	3445	165	537	276	283	606	3339
ENO3	16	34	32	94	25	21	58	29	74	82	24	33	24	48	82	16	17	109	38	46	19	53	21	50	44	111	23	92	348	21	30	22	45	66	4	31	32	8	17	37	57	33	71	43	44	22	20	22	7
TRAM2	1596	1868	1329	1129	1395	921	563	1062	909	1349	1527	1652	1167	918	1628	1283	909	2018	1035	958	1905	667	1938	1341	1618	1321	1249	1526	433	1748	1248	1371	1449	1287	1317	925	2052	1728	1020	1618	596	1405	820	584	1086	1066	2287	1321	1156
SYCP2	55	3410	223	2081	600	54	57	255	231	110	788	208	953	1729	1393	1210	134	189	328	163	774	61	80	58	782	792	1320	133	67	259	759	1572	1600	1687	375	2423	547	257	236	301	523	74	469	666	74	144	374	161	581
NPAT	397	615	452	273	481	475	240	263	489	770	596	407	732	369	608	362	436	415	407	387	623	358	616	318	777	529	444	535	233	883	410	679	798	646	329	627	456	950	483	717	385	457	494	353	372	389	780	543	565
TAOK2	1076	1430	1585	1494	1517	1486	1564	1225	1021	1183	1503	1583	1479	1939	1639	1624	2477	1824	1224	1455	1037	1105	1312	1282	1528	2982	1489	1355	1656	1305	1418	1886	1807	1785	1700	1866	841	1043	1450	2318	1316	2755	2027	1111	1596	1071	1152	1207	1664
CNOT6L	1065	1560	1002	885	926	1770	625	1169	1043	2012	1435	677	1970	1722	1569	932	668	1021	863	1198	1942	671	1406	927	811	1457	717	1007	850	1763	2093	1493	1719	1181	912	1365	1634	1660	1728	1540	524	1261	1316	1150	1461	1493	1704	1128	2400
NDUFS1	1423	1205	1473	772	927	2142	504	853	1415	2550	1102	1383	1418	2716	1725	1228	932	1967	2385	1374	2068	1714	1017	1186	1542	1711	3169	1656	2076	1403	1245	1471	1803	1170	1736	1683	706	1705	2483	1369	1438	1197	2057	1864	1790	1230	1449	2004	1437
LLGL2	746	655	1726	1095	1034	1451	2345	1725	2212	864	694	1073	1579	1071	2249	4634	909	1064	2005	651	770	1377	448	2309	1467	1413	3081	1075	1223	689	530	1358	928	1697	4945	2742	1250	885	2979	1585	1218	1513	1615	1831	7717	966	830	1440	1874
SLC22A18	382	372	758	375	432	576	88	637	76	198	329	553	720	416	25	319	1435	579	149	625	325	192	324	737	570	103	107	813	49	332	358	230	216	327	146	346	124	381	211	531	180	649	482	316	361	300	401	528	698
ACOX2	515	86	1337	138	118	277	39	177	335	26	51	195	692	85	126	492	2437	113	154	58	926	296	532	7114	162	87	300	411	178	106	432	152	446	248	46	2124	32	1152	90	97	23	1078	160	37	90	1154	346	595	203
ACOX3	257	1054	390	439	610	897	515	557	471	401	1563	458	861	449	1980	1089	640	390	911	718	1141	1656	663	345	393	1157	929	244	878	747	917	1177	699	577	377	1600	562	618	411	641	1040	497	364	1652	266	854	482	1602	765
ACOX1	891	1024	1036	1591	1223	2020	2966	1608	1642	1750	1118	1857	1989	1470	1286	1867	1110	1125	1510	1048	1870	1493	1986	1449	1019	1290	2466	1521	1435	1008	934	1338	1508	1005	1960	755	1622	1810	3600	1718	1021	1470	2057	1724	3696	786	2066	1791	1270
NSMCE1	1009	920	576	2246	2723	1747	1281	1088	565	1129	1438	2845	1269	915	779	1159	1184	2275	843	1219	868	978	935	1511	777	1658	1966	2154	1652	878	898	1436	1020	1091	1313	1253	392	938	1389	1847	1848	2734	888	1765	897	1022	924	1124	1383
LOC728613	156	262	215	211	131	164	233	97	248	114	102	277	282	301	185	183	137	171	213	243	379	146	150	129	267	170	199	230	128	207	225	123	234	236	71	229	91	123	175	158	114	140	255	169	316	160	145	130	131
CFD	300	417	166	1907	114	134	39	345	519	69	99	288	385	62	103	106	252	86	412	294	507	81	4195	58	115	493	243	369	63	264	252	677	269	118	878	229	165	35	274	259	172	1055	120	280	516	4859	563	134	1079
OBSCN	340	1042	208	705	146	212	394	94	297	110	130	259	327	179	279	96	114	267	86	164	177	100	498	62	1138	196	174	349	1020	590	500	272	788	479	139	646	706	171	760	350	150	144	355	273	154	300	236	98	232
PFDN1	859	1113	1550	2171	1141	1332	2279	1424	1040	762	1245	1006	977	907	731	1219	1147	1225	1046	1431	1127	1887	934	1786	837	1004	1448	1527	1547	1097	1258	1066	958	1218	832	978	915	959	1049	889	1301	1199	1259	1499	1253	1071	1145	1493	1149
PTK2	3592	3114	1724	1627	4105	2279	4017	3112	2899	2069	4113	2029	3810	2538	3999	3444	1799	3121	2635	1717	2628	1415	3025	2057	2474	1349	4658	2653	2029	2036	2029	2555	2317	2208	4600	3461	4756	2555	5623	2677	5067	4238	2163	4733	1782	1856	2518	2759	3235
PTK7	4163	4943	2001	2575	3736	3260	3928	2014	5050	748	1688	4634	2282	1176	3793	2410	3791	3545	1680	2952	1104	5465	1699	1560	1670	884	4692	4953	60	3971	3518	1466	2370	3499	2693	528	2834	1415	1038	1754	936	2720	1509	664	5374	1531	2386	351	2375
PTK6	119	35	335	165	567	451	123	346	17	270	940	433	226	638	528	1074	217	379	894	179	178	189	392	152	319	84	187	527	317	89	397	366	135	328	832	461	174	135	596	514	45	395	225	328	212	227	233	890	214
RABGAP1	1427	1781	1295	1110	2141	971	2246	1671	1308	1272	1859	1492	2148	2247	1423	1360	1976	1351	1242	1075	2537	1045	1522	1355	1774	1484	1732	2211	999	1763	1252	1849	1707	1433	1978	2139	1221	1781	1465	1402	946	1593	1754	1142	3554	1209	1611	1470	1304
PRKAA2	181	62	288	108	332	223	151	166	558	4510	12	18	57	578	597	89	842	35	145	506	391	141	38	664	523	52	288	453	289	513	43	809	702	552	127	152	28	1106	307	59	1	140	248	10	388	583	1314	337	121
PRKAA1	1046	1508	1055	1089	543	994	996	598	860	2287	310	2449	1068	250	1191	1564	673	1063	1103	843	1742	357	1289	1379	1558	543	1536	923	258	1423	1176	2679	1976	764	1009	1068	1231	2249	1204	847	133	1470	1624	771	2179	1061	1688	778	2032
ITGB3BP	113	167	92	370	181	104	563	175	518	262	214	166	219	278	156	147	278	130	129	245	241	260	141	363	210	145	408	160	292	232	250	172	147	293	119	233	104	177	185	211	477	188	177	225	161	196	217	298	194
PFDN2	954	457	812	1868	729	702	4170	1115	724	489	488	910	476	449	446	892	1150	623	1005	684	396	1093	476	1252	1098	1235	1356	818	600	425	483	695	513	640	913	454	1781	644	842	607	2477	511	517	744	754	533	363	479	583
CYB5B	1021	1062	1186	1850	1188	2658	1212	1413	903	1067	902	1421	849	812	1293	1026	1179	1742	991	1225	1301	1523	1273	2555	1371	1274	1936	1441	1473	1068	957	1139	999	1022	946	1781	1652	1358	1909	975	1015	971	1323	973	3189	999	1212	869	2055
POMP	4772	1104	1176	2712	1423	2371	3338	3456	2092	1617	1279	1293	1260	594	699	1852	1790	2533	2178	1340	1874	3209	2091	2815	1237	1791	1195	2384	1657	1602	1545	971	1069	1555	2620	1079	1575	1564	2113	802	3899	1462	1363	2016	2487	1334	1424	2169	1953
GAL3ST4	362	506	562	496	989	135	390	254	274	235	228	621	256	135	186	736	129	351	505	554	352	142	746	426	319	707	415	464	213	440	471	156	205	433	381	239	442	303	390	393	600	390	414	393	122	186	499	107	104
SCARA3	1002	3088	490	607	2718	249	2259	235	1382	319	261	993	1645	357	638	232	582	1296	201	749	789	221	1065	237	2948	358	1473	702	175	1353	1555	1680	891	1351	431	271	2344	867	155	2429	862	613	687	286	655	973	736	483	1968
XPA	263	354	192	296	231	215	275	257	162	185	265	201	310	236	134	139	367	200	191	344	329	190	231	240	318	212	220	358	440	268	319	213	264	165	325	241	160	248	143	346	304	211	275	220	144	302	287	327	159
IL17RD	345	2246	209	606	761	153	291	473	303	148	402	83	708	935	740	156	170	291	190	434	1057	872	653	181	3690	97	192	389	177	2723	2359	760	1866	551	473	273	490	981	190	1648	182	384	436	301	236	976	592	2370	316
ATG16L1	771	982	741	576	640	1336	585	460	522	744	693	629	921	1217	1120	1630	1172	703	986	552	1585	592	816	1445	1107	835	1565	1352	311	790	1202	1498	1225	1285	1002	1326	327	1322	386	1908	491	1047	901	836	1855	1062	955	954	700
ATG16L2	199	133	172	467	396	54	618	202	270	394	254	226	204	90	496	157	321	153	261	186	168	82	260	203	160	601	142	313	115	187	188	278	445	589	207	593	146	81	73	305	290	513	347	317	92	296	258	102	471
C4orf52	334	294	164	385	455	388	192	300	220	298	426	176	257	251	183	274	256	283	269	360	261	371	377	225	92	279	272	227	381	369	409	217	189	283	224	86	332	348	252	252	768	258	197	321	62	371	252	205	348
ARHGDIB	6355	6787	7894	17287	4062	10400	17499	1855	3169	5037	10700	8224	4935	722	836	3872	11812	2673	5398	8554	11363	6436	7689	9566	2465	6513	2370	8325	1333	4632	5401	7972	4537	7855	6875	1696	5947	4269	1768	4776	3970	6810	2598	11790	2883	3340	6663	8059	1547
C3orf34	29	64	28	53	98	59	28	73	82	81	48	161	82	138	89	51	94	43	104	49	95	57	105	41	87	50	141	117	69	87	110	73	83	89	69	49	51	112	59	115	32	82	145	30	95	75	56	66	77
NANP	214	146	197	171	251	391	259	155	253	217	192	308	143	213	143	184	188	202	149	221	128	273	180	242	141	204	170	176	155	172	170	169	166	133	164	145	269	168	320	213	169	135	158	148	161	186	180	185	200
C3orf39	545	542	520	504	509	580	343	392	846	368	302	395	396	764	616	630	952	321	349	457	507	663	449	273	567	187	615	368	831	420	565	352	473	605	466	425	394	535	569	964	886	710	741	228	479	525	478	501	591
C3orf38	473	460	473	465	339	583	530	577	363	415	525	613	493	480	410	383	453	433	465	510	553	687	455	553	473	365	743	534	414	442	497	485	452	374	379	524	412	540	370	686	387	418	433	388	787	433	467	651	451
MATN3	521	1163	620	336	935	490	72	367	475	185	158	916	378	2697	1228	310	84	470	359	649	2894	45	404	141	2669	145	85	294	119	355	393	384	399	718	377	129	107	2328	257	2672	492	374	572	102	57	118	906	490	391
MATN2	2836	2087	143	921	68	350	167	319	939	309	154	108	510	87	1179	96	17	61	74	386	409	452	2048	160	463	217	513	539	25	1813	1599	897	1757	504	287	135	264	395	948	334	536	325	141	681	248	808	993	159	627
ENDOG	166	204	291	299	328	352	253	204	206	182	125	127	79	113	122	174	317	81	156	250	86	140	151	219	112	150	215	133	468	90	266	117	63	99	216	179	166	82	127	114	356	206	471	200	513	305	81	171	155
STIL	210	83	435	185	280	188	424	319	954	284	606	409	289	178	359	447	617	100	259	345	255	416	250	706	113	286	513	58	79	358	265	352	116	748	156	477	619	251	340	100	412	112	208	147	915	263	316	219	302
PDSS2	228	417	403	274	309	369	182	458	501	401	186	383	245	177	223	175	286	551	436	431	561	717	353	326	275	1296	656	416	276	390	339	419	413	270	201	271	180	349	321	460	257	418	311	482	1192	431	465	387	443
C15orf63	940	224	1526	1007	681	487	957	950	714	625	530	1612	390	1141	633	1118	1124	859	1408	1264	380	1422	541	1105	933	714	549	791	1307	451	389	695	447	445	2456	624	701	581	1255	687	6032	584	987	1942	1480	879	392	671	603
CES2	899	921	843	865	851	1253	428	624	674	677	1173	999	772	926	1204	1296	527	1119	684	739	599	851	899	668	1075	1283	1458	1348	1656	826	1107	793	807	692	568	1583	895	693	1014	746	1086	833	1978	767	1427	825	713	480	1122
EBF3	63	378	45	245	76	25	81	40	25	120	38	50	150	30	36	55	15	17	25	72	48	17	170	86	15	58	76	25	8	109	122	124	198	70	67	75	84	46	47	96	13	119	41	142	46	81	297	36	116
EBF1	129	383	164	996	130	52	248	221	125	237	127	183	471	87	92	201	81	167	83	334	180	53	802	445	76	203	167	118	15	242	251	358	476	191	243	235	276	141	138	209	36	313	169	269	148	223	897	147	342
CES8	44	55	43	50	115	83	141	10	5	62	199	168	72	76	31	51	45	127	27	38	5	17	46	151	32	146	35	8	69	40	32	60	23	30	31	144	38	22	29	43	43	45	203	78	207	49	22	61	90
LMNA	14108	7521	5113	9410	6784	4360	8774	9371	4165	5122	8919	10894	6627	3017	6761	12710	9471	5951	4685	9472	4029	3108	7356	5908	10538	5048	4756	10681	5165	5786	9338	6434	9700	7626	6782	3832	13158	4981	4200	9423	4757	7556	4736	4998	5618	7466	5146	5657	5486
BDH2	239	558	154	1049	833	189	564	531	280	505	261	621	470	77	274	229	579	264	577	312	529	275	542	293	202	476	408	496	424	782	602	541	968	533	644	175	274	1013	344	623	666	968	233	625	296	497	617	367	303
BDH1	417	416	537	326	359	1149	837	396	382	891	662	854	482	1099	634	218	670	644	95	392	720	932	107	672	269	317	824	306	1855	355	535	645	472	344	369	816	617	584	548	545	247	800	967	788	1305	526	301	454	508
DDX23	1715	1529	3451	2330	2464	4068	1308	1808	3752	2606	3667	2578	2468	2593	2704	5055	4377	2836	6986	2243	2626	3898	2718	2370	2113	4301	3820	2836	2459	2288	2156	3240	2502	3493	2897	2442	1478	3032	4118	1796	3560	2793	2305	2990	3221	3414	1915	2228	1895
DDX21	3404	1648	2370	722	2086	2237	605	2497	2911	3857	3334	2457	2286	2752	2398	1590	953	3523	3189	1491	1631	3133	1645	1034	2888	4508	1054	1767	1429	2157	1714	1266	2997	1970	1935	2524	3097	1987	4241	1528	2388	1019	1732	1463	1331	1704	2483	2063	1542
DDX20	419	433	437	464	441	549	455	344	549	547	657	716	575	1050	695	554	585	441	452	599	563	914	433	553	360	484	285	448	650	601	489	473	619	505	324	353	469	583	585	464	489	423	440	366	258	524	503	567	394
DDX27	1813	964	947	1253	1267	1139	923	1229	2065	1017	1088	2004	878	993	1189	2553	1067	787	1836	1008	745	1606	1348	981	1025	1669	1250	1652	713	891	887	1020	1083	1188	1925	1678	1319	951	2120	974	1773	1270	938	1086	6951	1079	881	722	2046
DDX24	4932	2269	2574	2504	3493	2789	2458	2800	3071	3485	2379	4721	3040	3510	2796	3144	2580	3794	2682	3143	3009	4481	3003	2598	3168	2328	2039	4059	3678	2762	2652	3210	2499	2176	2664	1939	3357	4785	4316	3220	3988	2326	4271	2834	3594	2252	3223	2231	3073
ERBB2	4146	6943	152907	2928	5950	9451	2969	3450	1928	3791	4825	48435	15142	7893	10059	6721	3380	133649	11688	2760	8203	4679	2795	16460	2812	4014	11039	4414	5315	4467	6181	7792	6863	7943	14406	32050	6475	7092	10347	9439	6151	7353	4505	9605	179670	4823	4088	11006	9314
HLA-DMB	1062	952	1403	1231	1418	390	777	412	2180	1045	623	3341	855	263	317	1950	546	622	1605	1706	1140	824	3962	986	468	3403	1191	1831	436	842	1222	583	904	1139	900	439	2233	819	943	1027	1427	1221	1099	2312	580	703	1253	408	324
DDX28	264	233	293	259	308	709	199	175	231	195	235	365	149	283	317	192	115	248	271	221	134	245	216	325	249	320	471	223	385	220	215	345	148	173	226	356	394	195	545	195	751	210	315	201	678	171	148	113	383
UNC13D	189	257	197	359	370	543	383	130	257	355	76	728	197	23	366	423	198	406	437	168	160	83	701	651	139	726	344	673	36	268	160	152	307	266	447	60	953	104	307	122	149	414	134	398	603	270	185	17	461
TSNAX	1174	1517	1053	856	1466	1993	541	1124	1284	1255	726	1463	2199	729	1086	1313	1092	1979	1409	1320	1701	2348	937	1363	2636	1174	1680	2205	1045	1126	1446	1573	1826	1278	848	1551	1004	2209	1993	1714	923	810	1352	2252	938	914	1263	1586	2021
ZNF90	186	203	144	285	159	46	611	151	260	110	102	200	110	159	73	61	160	130	103	44	44	123	141	51	57	94	36	96	59	179	48	432	86	170	133	18	303	65	100	60	345	186	188	275	521	112	105	57	138
RPL32P3	107	173	67	156	64	26	144	122	122	72	99	139	124	139	276	92	169	75	90	62	195	93	108	96	216	226	102	124	28	151	141	183	257	367	54	141	164	74	41	195	54	141	135	124	63	86	123	42	56
ZNF92	273	519	837	320	406	1377	232	5247	712	1757	352	374	563	479	2430	335	3966	322	1131	678	988	700	323	936	469	733	342	491	1168	841	402	733	789	719	275	368	282	2570	943	591	162	3217	1015	200	2263	5529	1315	899	1769
UNC13B	1973	1166	873	836	1492	1172	1509	674	1076	1267	568	590	1236	3310	1126	1171	797	1723	870	646	1768	1812	992	468	2342	977	1178	1075	2043	1032	1430	1104	1354	738	1033	912	488	813	2482	1966	1000	1338	2537	1379	1874	1500	991	2320	596
PI4KAP1	112	232	89	176	117	74	354	105	190	120	114	259	93	201	224	136	303	219	124	135	118	97	195	63	224	169	305	169	220	212	96	121	150	198	149	125	76	77	133	138	88	119	204	293	135	109	90	116	181
FLVCR2	195	256	140	127	173	24	144	127	155	123	67	424	87	25	101	193	60	232	313	164	55	176	315	90	61	346	147	210	38	84	69	96	70	97	118	78	380	64	179	77	350	80	41	360	272	63	70	31	74
FBXO18	1445	2016	1187	1468	1512	1712	2347	1474	1353	2103	1597	1518	1679	734	1453	1354	1636	2180	1632	1262	1241	1309	1672	1533	1498	1930	2154	1281	1611	1536	1406	1290	1638	1637	1601	1975	4517	1648	1106	1655	1188	1571	1448	1403	1591	1458	1760	1479	1597
DCTD	1302	1415	1185	2139	1310	2688	751	1890	702	1383	1506	1618	1601	1461	942	1020	1489	1064	921	1937	1687	1046	1346	1549	896	888	713	1403	2247	1574	2007	729	1351	1167	1108	1448	1038	1379	1664	1594	1799	960	1663	1798	1002	1655	1243	1612	2461
UBE2J1	2262	2660	1675	1547	1214	2036	2373	2098	2055	2258	3290	1989	1362	1013	1446	1571	1116	2870	1660	2438	1950	3201	1923	2472	1754	2816	2312	1605	2255	2039	2119	1894	2038	1047	1315	1614	3354	2277	1396	1663	1206	2355	2006	1444	1700	1968	2680	2463	2319
FKBP10	6635	2423	1816	3902	4170	6623	2735	4570	1661	1359	1020	8527	2294	2625	3046	2355	1551	3653	1748	2270	1157	3873	2513	2460	2357	1766	920	4316	12622	1749	1593	913	2438	2100	4619	2253	3009	1277	5460	2566	9274	2491	940	3574	587	854	2461	631	3622
FKBP11	611	560	662	771	333	818	950	459	368	614	314	864	349	134	253	598	663	505	664	489	202	122	526	838	625	1127	217	483	809	258	433	501	273	248	339	131	874	294	1682	223	984	709	515	402	482	442	474	309	476
FAM3A	570	529	562	620	651	807	1805	711	741	436	704	469	350	448	380	676	555	528	589	552	306	543	458	420	379	474	507	371	913	426	515	665	288	402	759	383	839	284	384	624	779	716	605	583	612	525	312	355	973
C12orf10	534	427	806	2055	627	1247	748	615	773	522	628	627	526	684	539	991	862	609	776	994	554	900	602	868	582	514	617	593	1236	823	744	531	466	738	832	587	274	606	1260	584	886	869	900	848	735	832	512	725	555
FAM3C	1447	1152	1328	499	1136	1311	1554	1234	598	1000	709	619	936	1218	829	1009	418	1556	898	976	820	829	1064	969	1050	804	934	851	1012	816	1434	952	955	630	640	649	1625	1019	1418	789	1305	739	1125	733	622	985	1201	848	1498
C20orf12	80	146	66	167	174	179	49	101	172	116	105	284	183	172	91	85	165	54	116	50	175	88	70	77	140	104	82	169	109	163	200	112	168	216	27	64	42	130	200	156	32	154	147	72	54	114	131	140	110
C20orf11	2307	2297	1388	1846	2706	3140	2970	2794	2381	1360	2733	2255	1671	4106	8539	4405	1662	1347	3209	1656	1678	2120	2149	1434	1546	2761	4142	2219	1759	1739	2070	1701	1539	1643	3052	3046	2911	1575	3373	1622	2604	2017	1786	1884	3334	2194	1742	1809	11046
VPS16	584	919	1314	1330	1502	1261	1533	730	842	712	1487	1638	673	605	705	754	800	627	978	1082	886	1186	877	1015	750	1003	740	903	630	758	1187	1275	702	1077	593	514	1031	678	964	834	833	1432	865	954	1520	904	627	702	1314
PDPN	1563	795	441	543	1258	220	297	738	308	325	176	1424	550	525	495	783	168	856	1226	354	389	123	901	263	483	622	230	1161	96	791	271	255	591	484	651	106	246	664	217	473	221	770	144	155	192	352	651	92	470
GGPS1	1044	1777	1355	2127	1550	2254	1880	1469	791	1078	1828	2099	2157	693	1069	1226	1980	2285	2105	1246	1702	1809	1004	2722	2003	1357	2279	1875	1713	1287	1977	2012	1785	1156	619	1776	822	1926	1612	2081	2230	892	1417	1976	1975	1076	991	2198	1223
C9orf167	219	155	131	152	97	52	87	122	138	327	79	168	70	58	87	177	64	209	157	230	69	63	297	101	284	306	217	151	228	90	137	108	70	99	124	116	183	65	112	134	122	173	158	158	80	125	127	54	59
PARD6A	82	34	131	80	187	189	51	102	219	49	49	142	72	136	77	117	114	90	37	122	29	54	64	86	151	78	243	76	517	61	46	47	47	55	129	104	37	57	240	74	154	95	309	69	230	99	72	66	172
PLA2G6	74	155	123	252	150	31	178	162	230	115	77	169	211	334	160	87	188	254	134	174	104	68	163	197	323	251	235	112	455	206	208	235	213	330	59	294	133	117	208	237	109	330	987	353	170	126	138	196	96
PLA2G7	222	38	147	1147	61	31	123	29	298	171	86	149	66	25	24	288	29	198	684	305	35	299	593	232	44	414	410	191	8	73	61	45	24	130	134	102	578	35	201	59	307	112	9	459	250	47	100	19	23
MARCKS	4600	3158	3765	4372	3891	2049	5540	10356	4692	2768	1502	5697	2129	1144	3445	4878	1819	4512	5346	6050	4808	1440	6027	12175	1886	6023	2450	3480	3251	3350	3458	3521	2333	2131	3435	13341	5080	4290	2751	3182	3615	3385	3119	2739	6362	6642	5993	1191	9649
CCDC76	200	195	98	278	137	133	259	131	279	354	122	139	245	247	299	185	184	170	171	116	286	166	202	215	158	205	98	177	153	245	246	212	339	212	141	160	104	217	125	207	102	198	233	180	126	240	288	139	159
CCDC77	82	106	172	221	278	83	206	244	287	187	199	247	158	140	132	131	197	130	294	108	165	218	131	202	193	168	172	173	101	216	143	192	176	200	147	199	319	165	176	110	216	274	151	143	205	88	142	126	198
CCDC75	30	42	96	57	57	55	54	42	93	109	50	79	101	101	74	54	50	72	70	65	127	58	86	44	140	100	67	106	60	99	69	81	98	89	56	87	72	134	105	93	27	52	77	40	36	57	99	94	57
CCDC72	1599	754	1275	2313	1036	1074	4368	2045	1826	1009	1041	519	935	1105	956	570	1454	1216	1098	691	1344	1944	1083	2633	685	838	1522	1424	1298	731	1351	1375	879	1104	1167	1007	659	1106	1134	998	2926	1068	992	2337	1494	1264	1102	1257	1125
CCDC71	651	482	538	539	375	531	429	577	304	368	638	368	494	504	632	275	733	417	387	320	469	520	436	465	310	440	248	580	533	394	564	396	466	628	410	844	281	454	427	747	583	764	564	414	424	541	417	389	415
FPR1	209	92	83	50	221	70	96	71	100	41	29	202	163	49	38	159	22	75	111	339	155	50	415	56	43	337	120	109	37	94	45	56	128	151	95	31	112	154	88	181	52	83	75	180	58	52	119	81	101
FPR3	1453	239	847	807	1173	55	410	344	915	829	353	1824	497	58	160	1684	142	962	2452	672	199	616	2035	397	134	2317	1060	1436	112	389	269	264	428	794	425	439	2198	209	771	359	1710	543	186	1542	306	345	449	48	180
CCDC78	23	74	14	147	159	667	21	170	20	49	64	77	43	162	175	21	126	178	92	24	16	83	19	141	38	86	29	77	124	35	37	81	83	466	17	66	10	4	116	96	244	101	83	73	45	10	13	17	70
CGRRF1	250	206	183	170	275	440	57	341	241	133	117	269	205	250	164	119	179	224	230	227	236	170	161	179	233	120	135	280	226	230	265	197	214	160	340	156	92	300	321	312	173	232	203	182	147	255	243	319	195
TMEM109	1838	2919	3706	2151	4309	2317	2660	3314	1753	2401	3344	4564	1950	2569	1693	3615	2097	1992	2639	2642	1703	2378	3267	1194	1841	2395	3470	2047	2028	2849	3090	2195	2080	2313	3478	2289	4044	2435	2375	2729	6029	2873	2450	4058	4419	2872	2722	2589	2049
TMEM108	44	72	54	127	6	11	18	17	544	13	8	126	21	4	586	38	86	19	37	202	231	9	24	21	38	22	719	5	1	103	29	61	41	387	42	9	13	32	142	15	6	167	9	167	10	133	30	10	20
HOPX	72	261	164	517	811	225	472	707	158	327	158	421	149	115	199	485	108	188	222	448	99	223	417	216	132	203	134	242	56	244	222	110	200	242	365	350	147	100	282	108	229	260	125	268	93	215	150	149	321
SPARCL1	1813	15661	5444	13551	7702	2722	2916	7565	2706	6312	2876	6656	9292	2500	4517	5953	1654	7924	3842	7047	8666	1993	11108	9741	3103	1777	3373	4754	1238	13486	9786	8500	16903	7733	9632	3498	3295	7460	5401	5589	1915	5273	3603	9495	2968	7632	15312	3848	9814
TMEM107	132	188	91	206	298	293	204	108	148	234	216	95	226	237	281	91	195	406	195	111	201	132	181	216	377	174	130	523	450	192	167	127	266	180	81	138	144	225	102	401	113	286	535	163	251	190	180	385	133
SMPDL3B	53	98	98	275	297	594	323	285	571	293	303	407	336	8	42	30	337	22	122	369	13	74	88	549	369	383	161	245	2044	197	758	119	312	162	175	155	180	253	568	253	228	371	437	600	38	645	242	672	517
GHITM	4610	2687	3188	3561	3870	8275	2817	5138	2651	6094	6503	3749	3237	4591	3375	4203	3656	8911	4807	4609	4245	4616	3476	4852	3921	8524	4121	4093	8386	3119	6526	4062	3070	3148	3850	2794	3512	3803	5606	3723	5686	2889	5085	5190	3485	3402	3785	5565	4559
TRANK1	540	631	1002	882	617	270	627	1340	932	1263	727	1514	940	518	483	1046	1559	584	838	765	564	293	1307	678	1091	1451	499	1490	828	1143	816	680	721	1212	873	803	2338	1353	671	1316	447	813	616	1034	251	1109	1409	859	1049
SPEN	2724	2240	2174	1433	1673	985	1154	1204	3669	2624	3567	1599	3137	1834	3044	1841	2554	1770	1476	2142	3634	1963	2305	1469	2625	2767	2879	1807	950	3755	2324	2313	3327	3225	1210	2212	2990	3422	2046	1989	1087	2271	1830	1177	2478	2203	3041	1941	2658
OSGIN2	899	761	1031	502	1256	695	562	1134	787	867	845	693	967	1639	519	1151	614	969	1584	1025	1578	1090	1191	600	930	1260	873	1090	498	736	739	1014	734	994	1904	915	1082	1204	1732	1077	1421	1899	797	1064	1251	924	874	1670	1079
FKBP1B	50	34	25	74	109	37	32	47	18	32	6	46	37	54	83	30	47	27	25	32	22	14	45	87	48	13	18	81	15	52	43	41	39	20	70	13	18	49	66	87	22	67	106	62	12	103	70	33	39
FKBP1A	5441	4924	3841	8736	5063	3567	10651	4514	3900	4761	3489	7544	2672	1990	1779	3549	2415	4950	3923	5047	2323	5808	5842	6638	2245	7069	4444	5324	3285	3422	3990	3884	3436	3929	3339	3131	6743	3884	3791	3164	4506	2962	3726	5018	4173	3037	5637	4376	5669
SLAIN2	1567	1137	1184	1230	1279	1867	1356	1496	1073	1519	1763	1681	1817	937	2135	1040	1246	1668	1238	1523	2289	2095	1447	1306	1071	1154	912	1378	1403	1415	1914	1492	2134	1357	996	1303	1150	2125	1793	2139	930	1370	1792	1018	678	1432	2004	2032	1670
MANEAL	160	577	638	135	464	435	165	454	5717	99	133	516	854	1582	678	682	1204	163	350	173	265	370	215	538	635	391	1521	237	1224	253	295	160	128	386	732	589	215	300	719	423	1271	164	2195	213	1516	444	267	565	468
SARS	3475	1918	2169	2448	2545	2540	1953	2872	2836	2727	3208	2670	2553	4034	2441	3477	3361	3005	2391	3630	2147	3886	2440	2095	1754	2031	1314	2898	4617	2868	2880	1419	2218	1775	3834	1610	1801	2580	4238	2451	2887	2894	3252	3282	3903	3104	2373	3846	3481
STAT6	2663	5030	3608	4410	3098	3214	1981	1743	2251	2296	3657	2815	3544	1134	1230	2710	3122	1669	2672	2191	2072	2104	2976	2895	3384	2866	588	3824	2976	3206	3765	3355	3640	4083	3102	3042	2408	2824	3155	2543	689	3304	1893	3016	2108	3272	2818	3263	1743
ZFYVE26	586	920	938	821	866	835	2126	343	604	1452	688	1131	1103	1331	1217	955	1477	792	959	774	1427	880	1021	708	818	1073	622	947	652	1378	1082	1573	1129	1045	784	919	1056	1317	1288	1132	1205	1096	873	1070	804	869	1035	966	618
STOML2	2915	1300	1444	1676	1907	1727	2152	2045	2367	1350	1100	994	1252	1500	1674	3129	1356	881	1474	1941	1162	4502	1340	1016	1261	1765	1914	1408	2799	1356	1663	1649	1031	1282	1978	978	2764	1016	1546	990	2939	1356	1518	3107	3641	1679	1173	1422	1165
STOML1	228	149	260	260	209	353	602	252	204	217	291	283	131	210	150	270	187	199	212	196	123	219	208	94	179	186	139	199	390	163	159	172	127	148	311	130	334	141	278	248	291	212	287	251	165	177	133	251	239
FBLIM1	819	1424	796	2168	1199	1542	3428	1632	782	1026	943	933	1294	714	1135	786	1748	642	921	2072	632	271	1263	1311	1513	414	1911	1774	435	1439	1510	497	1845	830	1360	406	822	1286	537	977	343	1070	431	708	1201	427	1210	1528	989
RPN1	10167	5605	9839	6863	4811	13611	10368	9816	10571	5903	8824	12456	4973	5873	5484	8060	8000	6073	5808	9030	4845	13023	6387	10534	6489	5466	5597	6359	8731	4887	5520	6191	3925	4919	6496	5400	13178	7329	8873	6480	10103	5574	6633	9564	12229	8133	5568	10128	7273
FAM10A4	373	296	240	250	247	237	214	577	448	370	239	405	328	469	205	184	203	838	345	419	272	258	284	315	326	291	343	296	355	457	434	235	316	182	215	352	311	367	679	216	235	275	442	446	267	421	262	286	308
TRPT1	461	298	467	484	454	525	637	318	299	266	616	257	277	158	211	509	463	294	332	575	147	136	239	454	263	248	446	302	554	301	442	230	208	302	322	402	206	261	271	329	627	367	406	381	533	382	289	360	264
DAXX	1418	1438	1536	1634	1409	1358	3552	3888	1543	1223	1681	1625	2955	1939	2706	2658	1928	1692	1597	1701	1510	2220	1163	2554	2222	1844	1921	1891	3420	1590	2306	2049	2007	1489	1542	3132	1748	1645	828	1879	3075	2202	2042	1291	1874	1786	1326	1364	1788
CDC16	1448	1512	858	1817	1159	1737	1331	3347	1365	1386	1087	902	1755	821	785	1048	1325	1767	1195	925	1597	1541	1105	1811	1472	1786	2554	2878	1941	1023	1743	1065	1320	1395	791	1320	1165	1453	1354	866	691	1385	1480	810	1720	1406	1499	2075	1591
AHNAK	36702	46818	32778	19602	53735	18865	5061	37323	12537	47805	42320	43616	50615	41475	67724	20821	19997	64525	29656	26069	58611	14436	45500	11842	96436	34830	23930	35299	14610	78657	50762	41358	67070	47448	30980	74817	20759	82756	24683	56493	10974	36297	33845	29772	16078	44099	53765	55253	57381
NT5E	629	509	262	273	1030	66	233	1194	195	379	199	1019	357	216	346	924	347	910	679	373	251	136	874	681	375	711	237	843	49	356	372	252	582	158	267	278	476	318	490	425	172	557	164	324	133	227	731	117	290
ZNF431	109	205	154	91	97	92	426	133	201	252	231	126	232	232	329	147	128	127	162	120	254	128	151	112	147	159	190	143	95	264	296	433	245	264	94	192	99	230	155	151	87	130	219	152	172	159	254	103	80
UNC50	461	397	520	551	484	885	403	651	498	629	395	548	676	691	489	684	582	760	652	489	748	833	509	646	767	539	570	955	660	531	577	523	617	544	689	517	523	586	540	818	624	625	812	571	613	438	646	675	492
MAP1A	753	695	785	745	898	237	374	691	544	2879	513	926	606	3445	770	735	338	866	509	543	646	150	992	494	483	616	483	713	80	779	391	421	779	908	689	439	482	583	717	604	362	678	316	364	187	301	975	209	465
MAP1B	813	1773	1135	1759	436	421	838	1361	470	1238	534	4434	1088	2825	547	809	3482	1064	1193	1127	1207	415	1849	1795	7766	569	3512	764	104	2059	912	1282	1955	978	2081	907	749	1686	897	673	150	819	2952	473	1751	496	2271	646	1781
PDCL3	351	244	591	610	412	554	1111	824	595	474	326	762	326	470	502	944	557	645	758	637	499	803	442	628	461	614	551	523	439	369	343	248	419	437	1167	560	553	434	613	428	848	392	526	725	928	497	391	599	575
CCM2	1130	971	940	1062	1024	435	1077	876	846	556	699	787	820	725	613	1148	803	588	908	821	410	1076	1193	747	490	1117	722	822	763	726	1081	560	551	677	1300	678	1212	402	562	686	944	953	647	763	1199	1075	507	523	712
TBC1D4	559	1101	655	1349	736	1779	720	3579	1082	1476	294	725	582	172	1144	459	603	429	567	532	408	549	1312	720	1231	1013	770	738	3253	1631	676	1077	1556	1132	440	760	1535	750	1372	851	137	770	1579	575	1560	1859	1402	826	1067
MAP1S	960	981	883	779	654	354	1526	1134	888	572	546	764	795	606	737	753	1010	364	1493	1222	445	452	865	464	648	684	1149	437	625	773	781	735	447	715	997	983	367	465	989	914	608	1005	910	584	747	687	545	486	640
FRMD8	834	1137	975	606	877	656	951	1061	1775	660	1050	734	918	336	1175	2109	1071	876	861	1323	407	546	1420	802	879	1052	1957	799	486	1205	1150	607	762	810	1231	1326	775	670	502	752	1236	872	690	1939	922	967	925	627	687
ZNF430	100	216	187	58	123	79	109	215	196	262	153	155	257	206	244	128	128	100	157	140	199	172	177	82	198	203	194	202	71	240	220	285	238	256	92	171	107	280	186	202	47	144	234	96	105	133	182	119	129
ZSCAN5A	29	76	66	90	63	46	117	51	142	45	27	63	38	17	196	49	50	38	28	69	45	65	69	42	47	49	133	47	50	69	62	42	55	62	35	24	60	52	104	33	24	108	57	61	133	49	60	24	76
IMMP1L	41	89	70	108	98	110	236	99	39	85	113	78	65	160	80	52	77	90	48	90	54	147	45	174	89	43	133	87	117	96	90	79	66	71	36	100	69	66	48	64	262	58	68	93	136	78	76	84	69
FRMD6	2112	2738	1729	967	1814	1449	368	2080	877	1923	1148	2024	2410	1753	4156	1712	1203	2756	1139	2169	2410	1398	1979	1186	2600	1658	1266	3052	1064	3102	3026	1825	3372	2658	1160	981	968	2759	1147	2838	673	1546	1340	741	642	1876	3101	1653	1957
PLCD4	61	157	99	168	139	27	87	88	289	31	372	68	125	468	150	93	133	83	245	195	147	233	74	52	149	532	320	132	661	140	360	90	159	266	64	324	42	91	38	76	198	102	742	341	52	195	194	511	48
SNRPF	453	441	936	2692	712	854	4751	717	756	519	831	1284	617	411	468	889	1948	916	970	905	567	2541	622	1838	256	663	691	601	578	693	862	729	483	885	2211	600	1142	1057	928	475	3109	590	521	964	1138	738	621	789	441
TMEM200B	109	61	73	186	113	29	41	218	47	39	19	76	175	361	76	75	34	118	62	75	31	14	105	44	46	48	109	94	6	74	54	57	72	79	297	36	45	41	45	608	19	77	584	22	346	53	76	30	63
GNAS	19296	20886	9413	63246	18836	23247	111377	32719	43586	17637	27268	24834	20047	27764	39116	37281	31258	94582	27314	27199	15707	27573	29607	53002	13347	21433	58295	21734	24315	21145	19215	17514	13855	19540	33395	35693	24360	18798	28937	16255	28933	21497	24540	21009	79418	14734	17610	20025	68337
MED13L	3072	3212	4694	2228	1972	4204	1056	4402	3169	4815	5391	1244	7453	10655	8478	2525	2081	5289	2676	2388	5272	1540	3038	2921	9369	4460	1106	3870	12064	5414	3213	4614	4405	2305	2192	8680	3973	6925	6319	3761	2189	3100	5008	2359	1426	2789	6841	5110	3982
PTCD2	112	143	142	138	164	181	65	133	75	142	236	183	173	249	185	101	134	309	104	117	225	287	103	97	135	102	88	271	257	166	255	161	139	167	158	149	79	137	222	144	157	133	151	148	105	110	161	212	187
PTCD3	638	751	919	923	744	968	1238	985	1267	983	835	817	1047	1355	1260	939	902	1336	1273	558	1337	1470	1028	1219	1041	1148	1136	994	1091	1125	981	757	994	1034	1044	1060	913	915	1232	908	1111	940	1191	1096	1958	939	1092	965	703
DSCR3	1109	1011	663	733	880	895	942	817	1006	1268	1277	772	1132	670	1360	835	863	789	1569	908	959	1298	1055	784	919	911	1127	948	788	1030	716	758	873	1021	878	936	1185	801	691	827	1129	897	722	1074	567	954	1063	1239	853
PTCD1	385	358	739	277	555	344	463	423	204	350	583	245	369	536	430	663	364	276	401	295	245	797	234	375	389	407	712	218	502	292	325	448	268	416	249	401	495	236	485	332	861	323	303	349	517	397	203	203	344
PDE7A	1316	923	494	532	1811	390	1569	982	1295	498	1262	499	745	834	487	796	508	727	801	567	856	1229	1371	529	422	1417	1722	761	272	901	671	1197	495	694	833	593	1436	665	433	315	560	1175	370	938	415	690	673	305	561
ZNF433	56	154	138	106	118	194	157	188	70	108	88	82	115	155	282	150	235	121	55	99	194	113	74	111	81	71	119	90	141	116	85	182	157	150	94	107	26	116	71	124	221	110	82	150	130	151	155	129	60
SIX5	582	1303	894	929	392	582	1016	902	636	418	614	373	374	202	1237	209	826	227	363	719	430	321	527	449	327	536	352	284	790	606	923	732	420	807	575	321	349	334	347	933	443	921	406	328	853	807	415	353	610
GNAL	50	102	41	62	27	24	35	55	39	25	11	25	65	49	77	14	6	31	16	23	102	24	112	10	55	30	16	61	1	280	116	153	173	37	33	10	98	172	207	22	4	43	21	11	37	63	100	14	135
HLTF	596	1184	2142	964	905	1473	579	1347	1974	1695	2849	1061	1167	3639	1790	611	1121	2193	2058	912	821	1538	1229	883	1793	1745	2044	1149	1265	1338	1626	969	1491	1903	1342	2696	1341	2456	1987	2109	1920	955	2981	2373	1278	1361	1205	1550	1296
AGFG2	137	536	470	260	444	411	277	252	178	336	342	242	962	619	387	532	510	375	250	298	281	523	443	216	575	333	282	199	414	349	364	526	469	506	205	230	351	244	214	320	277	253	705	321	354	357	335	249	458
AGFG1	1895	1826	1000	1463	1313	1529	1740	1088	1193	1283	1617	2154	1749	1391	1769	1628	1272	1711	1339	1533	2590	1619	1709	2543	1479	2289	2026	1838	962	1550	1595	1513	1985	1980	1242	1420	1319	2298	876	1439	930	1669	1619	1069	3267	1631	1917	1733	1709
DPF2	1339	1187	1551	1020	1306	1216	931	1467	1704	832	1353	1285	1357	601	1145	1908	1742	945	1714	1154	701	888	1120	1344	1141	1280	1437	1314	1161	1495	1219	724	993	1038	1054	953	1494	1089	917	1295	2225	1043	1223	932	1541	1287	1216	977	810
ASNA1	972	1245	1420	1679	1442	3045	1066	1631	1427	1270	990	1795	1155	1146	1583	2100	1795	1335	1117	1942	1405	2124	1268	1100	1029	919	2099	993	2132	1371	1421	2148	1113	1727	1830	1580	821	1197	1412	1511	3703	1778	1768	2150	1728	1435	1122	2016	1169
RPS12	26482	13061	7333	20263	9340	6235	15762	17446	11747	12376	8704	12143	11395	5019	5544	5798	8242	10418	8258	20618	10319	18788	9554	10274	11663	10976	11713	8907	17605	24090	21841	6165	11278	7301	14416	4247	10711	13234	6910	13413	41340	9067	9416	43117	11694	22694	14355	9522	8513
RPL18A	4136	1626	1532	2701	1761	910	6771	2430	2141	2055	666	1621	1201	849	932	1677	1416	960	3462	2378	928	1859	1852	1224	1133	1212	1770	866	2474	2684	2536	1478	1100	1398	1980	804	1581	1162	3698	1256	5645	1203	1104	5638	2183	3114	1692	1002	875
SIX1	505	1213	617	187	624	1154	379	969	394	17	2175	123	547	555	443	344	12	666	452	96	81	198	177	1510	2800	952	1530	11	1556	463	855	2930	986	317	885	29	196	28	2363	61	330	917	1117	1177	274	521	107	148	64
FST	282	121	323	159	496	53	20	193	241	42	42	445	259	29	300	226	71	159	64	117	409	49	311	71	643	127	13	316	598	154	139	80	225	182	103	19	86	708	217	370	43	190	23	60	76	43	317	21	202
SIX2	56	8	90	271	279	124	422	27	396	34	9	113	130	3	46	6	92	31	46	60	303	29	11	188	244	126	255	174	359	155	18	25	115	719	86	146	40	100	126	35	225	179	431	4	651	24	79	289	66
DACT1	1107	323	546	469	867	138	247	491	313	572	307	919	356	152	528	592	277	976	536	394	350	89	527	321	228	393	232	1102	9	419	267	268	496	459	562	238	184	430	187	541	139	527	131	132	164	223	679	69	190
DACT3	164	308	138	212	202	67	184	138	51	83	59	159	127	69	133	100	67	261	35	199	172	17	154	108	55	44	39	159	10	142	289	106	181	141	183	63	48	122	106	201	40	112	100	70	39	81	192	58	79
VPS45	567	1367	1216	1508	991	825	1624	685	914	788	696	1218	1949	1057	1046	1242	1329	1006	965	896	1475	1200	875	1382	1298	1464	1807	1610	1062	1076	1339	1566	1227	1135	803	892	1072	1373	799	1310	1459	981	752	855	1038	772	922	1382	832
VPS41	818	1461	1366	741	1961	1215	330	901	939	1683	1489	1087	1755	2365	1457	1001	625	1461	1904	819	1626	1561	1106	720	1390	1240	1274	2380	1351	1188	1488	1541	1280	1125	1344	1431	1141	1455	1939	1270	1443	1014	1118	1063	677	1075	1293	1035	1220
BCAP29	705	1159	1417	1547	1417	1122	1239	971	519	2350	1225	954	1981	756	780	980	857	1470	846	1569	2050	757	967	2337	688	880	881	922	984	1127	1239	1411	1206	895	614	1035	1171	1727	826	1248	618	872	694	973	1183	1562	2066	1998	1408
SLC15A4	855	553	561	536	620	466	656	566	315	738	419	724	542	327	560	356	339	784	736	542	558	360	758	463	498	444	426	748	316	694	555	376	543	511	368	513	711	634	481	536	487	541	511	728	716	406	582	596	734
TMCC1	1060	872	1084	893	777	749	945	989	557	857	1485	832	945	900	1126	629	986	1236	650	830	1803	815	854	831	948	826	1000	924	777	1043	1034	678	792	955	852	1568	1270	1616	957	1870	675	1363	703	688	1130	916	1164	901	572
TMCC2	18	31	20	37	22	23	104	32	479	22	14	32	19	49	173	33	15	29	49	28	22	19	64	22	39	61	166	41	25	56	43	28	25	38	79	13	94	26	186	24	10	45	57	32	24	28	41	9	66
SDR42E1	170	162	93	121	49	337	818	161	201	13	297	8	118	5	15	300	170	296	3	395	246	337	111	160	410	15	5	107	416	168	235	203	170	117	121	5	271	219	11	16	2	81	181	156	90	42	91	93	346
LOC147804	113	70	148	111	92	60	175	55	273	94	63	112	69	167	381	96	91	57	113	156	105	74	160	141	149	194	317	121	40	83	95	177	87	86	113	78	296	76	267	158	45	111	112	1090	66	63	82	56	70
NMNAT1	335	227	110	143	331	103	338	242	267	472	333	152	374	153	495	183	278	208	253	158	357	143	298	229	149	226	313	292	229	349	322	191	323	213	211	346	124	347	163	177	288	294	263	277	247	276	264	273	164
EPB41L1	3691	2129	2180	3043	2763	2449	1428	1798	1383	1649	1026	1984	1379	3142	1176	1861	2377	1237	1799	1737	1794	1241	1877	2690	1230	1437	1789	2633	1167	1626	1829	1674	1838	3461	1809	2981	1877	1949	1702	1548	1002	1933	961	1488	576	1728	1681	1916	5079
NAA16	292	284	223	186	174	145	268	419	241	327	139	164	359	217	229	161	232	300	179	111	368	346	295	266	302	346	203	321	181	278	208	334	500	333	88	165	189	336	310	208	107	410	267	233	254	255	340	165	211
EPB41L3	518	926	464	1347	443	133	293	713	2170	589	387	559	634	2249	249	502	346	387	716	684	415	1560	1725	601	632	1322	573	512	4572	464	2581	950	1735	445	436	318	579	318	378	376	822	442	490	679	221	669	839	131	621
EPB41L2	1115	1093	1239	2096	1210	540	751	817	740	3055	594	1722	1313	638	1894	1080	485	1423	967	1611	1221	525	2667	1009	732	1612	559	1201	343	1469	1526	1127	2042	1340	1437	1107	2288	1580	773	851	258	1057	1295	951	1373	1039	2671	464	1488
EPB41L5	486	1366	349	998	492	1272	156	785	386	331	629	308	708	1933	908	639	873	979	745	639	1389	737	444	504	494	679	350	716	534	755	523	549	821	1355	818	931	326	661	523	745	284	459	751	610	1240	579	942	970	764
ACSS3	41	251	383	340	207	289	431	373	121	188	221	710	355	27	251	190	114	755	366	470	66	464	359	142	106	126	120	588	1227	222	98	1099	285	170	636	182	109	350	39	202	270	128	47	669	119	63	217	206	604
ACSS2	1619	826	762	1328	790	1078	512	376	1069	667	631	1368	887	904	287	899	628	779	751	667	412	499	1077	1118	798	454	850	753	1426	698	832	1916	697	551	654	1348	1022	501	576	626	445	856	662	623	1022	1063	877	1240	989
ACSS1	216	1031	4102	1054	659	3395	547	1310	221	918	2869	216	395	850	209	1605	1520	960	674	877	802	361	497	1619	418	1852	1809	605	2590	691	1266	2020	1356	1995	1455	546	630	1027	1529	600	655	1007	367	703	1205	1780	920	2680	321
KIDINS220	1844	2382	1781	1345	1903	1581	1231	1522	2468	7810	2010	1832	2725	2090	3001	1362	1762	2668	1692	1994	3235	1872	2070	1397	2784	2240	3916	2611	1299	3657	1922	1887	2992	2547	1919	2299	1368	4101	2058	3118	481	2962	2450	1311	1935	2331	3167	2329	2472
PLEKHM1	676	821	526	656	717	687	369	356	302	1426	438	833	851	506	600	580	292	395	726	493	814	227	805	269	613	631	721	507	275	645	447	601	1013	761	1154	600	685	684	878	797	317	849	504	1028	384	426	665	586	640
PLEKHM2	1754	1373	1311	1590	1097	995	1189	850	1154	1520	2206	1115	1085	587	1505	1589	1113	1014	1222	1409	847	747	1796	746	677	1733	1641	1128	1515	1480	1281	889	1232	1478	1265	1205	1820	863	970	1305	1258	1565	1374	946	2446	1266	1194	701	1280
VPS4B	2145	1720	1636	810	1604	3024	403	2226	2106	1229	1149	1326	1882	2792	1762	1087	1188	1280	1482	1418	2383	3516	1428	1307	2204	1284	1938	2163	1256	1504	1746	1612	1730	1710	823	1508	1474	2374	2131	1472	776	1798	2023	920	1169	1511	1870	2185	2223
GMEB2	656	782	421	584	564	641	698	604	624	316	679	433	423	744	999	779	571	231	776	560	373	634	520	372	601	586	805	369	428	467	627	640	455	587	569	785	523	377	573	660	526	579	577	383	630	560	377	394	1031
FAM72D	32	7	44	93	168	16	201	188	152	56	50	65	83	71	35	64	74	17	89	21	24	144	65	93	69	53	100	6	12	9	19	63	36	74	80	16	234	28	131	23	114	25	39	48	43	18	37	21	72
SLC43A3	1353	1838	709	1063	996	314	988	364	2374	2196	808	1559	982	215	303	696	824	901	1117	1563	449	908	1775	779	691	942	1277	1050	216	1457	848	600	1208	894	1027	385	1782	818	436	748	4424	819	548	1206	1871	921	1421	510	641
FAM72B	74	13	61	142	224	38	426	369	441	90	89	88	120	141	73	135	119	28	156	32	34	228	111	268	91	154	295	11	25	29	26	84	51	92	133	68	327	43	251	43	196	34	73	143	89	48	70	37	146
DCAF13	1532	843	1291	701	2028	1235	990	1016	1734	991	1367	1090	995	2220	1147	1661	521	1116	2209	1109	931	2188	1576	758	888	1487	1613	1378	846	833	753	752	759	692	2739	812	1469	847	3198	903	7570	2017	916	2266	900	926	783	933	1475
DFNA5	474	236	248	420	254	118	127	122	113	221	68	148	121	64	137	178	65	291	205	223	182	76	315	182	193	251	95	260	35	293	298	150	176	197	189	78	73	171	146	143	174	171	124	133	83	70	193	100	143
MAGEH1	624	537	396	497	350	791	413	485	503	258	582	733	256	80	345	468	406	656	864	1100	427	170	495	336	423	752	381	476	175	390	534	427	316	373	475	472	426	370	519	281	361	532	144	374	853	447	486	126	620
VHL	1956	983	893	313	597	361	568	938	1380	1114	1307	596	1084	1046	1802	523	595	991	816	573	1403	712	847	734	782	1396	2089	759	414	1023	747	872	1213	1350	1065	1686	646	1032	568	1111	782	1054	1351	683	847	751	1306	602	489
WNT2	247	85	470	412	531	74	40	299	369	353	130	694	185	21	174	713	118	153	744	438	235	23	444	302	107	745	101	250	9	159	45	77	162	181	703	22	277	445	129	280	210	551	47	64	99	65	349	21	110
FIZ1	308	554	299	644	394	314	865	432	796	188	305	492	331	372	3459	363	465	171	258	377	371	190	264	343	352	498	613	325	432	375	394	397	302	512	363	216	890	275	532	357	244	543	506	326	378	371	255	239	270
LRRN1	19	1548	1490	252	69	306	170	67	117	219	43	39	68	104	512	56	332	2677	54	650	610	40	180	35	451	97	182	218	71	851	1631	129	1544	2021	76	82	339	1053	73	1670	268	195	446	25	112	1114	617	128	482
PPP1R15A	1479	1168	608	1433	953	752	2790	1093	792	1022	815	963	1037	262	504	688	1002	765	1135	731	526	295	1696	657	841	828	617	1091	220	1227	893	1000	1777	1948	902	848	741	497	648	1694	441	1085	512	1052	963	3156	1311	346	1093
CNTNAP2	85	12	309	214	1537	1173	19	1301	246	409	17784	24	6325	6424	1412	379	5398	2006	0	440	50	643	21	7662	27	55	383	315	955	525	4123	449	342	377	11	136	1055	47	783	112	2133	290	60	28	3302	489	118	933	401
BLMH	515	815	1354	1169	486	1229	506	380	724	491	360	2641	1995	1974	600	865	1264	755	1228	361	1570	531	710	969	195	1333	1453	916	286	915	1017	642	738	1026	953	619	655	408	1832	411	177	1195	729	384	449	583	868	1489	940
ST8SIA6	37	219	56	58	76	286	1	43	56	244	198	3	279	15	298	3	296	222	12	155	276	15	24	2	233	16	7	39	1	395	468	27	431	344	6	5	2	501	49	122	1	83	328	18	2	400	170	273	230
MOGS	1219	932	1358	1006	902	1306	2188	1125	1083	942	1094	1502	939	1089	1018	1419	1360	842	1051	1270	808	1493	981	1304	1293	1224	1374	923	1570	940	1078	1090	779	1124	1219	977	2209	888	866	1856	1828	1253	1374	1046	1604	1273	1040	1541	1204
RECK	406	519	329	261	694	97	286	325	204	407	331	654	439	118	537	395	109	825	179	251	723	111	630	364	147	365	223	389	17	577	360	369	734	315	197	141	216	651	330	361	48	338	130	167	97	208	804	79	255
MRPL37	1457	978	1267	1122	1421	1286	1419	1018	2450	1312	1505	1553	1213	1026	1153	1794	1297	1056	1471	2017	1002	1701	1351	1522	600	1358	2169	859	2464	1483	1788	944	638	1035	1205	1612	1236	951	1522	1146	5306	1081	1502	2321	3115	1475	1213	1727	1236
GPRIN2	169	203	6	110	16	42	197	5	82	6	301	17	5	2	39	7	195	8	60	100	266	27	87	1	106	2	81	33	2	135	133	116	62	257	47	1	427	63	3	219	2	3	22	8	54	58	81	257	4
GPRIN3	97	112	206	167	67	46	81	114	119	271	73	131	158	2126	91	127	23	269	151	251	235	65	261	165	91	339	106	297	1414	166	116	185	199	128	84	111	275	268	310	167	34	102	451	101	50	96	374	63	150
GPRIN1	143	118	424	262	195	98	482	148	1862	56	55	249	202	593	126	354	168	174	158	346	100	71	92	231	1016	115	575	87	52	114	70	81	75	251	144	154	141	164	521	96	55	32	664	49	572	185	137	156	113
ROGDI	482	389	491	1064	796	1746	711	878	410	449	1009	1949	781	743	903	954	2202	764	846	1266	513	869	646	1334	405	553	704	682	963	663	488	515	1108	880	583	926	188	430	246	632	559	2036	976	550	879	1184	596	748	523
MRPL34	347	520	490	922	627	439	2346	888	478	726	343	488	345	413	275	431	978	357	505	524	366	680	587	579	482	595	693	409	951	475	652	534	258	284	598	426	224	309	904	663	1402	664	726	577	556	571	432	419	424
MRPL35	590	720	737	839	884	874	819	970	937	965	1122	989	959	1423	988	856	875	1112	1319	949	1251	1519	832	1220	1079	921	1075	955	788	880	1001	760	887	778	727	847	691	861	939	970	1160	1062	1235	1071	1056	996	742	1213	573
HIST2H2BF	208	10	46	24	111	180	161	38	50	47	25	150	150	161	13	52	399	72	18	17	48	14	138	130	766	29	83	370	45	31	14	44	25	88	87	135	133	81	52	70	18	93	174	61	96	23	47	27	43
ZNF813	105	247	180	39	158	86	22	91	197	199	167	176	192	275	677	85	144	133	99	149	238	132	149	78	198	187	274	119	96	175	193	200	154	202	100	147	342	315	187	175	43	99	104	217	104	115	119	171	184
SPTBN5	30	180	66	187	55	81	38	16	68	44	41	91	39	22	86	75	247	508	65	131	68	60	59	52	80	95	12	181	26	64	99	36	267	214	51	167	19	44	9	376	666	60	12	846	22	88	51	88	29
SPTBN4	14	29	32	24	13	240	6	28	272	151	24	9	49	492	211	37	69	19	8	114	19	18	33	10	427	11	90	25	327	23	63	18	77	21	67	10	6	14	183	244	135	67	720	22	8	27	34	35	96
SPTBN1	2783	6329	3861	8529	2646	3346	6878	3687	5024	4633	3008	4885	8072	8489	5670	4480	3258	4914	2614	6290	6734	5487	11838	6289	8621	6768	8684	4258	5318	8022	6261	6398	11355	6581	5259	7639	5909	7427	5170	6448	1771	6118	6415	5039	5317	4681	10972	7575	8181
ZNF814	263	546	297	435	272	201	453	537	515	369	918	958	313	326	2885	272	572	154	243	231	557	171	188	768	479	469	366	240	597	393	349	424	439	398	198	458	190	320	321	226	205	641	517	533	320	420	538	232	364
KLF13	3055	2010	2285	1035	1567	434	839	768	1676	1043	974	933	1505	2299	1750	929	372	3313	1494	1056	1888	681	2044	1040	3169	1584	1203	2418	1300	1937	1555	1396	1816	2115	1295	1954	2210	1248	1215	1623	601	1551	1404	829	980	2111	2104	2214	1573
KLF12	473	644	467	508	373	133	289	436	734	322	231	320	625	191	533	376	229	586	279	305	1303	306	647	422	570	592	346	505	13	776	484	548	636	946	491	631	348	661	357	333	33	911	234	191	331	850	1002	385	516
KLF11	350	981	487	790	394	309	478	256	579	522	264	570	701	355	338	431	265	551	417	850	526	220	798	404	722	634	1782	494	171	778	756	600	782	549	456	818	869	387	442	388	617	349	421	798	799	609	892	388	538
EBAG9	515	570	627	413	1015	516	491	804	550	606	673	609	659	487	543	756	527	815	821	324	577	1280	653	422	479	1522	517	679	771	400	465	520	486	355	1007	480	976	569	1265	699	1912	952	536	1298	336	561	497	473	784
KLF16	657	496	481	445	238	253	609	737	393	391	348	467	247	388	365	598	839	186	468	641	149	385	419	362	567	482	604	207	617	292	396	399	419	347	569	651	337	181	344	344	537	544	612	299	659	508	206	363	299
TFAP2A	1604	2281	1142	1702	1285	1836	3161	3649	1005	1315	2236	1173	2345	5772	5013	2347	3619	6562	604	1162	3463	733	648	3049	2893	2352	1735	1414	1127	2289	2125	4619	1674	2037	668	6370	1426	1603	3867	3500	2579	2044	3647	4969	1803	1996	2485	3816	2189
TFAP2C	763	1091	2059	1117	5428	718	1269	644	1900	387	672	622	805	783	3720	2316	628	327	1990	694	703	741	1223	772	498	665	1210	1359	75	1504	824	1434	1051	1780	2773	249	1147	1482	1829	947	374	2771	173	240	4572	1473	785	412	6506
TFAP2B	890	6557	7	21	18	119	66	50	2445	26	10	6976	2905	14	24	16	2955	82	91	13	3526	5891	1561	10	70	1454	7797	1256	0	2132	4011	5195	3644	3636	47	2	0	2330	4	22	1819	2838	3388	340	42	2781	120	71	312
C4orf14	618	479	776	857	940	781	760	996	558	845	836	820	577	681	607	413	493	560	814	739	632	942	599	772	401	577	323	552	796	1025	1053	531	421	537	652	456	432	609	984	602	1203	549	672	998	593	694	490	567	827
GBE1	1093	427	643	1006	557	356	545	597	310	2749	527	697	584	270	654	357	362	1195	351	425	482	880	837	433	687	412	1054	749	497	547	471	488	1125	458	500	510	448	523	652	414	155	446	705	486	397	459	713	697	667
PCNA	1881	975	3154	3072	4032	2010	5388	2573	5914	2025	3310	3835	1495	2292	3127	2729	2915	1480	2900	2622	1468	3991	1823	4427	1819	2717	2734	3177	1203	1693	1657	2295	1406	2728	1642	5349	2421	1619	4507	1188	3857	1935	2053	2455	2625	2244	2024	1537	3658
SLC44A1	3778	5435	4015	4535	4011	2447	1698	5927	1443	2624	4197	2946	5405	2511	2684	3267	6918	3545	2193	5882	5218	3240	3190	3068	3883	3036	2320	4764	971	4689	6516	3835	3845	4578	4004	2609	4773	7159	1831	3843	1841	4463	3791	4398	1743	5476	3637	7785	2711
SLC44A2	5402	8784	7535	5006	4911	6555	4538	6842	5531	2294	4370	8740	4545	7599	7321	8673	7394	8073	3645	6869	6187	5942	5238	5140	3662	3493	6315	3765	5315	6239	6130	7756	3708	6514	6076	5106	7929	5628	3095	2834	5286	3835	3897	3983	4599	5961	4968	7365	3607
EIF3E	12247	5989	4534	10386	9831	3043	5756	11033	5518	7566	5740	12518	6683	1742	2978	5630	1346	6979	6936	5950	4779	10724	6289	4088	4023	5554	3446	4738	7325	8888	6037	3884	5384	4238	9045	3034	8093	5446	9468	6000	22331	4782	4550	14033	3909	7814	6087	5151	7772
SLC44A5	253	714	54	208	15	150	4	69	68	1672	160	23	13	8	13	4	39	58	6	125	185	499	8	0	657	23	53	26	18	60	348	258	352	399	48	5	4	8	1	57	28	51	336	8	62	127	152	11	91
ZBTB7C	63	384	667	122	651	693	183	738	1357	21	957	1031	1607	697	891	195	563	202	76	470	953	181	493	517	687	52	758	1223	808	786	2308	1239	1593	1229	328	11	275	1163	86	720	789	806	36	345	592	1553	858	1302	74
ZBTB7B	2977	3062	3201	1605	1817	2178	2135	1511	1424	1671	3952	2297	1895	1508	1442	2366	2788	2355	1842	2638	3009	2693	1612	930	5409	2196	2920	2292	4591	2024	4298	3203	1994	2406	1078	2378	2290	1770	1449	2666	1369	1728	3274	1145	3888	1700	1235	2602	1213
MCCC2	1831	4108	6448	6758	10509	6128	1384	4585	2458	5011	7324	5126	3841	7251	2619	3704	2950	10384	4808	4815	8596	6642	2494	3558	4489	1567	1193	4807	3035	2263	4966	6775	2765	7246	4896	3424	1308	4164	4900	12925	2776	7008	7932	3790	3066	4835	4904	11260	6791
PCNX	972	1795	1387	814	828	1861	393	773	623	1476	422	1268	1149	2384	1752	844	711	1325	1126	738	1813	937	1716	970	1491	1408	800	1271	1033	1961	1576	1467	1867	1164	1017	878	1503	1756	1742	1360	395	962	1307	946	1093	1326	1877	838	1388
MRPL39	356	291	229	486	362	493	1505	422	430	454	628	331	242	309	671	506	259	461	638	362	286	535	249	308	272	238	887	537	495	313	350	357	277	273	384	344	525	183	315	220	1099	274	384	465	599	296	330	562	439
LOC92659	99	125	126	111	210	102	131	166	395	35	33	130	199	272	98	349	200	58	73	73	82	84	62	28	63	65	215	87	175	99	68	40	70	94	340	138	53	76	317	185	634	234	129	142	139	94	75	75	243
HDAC1	1539	2026	2631	1700	2451	2503	2912	1394	4672	2401	2215	3142	2192	888	2511	3461	2869	1610	2316	2821	1994	1496	2414	3520	1087	3095	3827	2478	1394	2148	1654	2150	2266	2088	1806	3413	2054	2695	2650	1192	2575	3027	2456	2930	4201	3770	2448	2769	3319
ENGASE	246	308	254	425	173	245	696	155	305	298	273	237	207	203	338	586	254	260	525	157	182	150	233	241	488	467	308	282	137	201	167	312	238	522	384	182	300	107	425	279	361	398	199	524	166	148	158	95	304
ZMYND8	554	969	778	1504	1084	1141	789	1954	1852	1016	1436	1819	1487	1859	1008	1326	3570	4633	1316	1207	3295	1525	1154	1696	1385	1451	2037	1000	2207	1840	1065	1997	1275	1531	1524	2913	792	1627	4540	1647	645	2402	2031	1324	2314	1669	1680	1535	1612
THBS1	15790	7244	17447	8353	24622	5484	9916	15510	6381	16516	14491	18766	11523	11976	19008	18832	13934	19434	11665	16568	17146	4364	24133	11884	33887	17397	2535	21264	6859	13229	10059	7387	22789	28103	14967	13320	4762	34163	17170	21806	1872	15980	2983	9056	4759	8105	30484	8446	8274
FAM149A	44	81	96	190	50	148	34	16	11	53	34	25	63	82	21	13	11	28	4	54	74	5	88	15	22	18	9	37	194	46	55	38	81	72	26	13	59	50	62	40	14	64	112	19	16	30	97	25	82
FAM69B	117	412	175	337	230	95	82	394	84	56	81	60	109	300	30	162	328	74	56	483	125	32	137	145	82	150	406	101	180	177	188	204	103	185	397	318	45	55	146	264	588	87	147	135	141	122	105	59	204
RPA1	1214	1827	3715	1776	2352	2674	1068	1611	2218	2509	1740	1871	1859	2184	2613	1846	1529	1845	2383	2188	2317	2336	2053	1632	2794	2177	3034	2141	1981	1925	1736	1735	2256	1733	1511	1387	2254	2730	2563	2610	1184	2227	2427	1504	3479	3474	1848	2569	1980
RPA3	256	219	362	448	697	432	721	261	187	313	468	375	368	342	241	381	398	322	599	482	369	377	340	801	330	249	346	388	410	305	447	433	235	339	506	291	273	359	351	384	363	312	306	432	657	432	375	383	462
TENC1	906	3064	1134	4305	1170	697	901	891	859	1060	2560	1029	2803	1287	1253	1046	1824	975	693	1759	1757	628	2769	1322	3363	694	692	955	1883	1768	2289	1950	2276	1689	1194	1233	695	1840	912	1825	380	1916	2123	1240	714	1600	2584	1219	1491
CXorf40A	476	390	696	549	712	2258	373	1082	535	397	740	295	446	1068	830	681	886	1103	534	528	1781	617	384	718	441	481	472	598	675	482	509	640	470	428	723	2461	391	480	811	641	489	1225	820	824	348	1015	481	574	499
CXorf40B	594	391	821	400	843	2044	474	1128	766	394	740	312	536	1027	1116	690	833	905	739	566	1087	800	450	517	416	427	562	674	508	508	454	648	480	510	609	2720	546	518	977	695	647	1423	515	818	381	843	482	627	559
COQ9	664	497	574	809	786	1333	1217	535	580	764	557	1111	402	479	683	741	628	851	665	767	344	999	561	1647	530	796	862	700	1306	497	468	662	502	496	970	781	779	585	1190	444	1562	587	929	1134	5132	528	447	363	928
NDUFS5	2009	1330	1443	4749	1576	1544	11850	1756	3101	2114	1835	2489	1441	801	1373	1875	2986	1557	1691	2470	1205	1311	1523	3312	567	2192	2699	1823	2051	1789	2250	1480	1623	1220	1974	1140	1904	1668	1797	1243	7518	1143	1499	2326	3535	2338	1536	2505	1986
NDUFS6	766	524	1164	1668	517	1164	2488	921	1382	663	781	1497	333	604	483	1676	1122	902	994	1133	513	1506	679	780	537	588	1392	626	909	476	1019	723	378	779	689	658	844	424	874	504	2158	826	689	762	2145	685	360	547	893
NDUFS7	346	606	464	975	450	677	630	583	577	577	490	549	357	439	461	959	950	201	490	709	344	954	595	492	379	376	761	319	1033	441	674	988	292	596	1038	455	215	212	455	607	718	785	818	483	637	476	317	389	482
C1S	9898	11212	9099	11346	11714	1703	4715	6152	5448	5467	3974	17329	8334	1191	4387	12833	2683	9445	8908	7203	6838	1645	20333	2696	2232	9771	4024	11197	131	7982	5994	4995	8742	5901	8890	1032	38953	8215	3691	6734	4028	10732	1767	5086	3406	5775	11604	1029	7174
C1R	8378	9012	4431	10013	7972	1105	3606	4468	3982	3581	2177	10973	4306	738	2861	9942	2388	7517	6826	5006	3403	1136	14375	1657	2264	5935	2735	5367	208	5803	4787	3022	5532	3738	5819	763	20394	4715	2805	4483	3231	7287	1168	3295	2428	3547	6270	1272	4616
COQ7	248	518	301	579	701	906	362	515	351	510	570	933	696	1055	690	378	758	712	565	526	664	651	422	497	474	393	831	798	466	577	439	819	816	658	532	725	152	534	653	938	666	1219	610	574	414	463	529	609	541
COQ6	200	285	383	381	449	1073	216	281	196	569	365	404	341	642	547	264	404	515	358	239	295	420	240	376	331	318	296	425	872	307	336	662	291	382	330	338	198	590	651	361	600	387	812	672	578	292	341	514	422
SLC9A3R1	3570	1749	6555	3194	4424	13609	5513	15161	6478	2440	7489	6977	4058	9548	5023	16785	3463	5887	11153	4321	3117	12581	3603	8280	4937	4680	9734	4735	8733	2047	1992	2805	1586	2833	33670	19232	2092	1266	10848	2631	5323	4258	8115	11005	14051	2654	5132	6629	5677
COQ3	95	75	135	166	107	156	231	121	310	168	122	109	49	91	153	87	90	190	267	223	139	303	89	153	109	327	492	123	154	140	129	133	103	91	39	81	186	158	69	128	355	148	138	123	348	135	147	165	74
COQ2	127	114	220	348	249	489	273	378	196	217	215	329	155	229	143	199	241	105	235	305	182	246	292	289	55	141	164	119	271	204	147	183	124	186	266	224	239	165	344	125	701	161	231	170	179	207	166	202	311
FAM198A	58	302	93	203	33	248	208	240	250	193	66	98	196	13	36	15	418	93	62	246	98	163	181	33	489	37	52	212	743	199	206	46	386	255	99	8	110	611	101	759	50	261	64	29	32	246	340	482	266
NEK7	1554	1300	1289	1337	1285	1954	837	1210	844	2180	1133	952	1673	862	1357	1016	910	1177	1192	1233	1438	1709	1494	1504	2999	1325	786	1705	803	927	1343	1823	1942	1535	998	1688	1161	1998	1330	1341	520	777	1062	1155	411	1021	1922	1743	1678
FAM198B	3321	3984	4712	9750	3427	16236	616	4166	2268	10059	7073	2862	7836	4085	9893	4382	671	2601	2784	22605	3655	4313	4272	5416	7009	1938	3257	10266	17351	6900	8899	6512	11318	4232	1978	43916	1186	7351	4923	9057	403	2959	6107	1659	1001	1814	6914	23024	4234
ZRANB1	1541	1465	801	913	1158	1337	689	1151	835	1126	1478	774	1161	1017	1720	723	890	960	759	1108	1293	678	838	937	1110	970	930	983	973	1306	1179	1016	1770	1291	834	1021	865	1288	960	1140	1231	853	1118	898	1009	1212	1478	1000	1491
ZRANB3	33	108	70	58	110	103	31	53	82	84	54	213	119	182	128	40	41	92	44	114	134	73	77	45	114	83	198	75	133	157	104	54	99	142	54	105	96	104	142	98	80	63	119	110	119	109	85	119	87
ZRANB2	1666	1063	817	1387	862	842	1910	1006	2025	1604	1474	1060	1149	1608	1611	860	1537	1449	1248	1014	1724	1389	1062	1181	1454	1232	780	1513	947	1306	1522	1333	1651	1445	739	1137	959	1167	1039	943	1069	1078	1784	1133	602	1448	1803	1107	659
TTC7B	205	363	352	545	350	193	314	440	259	411	118	251	210	648	483	255	91	335	279	403	251	272	385	244	184	289	171	186	377	235	207	306	218	229	397	322	699	161	474	232	412	289	134	221	91	180	302	82	516
ZFAND2A	329	265	198	302	213	127	378	363	125	190	307	200	190	277	146	462	235	133	331	206	168	254	295	219	249	250	115	196	272	157	255	364	175	154	405	225	528	87	344	132	226	129	238	278	70	342	181	145	333
HBB	86	828	40	222	109	103	30	2287	97	600	8	38	117	48	57	90	4	25	23	216	116	35	257	199	0	22	49	39	220	60	205	177	60	130	246	231	42	41	54	138	28	250	67	109	65	21	201	121	1939
CHMP2B	1230	1014	1389	899	912	1191	1194	1574	1004	1443	1665	1007	1221	891	1141	775	931	1908	1003	1200	1699	2138	1288	1358	1426	827	2480	1422	1102	846	1192	1322	1187	804	1288	2145	741	1341	1357	1427	514	1115	1423	993	607	1264	1357	927	1653
MUC20	62	243	177	387	100	45	478	198	56	137	121	234	112	63	37	51	422	83	110	180	175	344	154	5	870	263	110	1807	172	89	57	67	74	138	819	5	419	541	32	303	7	71	38	106	29	41	235	406	112
BOK	1036	1044	590	1479	573	1345	1549	454	1532	203	380	473	1142	817	1303	720	1522	436	633	1044	879	380	1016	829	588	585	665	554	1370	775	1394	432	685	940	752	924	415	510	469	1447	78	1927	1327	158	1314	1513	835	1783	839
PCDHGB7	140	278	71	104	151	51	33	369	71	155	38	295	154	53	377	192	121	181	106	162	117	80	319	166	452	135	88	169	9	446	223	170	249	122	250	85	61	217	116	143	6	130	60	105	35	170	328	78	371
ATP9B	291	880	441	382	466	853	161	488	363	365	433	368	660	1409	469	286	546	301	218	527	761	170	424	242	417	366	561	523	535	487	556	495	525	810	197	381	611	320	317	388	212	572	457	244	325	556	559	522	323
ATP9A	1381	4625	12801	2425	4807	4149	890	2974	2196	1364	13526	1755	2406	7498	18627	6915	1287	2433	6173	1950	3266	2785	2644	1037	2629	3292	6124	3022	1880	2988	2982	3487	2574	4097	6199	16179	3296	2056	6549	2275	1013	1589	2189	4876	4687	2460	1967	2619	10162
ZNF828	774	638	619	358	559	691	169	1442	896	1004	617	553	949	495	401	418	742	777	610	620	887	835	607	632	879	928	1252	1189	694	581	717	520	934	865	388	658	623	951	883	519	174	701	918	259	946	713	853	924	985
BOC	235	1889	326	619	369	145	1166	260	374	268	231	394	485	338	324	318	95	355	180	306	411	108	1162	249	452	303	1149	252	21	1310	910	727	1306	608	416	109	792	328	190	287	253	353	168	253	208	623	1275	93	495
RREB1	1291	1672	1729	888	525	1158	1127	1640	792	1438	2101	1254	1590	2092	3159	980	1310	1390	887	1278	2239	1084	1338	924	1509	1516	1175	1337	910	1317	1508	1929	1393	1776	680	1616	1169	1598	1068	1729	564	1484	1347	893	1076	1221	1623	1867	1166
TPX2	998	260	1941	1381	2531	464	2991	2339	4174	854	2247	2043	943	1848	583	2207	2291	414	2266	1448	627	4528	962	3346	478	1296	2404	28	321	1024	1258	1226	524	2205	1467	2928	3122	606	2804	370	3574	655	916	1229	2863	934	1014	721	1452
DENND2A	103	126	31	116	64	44	50	56	197	75	31	57	59	59	59	42	161	152	18	50	22	28	117	119	87	37	148	54	35	87	51	101	180	51	86	144	63	57	95	61	16	56	67	68	55	76	186	73	75
DENND2D	514	628	685	1075	610	1106	761	409	712	878	1068	1187	1139	844	495	1369	1686	736	741	587	1006	2007	1223	1718	560	1230	263	1157	1292	706	1090	586	807	959	641	691	795	1150	964	699	1069	867	744	1171	312	1588	1142	1823	380
PPT2	149	269	402	372	300	163	278	236	383	374	313	273	335	504	277	479	342	180	218	263	241	164	314	380	211	306	205	309	626	335	357	528	336	267	507	451	274	222	167	372	924	307	298	373	102	417	313	239	208
INPP4A	320	481	633	491	411	456	476	496	605	481	250	576	619	797	686	615	280	611	612	538	764	625	754	508	690	1057	743	549	555	714	506	464	678	771	406	649	912	496	637	612	304	662	628	634	684	598	813	495	524
MICAL3	707	1424	543	768	374	357	1261	588	1690	902	480	897	1141	464	322	594	316	419	683	637	558	447	892	312	803	481	1570	387	287	1416	989	737	881	654	498	263	1112	495	828	464	564	1586	522	603	1294	1052	637	627	365
PHC1	278	684	408	786	387	255	410	541	661	511	235	418	489	688	690	413	337	292	480	537	455	306	356	503	501	552	944	460	258	734	511	360	509	703	397	536	635	187	548	320	207	413	537	478	538	304	528	340	438
PHC3	1479	1557	1224	938	674	1241	920	1453	1087	2037	1943	922	1975	2012	2023	1082	1304	1829	1150	1569	3382	1142	1549	1495	2098	1462	1631	1444	820	2004	1838	2349	2599	1817	1360	3664	1751	3582	1378	2612	475	1493	1948	935	1034	1488	2372	1717	1611
GPR107	3775	5161	4343	1848	3564	2212	1168	4461	3367	3358	3446	3649	3672	4516	2536	3444	4565	4552	3484	2768	5383	2299	3749	1826	5001	3309	5034	3962	2921	2704	3237	4400	3652	3100	3418	4135	3514	3487	3591	3303	2171	3082	3425	2861	6936	3629	3675	4430	2437
GPR108	1131	1517	1177	1251	1211	1447	1045	1287	1189	922	706	1385	1223	755	1033	1206	1187	1304	954	1508	999	1157	1162	707	1080	821	880	1112	1394	866	1252	1340	806	1080	1097	657	1052	871	979	1117	1234	1255	1085	758	901	1973	961	1318	838
MFAP3L	477	328	394	115	293	119	494	385	149	143	1513	366	383	56	621	276	106	1162	136	106	327	85	292	165	398	205	195	309	45	455	219	297	213	112	156	57	682	432	282	149	346	282	84	219	286	196	244	66	265
THOC4	514	405	705	663	628	828	2057	1358	3045	534	465	710	647	543	911	1769	1290	437	804	783	502	1748	611	382	495	741	2035	419	529	579	418	530	486	720	2414	934	987	507	1549	674	2529	695	598	1458	1467	619	557	603	1251
UBE2G2	1107	2275	847	1515	1187	1157	2157	1462	1737	1560	2198	1434	1466	1886	2200	1304	1744	1131	2013	1244	1035	1400	1371	1378	1576	1112	1459	1296	1151	1207	1015	1128	1491	1320	2077	1623	1604	1083	664	1203	2508	1305	1252	1731	1380	1081	1457	1062	1254
SYPL1	2231	3442	3088	1957	4197	6520	3410	2613	960	4227	6421	1229	4266	1585	1598	3012	2893	3653	2942	3676	6278	6138	2280	2758	2077	1752	3235	2829	2954	2699	4548	4208	2841	2693	1392	2234	2615	4661	2212	3940	2282	1989	1614	2248	3791	4726	4495	7919	3456
STAT3	6756	7084	4132	4798	4364	7480	4522	3992	3281	7958	4196	11345	16407	4298	4955	4337	3692	8158	5708	4705	9296	3957	6851	2921	7636	5203	5002	7763	8240	6023	5078	4140	10063	6494	6477	4034	7206	9067	6817	9915	3560	7609	7996	6007	2640	4526	8818	11648	5371
UBE2G1	986	1168	2178	1066	1290	1863	1020	1347	764	1809	1176	691	949	2810	1788	896	561	1273	2099	930	2042	1486	1101	1078	1579	1400	1138	1434	1362	948	1032	1412	1481	980	960	1974	1580	1463	1514	1277	1270	1876	1731	968	1288	922	1092	1542	1068
SCNN1G	38	85	224	203	1775	21	48	98	290	9	164	4	11	2658	237	102	1	7	12	142	20	53	22	15	178	0	91	154	149	199	92	98	35	555	605	36	94	49	62	46	27	5	131	13	12	43	23	12	76
SAFB	1479	1240	1898	1668	1582	1022	2034	2242	2614	1675	1587	2211	1165	1611	1679	2080	2052	1379	1712	1514	1332	1976	1397	1003	1789	1781	2452	1551	1376	1267	1769	1786	1416	1743	1798	1368	1768	1602	1290	1774	2138	2063	1345	1040	2159	1830	1209	1046	1787
PRF1	32	190	103	212	24	19	57	79	254	84	69	183	75	5	11	332	11	18	143	95	21	81	689	29	5	265	232	21	23	82	90	80	83	68	72	43	583	17	104	98	92	106	58	318	97	126	89	8	64
MGMT	371	213	250	1514	434	806	341	626	180	165	517	308	225	129	374	63	675	255	274	567	197	122	305	666	267	444	376	258	585	441	418	292	202	573	619	267	340	248	476	482	485	495	411	714	580	461	242	378	608
SLC35E2	51	55	33	21	29	102	14	22	125	73	44	15	37	168	125	31	103	60	72	39	95	111	56	26	69	89	192	63	25	104	48	52	39	96	18	244	31	43	126	97	15	59	159	41	10	102	106	37	46
WSB2	1301	1132	2274	2098	1559	1941	1335	1525	3832	2095	2589	1252	1360	1540	1472	1877	1864	1489	2134	1369	1512	1615	1849	2816	1470	2290	2960	1549	2566	1304	1541	2121	1522	1589	1299	2049	2577	1842	1603	1005	2424	1382	2572	2014	1594	1305	1336	2037	843
TRNP1	78	297	29	93	216	118	58	112	29	60	62	52	77	168	167	31	39	258	60	75	55	78	166	20	109	18	56	62	576	255	135	85	110	34	92	493	69	55	78	164	337	68	303	37	140	67	49	106	265
H2AFV	3446	3270	4504	3521	4513	3206	4722	4205	6461	3531	5729	2177	4608	4838	4238	3673	5493	3762	3707	4657	5389	3635	3345	6530	3686	3614	3759	3439	2796	3618	6458	4129	3741	4272	4705	4203	2392	4108	2659	2731	3690	3470	5271	2436	3381	5182	4414	3692	4217
ZNF335	434	694	551	644	435	228	519	379	883	434	513	791	494	575	499	771	407	704	512	359	400	470	533	420	569	763	766	472	400	552	394	610	474	715	522	632	475	411	464	490	491	480	592	580	1095	417	428	349	422
H2AFX	780	483	729	851	1150	601	2858	1044	1336	453	1572	604	606	819	706	839	2444	231	474	826	228	806	1134	1762	366	444	1218	198	560	640	528	521	214	578	1955	881	534	326	764	540	2901	599	932	787	913	592	567	373	619
H2AFY	4570	2746	7280	7915	4250	6245	4680	7881	11394	3565	7034	4601	3437	4066	4714	5721	5327	6212	5981	6853	4819	10960	3275	7604	4239	5278	9797	6279	5330	3514	5141	4432	3038	7063	2890	5654	4024	3589	6241	2440	5574	4284	5182	5710	5275	5741	3130	3977	6927
H2AFZ	2532	1409	4062	4558	4927	3479	4808	6003	5133	3670	6952	2172	2353	2840	2503	3296	4467	2457	3779	3026	3107	6173	2237	11082	1538	3941	4222	1469	2682	2264	2937	2491	2396	3703	3697	3934	4310	2645	5441	2148	9893	2339	3572	4141	2803	3758	2458	3262	4962
RNF8	228	289	295	230	367	460	495	328	130	342	392	427	399	539	245	336	344	353	314	359	347	402	305	354	338	350	391	385	581	341	371	322	267	266	445	321	469	392	901	428	571	251	296	235	298	321	320	378	292
RFX5	456	794	1763	1976	1281	834	684	1387	1070	1152	1174	2449	1332	494	818	1182	2415	1100	1171	1008	1290	1194	1318	1659	831	2165	510	1601	856	1214	1004	688	1980	1884	827	1608	2596	1130	1125	1480	1736	1308	955	1575	763	1220	1075	999	650
RNF6	1515	749	699	577	679	1481	1147	1864	961	1692	692	666	1241	791	3602	782	880	1167	842	557	1148	1834	1053	1117	1604	1449	527	2144	1044	895	947	926	1230	1073	837	895	902	1180	1176	569	468	884	1115	674	916	633	1006	976	972
RNF7	1401	1117	806	1920	830	1447	2119	1438	1304	1076	1523	1099	839	731	1012	1143	1797	1002	1088	1758	993	1321	1218	2077	700	778	1279	1198	1404	1162	1338	1039	889	813	2390	1120	1296	1539	726	1340	2059	1203	731	2801	567	1373	1082	1030	821
RNF4	1093	1420	1475	1099	1804	1543	1432	1881	2111	1244	2490	1111	1699	1916	2263	1973	1802	1409	1662	1614	1729	2398	1524	1114	972	1775	1282	1003	1781	1614	1774	1251	1568	1400	1023	2291	1706	1580	2235	1547	1250	1257	1741	1765	1161	1771	1366	2020	2262
RNF5	775	1002	736	1134	738	1113	1515	1674	701	887	898	835	630	606	537	1347	1101	865	846	1287	679	1304	623	1519	621	830	1400	770	2298	795	846	1004	735	662	660	762	704	702	427	827	1836	960	1148	1096	529	1036	795	848	821
RNF2	443	668	791	656	1059	1073	560	835	431	659	686	426	617	726	569	574	1008	529	604	306	831	975	509	767	1171	431	315	835	653	783	1012	1018	1143	872	465	612	414	2276	520	1162	122	668	1861	434	450	731	915	1821	585
APP	40543	39651	14135	15709	14940	27016	22587	18674	18613	23874	4119	30723	30150	4678	31557	16334	21182	18013	19029	11196	17552	12754	17078	15322	27682	6659	41859	35344	4890	30963	39709	24135	26755	19624	14174	28845	32874	18682	22558	16597	12139	16146	21098	18122	29613	20658	23818	21570	49656
H2AFJ	1403	895	2511	3565	1320	10089	7370	2672	1015	900	2497	3288	482	3801	3868	883	11289	2244	3445	5499	694	2109	1123	3395	1331	690	1062	833	3344	674	1089	1679	603	1146	3222	4453	1861	499	1671	1863	2387	2726	3209	2904	3625	984	728	1371	3074
RYBP	2501	1365	1646	1383	1409	1539	1008	2380	769	1939	2776	769	2269	2053	2553	760	1553	1991	1136	851	2859	1709	1262	1809	1225	1540	2978	1966	1255	1652	2070	1923	2435	2807	688	2081	1510	2426	1674	2588	762	2276	2178	1013	1940	1844	2510	2526	1600
NCAPG2	254	437	582	358	1007	417	557	634	975	701	918	305	958	1539	808	1139	957	423	652	826	709	527	484	1065	536	663	1379	141	280	619	402	740	533	1089	674	1220	1057	543	818	479	1017	326	617	698	801	829	812	642	609
PSMA4	1667	1276	2967	2717	1666	2839	3125	3501	3871	2246	2841	3735	1550	1341	1595	3608	2191	2385	3689	2356	1979	6910	2241	5784	1344	1874	1551	2771	1984	1783	1505	1249	1617	1598	2776	1501	4192	2203	2628	1495	5207	1996	2011	2487	2869	2259	2016	2254	2565
NRXN2	27	262	56	160	11	53	60	120	115	61	54	43	152	33	54	97	8	166	19	151	46	12	202	39	17	65	92	36	3	154	165	79	130	113	154	35	42	21	135	20	51	41	37	85	51	177	140	13	62
SRGN	1334	1251	978	2098	582	589	1887	801	1507	1340	433	1411	1012	211	197	1780	221	1115	3165	2833	714	898	4241	839	331	2262	1489	1166	382	798	1043	1134	1312	1080	1014	465	2698	818	935	936	1225	1012	853	3016	938	1182	2180	479	1189
CLTA	4943	2369	2235	4227	2598	1712	4464	3131	2031	2004	2832	1737	1430	1987	1005	3533	1707	1914	2650	2730	1633	3956	2304	2851	1776	2117	3029	2639	2573	1853	2326	2331	1374	1370	3045	2787	3178	1703	1933	1666	3434	1798	1831	4087	3738	2075	1808	1703	1475
CLTC	10615	9856	123735	7512	10804	17621	5530	13109	12300	13621	12654	15093	17173	16070	15918	15896	23234	44203	19033	24988	19086	13155	11731	36643	14384	31443	21672	13688	11223	23051	8950	10125	11560	9750	32159	51754	10193	16372	36560	10793	9478	11379	12029	15695	96136	39467	14504	24133	18157
CLTB	1377	636	1504	2403	967	1267	3489	1435	768	886	1416	1000	442	492	792	1443	1271	1275	639	2096	409	863	962	613	773	667	532	1114	2260	532	1079	1026	559	946	1373	485	1324	605	693	758	888	1008	674	858	728	920	519	521	1205
TMEM159	651	1683	599	1178	1449	1611	1674	1246	319	582	1286	2101	1093	754	573	836	1012	450	471	1010	1224	436	682	1053	553	263	1476	1666	538	862	2228	1552	644	850	828	372	1307	778	470	1381	1027	893	600	947	658	1048	893	963	530
RRAGA	2140	2308	1716	2671	2332	2083	1922	2112	1568	1572	1366	1548	1709	1644	1592	1483	1550	1943	1309	2395	1897	1899	1727	1484	1839	1771	1933	2201	2340	1755	1918	1533	1750	1217	1611	1806	2070	1911	1290	1837	1223	1729	2255	2061	2052	1655	2053	2360	1760
LRRC61	122	450	317	263	426	276	308	590	282	182	187	198	464	593	194	599	249	206	215	255	286	154	208	153	232	282	340	96	505	201	185	236	162	323	413	381	274	138	356	403	1789	312	365	383	433	398	312	221	282
TNS3	7074	2508	2578	3195	3640	657	1342	1917	1370	3791	4210	2646	5362	3039	1890	2137	1891	3663	3251	1994	7738	1385	4821	1572	2472	4000	1630	4708	2038	2571	2803	2906	2698	4489	2914	1959	5825	4300	2528	6190	1372	3580	1040	2094	826	3354	3362	3575	1851
ADRBK1	2447	1650	2771	1204	1684	1630	1602	2555	2429	1910	2186	1743	1387	3019	2533	3500	1372	1183	2152	1823	908	3821	2609	2264	1625	3010	2410	1502	1920	1631	1489	1245	1528	1675	1683	4691	2650	1485	1219	1468	1548	1832	2902	2141	3391	2427	1801	1097	1331
ADRBK2	603	922	380	883	257	425	361	527	745	891	340	373	825	1106	272	321	615	544	740	1145	813	776	1048	374	309	717	787	511	128	906	454	654	993	591	505	463	717	827	678	299	605	774	756	874	583	920	840	546	433
STAMBPL1	34	83	55	105	61	20	83	46	101	157	90	134	90	23	38	88	38	120	84	70	112	91	206	50	141	221	184	49	45	115	85	78	110	157	67	35	274	75	86	58	98	67	87	143	48	81	166	39	23
C7orf36	161	188	175	358	197	237	379	232	246	140	143	262	232	173	155	215	176	143	258	146	186	358	144	219	171	150	197	285	197	189	270	206	160	175	224	150	136	147	119	192	408	129	126	137	168	203	181	190	167
C7orf31	44	117	109	199	95	16	76	85	31	58	23	65	47	9	17	47	14	49	29	60	55	26	134	36	44	71	29	54	19	83	71	88	60	63	29	13	71	79	66	43	64	77	28	49	24	88	87	14	139
C7orf30	347	279	371	335	362	301	715	255	172	271	278	305	217	275	178	315	227	237	426	281	234	308	332	272	189	250	189	369	324	247	370	291	192	228	418	197	461	190	222	252	714	212	268	354	413	455	239	215	270
PAIP2B	81	185	203	175	228	469	253	111	227	232	158	166	123	589	619	150	57	96	283	194	384	373	161	145	41	154	342	119	600	203	67	205	125	239	217	76	108	291	196	19	35	273	267	281	453	332	356	235	199
TNK1	353	269	368	385	632	759	351	307	236	486	1155	394	333	503	540	342	408	185	620	444	360	382	348	162	975	478	298	577	513	406	497	449	394	426	238	368	269	679	409	1401	277	699	1091	248	436	384	268	774	265
RRAGB	169	411	113	175	495	396	217	377	193	347	325	221	319	446	502	252	273	784	408	334	523	389	214	154	393	201	244	291	446	271	261	397	357	313	389	414	226	238	270	400	647	327	345	187	81	210	273	265	273
LHFP	404	1745	529	1869	587	338	1308	949	577	856	315	815	1043	276	454	719	256	750	474	932	638	172	2237	1245	422	465	381	557	88	1360	1040	1171	2027	586	1129	590	720	507	462	587	317	794	655	835	346	738	2070	594	1199
USP27X	133	120	66	94	199	136	129	231	108	83	90	85	118	183	121	115	115	131	74	157	80	72	110	122	164	198	87	198	156	140	154	120	137	96	123	164	159	90	158	142	206	107	122	77	108	146	80	74	187
PCOLCE	3649	3962	2075	3494	4165	494	1072	2946	1027	1602	1235	3826	1536	542	1541	2938	2038	2420	1927	2167	1410	465	2479	1855	743	1723	1391	2621	145	1745	1512	928	2064	1516	2672	863	1499	1378	1033	2618	1238	2742	783	776	736	911	2271	374	1303
EPM2A	109	185	118	157	139	155	330	214	236	140	173	158	132	67	235	71	117	194	87	160	157	457	146	69	124	196	385	134	166	167	194	164	148	88	84	76	171	117	79	140	100	135	198	190	234	141	137	153	185
ISCA1	642	920	572	716	852	654	741	1044	1119	584	945	637	843	813	385	438	1081	666	462	901	861	612	599	693	664	612	908	543	901	1018	1097	826	706	515	824	1170	482	694	543	660	658	716	883	843	1010	901	851	716	865
RNF103	1619	1506	1385	1017	1176	2502	1228	2020	1511	1129	1655	1354	1897	2890	1424	1798	2192	1808	1682	1854	2541	1470	1112	1830	2209	1050	1316	1905	1791	1708	1828	1682	1905	1564	1583	2194	968	2116	1944	2931	899	1301	2638	1427	1633	1839	1605	2708	1988
ISCA2	187	249	351	346	371	888	186	296	200	270	197	412	321	452	233	207	377	267	327	298	286	454	264	348	260	243	231	354	380	242	304	350	150	218	447	154	254	390	424	446	473	393	312	524	566	306	258	294	400
FAM118A	364	546	164	256	247	194	345	208	440	196	304	226	246	338	150	204	158	164	299	267	504	117	283	119	257	297	406	170	31	349	260	203	286	338	229	263	424	164	276	174	273	348	353	313	226	340	340	88	181
FAM118B	215	242	195	207	335	230	202	194	154	272	274	234	215	87	190	216	204	211	221	164	197	208	315	193	186	220	178	397	97	227	154	226	301	235	321	176	192	336	197	247	361	249	169	268	356	162	284	260	128
ZCCHC24	1287	1780	1182	1414	726	626	415	748	1155	484	781	640	955	443	1064	658	255	995	565	876	1599	198	1985	665	526	815	466	596	189	1580	1766	1327	1368	1568	1049	415	604	1073	693	1019	298	1135	521	493	392	1168	2215	327	694
LMX1B	1376	2615	2112	958	1908	1027	839	3561	3006	741	2178	402	1149	1677	1599	1253	4942	568	1006	872	1907	890	635	732	2371	852	1615	986	2606	1370	1204	1677	1638	2269	1504	3674	153	968	1563	1707	717	2911	5264	785	2253	1240	1979	1885	601
PPIG	789	1430	1033	1177	1163	781	1770	930	1652	1257	1411	1871	1814	2379	1808	1634	1321	1210	1229	1109	2003	1444	981	1221	1335	1610	1668	2161	922	1263	1129	1311	2075	1811	910	1321	1515	1893	1194	1472	1972	1199	1337	1230	1701	1087	1580	1305	969
RECQL	657	898	1178	812	1130	599	842	1001	922	1455	834	1367	1048	815	1094	912	525	1590	1431	859	1329	1323	1152	848	1120	1091	1501	959	417	1013	560	1102	1218	1314	769	1187	1270	974	1189	792	437	911	832	728	779	468	1260	1004	747
SRPRB	3479	1181	1945	1770	1203	2515	2235	2396	4349	1572	2041	2803	909	1836	1096	1372	883	1632	3575	2877	1717	3155	1243	1997	1339	1181	1996	1272	2490	1200	939	1163	700	919	1798	680	1689	1748	2686	1164	2896	1381	959	2639	1994	2003	1249	1743	1201
SHC2	124	1020	194	651	133	452	295	467	155	71	36	96	368	604	141	81	294	208	54	220	312	26	279	419	552	180	378	194	102	314	339	285	208	136	236	881	46	237	189	691	50	474	851	99	342	263	229	166	206
MAP7D3	114	212	97	490	129	27	148	117	148	204	48	144	186	42	102	141	16	111	94	102	101	36	390	121	129	180	108	124	21	157	125	129	244	127	86	112	250	105	157	93	31	149	93	109	82	90	309	51	166
H3F3A	5984	6178	6131	12910	4744	10581	26813	6449	8045	5250	3145	4043	5866	1593	3663	6101	5805	3613	6614	8360	10109	5459	4425	28055	4080	4319	18466	4417	4666	4565	7067	7589	5422	5376	2528	6368	3429	10106	5043	5586	5762	4107	4434	9889	8955	4848	5116	7434	6378
SIK3	663	1617	873	808	780	602	396	959	513	1351	818	850	1547	927	2003	717	1652	659	503	970	1176	876	1067	619	1965	1085	475	1302	2059	2681	1015	1012	2346	1610	724	1049	1226	2360	605	2234	562	1207	2537	1008	474	683	1629	3132	917
MAP7D1	2351	1265	1782	2142	1570	599	1441	1703	2229	1951	1826	2229	1166	688	1672	2426	1937	1154	1655	1986	850	1123	2532	1181	1023	2346	2008	1329	1347	1384	1337	1458	1336	1607	1959	1345	1506	1117	1298	1595	1319	2668	1497	2491	2185	1919	1280	962	1413
PRKRIR	1558	1540	1516	828	1243	1194	707	1152	1468	1192	1222	1629	1213	586	1112	1373	689	1422	914	1800	892	964	1504	786	1096	3035	822	1022	1179	1171	1181	977	1415	1217	983	1182	1813	1385	1618	1139	1834	825	1116	1062	966	1115	1562	1169	14490
ACTR8	543	451	496	431	342	421	329	566	478	673	475	356	794	787	779	524	319	472	375	290	842	653	359	398	552	477	296	586	648	575	475	526	579	598	345	578	430	677	653	561	282	487	653	400	463	508	487	606	619
BAIAP3	579	538	207	513	693	1768	14	286	11	21	493	140	903	897	24	254	99	235	456	288	570	76	309	11	41	89	452	841	1117	106	417	447	656	210	331	246	20	45	66	281	182	1512	28	61	162	64	72	43	1135
ACTR6	293	486	570	499	742	940	558	564	675	646	784	329	660	674	590	482	556	1007	777	471	739	1282	533	465	380	463	433	675	545	674	504	997	704	769	846	617	827	1348	894	481	921	659	602	785	1173	584	766	695	523
ACTR5	201	269	188	291	334	238	150	201	310	208	182	364	198	303	131	568	228	155	354	199	151	196	223	259	192	259	265	272	131	214	188	251	219	210	176	372	195	144	347	158	292	303	134	214	418	227	144	143	587
UQCRC1	3161	1516	3575	2879	2224	3567	3629	3002	1989	4291	2729	2077	1801	2579	2643	1857	2672	2507	3118	2485	1847	5081	2497	4022	2206	1932	2261	2773	4617	1356	2573	2869	1906	2615	2017	3307	2506	1886	3293	2843	4533	3159	3152	3007	3967	2896	1900	3001	3394
ACTR3	5498	4271	4177	4130	3660	4368	5925	5360	4531	7973	2636	6443	3941	2300	3166	5092	3117	4742	5827	4688	4616	8296	6099	5850	3636	5213	3957	5439	2554	3562	4307	3218	4323	3311	3447	3756	6223	4487	3273	3939	2976	3509	3642	3543	7709	4181	4360	4755	4026
ACTR2	6607	5153	9066	5837	4348	9424	9171	8733	6070	11098	4627	7325	6983	6310	7089	6882	4936	12104	7553	7235	9121	12096	8934	8504	6010	8225	8150	8682	4308	5768	6641	6093	6662	6226	5850	8381	8191	8683	7758	6455	3292	6444	6034	6748	8643	5556	8608	9860	7195
YY1	2768	1187	1505	1559	1307	1996	1605	1798	2041	1490	2519	1679	1367	1664	1622	1106	1522	1559	1158	1516	1851	1715	1091	2228	1368	1161	1529	1492	1233	1496	1593	1877	1032	1326	1198	1609	1259	2211	1843	1485	1164	1524	1322	1142	2474	1563	1490	1560	1312
PTGFRN	3681	3413	3920	2376	3230	3680	3122	3707	1741	2556	5104	3269	2979	3706	2946	3106	2487	2860	1886	4075	4165	5337	2598	1704	1711	1990	2296	4607	970	3480	3831	2081	3726	5540	2945	842	3353	5234	1684	3224	1346	2595	2586	1381	1385	1851	5053	4557	1988
RECQL4	367	202	682	245	612	102	1859	963	1446	179	844	275	243	359	702	1315	485	111	900	439	80	241	530	272	169	177	1052	33	418	168	215	398	129	655	1008	480	540	57	711	220	2212	356	372	579	503	330	180	161	421
GGT5	595	1222	834	1786	481	332	1139	960	1119	659	369	1007	497	191	471	1440	414	684	931	1396	298	148	1592	439	975	830	637	736	594	897	1110	827	787	715	1959	325	873	399	726	472	388	1457	441	837	653	1425	980	814	2630
LYSMD2	207	120	233	278	97	217	240	178	245	226	59	291	94	181	87	215	202	83	200	147	84	191	274	362	361	255	143	137	238	95	109	71	105	90	217	113	392	201	211	86	448	90	325	236	127	252	231	67	271
PDE3B	14	58	56	500	27	11	176	85	204	110	75	43	273	30	108	101	5	59	87	74	86	48	662	17	35	288	113	63	15	47	58	229	84	77	24	38	301	34	239	77	14	174	115	153	106	53	545	33	492
HYDIN	25	63	49	92	164	586	103	47	51	22	25	157	52	118	107	22	215	32	23	10	270	26	23	9	220	47	245	133	22	85	22	33	336	442	14	4	111	54	26	119	5	37	59	5	408	74	147	45	17
GNL3L	1140	631	620	289	1053	370	793	689	1298	921	842	644	740	1146	979	822	699	707	647	675	934	932	782	570	818	1498	874	943	419	918	602	798	968	742	1195	1319	1471	805	1087	676	726	791	877	849	699	741	930	473	562
POLDIP3	2684	1509	1659	1214	1928	2016	1232	3370	2633	1943	1789	1911	2032	2604	1428	1617	1542	2042	2453	2188	1492	1628	1820	931	2243	2546	2918	1596	2772	2420	2369	1434	1950	1684	1694	1387	2537	2044	2698	1600	1856	1995	2838	1834	1868	2847	1379	2184	1381
POLDIP2	1502	1911	2882	2387	2610	3087	2285	3037	1658	2064	1636	7605	2338	2624	1927	3564	1900	2864	2859	1589	1742	5046	2086	2756	1618	5761	3246	2090	4717	1301	1463	1699	1683	1712	2370	2525	2299	1570	2610	2039	4039	2444	2061	2988	1435	3578	1879	2300	3121
ZNF57	110	172	140	75	169	130	100	140	121	107	57	140	82	99	101	111	129	35	99	86	111	166	109	76	131	85	140	85	88	130	90	193	97	129	97	133	58	113	73	95	139	120	85	85	212	104	96	50	72
RASA1	901	1137	1946	927	1068	1076	306	1257	769	1585	1167	933	1312	1778	1645	804	711	1326	998	1251	2024	1025	784	974	1306	1012	692	1562	559	1294	1027	1619	1874	3792	868	2417	666	1813	1594	923	339	925	1130	1130	968	938	1887	2225	1119
CBARA1	1387	1786	943	1927	2174	1420	1592	1360	1542	1212	1427	1776	1177	1007	1237	1318	1240	1304	1368	1218	1359	699	1103	1682	878	1239	1152	1205	1435	1292	1457	998	1191	1278	1374	824	781	1406	1445	1494	1665	1417	1324	858	1002	825	1371	1074	803
TTC39C	342	577	706	483	414	2104	235	783	582	777	594	533	524	1003	780	550	861	652	573	773	1442	543	750	697	475	411	243	1833	4505	674	954	482	852	621	488	649	722	987	374	790	110	845	1001	923	619	1048	833	1262	1605
FNDC1	4750	2134	1865	639	7101	270	1146	2114	1161	1363	453	5633	1519	342	2438	3303	576	2850	1273	1013	1960	77	2578	926	1085	3776	670	1196	32	1045	1426	461	980	2101	1392	652	938	2350	1537	2845	631	3869	247	322	185	192	2592	197	957
GTDC1	228	528	222	583	219	246	852	180	405	294	108	421	231	179	269	279	114	257	248	450	303	261	433	166	146	343	190	197	161	327	412	158	205	168	190	172	577	261	166	182	108	231	135	315	243	250	385	165	343
TTF1	269	490	440	299	471	168	222	366	678	439	317	450	399	605	199	627	521	294	340	268	448	260	420	450	483	414	515	535	282	426	298	496	466	396	425	423	213	468	343	319	285	331	419	306	614	332	375	287	193
ALDH18A1	2524	2473	2408	2228	3002	5117	6779	2939	1258	2560	4850	4810	2388	2577	2283	1958	2814	4131	1866	3819	2506	2090	1625	2796	2355	2053	2535	2193	3108	2236	6811	1806	3330	2283	1947	2537	2683	2563	1796	3011	3804	1784	2659	2397	2713	3740	2688	3332	1601
RASA3	1007	737	586	1015	599	328	403	924	562	989	322	814	590	333	622	788	286	731	468	542	372	147	1285	350	808	976	484	988	214	563	602	361	528	653	655	259	873	542	519	601	357	673	612	470	531	485	913	205	557
TUFT1	1267	1487	2240	1166	2524	1054	648	1156	1567	538	3827	946	1443	3916	555	1277	2339	1392	1032	2175	1727	1175	569	813	1634	1418	1660	1430	469	1287	673	2154	7313	2047	1112	1482	1230	1412	1056	957	845	869	907	2612	860	822	1493	1254	779
SLC25A10	374	434	955	820	448	1242	4233	1173	951	529	926	944	735	698	754	1943	1297	579	1046	633	418	1998	453	583	381	613	929	448	1938	557	607	410	398	601	1486	1244	608	376	1009	676	3215	810	934	1953	969	683	571	1111	995
TIAF1	180	227	231	651	340	142	1602	245	197	156	139	1626	295	158	105	371	260	182	375	220	154	205	429	726	181	414	316	257	326	193	184	171	183	151	375	165	344	157	228	198	348	331	349	385	1236	360	245	209	228
HHEX	169	243	231	457	225	265	108	66	86	393	101	89	146	130	66	155	463	68	155	236	238	43	309	593	343	145	51	217	41	112	158	229	311	372	385	112	92	348	94	327	63	198	249	161	46	283	542	85	207
RABEP1	1209	2378	7121	4128	2222	6394	976	2155	1187	5839	3580	1280	3757	4482	11079	1760	2793	2360	3817	3011	6798	2858	1832	4703	7416	2007	2105	4449	5853	2705	2847	2799	6687	2679	1675	3728	1234	8123	5041	8341	1136	6415	7969	1828	1663	4193	3994	8764	1912
PTPRU	2272	386	1118	392	1460	424	293	585	1215	551	559	758	314	1126	1095	2100	656	1435	336	659	305	122	633	530	544	420	268	1990	1336	500	917	321	310	406	815	1433	483	481	1390	893	41	1278	89	105	724	1786	284	62	1917
SAA2	47	25	12	4790	1	39	140	61	75	38	5	91	181	8	6	30	0	2	60	124	18	39	1139	8	74	32	0	122	12	178	116	249	39	58	24	5	202	26	24	10	4	222	14	324	219	111	77	30	613
PTPRT	295	1207	142	254	944	1546	13	965	1556	3809	1604	757	334	1101	1099	66	3239	101	279	67	1510	184	622	1662	215	44	48	2758	5887	1153	910	3545	3796	4197	58	95	8	3157	39	5107	2	1362	243	24	63	4938	1187	905	1306
SAA1	70	240	30	8638	22	343	298	186	218	133	31	637	2010	38	55	82	10	11	161	352	112	227	9298	33	1039	111	2	351	23	348	443	817	195	309	117	34	1362	111	169	60	28	620	120	859	517	632	458	189	2515
ZXDB	580	548	249	208	969	763	179	857	733	684	710	369	549	949	984	444	562	592	473	603	703	388	327	490	1009	883	532	1674	472	670	748	652	553	672	438	1624	452	667	1830	664	270	490	956	261	554	517	540	1375	2731
ANKS1B	6	134	59	250	98	102	49	42	147	28	106	95	228	318	79	15	143	209	74	210	272	167	58	23	312	73	47	88	91	214	164	106	265	400	88	65	53	232	487	117	15	167	384	74	42	79	82	426	60
C1orf74	86	133	71	134	180	90	107	79	137	59	100	161	181	100	115	120	134	84	134	122	105	213	96	174	178	198	414	214	68	140	181	96	167	123	107	215	96	171	108	189	177	71	200	123	91	96	87	142	108
C1orf77	2136	1786	2309	2410	2177	1209	3045	2006	2207	1487	1886	1985	2303	1827	1626	2038	3043	1682	1750	1569	2395	1776	1452	2519	3334	2217	2811	2448	1437	1619	2038	2775	2589	2702	1416	1609	3123	2166	1477	2479	2197	1568	1699	1408	2004	1682	1641	1065	1501
ANKS1A	904	1234	973	518	754	895	661	819	522	794	1276	835	1046	1125	1327	846	747	901	758	600	1194	605	864	675	1239	951	1141	928	1050	1190	959	1172	1073	878	942	1084	1367	886	4675	1079	1159	974	1009	941	893	1000	989	805	901
TSTA3	6850	2208	2277	1346	1620	8721	4679	3644	2859	1361	2941	2145	1483	819	2116	7022	2390	1188	3731	2627	1355	1110	2070	3723	909	714	1897	1853	2266	1123	2697	1922	1344	1468	3863	1108	3014	1956	1930	1062	6365	1455	1079	3642	2108	2848	1311	1882	964
LOC285359	44	59	47	81	62	60	108	74	63	49	33	141	55	78	50	88	52	66	80	43	61	50	65	77	46	141	63	57	57	36	48	36	40	73	134	85	60	50	72	90	106	68	75	55	53	68	61	56	72
TINF2	1226	1078	1381	904	1544	2129	683	1131	1498	1163	2267	1891	1288	1056	1126	1326	1088	821	1062	1575	983	745	1162	996	1064	1266	1467	1252	1108	1322	1167	1098	1149	1044	1515	1540	835	1133	1566	1657	1150	1555	1155	1435	2668	1311	1247	1455	1139
NKX3-1	150	89	289	83	204	146	102	25	113	819	987	207	190	117	86	71	850	98	162	469	132	197	130	47	43	50	71	197	90	355	2158	766	1972	160	69	167	161	854	124	58	229	22	85	24	66	586	772	382	579
NAP1L5	81	126	29	316	52	105	193	135	197	111	87	62	75	103	94	48	64	99	38	157	90	176	83	118	20	142	23	87	278	131	116	131	164	69	89	83	87	98	58	121	17	52	249	102	37	108	152	84	109
RPL12	23195	10709	8463	28684	11687	5158	27378	20333	10062	8563	7200	12663	9519	4223	4582	5816	10432	4983	7018	13308	6623	8981	9484	14800	7593	7471	6777	7141	19595	17637	21836	5230	8637	6295	11063	5936	7665	8664	6203	8424	16759	7288	8088	30787	14897	19385	9956	7414	7527
ZNF597	50	82	42	44	76	121	26	71	7	64	161	118	82	85	91	71	140	74	68	64	77	70	69	80	87	80	58	89	45	102	68	106	92	62	55	175	56	81	60	134	54	130	57	45	143	68	73	70	81
ZNF816A	274	356	334	211	317	367	151	249	264	256	394	478	252	175	129	223	272	253	220	207	286	177	289	197	274	236	244	238	150	271	265	336	222	270	217	144	461	271	239	269	220	248	98	242	316	220	179	260	186
NDUFA7	263	503	402	1471	769	518	1514	870	635	456	995	469	510	714	546	751	1147	241	424	685	531	1204	420	894	417	326	759	379	1450	507	444	962	379	674	1199	770	377	369	561	535	2361	562	1042	786	416	566	381	591	553
ADAM10	1839	2088	2273	550	1641	1420	420	2037	1182	3200	987	3161	1895	1946	1665	1491	1081	2507	1824	1173	3096	1930	1731	1272	1606	1910	1500	3181	697	2513	1251	1469	1914	2190	1604	1564	3302	3220	2093	1848	536	1534	1837	1635	1813	1570	2375	2410	2742
ADAM12	5097	3575	5081	3361	3341	431	1018	2038	1406	3540	2059	4629	3260	1136	3342	2409	1170	3186	2044	1548	2629	575	3043	2160	951	1840	5452	5735	101	3490	715	1371	4136	4665	3199	897	1395	5069	686	3671	514	2356	491	609	884	1065	5575	403	1848
ADAM15	3472	6271	5660	3480	4731	5228	6642	1912	4439	2466	5177	4557	4946	2421	960	5372	7638	2176	3328	5802	3135	8711	4365	5488	3486	2714	7727	3744	9598	3745	4236	6451	3945	4381	3796	2246	9904	3836	2839	5642	8211	2045	3860	5214	10629	3704	3287	7811	2460
ADAM17	684	680	750	354	489	579	421	588	655	641	510	1121	725	555	704	604	429	677	735	707	850	678	775	594	605	902	1247	804	214	917	682	607	1023	744	498	676	1365	881	737	733	218	636	641	428	1186	666	917	706	642
ADAM19	747	251	745	429	432	61	947	485	406	803	294	1091	450	209	620	696	299	905	835	447	187	428	809	630	409	1227	457	1037	24	348	120	227	387	569	926	418	1144	407	296	476	211	525	261	280	343	191	750	91	439
WDSUB1	156	390	191	193	237	358	157	152	185	158	116	159	209	529	195	225	245	166	239	288	239	141	107	231	341	208	299	200	213	229	247	184	205	170	289	471	174	225	187	339	213	233	331	201	296	219	167	365	257
CPNE8	114	212	102	190	105	53	384	123	68	242	52	151	167	34	57	147	21	146	88	122	141	83	276	215	72	125	70	150	18	163	161	166	227	75	88	63	86	235	79	103	33	123	67	117	49	125	288	56	140
TYW1	346	769	703	405	728	810	402	683	551	588	717	876	897	950	614	525	830	675	617	473	818	850	514	559	694	673	612	328	686	657	589	806	645	646	385	496	571	538	685	727	1076	457	477	656	1007	930	641	453	633
PTPRF	13817	12180	14513	5097	7299	12177	5976	7525	16009	6334	16084	13982	19323	9482	20879	10743	16805	13254	9023	14574	20102	11555	10173	3488	10514	14239	27090	7826	15377	15278	20947	11659	11834	15995	5049	19483	20681	11951	11365	12308	9982	11231	16719	13752	30450	20640	10143	26287	15872
CPNE3	4451	3815	5183	1496	5339	4961	1795	3277	2656	4575	9385	1947	5614	8984	4138	7245	2158	7085	6494	3364	4791	4625	4196	1644	5151	3283	4720	4057	4144	3176	4518	4875	3300	2535	6219	4864	4579	4711	13224	7208	11788	5169	2845	4363	3145	4247	5694	9038	8343
CPNE2	474	546	436	1173	702	353	663	414	519	436	231	536	455	230	310	536	220	476	416	717	336	200	791	975	198	412	523	398	154	574	451	353	512	383	851	640	599	393	762	333	430	506	390	473	1675	406	601	280	774
CPNE1	12583	2327	1597	3189	3039	4319	2240	3575	1233	1425	3187	1912	1406	2883	5775	1771	1705	1410	3407	1953	632	3646	2259	2825	1288	3048	1686	2980	1309	1856	2255	809	1399	1607	2744	4674	2531	755	989	1093	2699	1089	1162	1475	1425	1756	1739	899	14395
MIF4GD	223	342	400	373	552	787	314	653	326	339	240	555	689	414	278	848	75	245	804	398	382	405	436	487	362	538	625	530	568	255	384	274	352	331	971	529	402	330	1374	509	653	579	725	788	887	297	417	603	933
CPNE7	42	111	137	179	289	48	17	5	259	47	37	180	111	12	106	119	89	19	490	99	38	60	52	1	210	54	97	44	2	58	73	77	41	218	200	4	82	13	279	84	5	338	296	180	26	22	10	29	13
CPNE5	18	157	52	125	20	24	144	26	61	73	33	102	54	23	23	74	18	17	39	147	36	17	212	91	1158	443	155	30	6	114	93	121	103	57	71	83	548	46	147	78	20	233	131	115	98	51	119	29	39
TNFRSF11B	73	101	10	64	418	26	110	196	39	204	35	228	443	32	33	104	32	14	17	160	44	29	365	31	183	220	10	1847	9	251	224	37	976	283	24	38	69	87	130	125	13	86	21	71	87	95	342	173	22
SFRS14	580	1515	918	912	1173	578	2418	1151	2252	1234	1191	1097	1877	3002	2112	1030	1697	955	2633	1140	1949	1248	1007	918	1758	1942	1562	827	873	1320	1034	1204	1634	2242	925	1899	976	842	1647	1075	1290	1272	1959	1122	772	1068	1169	1248	506
TRIT1	246	347	199	299	344	250	543	246	486	289	311	485	325	184	368	357	335	219	394	241	214	377	279	259	252	290	426	282	265	362	318	227	344	312	269	287	246	288	280	230	1036	356	337	431	577	231	219	275	388
SFRS12	821	1301	1307	2043	1276	1295	1158	1428	1060	1786	1723	1339	1648	1506	1926	990	1792	1617	1181	997	2585	1596	944	1821	1594	1232	1109	1845	835	1533	1182	2124	2422	2756	696	1544	837	2231	1372	1335	723	1405	1561	1216	1094	1518	1900	1357	1029
DNMT3B	65	130	126	142	196	29	182	141	165	51	119	176	47	376	178	161	85	42	222	71	65	161	111	192	52	327	366	43	12	90	108	241	96	230	127	265	313	36	166	43	394	109	38	109	906	72	62	59	58
DNMT3A	374	436	888	634	405	738	1129	386	875	452	374	709	521	875	646	763	910	548	801	611	653	502	513	925	244	1306	830	563	398	524	398	371	661	863	515	675	711	489	733	524	471	578	262	1133	1309	761	489	372	354
SFRS11	1662	2184	1481	2605	1647	1710	3892	1721	5161	2868	2118	2164	3180	3600	3302	1711	3086	1768	2291	1795	4072	2131	1806	2549	1949	2559	2078	2526	1769	2813	2327	2342	4052	2941	1104	2985	2065	3337	1408	2577	1289	2334	3273	2321	2262	2768	3550	2324	1533
FLJ45445	155	110	89	37	151	2	614	37	21	30	234	221	199	45	13	8	73	15	157	58	54	78	45	12	191	100	133	57	2	94	16	111	31	24	70	31	11	3	5	126	4	31	17	143	322	15	161	18	23
ZNF121	91	78	97	23	44	29	75	78	148	98	67	90	79	168	113	45	60	63	55	51	117	109	59	45	112	64	112	61	35	135	54	89	155	93	88	103	90	71	100	73	65	42	87	58	35	51	139	51	45
RBM10	1468	1141	1115	1502	1222	1068	2164	1644	1877	923	1382	1259	1050	1046	1430	1875	1584	967	1200	1141	872	1319	958	1168	1447	1615	1628	1265	1239	1077	1247	1219	1118	1592	1320	1128	1153	985	1066	1206	1671	1364	1350	1213	1797	1416	896	919	1032
XRN2	3558	3351	3187	1229	3532	3012	787	2468	2657	3169	3595	4113	3069	2732	1409	2027	1729	3356	3392	2337	2978	3428	2255	1723	2774	4200	3448	3352	2290	2744	2520	2668	2847	2486	1279	2191	2308	3237	4596	2230	1403	2668	2484	2911	1207	2556	2628	2854	2995
RABEPK	348	499	456	363	605	541	573	529	596	399	408	603	488	536	185	565	844	295	443	750	485	269	383	500	451	396	684	448	778	564	606	317	375	398	872	497	367	372	501	450	688	457	471	669	766	501	405	658	272
UPK3BL	76	76	61	537	53	66	298	218	362	78	96	134	180	521	192	359	0	73	119	312	97	132	73	208	203	133	950	97	0	276	142	203	118	224	79	178	198	26	144	133	174	55	166	0	261	56	127	62	71
AAK1	998	1057	1299	740	590	510	693	597	824	947	526	832	978	976	924	693	738	1349	996	1018	1649	1337	1480	828	1705	1059	959	1005	471	1528	827	966	1171	1008	743	514	1240	1711	712	1195	388	894	1385	587	803	554	1350	1127	697
SNRPN	500	781	364	1253	1500	2098	2831	2451	1073	1149	1136	1423	919	2360	1478	937	1543	2192	1281	2069	992	407	1390	1180	1612	1964	238	2152	2945	1517	1962	799	1323	1125	2275	152	492	1621	2244	1097	2135	1081	3188	1564	324	2195	1547	1307	1166
GDE1	1530	3610	1847	2219	3331	3544	2983	1834	1560	1680	3060	5951	3684	2911	1600	3011	4249	4382	2324	2523	2914	3414	2136	2339	1577	1836	1398	3285	2278	2512	3118	3337	4034	2582	1758	2540	1156	2350	2245	3229	2113	3986	2360	2498	1737	3040	2132	2064	2703
SNRPB	3226	2229	5266	5063	3231	2007	6723	4549	3759	1708	3002	3252	1705	1578	2656	2309	2759	1806	3495	3259	1355	4318	2235	5641	1737	3124	2489	1681	2725	1726	2163	3579	1548	2385	2622	2020	2776	1384	6185	1990	4169	2240	2389	3387	5135	2595	1617	1787	4453
SNRPC	1034	840	1259	1607	918	1467	2030	1166	1015	930	1685	1387	852	886	962	2118	1341	1198	1655	1720	1001	1224	1006	2132	722	955	1738	953	1642	986	964	1218	658	846	1659	1078	1499	851	4861	918	4373	1157	815	1614	1272	1229	900	1024	977
SNRPA	972	865	1109	2027	1070	713	4887	1451	1753	669	1148	909	810	758	839	1040	1474	348	1000	1363	617	1858	953	1672	726	1015	1331	489	1032	908	1018	784	613	1105	1256	830	975	550	1151	819	2014	873	1124	1435	1505	985	961	804	1160
SHANK3	421	1167	385	701	163	177	531	266	319	552	232	393	596	373	231	356	254	492	279	715	261	125	1195	495	707	450	660	250	200	729	584	837	773	407	659	657	570	203	361	390	115	578	648	603	292	420	709	269	535
SNRPE	942	1007	1240	1507	1939	964	1449	1152	1434	829	982	540	1024	1004	710	841	1341	1241	1782	1250	1088	1748	766	1919	1279	1307	1267	1240	667	1095	1147	1310	825	1078	1483	889	762	1312	1163	1200	3740	626	611	3409	767	903	732	1190	942
KLC4	329	391	368	500	298	618	378	320	615	413	529	413	422	330	476	430	710	466	351	626	321	429	334	281	441	516	575	495	612	467	579	578	499	493	373	361	325	296	194	510	561	903	695	445	348	534	277	355	356
ZNF554	92	199	129	129	210	64	142	137	154	110	66	102	143	219	179	136	143	47	85	115	162	84	108	73	193	87	246	145	176	180	194	207	163	168	136	148	50	134	99	203	113	177	159	79	67	122	110	84	115
PTPRK	2240	3807	2900	1259	1450	400	1739	1881	2153	2158	723	3194	3580	297	2145	1117	2729	2675	1536	4909	1128	2613	1434	854	4754	1605	4737	3114	72	6071	871	1449	3450	2871	1989	2317	3846	5106	935	518	289	521	1020	1348	2709	2048	1628	13670	2882
HUS1	316	239	301	260	338	290	367	341	266	311	278	333	317	281	183	198	329	365	260	295	338	663	258	328	272	322	222	552	234	281	310	312	249	297	231	283	218	363	233	211	307	162	245	308	129	408	254	426	295
PTPRJ	637	1625	1927	598	1274	966	812	632	600	3580	3430	723	567	3624	639	906	654	1122	1103	634	957	445	1486	259	441	1556	1540	799	1080	623	1080	808	2131	946	782	897	1740	930	740	759	988	776	506	1167	539	1225	1542	860	835
UCP2	3951	3081	7207	8100	4566	6025	3469	1197	3837	1310	5877	5540	1716	215	236	3442	6467	1194	2796	11973	3175	1517	3348	4254	294	7840	3142	1531	1137	3728	3998	2259	2702	4459	3147	916	2609	2859	1666	1130	5635	2501	2782	7986	1864	4545	3747	852	2613
PLCB1	32	649	558	181	38	113	214	132	55	307	105	145	153	48	65	479	73	488	510	304	743	333	234	1070	119	272	160	988	14	354	242	514	672	1256	185	646	88	1037	372	56	16	130	114	120	1623	335	1168	88	1688
ZDHHC15	20	91	21	76	35	43	66	22	221	20	49	44	36	8	21	22	75	166	33	22	52	63	43	22	87	42	142	28	20	68	48	48	66	29	23	96	13	111	22	31	58	19	44	13	4	39	106	29	18
ZDHHC14	29	427	144	134	107	56	787	81	128	94	67	135	102	55	141	133	267	129	41	183	125	258	245	128	63	186	114	206	52	218	293	140	132	130	113	97	206	109	53	82	53	72	79	89	71	147	151	172	152
TMEM167B	1717	1680	837	1160	1213	1478	1313	1342	1103	1947	1945	1124	1881	2524	1442	1693	1592	1439	1418	1865	2053	1382	1701	1238	945	955	792	1179	1420	1506	2088	1307	1499	1113	1557	959	1191	1820	1379	1539	1136	1482	1630	1547	527	1632	1986	1883	1478
ZDHHC11	59	67	23	79	9	156	138	24	77	29	69	130	27	97	119	46	9	95	43	30	103	27	22	90	83	79	280	101	199	44	93	32	56	50	42	95	37	29	38	115	215	48	99	25	119	25	89	24	18
PRCC	1832	2315	2242	2414	2242	1333	2059	1686	1965	1009	1460	1916	2314	1854	1511	2484	2119	1156	1760	1979	1550	2297	1170	1768	2110	993	1684	1468	1355	1778	1541	1571	1636	2034	1720	1011	2229	2095	1566	2357	3132	1145	1436	1286	1143	1373	1259	1515	1389
ZDHHC13	450	457	471	296	646	753	570	350	483	438	470	342	397	1369	262	924	420	451	429	482	233	2506	283	674	515	235	394	884	306	353	307	315	427	580	482	658	498	525	327	259	302	203	410	309	582	625	515	649	655
ZDHHC12	586	484	961	1177	855	620	1186	1022	817	329	622	647	480	379	230	942	1387	303	434	941	432	579	815	2059	330	601	728	480	1230	478	591	485	224	446	1190	1100	540	442	439	346	538	492	533	1127	2340	800	425	874	549
PCSK6	915	509	1038	677	545	1984	78	1633	1558	3991	518	198	1172	795	1765	696	1716	446	102	2948	1712	2472	205	994	1495	2884	118	920	3095	851	187	245	594	1965	603	10498	1171	1728	553	2460	144	450	7263	613	165	1380	980	5594	1583
PCSK7	478	540	664	457	567	484	757	418	565	634	1005	506	640	352	715	666	904	401	516	449	350	434	682	549	599	763	386	581	1066	532	661	903	656	643	671	423	890	496	376	590	865	841	668	636	677	515	649	730	339
PCSK4	39	156	17	98	48	37	7	83	49	24	49	81	100	143	125	43	172	18	35	57	19	18	41	54	39	76	31	37	83	107	141	55	62	139	51	168	6	31	15	105	16	128	136	34	34	66	35	41	44
PCSK5	92	272	133	262	89	64	94	81	97	68	106	87	134	63	110	92	17	139	26	111	175	23	304	105	38	87	81	103	1	277	233	187	183	108	99	45	242	130	110	88	10	77	48	63	30	86	376	29	206
DUSP28	60	147	50	96	76	104	77	73	123	46	75	58	109	171	97	85	126	62	52	100	149	46	46	137	118	132	218	79	129	90	77	73	98	91	100	164	42	73	47	128	74	113	161	132	124	103	86	95	72
HIPK2	1760	2624	1132	2024	188	1671	916	1381	3095	6291	2156	529	6136	6226	2297	617	2061	1201	887	1524	405	1946	1625	1006	3726	1898	2585	642	3864	2377	2252	2396	2383	1561	875	2427	2800	433	727	186	39	2124	2082	1376	1652	4355	1430	2122	2805
HIPK1	1850	1600	1780	1276	1295	2082	1050	2194	2071	2522	1957	1452	2662	3875	2899	1608	1221	2224	1215	2001	2584	1930	1943	1507	1688	2063	1384	1649	2180	2594	2233	1974	2651	2133	1353	1713	1714	2913	2531	1655	555	1654	2329	1232	869	1648	2832	2389	2597
RPS3	54910	15993	18844	26521	17891	11568	20915	39159	19338	19810	13373	32057	15236	5145	9632	21485	12543	12711	9474	41833	7377	13512	16343	12690	14860	17230	8036	11717	23041	27061	30830	9323	15126	13518	28275	9147	15451	15277	15275	13135	49642	11196	15788	49251	17104	28549	16881	14532	83587
DUSP22	583	800	559	855	424	472	1267	545	824	611	430	424	597	245	358	435	397	657	323	891	568	128	1030	610	580	1037	617	460	720	672	664	567	653	484	514	436	565	495	438	528	535	810	483	846	701	773	789	639	444
DUSP23	586	1015	608	1346	657	703	1685	673	405	290	207	597	750	403	142	738	968	381	660	689	317	709	591	919	536	460	1250	413	412	736	677	555	517	450	588	576	486	402	491	773	1210	467	375	580	244	527	333	405	617
LEMD3	1662	750	835	466	656	1435	305	998	718	777	789	428	685	882	925	674	377	1179	670	570	1197	969	717	548	923	569	1173	783	482	786	816	1123	874	915	753	562	521	1562	1043	656	440	775	827	428	429	768	824	794	2385
LEMD2	780	752	906	720	588	711	1314	985	582	758	1033	817	545	1271	854	2022	1110	1222	1323	614	636	805	646	666	750	910	840	694	1106	576	671	967	628	745	1229	698	1183	585	525	1047	1733	1096	771	898	1115	809	463	590	846
QARS	5489	2884	4131	4480	3106	3691	3120	4534	2569	5259	3574	2397	3205	3982	3553	2055	2856	3097	3318	2822	3125	5117	3627	5392	2590	3049	2072	3150	4886	3312	4502	3380	3352	4285	2531	3525	2936	2765	2866	3330	5054	4035	2600	6852	5445	6368	3513	4631	2933
SLC16A6	88	41	1844	42	323	80	13	729	280	569	262	22	4808	461	379	187	771	1380	65	195	1106	318	66	818	1651	166	52	271	451	627	60	89	249	229	1031	10439	24	605	576	248	17	102	451	208	491	635	157	431	920
YBX2	75	28	627	515	449	81	651	80	30	15	92	159	38	185	67	120	59	78	127	65	30	118	128	344	7	89	104	38	11	16	18	402	49	255	76	364	50	9	221	127	317	157	108	61	127	29	18	22	110
GPATCH2	522	611	2033	539	592	629	308	332	338	343	465	625	632	321	343	497	464	519	520	583	649	538	276	533	1170	429	673	1121	166	455	396	1301	851	1031	265	604	278	1261	422	893	439	310	396	502	666	288	448	605	280
C3orf19	552	385	341	529	358	278	455	845	485	426	488	400	448	388	396	424	458	352	552	369	484	374	347	544	467	461	621	505	372	519	466	524	477	634	381	519	356	475	331	572	603	406	386	340	227	419	367	297	367
C3orf18	160	133	76	118	276	175	58	192	41	143	182	58	229	59	109	59	449	146	63	133	63	87	128	96	269	64	41	241	45	148	161	57	274	160	122	325	65	146	91	505	66	163	225	175	72	92	148	314	105
NAPA	2577	4367	3221	4247	3080	4903	7197	2891	3762	2832	6381	2164	3944	3838	1515	3566	6915	2584	2980	4541	4363	3512	2697	3054	4216	2404	2914	2497	8145	2727	3692	4720	2894	4166	3453	3275	2452	2954	4253	3571	2489	4742	6448	4859	2991	2073	2941	4612	2987
C3orf15	7	128	27	105	116	113	119	27	245	61	53	95	141	384	84	42	463	7	62	59	28	91	20	85	111	4	146	13	96	265	83	29	341	444	125	15	44	150	57	135	3	155	89	6	10	43	60	88	71
C3orf14	425	697	613	424	592	496	24	756	26	137	809	339	657	854	558	240	680	949	502	502	1211	1265	397	69	1018	499	939	231	344	339	706	746	321	772	233	211	204	422	508	481	694	573	1424	564	911	732	356	870	517
C3orf17	776	931	798	976	614	710	805	1158	906	1026	827	836	962	797	963	767	729	844	1225	903	1002	942	907	949	999	937	1382	982	847	1166	958	703	992	886	666	914	1266	1202	737	967	1058	746	762	972	918	919	933	783	652
C3orf10	4438	2899	2593	3176	3170	4749	3522	3427	3310	2626	3767	2940	2910	2196	3048	3047	3309	3766	3587	4090	4039	3631	3299	4292	2239	2843	7030	2823	4451	3185	5312	2582	2751	3685	3469	2902	2599	3093	2758	4098	8267	3279	2874	5012	2688	3371	3389	4850	2559
OSR2	121	150	249	296	165	61	101	834	372	32	277	97	144	20	89	536	941	289	363	112	84	145	223	57	15	124	104	86	135	140	120	86	128	146	648	81	120	51	171	146	75	1270	26	94	105	172	209	33	331
LARP1	3892	3771	10949	4835	5811	2222	4718	6397	5253	5570	7700	4708	5119	8424	4467	5297	5248	6424	4114	4266	5673	7079	3654	6757	6287	4952	3299	4165	4139	4667	3184	3912	4094	7508	3605	4300	7406	4814	7666	3307	4838	3474	4611	5920	3689	3877	4814	4666	5422
LARP4	1079	783	1968	939	1131	1689	735	1201	1486	2425	2373	1066	1766	2302	1883	1600	1224	2565	1519	1288	2647	2592	1147	1589	2217	1524	1538	1763	1106	1374	1174	2218	1675	1782	1003	1513	812	3025	2487	1187	1284	1322	1541	1019	942	1475	1603	1868	1198
LARP6	254	185	103	383	181	237	131	116	200	221	44	153	114	353	219	141	364	168	105	168	135	54	290	70	75	66	125	152	53	217	165	169	162	116	181	51	200	146	159	108	28	154	127	74	122	239	203	31	328
LARP7	592	783	617	1002	1153	525	1202	1021	708	1164	1028	1055	1260	909	889	767	1208	770	788	548	1137	795	723	964	501	936	714	1147	872	987	716	769	1291	928	982	998	783	986	988	885	1170	887	1145	1180	1472	860	840	762	822
ISM1	105	699	80	476	414	138	456	238	198	124	204	515	282	171	442	231	158	780	65	189	156	104	659	96	99	230	56	416	6	809	426	233	424	207	171	27	141	170	279	128	129	192	124	78	105	269	310	101	120
GPATCH3	285	266	196	215	212	202	212	197	296	245	241	204	189	156	305	423	247	168	308	359	138	157	231	165	161	276	338	196	356	259	313	232	242	234	302	290	281	215	229	265	586	298	252	337	392	315	154	184	290
HSD17B7P2	17	20	24	90	59	21	71	54	10	124	34	62	81	16	65	16	91	18	55	31	146	43	33	46	35	35	13	100	15	19	49	71	94	162	26	48	24	32	23	75	20	51	37	49	20	46	83	23	21
TTLL3	219	555	208	881	411	85	1155	280	534	301	162	323	340	380	354	209	365	168	390	206	540	123	403	385	368	771	603	293	153	331	185	340	563	1464	225	624	243	132	132	756	210	611	497	386	142	204	458	131	204
ZNF552	1089	1465	1645	583	459	5341	458	929	593	1296	3091	2447	1422	1266	4542	1179	2242	173	621	1642	2103	695	430	1279	1268	2147	728	819	2103	1306	1071	2295	2339	773	837	3521	183	2115	1206	1772	216	1609	949	4464	457	2106	2874	2339	1131
UBE2Q1	2292	2606	2693	2476	2754	1702	2479	2299	1788	1375	1413	2557	2251	2418	1387	3807	1923	1836	1913	1662	1670	1987	1686	3343	3567	3297	2268	2716	2109	1795	1901	1912	1824	1995	2034	1783	3254	2490	1992	1993	2619	1330	1634	1697	2040	1484	1453	1602	1872
DDX49	982	647	1059	987	903	794	4595	992	1546	632	815	750	552	879	856	1140	961	533	1513	1045	649	1436	851	482	512	1095	1425	446	1219	723	899	910	497	955	982	721	679	576	1388	730	2316	997	1029	1179	1138	732	572	642	552
COL15A1	4125	5914	2588	3774	1586	771	2385	4926	1474	5422	1685	4093	2361	729	1768	5227	1291	4272	3827	4343	1593	999	6869	4233	1339	4724	1958	1628	273	2421	1933	2896	6557	2008	4240	5115	2272	2775	1703	2932	928	3135	1892	3376	938	2810	4780	1424	4209
DDX41	1605	862	1613	2184	1304	1661	1832	1504	1157	1072	1396	1292	997	1043	1790	2757	1328	1309	1363	1969	947	1443	1354	1589	972	1172	1230	1217	1408	1016	1000	1478	1029	1635	1462	1358	1015	906	1922	1072	1745	1331	1186	1842	1559	1296	794	875	1317
TMEM45A	1035	352	368	236	820	153	442	1388	157	296	849	705	241	129	395	468	243	1527	520	541	323	135	446	195	443	692	988	1064	411	332	215	117	289	211	228	95	3827	619	289	378	337	303	139	75	118	153	811	255	247
DDX42	2384	2752	15670	2738	2777	2698	5716	3308	3390	2682	2271	3008	3899	3553	3331	2457	4196	2261	2862	3730	2993	4499	2150	2527	3133	4109	4625	2862	2216	2389	1919	2468	3667	2962	4127	5745	2531	2945	3583	2955	2624	2819	2824	3351	7228	2849	2887	2884	11353
PTER	514	797	428	345	337	554	283	254	481	671	702	509	1020	97	319	124	394	1086	599	444	536	537	456	312	719	452	312	608	499	559	665	495	642	444	128	758	1099	1004	285	571	252	483	380	409	44	599	689	717	928
DDX47	867	941	1215	1384	1359	1152	795	1222	814	1076	1312	1166	1069	1317	1136	819	940	1290	1484	889	1290	1768	846	927	903	1012	1077	1345	953	1043	958	1064	1206	1230	1369	758	2044	698	1613	738	1773	1096	911	1234	1364	630	1036	971	709
DDX46	618	1464	2467	1271	1592	1091	634	1215	2710	2171	1965	1665	1831	1816	2111	1352	1314	2040	1874	1512	2256	2833	1187	1100	1543	1870	2397	2200	910	1697	1400	2168	2325	2526	1066	1892	1663	2058	2712	1485	1277	1475	1608	1757	1224	1246	1779	1778	2017
PTEN	2173	2388	1880	3368	2197	2741	2133	2736	1876	2963	2558	2378	2241	1650	2171	2242	1926	3277	1943	2581	3314	395	1949	3001	2194	1310	1848	2701	1678	3095	1505	1873	2299	2166	1487	1290	1791	3263	1534	2651	2064	1950	2235	1522	2620	2237	3910	2139	1976
SLC20A1	1306	1024	1067	1201	1355	1078	816	2303	2930	1324	1959	1529	1894	1115	1464	2210	3147	1639	1620	1996	2628	2457	1749	2660	1241	1985	867	1571	1056	1787	993	831	1715	2059	1887	1138	1127	1469	1334	1665	1647	2527	814	1863	2291	1562	1571	1886	1090
PLTP	1330	2121	1187	7095	1432	363	730	722	924	1872	485	660	876	313	439	1810	310	1097	1113	1277	585	604	7139	754	370	2100	1116	1242	283	1593	940	1030	1284	1705	1028	580	1681	385	1211	740	4602	1417	371	2026	588	635	1425	233	1051
ATMIN	1758	2080	1792	1433	1559	2454	2194	1309	1256	1413	1228	1773	1390	1447	2420	1465	886	2120	1168	2046	1613	1272	1390	1855	2206	2457	2301	1808	2143	2162	1667	1483	1792	1486	1105	1492	2255	2811	2105	1254	1517	1450	2111	918	2328	1227	1675	1278	2274
EIF5A2	134	121	100	171	146	44	154	137	59	141	49	142	150	38	122	147	61	244	142	232	129	134	200	117	63	110	124	157	11	159	94	107	157	95	172	201	86	118	153	93	26	111	49	53	91	80	239	59	134
TMEM45B	241	289	47	101	930	338	10	60	62	71	95	299	159	0	220	40	143	1027	137	84	360	103	26	89	65	9	188	563	102	195	117	674	249	114	752	260	41	541	5	573	9	282	226	189	132	205	146	119	680
LOC728743	59	271	104	303	203	90	237	151	124	117	121	118	125	152	349	260	57	61	206	127	66	49	201	101	155	246	223	52	201	132	182	150	90	123	129	110	202	92	86	128	583	152	160	189	169	183	113	73	176
LGR4	544	228	467	297	528	330	484	3493	431	595	279	209	186	414	1450	183	80	843	411	664	297	208	804	370	365	641	266	339	1327	1188	294	290	708	359	1190	3484	433	557	224	211	607	342	74	1174	716	1526	515	67	655
LGR6	50	308	11	114	48	71	33	31	1727	7	39	181	886	8	125	18	5	7	7	60	94	44	103	9	619	13	91	32	0	641	107	95	272	35	28	6	25	92	13	5	240	45	38	43	27	112	81	24	26
C20orf30	3133	2622	1873	5470	2909	3675	2896	3579	2897	2679	2533	3155	2527	3407	3188	1927	1997	2885	2223	2942	2721	3207	2380	3873	2113	2137	1608	2958	3939	2079	2975	2572	1815	1867	1805	4894	2166	2389	4387	2859	2086	2725	2573	3209	1887	2404	2370	3091	3539
CDKN1C	288	513	268	640	117	246	122	327	104	73	111	227	156	491	316	62	211	264	94	190	98	54	584	121	90	142	238	108	20	424	428	232	147	158	188	73	102	126	68	240	70	435	99	107	197	355	344	75	599
CDKN1B	2077	2530	2609	618	2885	2513	1107	2286	3804	737	2432	1099	1552	1938	2617	1791	3167	1578	1937	2115	1659	1925	1333	1717	2906	1102	1512	1762	2234	2232	2624	792	1597	2608	1786	4900	1667	1377	2446	581	1311	547	281	2080	1686	2750	3015	1563	2923
CDKN1A	1634	1312	3173	1258	1827	1971	1611	1929	1605	3451	1464	1770	1872	1930	4222	5011	2466	7206	1188	1379	999	705	2733	1580	1934	2061	4105	22920	4864	1453	1866	788	1674	1382	3879	860	1694	587	4072	1311	681	1680	3420	2661	820	1376	1080	1152	1768
UBE2D2	1882	1626	2268	2715	2033	1933	2763	2582	2167	1656	2401	1492	1743	1870	1935	1897	1900	2353	1757	2235	2075	2261	1370	2614	1568	1750	2275	2049	2077	1650	1778	1714	1414	2011	1178	1991	1982	1637	2059	1385	1740	1762	1621	1898	2043	1736	1861	2161	2214
MLL3	1847	3072	2169	1163	2023	1748	1758	2051	1347	3713	4196	908	4835	5597	3669	1740	1663	3796	1300	1826	6403	1348	2173	1688	3722	2483	2856	1574	1308	4133	2919	3636	4122	3525	1905	2746	3263	4149	3054	3294	888	2043	2554	1422	1510	2577	4144	3098	2179
GUF1	425	644	746	883	512	588	894	1267	1734	675	978	437	731	1938	880	505	637	866	965	1016	1234	1015	677	822	428	831	516	523	820	975	993	733	777	596	488	936	485	902	935	726	580	669	1319	939	367	909	859	931	743
MFNG	116	469	212	483	140	110	185	122	181	279	87	217	214	133	49	255	32	87	224	312	114	74	647	194	90	392	195	118	90	212	228	234	275	192	245	135	378	100	162	176	128	249	218	428	144	236	252	77	144
MLL4	1080	1156	1523	953	935	461	1514	1012	1453	902	1046	583	1054	1547	1486	1144	997	822	949	822	1061	803	1012	700	1256	1529	779	691	566	1227	961	1657	1082	1819	1007	917	3915	751	1573	1093	726	1100	1224	1056	964	1018	828	711	1236
EDNRA	675	964	741	896	1251	499	353	1620	643	569	1170	1269	682	1227	1102	887	363	1222	470	920	1785	406	621	1277	491	239	439	978	69	1329	1565	611	916	712	951	578	332	1206	843	937	798	979	317	226	134	498	1668	441	580
EDNRB	67	337	122	537	88	74	188	142	221	428	86	118	354	157	183	112	44	151	61	437	232	98	502	363	79	80	144	64	223	323	421	953	561	186	495	283	340	227	177	61	33	182	264	346	126	465	880	506	1100
FLJ36031	186	408	233	334	274	243	645	197	244	543	218	366	365	213	101	221	272	332	398	318	260	325	454	279	94	241	152	191	34	301	236	330	324	248	138	172	813	230	122	233	165	181	116	184	262	310	320	149	261
APOD	143	2941	684	4964	784	5673	240	1994	12269	1115	920	31884	2617	303	305	1114	220	850	1283	1406	1630	310	5647	1964	532	690	10853	1601	31	6251	2354	195078	11295	1576	3339	1007	1223	1178	572	895	1270	9848	535	1648	1513	4146	8093	449	31897
STX10	297	186	299	289	301	273	322	291	254	276	158	190	168	222	243	310	247	155	205	290	181	202	258	157	199	321	417	254	450	221	367	283	239	305	254	224	245	176	213	222	757	310	221	241	213	383	185	176	200
APOO	153	211	185	281	269	385	1001	404	369	339	328	312	215	897	189	242	522	256	335	334	333	470	273	459	259	334	554	348	556	223	289	223	236	305	313	172	342	233	195	154	576	191	346	248	270	233	195	268	298
NDUFV2	1816	1433	1667	3039	2015	3174	2708	1500	1247	1583	1723	2008	1319	1819	1025	2333	1907	1015	2563	1705	1624	3631	1904	3785	1522	1347	948	2606	3899	1007	1793	1691	1477	1241	2873	1347	1171	1596	1429	1558	2781	1947	2115	2230	2651	1466	1735	2440	1511
UTP11L	668	491	478	729	523	397	1269	502	1036	676	578	838	588	247	574	617	597	589	696	716	463	580	596	701	338	626	913	533	747	559	564	400	616	448	448	570	557	550	583	424	857	504	650	560	1151	498	606	526	529
FAM104A	467	723	1595	924	689	919	1548	1398	1644	638	723	906	904	975	735	1620	552	530	1178	687	660	1113	678	1438	699	645	1346	844	864	866	668	648	694	665	1490	802	573	757	1066	786	729	802	976	795	1401	514	840	689	906
FAM104B	95	177	102	278	266	289	501	212	198	253	157	202	163	243	147	216	370	537	319	172	160	286	193	278	132	241	288	228	175	200	234	116	177	137	264	167	296	199	193	202	740	164	152	212	1048	171	188	221	114
NFIL3	603	701	211	395	284	136	1799	204	645	186	295	565	597	129	183	253	68	628	298	239	564	543	879	185	169	650	691	292	75	841	306	253	713	159	260	307	585	417	120	142	217	517	183	581	674	424	958	129	394
UQCRH	1441	855	1213	1900	1102	1120	5153	1189	1840	1753	1074	1371	953	582	1013	1570	1518	1104	1233	1956	750	1631	1061	2312	534	1129	3011	970	2220	1248	1708	769	972	898	1328	794	1596	957	1446	889	6032	868	985	1907	4600	1283	1179	1322	1328
VEGFB	2000	1976	2484	3515	2008	834	825	991	1603	1064	1550	970	1175	583	762	2448	1967	1132	1110	1701	785	510	2110	1100	553	1172	809	1145	1212	1071	1612	832	893	1457	1254	1445	1076	1007	972	1562	2024	1987	1339	992	760	937	1210	855	1026
CCDC50	1410	2458	1100	2081	1105	922	1575	1430	1131	1431	773	1242	1463	1075	1021	784	637	1134	912	1351	1618	696	2168	1463	999	1403	1408	1620	636	1535	1271	1439	2080	1502	1121	1303	2019	1427	1084	915	578	1422	1280	1338	1149	1168	2130	722	1348
CCDC51	402	199	287	356	268	283	146	419	335	321	385	212	245	360	355	143	332	359	336	153	203	500	299	199	300	263	248	362	578	166	376	241	241	359	211	421	256	238	491	418	669	473	308	400	309	268	189	283	311
CCDC52	407	472	469	529	429	637	399	517	531	689	710	583	429	608	650	390	531	468	698	382	911	635	454	611	954	593	739	709	265	518	590	971	772	908	555	603	278	1070	444	915	354	895	528	395	439	546	935	456	193
CCDC53	213	289	196	1000	491	557	1043	347	291	421	292	518	305	283	308	384	425	722	404	378	395	278	413	688	208	407	273	513	495	254	386	309	366	371	712	470	211	620	404	324	364	462	400	407	277	313	367	524	342
CCDC55	464	629	794	823	822	426	554	607	546	841	627	1871	1476	1117	794	570	1400	1289	929	430	728	955	582	777	931	1880	775	1251	845	613	453	553	1158	818	679	906	583	868	1008	901	583	765	729	602	336	640	754	618	781
CCDC56	430	940	556	1897	1192	1377	1147	637	549	678	576	883	1000	1489	542	1075	585	674	1334	837	676	962	638	918	673	533	888	1043	1756	537	706	667	838	723	2727	1039	564	862	1538	1443	2773	1034	998	1931	1353	547	655	1203	658
CCDC57	190	246	213	469	242	352	842	265	608	487	298	483	537	384	471	597	786	407	376	165	466	129	208	198	405	364	377	249	761	439	249	665	601	719	612	501	270	212	498	442	338	602	475	1379	275	213	346	240	304
CCDC58	251	145	168	319	183	177	359	265	244	175	228	318	185	140	156	155	204	192	195	171	219	646	170	352	164	163	498	188	150	190	162	193	152	187	288	146	324	256	160	210	841	176	114	295	315	175	152	202	101
CCDC59	257	267	417	827	455	431	1044	409	323	352	459	487	321	319	330	416	390	484	626	286	321	777	318	626	184	347	234	460	328	378	318	591	410	430	724	347	450	562	410	289	926	327	374	471	417	319	356	254	255
TMEM128	538	535	310	484	673	830	514	753	611	353	560	247	626	1066	602	553	453	508	534	571	700	674	438	272	331	535	404	376	436	605	685	543	584	497	290	589	300	479	587	694	498	588	731	815	187	631	483	451	831
GPHN	143	254	497	292	406	548	203	277	127	404	168	498	782	1305	374	293	78	298	235	143	379	872	296	131	279	264	173	289	706	222	205	250	294	177	124	223	230	210	738	307	252	639	526	340	166	185	362	224	476
PAXIP1	271	541	418	369	786	556	285	595	351	538	655	276	888	1725	683	503	606	396	426	549	963	493	293	453	1128	924	460	288	367	548	425	753	790	961	571	1648	550	776	365	489	651	495	836	452	378	816	652	417	476
ZMIZ2	1537	2186	1868	2589	2977	601	4512	2811	3089	2083	2668	1809	3447	1297	2223	1779	2725	1665	2046	2010	1705	1622	1802	1358	1503	3710	2705	3396	1638	1819	2329	1904	1607	3186	2533	2985	3692	1007	1448	1939	2649	1892	1725	2097	1717	2079	1536	1645	2175
NUFIP2	2582	2321	3213	2092	2057	2660	2030	4004	2047	3551	2342	4815	4663	4568	3616	2668	3819	4572	3349	1534	3662	5011	3109	3983	4191	7307	2586	3094	1888	2439	1890	2700	3387	2808	2847	3839	2956	3717	3911	2639	1165	2214	2798	2056	11583	4445	3346	2837	4291
RAD18	290	367	377	228	268	319	239	399	577	410	559	242	391	1101	427	403	370	316	356	605	552	503	252	288	421	327	565	206	309	475	399	662	433	799	270	553	284	445	323	360	920	248	419	323	294	361	432	343	210
NUFIP1	396	227	167	208	189	269	193	365	280	242	129	184	233	167	167	179	147	277	184	130	234	506	145	221	207	254	207	367	188	169	205	179	267	247	150	190	202	225	325	161	182	246	228	232	106	188	212	166	250
PREPL	871	1380	1867	1260	1297	2680	847	1777	1732	1577	1341	1794	2282	3973	2530	1575	1388	2127	1737	1257	3424	1693	1276	1448	3259	1646	2269	2623	2072	2233	1822	1639	2762	1905	1178	2129	760	2538	2429	2297	575	1886	3432	1071	1084	1786	2226	2359	1499
FBXO34	918	976	874	659	635	1409	781	1598	769	524	505	865	835	919	683	486	734	591	583	722	873	1286	621	823	612	752	778	812	452	951	828	1136	884	767	1117	861	635	1021	695	545	393	708	871	865	709	696	827	677	737
FBXO36	62	257	150	53	66	331	74	79	215	66	54	162	638	571	242	85	316	118	175	129	266	86	105	118	135	160	177	87	338	222	334	46	298	209	63	205	22	176	46	372	52	225	484	153	588	233	241	386	174
SLC35B2	1318	1153	1171	816	1266	3657	1347	1391	1248	1143	1435	1643	1334	1187	1044	1551	847	1695	1560	1583	1206	1273	875	1612	1200	962	1372	1336	2133	1178	835	1006	1130	1175	1881	968	800	831	752	1345	3226	1504	1884	1873	965	1390	1184	1592	1347
FBXO30	555	422	324	481	276	217	1857	624	406	573	252	433	535	226	904	271	311	502	382	310	720	863	442	350	648	566	637	434	327	516	472	398	546	262	257	383	458	608	255	530	69	443	544	293	669	531	562	1531	527
FBXO31	724	775	548	579	501	551	1058	408	407	517	469	464	550	404	802	493	364	538	404	544	323	359	653	455	681	748	469	417	870	649	607	535	487	468	481	649	858	403	670	482	729	467	811	609	497	583	401	250	1303
FBXO32	3025	1376	385	711	1436	551	1114	675	1337	1446	2611	784	623	259	603	654	449	708	732	573	713	402	3526	357	2034	333	316	989	465	2591	2086	1338	857	727	692	124	459	1141	718	589	1710	840	153	478	332	1636	704	344	1086
FBXO33	260	189	202	235	293	386	209	384	291	424	172	296	188	251	272	202	183	334	327	161	228	187	282	316	299	251	310	313	573	214	196	273	258	149	275	333	316	255	480	219	193	377	469	264	921	280	250	181	445
ZC3H7B	2314	2704	1757	1498	1597	1234	1697	2807	2249	2351	1761	1773	2829	4297	2045	1686	1375	2621	2206	1638	1332	1575	2142	820	2633	2870	3358	1183	4118	2824	2136	1676	2829	2130	1496	3450	3376	1546	3384	2229	1392	2435	3047	2460	2068	3312	1572	2500	1698
CNRIP1	240	402	157	500	294	89	176	169	125	644	98	205	207	57	108	181	58	276	190	196	166	64	477	250	43	170	99	269	41	249	229	182	279	184	247	136	115	187	125	216	91	258	109	188	87	161	359	81	194
FBXO38	630	798	1116	637	1141	688	513	1047	655	1363	989	700	932	1025	1285	744	771	955	603	685	1365	834	661	837	1023	824	1007	1597	813	911	859	1420	1132	1210	528	1356	477	1307	940	757	357	1011	933	720	697	880	889	983	1212
MPG	908	589	838	1434	889	1861	1261	1143	311	512	569	1242	662	498	544	677	1648	600	636	1106	374	679	824	767	579	649	622	894	934	497	953	777	555	803	958	807	522	401	869	1243	451	1347	778	776	885	903	431	522	836
SAT1	6551	3642	2241	6684	4869	1549	14309	4551	4312	5059	3764	5946	2647	4624	1431	3714	3027	2999	6817	3595	4838	2910	8135	7113	1699	4143	2786	4630	3864	2900	3425	3953	2980	3314	3569	1386	3971	2994	1597	2114	6763	2813	3421	5087	1364	2700	3724	1364	1955
TK1	600	343	864	1186	725	723	9089	934	1645	804	1703	2159	785	718	409	2273	1488	160	1471	1336	375	2754	638	5665	483	576	1997	78	1049	678	442	795	418	1027	2344	884	767	478	1489	634	2072	517	1279	2610	1766	373	806	1131	943
SAT2	350	444	335	613	496	462	640	507	215	558	168	301	285	787	208	364	103	350	683	389	339	353	466	205	495	327	417	589	1446	378	489	342	408	309	546	424	394	288	499	604	637	580	625	415	451	421	327	364	348
LOC282997	14	52	47	136	44	69	58	28	106	26	28	52	33	25	52	32	97	18	44	694	173	36	62	48	22	50	57	38	107	127	30	33	56	120	44	12	44	50	30	38	158	71	30	155	96	111	67	21	29
PELP1	1215	855	1945	2483	1203	996	2850	1248	1383	1213	1798	1190	842	1965	1538	1595	1000	789	1745	1319	978	1126	938	909	1559	1210	1552	1156	2028	938	877	1093	1194	1137	1287	1231	1599	1171	1701	1652	2777	2109	1710	1045	1706	947	757	1101	1168
MBOAT2	542	611	2404	623	789	2350	869	322	1006	1522	1503	1040	545	985	688	779	2148	1108	1177	1108	5209	1242	367	869	547	275	1359	2221	104	1015	566	1345	380	1723	609	805	709	5507	596	3674	259	1030	486	452	2365	519	1980	3434	669
MBOAT1	432	700	704	673	548	955	1029	1354	2447	716	1122	492	1591	482	1168	663	1014	109	700	1207	1534	1321	356	734	925	383	754	576	102	1115	930	897	1128	1225	1212	1609	565	1108	482	741	907	1571	875	520	327	2096	1263	1126	2363
MBOAT7	1510	2178	1234	2128	2148	2265	2210	2217	2870	1808	1359	1937	1344	1384	8602	1775	4615	1482	1797	2562	1446	1097	1613	4729	2117	904	2938	1570	4336	1889	2964	1317	1067	1892	1985	1470	4718	1184	3380	1250	1090	1868	2898	2526	2141	1592	1230	1487	6358
SPSB3	729	825	507	890	799	1353	678	845	562	502	806	853	498	714	852	681	1256	584	674	641	458	512	653	665	674	632	945	746	897	647	794	1312	692	974	641	956	343	354	532	1039	628	2109	742	543	620	802	392	466	796
SPSB2	108	107	74	317	143	293	388	164	53	75	301	199	95	107	54	133	78	150	170	88	59	50	107	138	120	120	51	90	164	75	267	131	62	140	136	109	154	66	89	108	205	163	71	61	122	64	50	67	158
SPSB1	1583	460	843	1276	892	413	1978	551	648	442	225	1321	946	184	876	810	512	946	536	734	735	151	945	310	415	588	793	898	41	784	530	368	485	850	946	259	623	852	323	897	447	1893	230	355	856	424	724	183	1537
HINT1	1729	3063	4081	5215	4518	2004	1921	2680	9289	3080	1737	3560	2767	3114	1911	4075	4437	3158	2894	4790	3951	5127	2069	3392	2092	1989	5988	2230	1911	3557	4052	2533	3257	4893	2848	2787	2699	1977	4234	1765	4509	2592	1887	4127	2401	5310	1978	4270	3921
HINT2	602	402	437	1025	683	399	1070	431	558	339	327	367	387	413	384	754	665	280	500	649	346	935	352	411	329	489	775	399	1017	271	447	541	283	350	548	558	302	343	454	444	434	552	385	823	874	537	342	631	468
HINT3	1664	1475	820	638	584	1124	593	1343	936	749	795	579	1258	969	1533	818	557	1371	1306	1538	1789	1406	739	847	1411	1088	2059	1017	1681	1147	1535	1262	852	596	680	1431	772	1252	636	1235	763	1037	1736	1200	1230	1199	1214	1203	1639
SDPR	37	497	111	766	18	99	162	88	257	202	41	49	718	39	31	50	7	157	59	281	146	69	696	165	77	47	70	57	71	606	463	1223	623	374	201	109	134	132	117	76	15	183	113	273	181	247	746	151	1045
N6AMT1	153	487	120	400	521	804	132	456	246	280	466	148	269	663	656	225	420	396	165	137	531	293	140	392	349	236	516	215	266	516	312	250	401	395	281	355	136	349	281	240	437	229	297	316	244	393	197	402	214
CDC34	765	526	1023	726	536	421	1051	738	1064	388	431	599	326	400	636	851	795	206	612	684	257	961	509	538	484	488	944	367	664	419	738	612	299	548	1033	582	415	289	427	725	852	763	441	350	837	689	295	461	446
CDC37	2289	1980	2338	3801	1752	2178	5396	3595	2584	2145	1846	2785	1321	1774	2141	3435	3060	1810	2214	2810	1369	2904	2564	1840	1971	1926	2914	1796	2545	1788	2940	3208	1798	2211	3897	1651	1767	1450	1645	2122	5647	2750	1845	2107	3254	2655	1626	1573	1656
ALAS1	680	872	1496	805	939	690	659	789	719	1780	1163	887	539	820	659	1392	556	1201	1191	763	1248	1707	1378	850	825	1278	1126	1105	1345	588	741	950	1666	1062	684	839	1588	802	960	1109	1335	1268	1127	828	972	968	876	1163	502
FICD	127	57	163	31	60	227	9	86	114	135	262	107	70	103	100	85	79	136	96	66	63	33	110	53	314	107	44	100	208	77	48	107	71	45	90	72	74	171	168	75	35	64	218	42	58	56	91	97	64
EIF1	11322	7065	6267	13156	13289	7947	11436	11361	9876	10136	6954	8482	11486	8084	7256	9970	7449	9002	11278	7507	7908	7390	8686	11613	9544	7059	11989	11283	10945	7758	6797	6710	8883	6939	16800	9586	5930	7869	14701	7063	15505	9310	8591	12371	6133	7254	10470	7891	10171
BRWD3	69	315	479	114	319	151	164	153	269	359	332	327	284	701	428	93	213	262	237	139	659	531	204	188	310	277	311	591	80	403	250	536	411	549	170	726	315	393	202	244	56	221	155	163	359	155	314	210	177
BRWD1	1778	2591	1334	1802	887	1657	2164	1887	2370	2542	2075	1283	2128	2454	5420	1759	2706	1946	3715	1569	3233	1788	1312	2444	2034	1258	2483	2216	985	2828	2121	2561	2559	3085	1048	2651	1516	2902	1319	1656	866	1499	1820	1398	1352	2165	2571	1586	2803
S100A1	449	1187	16	937	314	2251	10947	38	488	44	573	174	1604	20	20	26	456	184	551	177	463	126	144	300	1922	33	2532	1224	129	496	4446	585	902	328	29	13	90	43	24	237	127	692	47	83	50	228	507	326	176
KIAA0513	1242	392	428	392	479	577	652	229	283	275	1025	400	341	152	496	480	360	733	627	373	678	202	603	284	277	599	286	632	264	387	312	533	387	422	483	801	882	391	494	553	296	648	434	315	505	256	367	273	1870
LONRF2	317	422	924	867	415	295	378	881	708	1090	223	37	1261	3390	1731	527	2771	973	966	204	1918	878	297	389	1181	843	381	1922	755	90	234	68	3718	1384	615	1227	6	755	634	1010	3	1906	1097	172	137	481	1827	770	575
LONRF1	213	582	311	241	665	246	206	318	275	448	353	148	843	615	423	90	94	512	696	280	560	496	340	141	686	459	288	443	254	383	492	438	633	489	203	504	392	578	259	605	130	203	413	238	264	349	426	467	822
GJA1	6591	2800	2026	2234	6694	690	860	2402	6321	12190	1540	2755	14200	5903	2532	2323	1128	5071	4125	9225	50307	1465	2179	2199	1329	4489	1325	13123	506	4709	1623	3800	3704	3921	12164	766	1574	86408	7765	24370	371	6326	617	2269	531	4915	12747	70938	1421
JARID2	490	748	1414	575	537	681	1246	718	391	661	727	826	651	673	534	665	728	789	811	758	1362	784	552	802	959	843	1459	585	306	910	575	925	824	1144	685	716	1453	1190	642	790	1053	934	522	580	1071	739	941	572	435
STAG3L4	42	162	154	154	134	159	124	156	110	131	190	196	117	311	144	82	202	68	65	107	137	220	112	157	136	189	86	95	129	126	107	148	128	137	126	98	72	75	67	45	71	75	221	234	271	97	101	98	108
BIRC2	1089	1266	930	676	1387	926	1272	1049	1363	2270	1725	1861	1600	974	1664	939	1174	1332	1057	743	1253	1002	1439	716	1619	1213	711	1862	993	1679	1042	1186	1779	1362	964	1757	1307	1801	839	1341	973	1082	1327	1288	835	1369	1655	1663	3448
KIAA1609	1383	483	189	435	495	683	716	333	166	192	316	568	257	288	640	562	239	951	319	223	276	277	461	558	366	707	408	436	313	486	455	349	319	371	302	762	1347	365	555	319	789	344	361	343	2025	349	273	271	1577
GJA4	44	516	250	881	113	220	402	245	149	198	99	362	191	87	458	373	96	133	180	647	170	120	436	534	92	151	165	61	143	320	493	385	285	95	551	299	231	268	193	198	92	284	460	470	120	312	476	317	290
CDCA7L	483	655	986	298	236	210	1204	215	801	239	655	649	845	334	303	277	789	426	170	572	265	1097	481	119	332	869	479	286	535	362	243	157	219	84	104	61	233	493	280	125	835	147	133	603	136	1299	542	122	245
GJA5	584	476	459	1806	488	354	390	690	139	468	183	981	573	115	318	929	138	305	639	629	452	149	1250	1040	342	440	117	516	104	485	834	503	617	228	923	227	3137	808	418	387	94	700	475	193	153	238	1094	146	433
ZNF365	100	61	103	101	121	103	11	149	24	24	49	111	139	41	100	70	121	120	29	77	82	20	58	144	101	36	28	514	21	118	44	47	242	124	27	70	44	103	41	89	16	60	13	22	16	25	77	28	138
APBA3	218	245	221	186	165	183	306	292	235	238	171	172	160	98	204	234	310	89	206	279	130	184	241	77	149	353	228	130	322	209	230	251	144	220	208	185	297	112	119	293	137	275	189	125	239	326	132	117	158
SPIN2B	110	125	29	120	198	199	198	93	83	56	185	61	58	105	118	64	116	84	80	114	82	85	66	257	81	97	50	108	135	104	103	152	60	98	164	302	58	52	82	86	341	95	99	79	20	62	63	75	60
PGLS	747	1064	890	1465	812	820	2936	1279	768	598	528	832	775	483	576	911	925	503	1897	1114	502	505	1059	760	523	794	915	443	1707	1008	1100	666	392	728	1390	976	479	511	1012	962	1464	1067	1074	1764	1799	927	704	1002	752
TUB	178	324	159	164	143	92	159	51	28	80	88	87	101	2395	178	128	40	227	35	67	238	22	172	85	535	82	202	142	327	284	240	94	265	223	90	390	99	126	539	189	9	74	177	34	135	178	253	18	140
ZNHIT1	915	1279	930	2007	1140	1776	3413	1065	513	628	954	601	1037	686	664	970	1233	711	778	1024	718	1487	806	1368	723	531	1056	484	1596	831	1151	920	579	939	1008	674	696	524	651	1127	1533	1019	1113	1203	765	1316	809	1077	1046
SYNJ2BP	946	881	1067	983	992	1157	498	754	657	1684	1021	1414	1174	3945	1241	740	1086	1832	972	803	2180	1697	1061	1527	1349	1500	620	1424	1164	1229	1164	1721	1127	1137	1630	1671	476	2117	1390	1216	887	1241	1825	1548	1315	1468	1693	1231	849
COL10A1	12737	727	4607	2251	14335	1153	1607	6860	2187	1136	2476	8486	4552	1096	7504	9289	2353	4975	3572	2662	5162	273	2123	1937	2909	3469	795	10746	60	2081	2610	1294	1598	3313	5013	313	626	8217	2580	10247	794	8206	576	442	513	488	4032	455	1627
MORC3	837	1547	723	497	564	1022	821	830	674	1781	1673	692	1164	789	1639	744	610	743	1069	666	1457	679	902	679	1120	728	834	1128	418	1131	1039	1113	1666	1094	577	719	737	1394	617	848	357	727	905	693	471	835	1378	1064	854
MORC4	510	536	1253	408	1052	766	999	493	919	455	1102	1083	435	1023	645	722	504	1413	509	646	787	1174	883	400	627	580	842	548	1077	641	1276	1306	692	485	456	1142	733	659	487	784	852	318	560	455	650	672	805	632	533
FTSJD2	795	987	964	841	912	1561	954	904	761	1038	1477	1346	1243	1857	1119	1671	1106	1378	1469	1112	1563	1423	1184	885	957	1343	1220	1048	1213	1169	975	1602	929	1152	1234	1486	1596	902	4606	1287	1882	1146	1121	1639	927	1342	1090	1056	984
CHKB-CPT1B	114	375	82	440	113	37	664	149	492	301	120	163	277	214	242	148	244	137	365	107	200	96	261	355	320	327	274	270	113	236	137	256	353	445	91	315	243	66	74	209	105	308	431	314	129	158	188	65	94
GNE	921	470	689	433	619	479	293	901	307	721	761	430	629	1147	497	501	203	730	505	338	598	567	606	277	996	686	1677	669	1294	504	384	1368	888	383	407	536	1734	574	985	416	148	589	915	500	724	378	694	317	555
TXNL4A	1154	741	762	1059	1027	1395	1217	1396	2140	596	703	757	607	1940	656	672	1046	686	1034	1108	633	816	648	1673	576	653	1844	879	1599	506	862	508	525	769	730	660	739	386	868	566	2724	761	1072	938	752	912	663	853	902
WRB	463	718	287	546	552	1056	1464	552	490	556	594	365	833	806	973	687	537	271	1568	863	651	461	389	679	680	382	1742	557	778	471	740	507	527	525	486	562	333	662	573	602	610	465	1307	584	305	604	519	841	904
ZNF367	173	46	185	161	282	102	403	272	433	145	357	166	229	278	191	216	475	156	149	378	223	181	113	489	198	126	490	13	67	158	175	384	143	236	289	423	208	244	278	75	166	99	341	117	272	177	323	161	287
IGDCC4	39	317	108	43	54	33	24	63	50	116	69	52	61	148	78	27	16	198	27	66	102	14	124	65	18	49	64	133	4	176	118	51	211	132	80	44	403	27	86	52	133	28	40	40	23	97	175	11	58
MEF2C	294	1115	474	999	470	334	743	467	286	851	231	647	689	304	384	475	159	693	374	999	831	283	1074	1296	427	774	407	400	186	875	864	868	1214	404	518	724	826	824	551	631	184	545	767	661	282	614	1600	612	552
DIAPH2	206	314	157	212	240	34	270	173	253	171	198	275	233	187	107	174	336	287	193	120	125	380	331	169	84	131	79	283	84	227	105	205	204	101	119	254	669	193	122	155	157	96	72	162	160	187	277	131	259
VPS24	2112	3126	3699	2812	2999	5365	2403	3793	2365	2396	3554	3431	3360	2825	2420	3257	2156	3903	3289	3140	3934	4087	3570	2810	3799	1853	4148	4146	3415	3267	4137	2752	3184	3435	3131	3105	2845	3302	3725	3259	1877	2721	3444	3241	3753	2764	3479	4729	3020
ATP13A3	3693	1785	2942	1721	1604	1499	1829	2026	2615	5369	2369	1420	2648	1837	2300	1321	1280	2441	1767	1692	2929	4036	2355	2231	2859	2148	3246	2527	7114	2124	1934	2586	3142	1948	1481	1828	3516	4251	2910	2518	1475	2006	1677	2092	2322	2281	2634	2299	2446
DYNC1I2	1795	2630	1486	1433	1870	2128	1016	1642	1935	2965	1396	2582	2334	2496	1879	1845	2444	2006	2098	2214	3442	1872	1791	2130	4435	2078	2263	2020	2149	3103	2267	1483	2602	2190	2509	3112	1307	2697	2243	2775	945	2467	2626	1840	2926	2883	2378	4148	1949
RNF5P1	106	204	328	94	78	140	112	150	89	126	135	79	132	82	70	358	104	93	205	153	154	132	50	98	161	103	155	176	250	78	110	136	89	144	84	85	98	159	53	106	141	94	117	252	134	131	78	201	99
RAI1	1558	856	1955	595	618	984	324	1037	1063	968	1598	663	736	1730	2977	895	1292	920	1185	963	841	720	859	417	2150	1051	855	1321	1037	1018	750	706	1366	1327	812	1424	729	663	1237	1867	222	2018	1969	541	2641	1540	630	827	1147
RAI2	123	904	144	628	1602	282	224	180	283	350	135	269	801	108	951	180	1241	329	101	982	809	1851	1274	161	403	816	70	1144	148	1922	2068	330	950	971	262	176	150	1246	223	950	63	897	194	153	225	925	888	77	773
SKA2	497	316	546	1150	918	543	1044	657	1935	654	466	897	1154	549	799	995	3174	613	1052	1055	823	498	586	2913	602	379	1548	363	422	1152	327	430	637	704	1556	629	653	686	998	561	616	553	664	1064	4043	2394	771	509	758
VCAM1	30	841	635	588	926	136	1155	1878	743	1399	361	1946	642	286	654	2119	332	2233	1230	813	446	380	2946	799	391	1450	725	1091	22	480	547	459	747	351	430	666	2865	157	847	720	240	1036	396	1052	440	695	969	273	265
TMEM125	975	285	310	324	279	1149	831	303	499	412	727	359	434	57	220	360	879	189	284	512	305	287	169	914	286	299	230	342	1615	377	581	274	391	310	278	617	262	488	464	506	195	595	761	396	209	793	384	956	518
C1orf113	167	92	90	137	55	232	54	96	250	562	123	106	548	255	555	115	246	90	137	151	281	14	108	154	89	146	129	183	299	317	142	175	664	367	74	84	41	129	169	260	86	891	113	405	62	279	223	178	171
CBWD6	78	249	39	80	247	41	536	120	162	80	158	100	80	240	66	217	275	121	275	130	391	426	119	75	76	383	254	100	241	100	154	199	109	110	198	257	95	69	73	75	105	180	71	439	225	460	94	84	67
CBWD3	297	419	171	406	390	126	776	368	918	409	1451	361	611	171	380	373	1347	681	397	456	1221	1498	685	208	213	718	392	857	343	589	1158	957	449	372	1011	3105	407	294	234	89	893	1372	302	2705	406	917	397	248	309
CBWD2	660	457	428	676	590	1116	814	1112	1058	342	724	801	706	489	632	620	523	570	526	1087	1295	2583	590	520	818	1424	604	453	679	564	548	791	529	805	1075	793	402	534	697	830	769	598	885	1249	351	808	856	744	395
CBWD1	276	1246	377	899	1515	526	899	774	1083	528	304	574	459	867	1501	994	414	1505	848	618	508	3620	1017	905	510	478	414	436	1664	603	999	2135	1058	540	2793	383	707	839	241	325	523	371	648	2207	401	740	304	1161	893
TNRC6A	1158	1294	1215	1677	1138	419	1083	885	708	1396	1173	1898	1982	1575	1477	921	2186	1349	1310	669	1831	969	1175	1238	1397	1201	1247	2160	521	1456	1016	1859	2332	1862	787	1230	992	1238	1182	1746	535	1987	986	701	669	881	1288	608	1001
ZNHIT6	311	426	353	438	424	351	602	615	493	513	516	660	449	1623	468	493	305	610	472	350	580	465	405	420	431	418	269	490	570	402	585	439	483	443	805	426	400	593	1662	420	569	401	520	539	144	383	552	388	444
MEF2D	2068	3793	3413	1978	1862	982	1055	1752	1055	1479	1851	1602	3554	3182	1226	2080	1862	2494	1356	1601	1899	1096	1617	1352	4381	1343	928	2759	2232	1995	2919	3222	3345	3019	1461	2444	2671	2217	1658	3438	982	1317	1786	2033	748	1657	2251	1881	2083
ADAT1	215	257	386	98	286	546	82	186	159	341	358	406	353	414	404	216	150	727	248	199	417	232	286	227	620	692	728	372	314	316	221	308	362	280	144	736	346	477	875	284	133	196	453	222	624	187	370	336	398
ADAT2	50	63	29	143	82	17	541	56	148	65	52	120	47	26	134	39	17	54	99	56	60	238	100	44	86	148	94	66	42	94	56	61	84	58	121	42	127	32	34	68	240	71	44	230	77	91	110	32	38
LGALS3BP	8335	4629	5607	17729	6138	21027	21675	9499	25298	6742	4946	11373	10506	751	2544	69749	30501	7938	10939	11158	5945	13422	10971	28310	15352	8898	7181	12277	22352	8316	5487	4382	4175	7858	19939	6873	21503	7369	21699	9546	8254	8825	1840	24269	5782	5525	11771	26065	21616
ZNF117	501	3141	1377	2678	823	988	1847	834	1915	739	1791	1030	2449	1475	2156	540	3283	482	736	1592	3710	2105	812	700	1380	1273	1238	987	1215	1233	1761	1797	1967	2392	675	1597	1063	1321	102	1128	241	1086	637	287	4970	2099	2571	1225	624
PLEKHO2	1432	993	930	2449	1249	436	771	818	975	2613	531	1435	945	246	466	1577	470	766	1632	2163	637	515	2735	964	502	2410	806	1142	317	979	892	669	1106	963	1208	501	1594	678	868	927	1147	1473	693	1245	725	968	1061	577	701
PLEKHO1	999	1207	673	2582	707	514	1842	582	950	857	293	1044	641	374	462	1385	687	424	1355	1427	345	321	1718	638	345	1772	1199	720	207	667	582	436	1251	813	847	354	1227	403	493	868	956	1067	697	1236	943	879	747	182	332
E2F7	18	14	356	94	199	130	26	401	255	86	118	54	59	93	137	101	146	47	127	124	52	268	47	120	140	105	385	36	11	81	43	65	31	721	97	168	19	92	123	16	3	13	93	22	89	56	77	32	61
E2F6	213	287	255	289	265	346	288	242	715	224	233	248	388	269	524	501	434	255	435	367	380	541	247	566	427	368	235	451	266	324	361	232	380	296	412	497	393	305	359	300	335	329	367	267	599	406	333	233	442
E2F5	374	214	339	57	310	233	73	208	252	149	112	119	163	411	173	364	117	182	374	111	133	243	171	73	106	259	128	200	177	179	139	64	168	196	437	409	392	111	384	184	2077	233	156	259	443	494	155	124	304
E2F4	762	700	738	934	756	480	924	587	727	629	606	1059	575	440	788	1085	524	687	613	565	462	660	1016	944	776	1303	1029	714	631	618	470	599	729	755	709	900	1638	633	640	539	1103	601	865	797	2469	577	693	324	839
E2F3	441	553	555	573	350	230	1507	532	1455	457	584	570	592	438	746	412	585	293	386	424	580	956	462	580	301	508	750	387	152	572	498	414	633	437	435	325	1206	235	342	289	709	344	670	418	387	404	575	364	379
E2F2	149	15	226	119	224	25	211	61	898	179	370	94	176	237	311	188	350	77	120	200	93	122	120	227	26	215	406	9	59	127	100	196	72	265	117	347	516	71	196	44	611	60	109	180	288	212	168	76	160
E2F1	175	58	507	335	469	233	587	386	1099	187	570	382	114	1076	146	812	461	152	530	276	62	437	203	364	162	352	994	16	248	151	90	347	144	542	549	1312	551	90	650	98	1179	128	476	455	555	326	161	106	304
SCAF1	1700	1466	1429	1539	999	896	2649	2629	1537	1025	2033	1522	908	1353	6537	1692	2334	850	1144	1650	757	1499	1426	1013	1334	1463	1190	780	1958	1059	1373	1594	843	1462	1797	931	1019	719	1724	1592	1176	1772	1585	2637	1288	1301	762	880	2081
C6orf89	2306	3033	2657	1955	2126	4224	2435	2383	1474	2582	4181	2395	2998	3299	3016	2599	2315	3991	2330	2716	3619	3071	2649	2435	3413	2391	2332	3236	3000	2740	3079	3349	3172	2335	2541	3222	2376	3481	6300	3872	2467	3022	2807	2196	1221	2837	3488	3292	2410
E2F8	79	10	281	54	183	37	62	54	370	90	277	140	84	187	98	248	213	28	146	255	16	928	61	302	39	132	160	7	10	146	99	85	143	287	76	115	242	41	149	29	176	45	40	93	376	257	53	33	109
ACBD3	2626	2126	3424	892	1938	3431	1974	1789	1734	2653	2049	2170	3020	1080	1868	2277	1625	2594	3274	2257	3159	2554	1664	2035	4132	1885	2850	2942	1246	1615	2416	3354	2950	1966	1289	2501	2268	4249	2980	3204	1045	1189	1525	2532	2731	1867	2127	2610	2294
PPP4C	2145	1387	2239	3978	2722	2995	5581	2425	1067	1197	2202	2251	2050	1238	1735	3507	3388	2293	2209	2116	1351	3032	1850	3080	1209	3365	2541	2142	1752	1363	1696	3342	1496	2144	2353	2492	1862	1098	1455	2150	3449	3467	1379	2038	4241	1409	1446	1966	2314
ACBD7	43	7	22	205	32	83	407	86	114	106	86	11	33	13	99	8	98	28	7	120	58	107	13	50	8	20	70	13	12	65	14	7	58	195	38	163	98	58	52	39	92	103	117	29	77	85	27	49	85
ACBD6	486	623	510	921	731	547	784	647	458	346	404	467	340	576	401	477	386	617	637	704	393	1260	288	703	736	456	947	567	465	492	620	576	521	650	900	496	524	446	581	541	790	407	332	410	210	384	308	427	546
ACBD5	484	770	576	566	1085	921	524	680	878	1214	995	823	805	588	952	700	946	1532	1867	1027	826	1035	662	763	1293	1051	479	650	888	841	829	723	871	767	1014	1284	2166	1359	1387	914	586	580	939	1225	1642	777	1132	992	1732
ACBD4	99	174	61	253	251	293	51	141	72	160	118	163	190	146	227	153	115	91	224	95	128	79	167	30	221	185	90	263	347	130	145	132	167	224	286	235	70	107	196	380	184	350	297	195	28	142	161	148	341
MON2	3473	1114	1228	1050	886	1580	588	643	789	1328	2367	1160	1496	1446	1742	883	827	1796	1101	909	2305	1297	1069	880	1546	1068	1555	1444	716	1297	1099	2417	1708	1623	1254	1124	852	2035	1274	1273	613	1012	1054	654	669	892	1743	1269	2700
PPP1R13L	1225	1113	727	1131	1013	533	2204	1221	510	405	1045	580	780	376	929	951	1602	426	552	736	869	509	791	1044	851	655	445	764	387	1122	1292	1071	555	956	815	444	413	679	582	954	317	1648	521	492	642	971	574	552	883
EEF2	53865	48969	75662	61461	44060	36664	37530	80432	52991	66968	38978	46932	40263	42659	48969	35626	34111	37473	30875	61121	37917	75919	43378	23446	52197	65621	36194	24781	117825	78417	98524	38945	39571	47914	44532	38577	23785	38425	46649	42520	31025	41277	62215	46821	51829	78760	47603	41323	29519
SKA3	284	42	198	310	198	164	721	732	307	163	196	162	132	142	59	169	303	71	174	115	120	825	179	765	111	268	226	5	60	69	163	125	88	446	149	168	337	86	200	40	791	89	96	109	495	172	158	150	186
[truncated: 11,316 more rows]
[truncated: 120 more columns]
