# Supplementary material for: Identifying Cancer Stage-Related Biomarkers for Lung Adenocarcinoma by Integrating Both Node and Edge Features
Source: Genes (Basel). 2025 Feb 24;16(3):261. doi: 10.3390/genes16030261 (PMC11941903; doi:10.3390/genes16030261)
Supplement: Supplementary file 1 [file genes-16-00261-s001.zip › RNAseq_exp/stage4_exp.csv]

	TCGA-BH-A18J-01	TCGA-A2-A0SV-01	TCGA-B6-A0I9-01	TCGA-A2-A0T2-01	TCGA-A2-A0SW-01	TCGA-BH-A1FH-01	TCGA-A8-A08O-01	TCGA-A8-A08T-01	TCGA-B6-A0IB-01	TCGA-AO-A0J5-01	TCGA-A8-A07W-01	TCGA-A2-A0CS-01	TCGA-A8-A08J-01	TCGA-AN-A0FJ-01	TCGA-B6-A0X1-01
ARHGEF10L	617	833	723	3094	558	884	891	854	406	774	717	617	557	1337	1274
RNF10	5086	2761	4318	4068	4226	3916	4004	3204	4903	4072	4189	5061	5847	3245	4566
RNF11	2475	1439	2220	3106	2902	3766	3180	2164	1282	1981	1866	1692	2387	1978	2421
RNF13	1016	1493	1420	1080	1103	1574	1275	1396	887	1714	1615	1452	2285	1534	879
GTF2IP1	6817	5499	4136	6747	7356	6310	6665	7504	13057	8185	5099	8163	5605	10803	2616
RTN4RL2	24	91	25	17	27	43	28	64	220	120	92	78	52	228	30
C16orf13	694	842	666	1490	436	247	446	692	1200	488	649	1461	460	493	340
FGFR1OP2	399	372	540	224	446	744	602	424	277	466	505	374	587	611	769
ATRX	2125	974	3111	981	1987	3723	3460	2595	1596	2443	1922	1568	2041	2041	2049
PMM2	1248	1138	717	3021	1943	862	975	1410	1855	1134	1472	967	1108	1156	1480
ASS1	4584	3102	105	9018	226	1125	363	631	644	607	762	124	108	78	1817
NCBP1	1543	1314	604	812	1870	1166	1274	1133	886	817	1418	1251	1325	932	1139
ZNF709	153	53	122	83	68	160	364	158	104	124	113	92	93	94	30
ZNF708	170	66	380	109	165	292	230	188	85	169	100	102	125	268	140
RBM14	1371	1267	1888	869	1087	772	971	981	1440	974	1380	1080	1029	950	1849
NCBP2	1995	2105	1490	2572	1424	1583	1750	2511	1830	1415	2767	2303	2082	3641	2545
DISC1	95	72	54	49	106	234	83	88	27	139	97	57	105	64	80
CAMK1	348	284	108	125	144	267	112	191	233	238	192	371	114	135	107
RPL37	9637	7275	6005	14522	7539	6483	5051	11491	7549	7994	5978	12755	5645	17282	7522
SPR	727	1048	1084	1581	1138	353	1506	660	1916	740	1226	1795	2337	471	1577
ZNF700	228	360	308	103	268	312	297	359	222	423	225	270	258	199	163
ZNF707	246	408	265	328	329	125	267	169	326	64	1274	152	560	159	299
ZNF704	230	175	366	134	230	789	343	1598	351	907	1372	125	308	285	70
RNF115	601	590	970	1023	612	550	714	798	724	573	662	559	503	336	587
ZC3H14	742	646	626	793	551	1214	2071	1196	1287	976	904	1647	973	733	1136
SPN	31	106	138	59	462	175	78	167	32	151	176	249	144	92	164
NACAP1	94	122	129	166	132	103	74	129	104	100	88	145	136	182	41
DHX8	1058	1372	1009	898	772	1195	1903	1331	1072	1127	2230	1311	1105	936	1865
DHX9	4255	5033	6712	3793	4677	4849	5811	5364	4283	5554	6763	3577	4923	6157	4279
TCOF1	1763	1671	1532	1545	1441	892	1051	784	905	964	1563	1059	899	1827	1582
NUP98	2839	2225	2016	3347	2239	2461	3289	2594	2885	2416	4976	2658	1878	3459	3054
XPC	1155	1247	777	471	908	1299	1256	1141	746	1699	991	1205	960	555	1386
SLC12A2	3684	431	5775	552	4518	14542	5564	20157	2170	9547	9172	1855	10040	1510	537
GRINA	5368	19307	9935	9839	5425	3116	3596	2437	10810	4388	28132	7668	19386	2159	11524
NUP93	706	1357	1189	1317	1467	767	669	606	781	823	1726	771	690	1944	1089
SPPL3	1810	892	1097	1600	827	1405	1743	1568	1964	1396	1772	2318	1833	1356	2396
GOLIM4	1108	485	662	444	1034	1929	704	799	494	2030	943	423	558	2501	868
ZNF646	928	511	1090	628	843	604	747	779	792	648	814	496	656	522	546
OPA3	714	397	741	593	422	572	794	462	345	365	453	505	423	590	414
OPA1	1770	1273	1634	1783	1456	2061	1974	1875	1318	1805	2373	1894	2213	2361	1451
RHEB	1317	1614	763	2256	1699	1010	1270	847	1101	826	1360	1066	1232	2159	4746
RAB40C	1023	858	849	1407	1408	420	612	946	1291	611	823	988	1034	796	361
RAB40B	379	255	324	392	250	306	294	441	240	181	192	355	253	336	629
COL7A1	196	227	489	13	10	938	644	51	230	120	622	977	242	295	56
MDP1	231	161	260	146	373	155	121	169	249	146	55	270	313	91	69
GTSE1	130	386	445	100	427	49	131	111	414	236	195	89	192	463	680
ARFRP1	702	709	1149	591	855	509	599	524	796	503	800	558	1105	650	187
PSAP	43288	46065	50752	33126	41683	35892	23139	30541	20391	45927	43093	25351	35471	23856	45623
KIAA0831	417	239	691	327	681	609	694	864	375	610	549	426	424	357	317
SPPL2A	519	875	2373	822	622	846	985	937	540	900	917	587	1147	276	1388
SLC46A1	745	716	1317	372	204	1187	1581	1455	1653	599	1532	669	927	108	364
TGFBR2	1806	1319	830	1033	2208	6512	1744	1393	620	4039	1512	1609	1617	1008	984
ITGA9	79	46	51	69	87	634	152	324	38	201	70	77	62	1090	20
STK40	3124	1057	850	1596	1271	1094	942	899	905	802	933	777	766	4924	2282
ATP2A2	9390	4384	9927	4598	5783	6949	7889	5010	6302	5914	8586	4324	9227	6389	8954
ATP2A3	457	475	724	432	2433	1286	396	1628	1242	1479	2465	1978	11262	1698	247
ITGA1	1030	766	550	1182	825	1325	1248	721	142	856	837	312	717	516	347
ITGA2	989	138	945	752	371	1767	3518	712	801	861	609	461	655	1164	522
ITGA3	1782	902	1207	536	1333	2485	4568	573	1499	1476	1915	1289	4148	115	5596
ITGA4	327	239	174	207	747	552	407	266	25	312	344	122	268	487	339
ITGA5	3772	4452	3198	3002	1973	3809	2359	1606	1175	2925	2872	2317	3003	1470	1777
ITGA6	3366	392	1142	1870	2134	3906	1407	1062	1289	1871	902	2983	1000	5385	1113
ITGA7	94	104	54	58	240	577	197	40	210	541	215	18	53	166	79
LOC100132288	222	29	145	81	178	178	160	306	227	367	162	140	387	49	329
DENND4A	205	243	571	161	299	995	546	697	193	912	642	280	432	342	580
DENND4B	453	816	1818	982	901	743	865	919	1103	672	981	541	855	561	753
DENND4C	1172	616	1424	831	643	1839	2201	1823	699	1593	1060	1132	1327	955	2373
SWAP70	1870	2168	1012	1996	1791	2090	1652	1728	1754	1344	3039	1838	974	1893	1013
RARRES1	210	219	300	13251	789	323	250	222	37	119	110	24	762	43	2204
LOC100132287	81	432	132	214	273	222	170	144	224	132	190	207	200	240	296
PHLDA3	883	367	1364	683	253	893	584	1168	2516	705	963	1056	809	254	285
PHLDA2	278	96	115	144	36	22	110	52	216	50	270	90	288	64	376
TACO1	379	616	402	386	741	570	458	383	546	1765	634	550	757	266	1076
PMM1	318	652	424	667	467	381	363	530	994	750	313	447	421	456	360
NENF	1377	1576	1527	1307	1965	749	708	1351	3615	903	694	2176	765	774	554
SQLE	1581	5341	2136	3308	2776	1090	1285	3833	2512	1098	7798	671	4453	1187	2308
MRPL28	928	1149	1001	1570	1169	434	760	1058	1730	683	1127	1164	997	840	558
LOC100289341	33	63	28	88	51	42	17	52	96	33	23	62	67	22	28
FBXL12	314	230	205	299	304	316	163	218	314	333	170	298	226	316	228
FBXL15	158	170	115	272	245	90	168	163	157	139	107	260	180	74	95
FBXL17	737	337	1030	329	465	721	1020	799	335	694	547	642	734	289	355
FBXL16	559	653	169	1491	1127	115	282	522	1811	995	680	492	728	159	123
FAM169A	186	210	84	11	20	203	152	200	158	240	162	155	19	198	134
FAM116B	134	181	172	220	277	158	96	239	596	276	96	368	187	277	69
FAM116A	470	678	457	373	309	947	879	907	403	474	777	731	1064	765	677
RALGAPA2	819	157	347	80	364	2629	310	248	1074	434	2179	193	334	522	357
GHDC	417	828	331	683	387	398	742	895	1346	682	1192	1269	516	270	468
H19	2694	1653	511	9230	3114	3653	1662	728	3957	5104	564	528	1452	1582	111
SDK2	284	5	54	20	5	716	182	144	14	64	8	36	23	394	58
GRP	287	101	16	3	10	47	213	17	44	90	27	119	127	16	2
TPRN	1442	2089	3058	612	523	366	517	799	1752	487	311	1492	842	231	313
THSD4	2392	748	4989	417	422	5958	6907	2748	1648	688	4293	2134	558	469	207
KIAA0895L	288	360	640	156	339	198	177	103	224	140	293	75	342	310	94
CHST8	1863	9	236	290	0	36	46	8	340	13	1	916	76	1	2
COL4A5	2002	482	1915	197	761	946	904	236	1222	787	464	2273	530	5	570
COL4A2	16049	10802	4995	14057	10621	6481	7416	9180	4898	9287	10263	4507	9309	34287	5085
COL4A1	17447	9628	6084	19156	11739	6012	7500	9123	4582	10061	12191	5283	10587	26854	4959
SLC35D2	431	428	175	316	448	364	434	424	359	298	349	441	570	187	510
CHST1	587	922	37	166	1503	62	81	422	75	211	77	322	296	116	123
ZNF879	179	95	150	172	117	59	118	96	41	20	79	93	68	46	143
CHST3	757	278	254	1503	244	1077	579	250	288	446	362	162	358	1281	969
CHST2	98	73	89	128	279	198	72	78	37	80	61	47	74	2194	442
CHST7	45	38	21	67	93	65	33	29	71	37	64	53	46	70	26
ITGAX	241	1007	241	261	636	169	84	306	74	454	527	299	324	109	123
BCL2A1	40	112	75	67	83	16	7	16	9	21	42	9	54	89	362
GPSM2	575	677	458	826	470	375	516	318	418	505	728	322	611	842	1349
HLCS	996	1321	963	1936	562	914	1047	839	689	697	913	1101	556	994	758
LIPG	47	10	29	131	33	162	43	12	8	41	6	25	14	610	121
ITGAV	3190	2876	3313	2070	3664	7455	4527	3229	1252	5173	2858	2394	3624	5060	3392
HIBCH	416	776	452	491	694	347	359	540	361	321	466	709	957	491	501
ZNF703	181	489	111	79	698	392	1839	1791	156	982	1266	1578	312	118	246
ITGAL	179	473	700	207	1126	249	354	162	322	170	787	426	423	155	502
ITGAM	386	846	326	208	462	292	199	493	246	294	524	715	387	749	655
HLF	105	23	29	50	58	680	97	173	133	276	17	23	228	161	10
NOV	146	56	30	218	40	571	107	199	40	361	67	172	46	1560	687
FAM134C	1687	2465	1829	2448	1489	1732	2574	2487	2665	1969	3706	2471	2089	2767	2389
FAM134B	707	217	1033	111	1506	1317	802	624	776	2673	72	1879	975	56	403
FAM134A	2663	3420	2108	2792	2838	2894	2074	3527	5254	4044	2575	3021	2513	3826	2069
SERPING1	5337	8203	3046	4409	6989	10469	4070	2456	2308	7897	3372	7027	4300	1690	5523
TRERF1	1198	122	1113	54	197	394	853	738	935	1522	550	655	461	628	201
LOC653501	37	87	48	170	64	157	191	264	153	98	30	222	82	59	252
LRPAP1	2925	2364	2222	2060	3181	1706	1864	2449	2290	2540	2105	1108	2833	955	1106
SMAD6	111	49	44	87	74	75	40	73	130	125	73	98	99	95	10
SMAD7	946	507	726	459	630	703	778	636	694	975	689	708	715	852	650
GOLPH3L	3120	1309	1669	1875	898	1000	1490	3034	2848	1816	1292	2462	1292	1091	1358
SMAD1	483	1016	814	688	583	1142	762	1280	584	777	260	617	645	1038	1025
AFTPH	2065	1425	2611	1602	1452	2038	2735	2511	1591	1892	2105	2101	1999	2074	1983
SMAD3	781	612	2016	553	836	1532	1676	760	960	1763	2627	986	1017	131	1465
MUS81	624	575	317	400	583	382	497	457	558	422	333	350	441	456	544
AMMECR1L	797	642	776	533	692	838	815	904	661	1085	756	542	978	1110	558
IGF2R	4380	2321	5804	1736	2881	5484	3136	3995	3491	5590	8866	1850	2987	2343	8574
ZC3H10	270	193	218	156	121	182	269	250	271	155	310	264	353	187	138
CKS1B	1516	2020	1382	2334	1320	307	629	614	1481	510	1244	786	938	1847	1523
SLC36A1	405	670	283	225	473	762	441	307	244	791	745	183	446	290	350
ST13	2936	6806	9467	3717	4590	5096	4465	5456	5404	5385	4542	4127	5431	5182	3928
ZC3H15	1574	1563	1654	1396	1487	1158	1163	1282	1187	1253	1211	1081	1824	2744	3040
C14orf118	214	91	82	117	122	325	192	227	201	249	186	142	162	131	185
HERC2P2	205	331	2368	87	528	765	998	533	135	449	234	135	256	101	431
RNF111	442	456	1086	355	435	1096	862	861	365	950	902	411	793	471	570
TCEA2	318	445	127	745	135	302	220	244	775	459	215	869	272	76	78
TCEA3	713	1884	833	2167	1070	1174	773	1556	1623	1877	1036	833	1397	765	762
TCEA1	1216	2756	1670	1980	1437	1438	1579	2113	1950	1443	3222	1851	1978	1986	2040
MGC57346	169	145	148	94	112	169	152	335	185	134	221	161	114	282	191
COX4I1	3026	5612	4057	4354	5687	3007	1788	2312	3710	3356	4660	3601	4590	7746	2282
BFAR	1604	1195	1395	1749	1197	1334	1509	1501	1458	1462	1417	1781	1373	1703	1782
ZC3H18	681	1221	1063	671	992	729	539	612	793	1029	1588	531	872	1568	707
SIPA1	860	914	393	838	959	632	496	420	1299	703	509	530	517	675	832
EDA	56	26	34	92	50	120	55	43	10	318	35	30	46	12	53
CADPS2	1833	523	335	832	1675	1225	1394	348	2285	918	2108	2553	431	944	1238
CCDC115	1587	632	766	1054	937	732	622	812	2377	964	769	885	626	1582	531
CCDC112	306	235	222	296	451	178	264	193	143	155	193	342	235	328	170
CCDC113	140	965	483	187	183	339	281	214	351	264	493	454	224	286	430
CCDC110	15	50	21	45	86	73	56	93	39	20	39	50	59	25	69
CCDC111	136	170	242	141	128	231	300	242	105	177	166	181	186	119	280
LEO1	512	855	5289	399	537	594	985	963	595	1409	796	708	1079	408	791
ATP1A1	13122	10471	14402	26717	16483	13580	13105	10822	18173	20211	9616	9998	33735	15310	10850
KGFLP2	24	22	13	62	31	95	93	116	170	18	20	161	32	189	69
MGRN1	2068	1683	1737	3135	2469	1441	1549	2132	3120	1890	2201	2312	1643	1438	2020
TCP1	4088	3365	11168	4897	4716	3051	3234	3345	3478	2570	5517	2582	4387	3702	7300
CRTAP	2665	4672	2423	2279	2671	5108	2957	3056	3340	3642	3596	4564	4969	1385	3035
CBLC	420	421	422	875	257	158	605	276	632	597	256	537	384	560	251
SPHK1	449	820	319	255	545	448	414	222	214	363	427	337	436	1016	404
DPT	986	352	120	103	2158	2441	635	412	210	3009	236	2146	362	1233	76
CUEDC1	688	437	899	213	501	856	516	483	1145	421	1341	341	221	355	501
CUEDC2	946	822	1062	839	823	534	992	784	943	808	830	874	961	1132	564
CBLB	470	450	375	838	484	598	452	430	534	541	562	328	352	836	597
CPEB4	492	1538	1304	593	1073	1644	1575	923	271	762	1523	950	1023	292	828
ZNF45	430	192	441	145	255	398	533	338	224	461	231	316	315	290	158
CPEB3	115	64	153	88	122	224	234	193	80	222	146	109	156	33	71
CPEB2	551	383	992	251	585	1865	1353	1743	506	3130	241	586	813	121	510
OSGEP	296	315	352	665	438	230	225	325	533	338	281	461	344	169	198
ABAT	459	571	410	95	700	798	2625	992	1189	592	680	3843	328	285	476
LOC100129637	102	233	203	69	156	150	107	113	128	86	243	49	90	419	138
ZNF780A	289	109	569	206	213	408	809	359	255	336	283	267	415	170	246
ZNF780B	243	142	402	193	205	377	616	128	186	308	226	158	277	260	220
TLN2	448	546	296	519	399	1315	1616	699	260	1306	1008	441	389	393	215
FRG1	354	560	555	578	563	488	571	693	403	533	531	559	602	412	344
ZNF41	237	188	519	182	211	398	447	239	160	380	393	173	339	298	314
IFT80	434	446	472	325	396	748	535	580	329	487	525	400	328	768	644
FBRS	1970	1637	1548	2969	1782	1238	1372	1470	2729	1620	1609	1840	1788	2091	1803
ZNF414	229	177	101	157	154	139	70	218	246	195	129	292	91	101	150
IFT88	366	283	223	194	127	250	725	433	352	336	356	467	317	124	240
IL10RA	310	736	267	188	851	554	181	240	60	377	508	289	353	179	495
SP1	3386	2519	2249	2018	3415	3976	4038	3715	2710	4580	4373	3364	3395	2387	2227
SLC27A4	1016	1118	1083	1068	1037	609	1824	681	866	1572	1662	1061	1871	331	566
SP2	539	623	530	473	618	639	803	597	613	557	898	639	803	639	529
OLA1	2229	2078	1752	1968	1620	990	1212	2574	1727	694	1073	2216	2036	2151	4094
MCM10	176	376	385	238	409	51	178	77	250	127	410	48	245	522	720
PDIA5	620	655	235	3114	739	757	244	287	726	863	466	622	487	556	390
SP4	237	85	605	134	159	416	380	331	254	287	153	88	81	525	140
TMEM38B	150	80	179	31	42	140	137	153	37	82	246	353	67	113	346
THUMPD3	1238	1218	986	703	1027	870	1041	1117	852	1002	910	1558	1525	827	1180
ATG4C	246	177	157	170	231	248	250	209	105	150	191	124	138	133	342
ATG4B	988	858	779	868	847	532	881	823	1322	717	749	676	853	1070	674
ATG4A	482	373	740	287	608	329	382	232	347	336	364	447	471	299	471
THUMPD2	280	225	268	129	214	266	188	361	122	184	128	173	169	138	162
ATG4D	576	437	272	164	471	225	178	255	460	303	259	342	306	337	223
MPHOSPH8	1185	542	1139	670	635	1197	1178	818	467	1174	891	659	1101	508	788
CFH	1305	1056	524	720	1812	3420	1023	859	246	2186	938	1136	1579	468	342
CFI	188	107	142	219	175	951	211	138	76	246	333	93	291	59	289
PNP	606	1632	632	1143	1941	338	511	534	583	671	1149	796	1584	807	1132
ANKFY1	1370	1156	1456	877	1035	2461	1632	2235	1237	2631	1878	2115	1839	996	2051
CFB	31951	6694	1790	2460	8157	1353	2274	20004	32575	849	179	40551	5309	1375	25019
MLLT4	2358	942	3115	2992	1307	2662	3902	4472	3304	3257	1846	1377	1897	2952	2353
CREBBP	2962	1507	2423	2292	2332	3366	2989	4653	3004	3744	3579	2055	1942	3402	3202
PNN	1616	1524	2196	1187	1804	1773	2496	2161	1981	2140	2773	1016	1410	1262	1688
ATP6V0E1	3871	5778	3254	5079	5067	3264	2829	2360	3457	3498	3663	5403	5048	1568	5304
ATP6V0E2	1405	1583	1937	1197	2546	2812	884	1135	3781	1757	1616	1346	2159	1016	2835
RNF128	110	58	70	100	302	168	180	135	5	11	35	8	45	37	13
AAAS	743	777	810	619	1059	452	696	593	938	640	890	1030	658	640	375
ZNF394	328	342	314	608	544	364	419	344	649	315	312	386	367	300	437
SIDT1	871	330	474	15	705	527	1230	589	959	1795	616	1867	868	77	44
SIDT2	827	1200	837	1161	1243	1596	1182	1031	737	1624	1261	1722	1101	683	746
TAF8	428	385	801	366	323	502	540	465	274	529	528	259	275	417	584
SIX4	630	156	677	267	460	310	807	677	694	443	781	106	523	809	497
LOC283070	472	454	315	1722	272	378	182	225	79	428	216	410	198	63	45
MR1	156	200	218	101	334	273	142	283	315	401	198	276	263	78	276
WASH3P	364	322	243	350	365	713	279	284	368	242	206	283	232	247	91
CNPY4	604	428	198	498	382	503	344	244	779	413	345	560	421	309	200
CNPY3	1785	1402	1100	1533	1818	934	756	1108	2034	1317	1108	1458	1264	897	1002
CNPY2	1922	1353	1189	2339	2212	967	1150	1202	2301	1296	1803	1762	1825	1085	892
SYNJ1	235	439	306	290	330	504	319	196	166	497	385	229	353	228	216
HMG20A	552	628	1067	1118	452	1218	754	808	624	967	781	729	658	687	1044
HMG20B	1241	1983	3722	2317	3115	1470	1053	1809	3575	4021	1304	1836	1510	2408	1021
PHOSPHO2	84	138	54	27	53	68	67	221	199	133	25	96	94	58	41
AAGAB	1154	2164	1984	1327	920	1822	2223	1573	1312	1701	2429	1835	2503	625	1797
C4orf19	129	190	63	316	284	76	231	12	12	45	206	81	33	7	39
SLC7A6OS	113	270	280	150	241	166	119	136	167	172	307	102	250	200	134
C3orf75	248	578	289	366	248	312	387	288	352	288	475	511	534	184	263
C4orf10	270	205	416	158	262	290	281	468	290	214	244	168	321	134	159
C3orf70	65	26	337	37	28	164	100	80	34	130	140	18	39	368	9
ZNF285	143	77	58	138	57	41	112	18	96	14	74	154	45	92	49
ZFP82	111	83	133	194	66	159	298	208	31	140	28	39	132	68	211
CHFR	555	385	395	552	420	438	463	312	273	405	620	448	806	515	542
EFHA1	1176	656	861	509	601	754	1456	1287	518	526	597	1176	772	405	526
ZNF222	90	39	150	35	57	71	85	45	35	54	41	65	56	84	30
RFX7	388	310	624	229	302	859	881	730	357	566	672	675	468	591	710
GPR77	41	161	70	2	103	58	156	152	117	15	79	121	25	2	11
RFX3	70	44	46	32	13	96	132	191	76	94	96	26	36	200	113
VPS37D	96	76	55	248	57	48	85	66	210	78	51	186	76	93	12
APC	1146	642	1153	376	817	1466	1332	1041	417	1336	1108	582	901	744	603
TMEM179B	1390	1244	989	1142	1194	713	1041	852	1814	697	820	2365	1270	1148	1735
ABCE1	965	1453	1378	1585	1470	1717	1902	3260	857	1233	1153	754	1634	2047	2040
UQCRC2	2433	3357	2364	4668	4446	2686	2636	4876	2993	2681	3122	4766	3624	3930	4317
XPNPEP1	971	743	1408	1139	1068	1049	880	640	601	1106	1003	749	812	2742	1103
ZNHIT3	314	752	484	454	381	352	748	610	1287	367	599	612	1095	500	366
GGCX	893	775	1054	2170	857	771	937	657	1081	617	1180	624	662	670	887
PAPLN	376	80	131	22	177	436	141	144	48	372	67	145	122	124	204
ADNP	3739	1992	5696	2511	3665	3729	4148	4328	3800	4601	5454	2972	3875	4358	2347
TMEM218	177	405	138	181	247	204	198	336	245	117	151	630	297	81	170
KHDRBS1	3474	4303	3148	3953	4283	4004	4648	4305	3302	3213	4220	3870	3789	6202	4428
KHDRBS3	287	113	29	186	404	370	92	65	52	238	49	120	47	110	502
GGCT	2362	3583	4553	3068	3861	1291	1210	1267	4648	789	1577	3134	2989	1444	2000
VPS37C	1755	1469	1373	621	869	902	1431	1275	1833	1304	2157	1566	2387	1038	1137
STAC2	12	2	229	4633	1	2199	177	1	1	8	2	14	1	1667	2135
ZNF395	1316	1197	2263	2433	1126	1766	1836	1983	2142	1257	697	2451	1431	1536	991
STAC3	52	130	36	80	99	36	25	24	40	61	48	41	85	23	66
TMEM127	3465	2524	6133	1757	2572	3144	2774	2553	2960	3427	2537	2928	3151	2041	3465
VPS37B	662	532	842	1376	815	980	503	935	716	453	679	615	763	1451	919
TTC7A	948	753	667	2367	860	580	316	369	889	606	649	383	360	1062	991
UQCRHL	469	463	233	812	824	270	285	400	370	235	385	198	301	745	999
ZBED4	562	851	1242	834	736	665	639	1085	755	715	565	461	540	6169	1099
C11orf2	1342	1703	1771	374	1274	1410	1549	1771	2436	1554	1041	1217	1199	2064	1197
C11orf1	165	427	164	214	373	249	150	359	158	65	162	646	334	218	167
DPYSL2	1911	1355	704	1069	5439	2904	1570	1005	1876	2397	1988	2574	1345	4074	2625
DPYSL3	4341	5221	1308	3981	2553	7208	3565	5111	876	9927	2424	4315	3415	12015	459
OSTM1	615	538	1185	545	680	824	516	663	519	468	438	605	712	460	403
RUNX2	439	425	137	124	349	805	445	515	360	1111	671	461	382	101	60
IGFBP2	4229	11256	870	691	172	395	1719	6570	5733	507	2182	4198	2557	116	34
IGFBP3	3182	721	1267	12830	2307	2169	978	4715	1153	3307	2069	5175	2382	1840	1740
BOP1	329	774	111	605	562	121	267	194	368	183	650	194	588	711	711
IGFBP7	7445	5628	3137	5375	4690	6951	5986	7042	2398	5242	3714	5693	6099	3152	1036
IGFBP4	11846	12273	4236	5379	13528	26389	31235	4137	23081	24247	17696	15599	8076	2988	1307
IGFBP5	16792	319819	25226	6119	4095	25612	15617	241823	26009	20630	22098	91792	14776	1924	1795
SKP2	117	433	110	95	158	105	138	97	71	77	245	68	82	1101	382
TTC4	547	658	442	893	584	516	684	607	434	380	536	483	481	649	2028
CYP2R1	161	289	367	476	318	141	261	241	340	179	211	285	177	97	143
CKLF	255	565	191	277	521	250	247	249	286	440	613	358	472	307	269
ZNF193	206	99	393	61	160	243	330	197	196	194	166	159	189	139	144
C15orf24	671	1199	958	1091	859	738	756	805	771	1051	1416	1021	1311	440	739
APLNR	584	599	559	527	1007	912	704	374	506	1443	1060	326	775	906	105
C15orf23	210	441	360	473	323	172	245	296	359	357	523	390	435	1008	784
C15orf21	44	43	56	21	41	17	65	73	59	38	43	59	82	35	58
C15orf29	216	303	352	388	183	363	316	332	196	240	214	279	270	328	416
STMN1	3449	4633	3007	9298	7311	1674	3226	2079	4875	2590	5120	1650	2615	12039	2688
S1PR2	223	338	167	483	359	411	145	184	343	272	273	201	200	775	370
KDM3B	2856	2023	3355	1371	2017	2588	3816	3319	1680	3137	3795	2314	2584	1528	2103
STK17A	739	479	444	386	1105	648	612	358	474	440	677	365	465	998	508
KDM3A	1607	864	1877	1646	1221	2010	1678	1865	958	1515	1417	1100	2148	2484	1273
S1PR1	294	237	206	311	350	1144	239	177	224	552	208	156	229	498	109
ZNF642	111	24	85	93	105	103	138	137	92	94	114	109	89	56	184
TMC4	2576	1091	1361	4566	481	886	2731	2547	3279	3925	3002	3776	1568	885	728
TMC6	1777	1181	1083	531	1518	338	407	528	805	272	666	677	952	306	452
KIAA1958	78	33	106	10	70	83	111	134	85	19	218	41	44	45	95
APIP	276	492	274	382	362	194	487	409	535	250	335	418	224	1486	884
EIF2B4	881	824	921	1805	1191	698	715	978	1159	742	561	720	971	1167	975
EIF2B5	1284	1427	1342	1747	1340	1012	1290	1374	1579	1728	1747	1285	1592	892	1189
EIF2B2	595	646	218	765	424	342	380	297	773	643	530	707	545	310	478
EIF2B3	631	757	431	991	740	506	626	441	420	429	474	452	439	674	869
EIF2B1	1199	895	1116	962	1020	983	1077	1173	857	839	1228	1389	1929	1103	2179
PRKAR2A	219	298	408	158	189	572	664	401	143	303	596	214	573	373	517
CSNK2A1P	692	543	353	404	456	806	379	594	430	572	679	370	518	672	553
XRRA1	1011	485	684	410	847	386	721	441	845	243	284	848	371	380	541
C20orf54	369	485	356	890	690	673	127	224	601	844	411	712	237	85	341
TXNIP	23651	7783	5484	16502	10765	16163	11633	20493	2918	10326	4871	8712	9572	7773	3055
SLC36A4	41	188	128	195	281	215	71	90	8	75	51	47	109	90	105
MLF1	760	658	152	1622	694	342	299	737	1241	536	917	702	2311	947	1095
QPRT	86	489	974	971	333	270	102	84	1302	417	701	53	699	26	160
IFT140	595	846	545	820	1166	605	1098	1037	1328	1013	1233	999	713	1074	396
MLF2	5323	6152	4638	3717	4428	2609	2627	2816	6138	3560	3807	5380	5191	3714	10372
TMEM14C	1754	1573	1788	3198	1630	1191	2281	1614	2009	1608	1451	2074	2133	1844	1575
FANCF	631	560	1099	733	660	675	899	627	1021	568	588	803	441	989	978
MECOM	311	61	156	137	147	741	123	97	124	484	291	89	169	177	45
RSPH1	156	738	18	206	39	41	118	88	296	93	76	408	107	3	37
IFI16	1204	2353	692	1135	2069	4055	1371	877	276	1887	1069	836	1386	693	3125
LOC440944	112	252	229	118	201	183	222	198	118	152	183	75	221	197	142
TTC1	1225	1406	1255	1033	1403	821	917	1030	725	662	1024	1506	1037	591	1335
C9orf129	136	69	74	22	113	97	127	114	106	123	133	95	81	57	143
CEPT1	984	1158	571	1006	731	611	733	650	299	619	814	510	515	448	445
KIAA1267	934	1001	995	698	919	1537	1682	1442	1060	1022	1991	1099	794	1247	1215
RTCD1	988	680	509	1084	974	591	726	514	346	543	835	414	887	710	777
CLIC4	4456	4359	2661	6366	6129	9077	5623	5582	1895	6333	5058	2766	4762	7552	3687
CLIC5	139	28	73	59	240	416	101	71	28	191	47	33	31	35	20
CLIC2	118	180	163	196	296	571	162	147	78	243	117	76	132	810	254
KIAA0020	805	642	392	1941	374	466	669	781	496	439	565	784	442	866	1250
TMEM147	1445	1373	1355	4185	1450	924	1428	997	1621	1180	1325	2401	1476	1070	2816
RIT1	656	862	933	1422	703	860	645	1106	1229	1107	857	721	637	1607	1066
TMEM141	1533	1909	2703	1965	1439	431	850	1191	2958	727	932	1556	1889	469	367
SF1	4584	4853	3443	2481	3800	4101	3549	4857	4985	4461	4059	3930	3569	3532	5906
PKIB	636	303	451	95	864	509	475	371	2388	64	291	2220	705	81	85
TMEM149	73	120	169	128	270	90	59	75	81	61	133	244	76	92	149
API5	2957	2450	4433	2728	2223	2387	3171	3398	2257	2511	1742	2676	1942	3616	4918
KRTCAP3	100	423	760	1013	119	150	205	539	1058	224	224	498	373	1070	1139
NUMBL	605	529	144	994	307	342	353	294	756	465	302	395	189	893	1151
RTKN2	146	73	178	140	264	78	215	159	250	155	157	70	124	442	147
RNF180	108	28	15	146	41	253	177	130	19	224	27	238	31	35	78
P2RX7	46	60	50	11	163	96	35	68	4	74	98	21	99	14	61
SECISBP2L	534	505	3608	766	710	1784	1884	1801	468	1927	1482	478	1150	1163	989
HAS2	45	75	29	23	46	365	94	19	14	148	176	40	49	79	51
KIAA1199	1045	1136	75	47	1244	72	197	460	31	829	1644	114	1229	185	209
HLA-DPA1	3633	6138	2656	2859	7089	5220	1260	4457	745	5953	8386	9807	5002	1425	8204
ZSWIM3	121	55	193	94	92	100	76	100	139	111	143	137	252	62	96
FAM32A	2736	1757	1038	1407	1888	1409	995	1420	1428	1588	1201	2138	1221	2078	1242
KIAA1191	2249	3317	2573	1671	2537	2224	2657	2390	1413	2029	2471	2795	2096	2238	2356
FER1L4	10	36	82	60	161	13	67	10	106	5	291	4	145	16	30
CA5B	241	136	325	122	328	514	277	346	172	459	316	227	277	271	71
ZNF559	399	265	276	114	194	372	142	273	115	89	103	262	134	237	103
VWA1	2474	1504	2338	3194	1853	1049	1111	1435	2324	1944	823	1527	1711	947	1025
C19orf22	875	3079	1535	2180	1669	1138	894	1526	1936	1709	1376	2630	1294	1268	848
C19orf20	21	68	34	104	84	39	66	83	53	38	29	116	41	5	24
C19orf21	865	1673	1673	82	240	207	465	1881	1224	1999	958	1800	1624	119	187
C19orf24	569	686	1132	609	886	284	218	510	1049	602	376	1001	496	592	703
C19orf25	369	599	1485	520	508	318	271	453	421	449	392	552	509	137	267
MYBL1	67	1248	336	184	333	90	387	589	266	61	1393	72	92	211	2120
NR1D1	174	343	2314	290	372	334	498	331	850	1588	1204	305	2571	312	209
C19orf28	886	1848	1667	2329	1466	557	759	840	870	896	928	1107	1147	1412	1330
C19orf29	292	441	734	362	728	387	312	394	425	435	328	332	296	747	317
ITGB1BP1	669	854	639	1580	898	871	608	563	849	915	601	725	738	657	651
ZNF7	443	854	526	543	565	402	554	252	421	364	1524	395	897	365	1179
ZNF2	162	86	346	80	127	120	153	186	141	143	137	132	143	133	132
ZNF3	1140	803	614	885	1057	791	1259	788	1601	699	728	884	739	886	733
PHLDA1	2364	936	672	1049	429	3822	719	932	702	477	710	631	462	552	745
RPL31	12399	7827	5126	14036	5802	9090	5465	18540	16162	11404	3191	9712	8739	7857	9721
ZNF8	112	44	110	137	61	119	216	130	70	95	134	51	124	102	61
C11orf17	418	527	249	469	279	206	332	213	511	239	522	401	287	277	408
ZAP70	8	28	47	24	210	37	16	24	6	14	19	8	18	96	63
C11orf10	1860	1188	816	1366	1357	758	811	889	2371	1083	1874	1538	1165	1462	693
UFSP2	410	569	386	459	542	776	685	989	319	669	370	458	589	276	324
OGFR	1050	1448	2440	966	2076	630	663	1010	1442	621	949	1106	1747	423	532
EPM2AIP1	679	667	494	617	439	1179	839	1013	696	537	711	1422	920	534	797
CDC5L	1257	973	1660	1512	1024	1331	1445	1095	822	1043	1304	844	914	1418	1529
RAC2	150	688	407	472	1351	351	272	249	79	367	282	898	279	195	556
RAC3	354	309	385	863	321	99	250	271	778	248	378	354	306	441	365
RAC1	6778	8425	7806	11989	8544	5461	5692	5659	7652	6570	4585	11426	5890	6481	3936
SBDS	1467	2157	1276	3122	2063	1937	1917	1219	1706	2080	1590	1772	1976	1299	2604
RCL1	370	309	191	502	302	235	409	421	464	249	313	548	220	385	670
MRPS18A	614	684	741	1204	816	433	594	577	870	541	954	673	667	717	632
ORC3L	799	445	1479	1167	574	631	460	615	623	314	391	611	533	631	1617
CPLX1	99	142	24	39	58	79	458	171	126	91	106	174	114	47	27
AP2A1	2663	1993	2141	3429	2215	1812	2970	1883	2982	3515	2995	2103	3213	2193	1914
AP2A2	2356	1700	928	2878	1562	1592	1791	2228	1944	2185	2407	1833	1549	1612	1476
LOC389333	29	30	65	41	32	51	87	173	19	39	29	35	68	19	21
LILRB3	56	143	37	78	116	45	13	24	9	55	72	24	53	24	105
FIGNL1	269	305	186	367	384	335	375	307	200	158	378	226	285	493	354
PBX3	1603	417	406	392	435	542	322	441	593	304	534	442	471	494	814
PBX1	8488	4240	23684	4680	6617	6542	8106	10929	5167	16330	9859	4332	7471	4346	520
TMOD2	183	392	349	119	156	579	234	165	52	458	213	89	411	648	696
MFSD11	543	732	348	384	732	441	363	472	483	445	881	524	1305	368	485
NSUN2	1597	1134	1504	1093	2353	1173	1709	1442	889	1073	2263	1475	1721	3436	3717
NSUN5	644	1012	464	434	1194	361	479	463	1688	412	579	629	620	77	461
NSUN4	555	615	750	866	577	724	983	680	291	651	660	383	472	841	808
NSUN7	55	46	31	123	71	93	227	378	150	53	159	105	73	100	71
NSUN6	223	269	178	361	201	221	255	200	262	143	135	242	154	137	214
TUBG2	262	333	106	202	115	303	170	149	593	174	362	549	138	211	196
SGK269	882	804	830	770	570	2805	1028	1280	355	2019	682	636	874	818	1246
FAM108B1	274	274	195	284	129	554	296	389	255	285	235	312	257	386	684
TBC1D1	1629	878	383	1008	1021	1433	991	452	702	989	1139	1180	1487	1748	1157
ZXDA	49	27	81	59	43	110	72	100	48	88	65	37	71	37	82
PAMR1	67	41	56	165	21	154	370	39	45	44	26	6	70	384	22
RAD9A	289	206	1815	148	326	173	211	165	386	227	148	243	349	275	328
ERGIC2	982	709	749	964	960	874	926	832	532	667	817	733	1313	864	1514
ERGIC3	4929	4344	16740	4013	7034	2554	3514	3793	8666	4555	8786	6458	8155	3782	2223
CDR2L	1121	965	883	568	1318	491	391	571	1049	3051	729	831	1162	885	362
ERGIC1	7716	17490	10171	2425	10129	8488	7682	8725	9516	14948	10749	7281	18375	2533	4422
CLEC14A	501	226	196	448	326	667	221	238	340	610	179	309	307	372	68
PDF	124	348	212	180	223	127	105	132	144	87	144	175	276	98	97
B3GAT3	1187	1451	684	687	724	741	642	683	1234	634	641	653	1025	1111	1101
PER1	424	1090	460	410	408	1004	300	545	647	2095	230	407	362	480	375
CPPED1	841	992	145	2467	1078	524	346	530	81	294	482	518	317	250	801
UXT	942	823	1005	1167	763	633	614	647	1065	686	773	1168	1014	1921	751
CALM2	18410	15609	21489	16990	9511	9033	10099	9398	15156	6147	8345	12768	18979	12905	12544
CALM3	5295	3418	4394	5523	5052	4483	5203	3620	5664	8266	6121	4922	6237	2594	2791
SPG21	1837	2734	2027	2250	1418	1978	1355	2380	2839	1451	2077	2611	1771	1767	2088
CALM1	5209	7823	2955	7244	2920	6841	6889	4134	7167	9397	6091	6794	11429	3101	3138
GSDMB	33	116	838	80	34	43	57	37	109	36	69	36	507	110	69
GSDMD	1057	5026	1265	313	1649	559	1335	428	1867	985	2834	1314	2553	541	2573
DLGAP4	2674	1858	1624	2173	3208	1728	1617	1482	2871	2980	2561	2357	2368	4003	1723
DLGAP5	367	350	582	302	831	65	224	159	329	180	379	125	307	576	1138
MBNL2	2361	515	2783	924	944	2863	911	2732	1082	2625	1163	862	2232	2388	575
PLK3	394	564	148	580	328	424	175	135	155	368	292	194	336	125	227
A1BG	232	110	87	500	24	95	111	149	297	138	156	293	226	60	45
TTC8	320	269	233	273	247	525	1115	642	771	586	431	888	586	172	314
PLK2	2012	2415	22473	2908	986	3559	1734	667	1152	3639	898	2889	2539	585	548
ZNF720	436	197	570	309	277	436	552	518	395	354	378	406	489	307	428
OIP5	54	166	63	108	85	12	46	49	83	46	142	70	55	207	273
CLCN3	1058	717	2648	708	977	3007	2990	2815	687	3051	1727	559	2036	1472	1124
CLCN2	166	129	125	218	86	98	100	88	292	103	116	90	73	293	297
HRH1	152	277	149	119	109	358	116	134	46	154	105	84	181	139	165
CLCN7	1644	2189	1684	2227	2439	1718	1827	1979	3418	1457	4530	2284	1668	1610	1782
CLCN6	290	288	210	210	287	623	344	302	188	412	300	164	250	336	176
CLCN5	162	136	317	426	360	354	78	299	245	207	317	82	210	382	554
CLCN4	174	25	17	455	29	298	45	21	11	147	27	37	39	788	1350
FBXL19	854	600	570	1127	529	343	572	782	648	403	541	462	703	759	696
BRD8	1177	1056	2020	410	1033	842	1755	1139	540	1177	1678	840	1014	556	1045
BRD9	1124	879	432	320	1014	582	631	715	510	566	849	605	516	1085	1878
FBXL18	660	307	1494	778	270	282	899	681	494	202	364	142	366	869	363
BRD4	2076	1657	1086	1273	1775	1598	1121	1871	2227	2136	1969	2014	1115	2537	1893
BRD7	1002	1593	2019	976	1794	1135	843	845	1027	999	1529	913	1409	1566	1294
BRD1	621	877	1064	641	782	971	630	1014	827	1117	661	663	697	3167	573
BRD2	5766	3915	10127	4549	5192	6072	6041	6096	4033	7923	7009	2841	6774	6250	5874
BRD3	1733	1289	2422	682	1400	1331	1762	1839	1463	1575	1185	1986	1120	1125	739
DNAJA2	1373	1867	4418	1431	2201	1683	1179	1052	1397	1627	2129	1128	2792	1977	2445
DNAJA3	1257	1742	1742	1802	2835	884	1385	1935	1654	1091	2043	1496	1629	1780	2332
DNAJA1	6108	3222	5199	7586	4158	2159	5085	2069	3858	2449	4891	4210	4845	2308	9497
TGFBR3	2117	257	98	1154	345	3977	390	1731	1290	683	2084	1208	109	89	134
DNAJA4	1247	1330	7055	1203	1124	2755	2562	1795	1050	2704	2659	611	3119	364	2629
GLG1	4697	4029	4350	4691	4502	6695	3100	2899	3147	7441	5359	2646	3854	8167	4709
LOC643387	47	58	44	48	47	33	35	30	47	38	21	48	39	58	23
PTPN12	2339	1709	2810	2264	2466	1999	3082	1607	2563	2553	2460	1679	2653	2552	1340
PTPN11	2572	1638	4532	1545	1867	3766	4064	3434	1874	3434	4431	2617	4217	3421	5615
MYCBP	1475	794	899	927	1130	647	1560	749	704	481	628	1057	877	801	1041
PTPN14	206	233	163	144	76	547	223	409	88	390	248	70	75	241	86
SETD1B	893	595	1335	815	855	1029	1238	1082	1326	1076	1563	843	1334	712	1209
LYAR	368	355	269	315	280	203	181	454	187	173	246	107	172	331	536
C8orf30A	672	2063	1152	1889	1264	281	634	329	1399	526	2613	836	1545	616	1161
C16orf74	168	232	87	25	111	44	145	106	278	75	218	301	95	50	99
C16orf75	181	508	254	372	664	70	72	166	525	173	222	351	380	295	443
MRPL27	639	997	673	877	1235	977	792	599	818	457	878	808	1933	272	905
CSF2RA	122	145	73	176	174	83	59	91	17	122	130	125	114	45	626
DMD	81	53	87	183	99	1129	285	163	36	250	43	34	52	1303	1128
C16orf72	1194	879	1856	1649	1386	1691	1580	1685	1631	1308	1128	1322	1474	948	1325
LRFN4	544	619	141	472	165	234	476	326	374	221	129	615	131	771	750
GAB1	502	449	1321	387	601	1479	1603	1533	447	2015	994	233	1558	394	296
C2orf81	183	156	66	210	96	92	136	154	289	97	90	218	105	24	49
C2orf86	114	43	89	91	54	114	72	99	90	93	82	97	56	72	83
C2orf88	8	6	25	143	83	389	51	23	12	42	8	6	19	117	82
NDRG3	1114	1755	1864	863	1705	933	998	947	1372	849	2269	2126	1592	1224	867
NDRG4	126	126	112	61	25	102	83	16	30	45	118	96	249	35	1054
TBC1D9	5554	3134	36947	217	5388	20316	10532	24063	7586	40737	3756	7390	6078	391	625
ZSCAN2	590	161	380	331	189	448	338	388	251	333	428	270	206	255	179
CHD1L	482	698	2506	1671	858	668	529	886	1710	837	658	703	467	721	1870
DNAJB12	1437	809	1397	1940	1224	903	1512	1091	1393	1606	1380	1553	1446	655	1661
DNAJB11	1655	1656	1211	3241	1501	879	843	868	1303	898	1670	1556	1257	1623	1713
HLA-DQB1	2065	6295	1534	1273	1674	530	477	1488	179	973	1369	5346	765	1141	3724
DNAJB14	150	157	429	142	250	542	587	696	152	452	354	145	377	120	348
RNF138	507	265	405	749	464	513	513	687	502	319	223	417	385	1361	653
ENOSF1	470	467	350	319	295	256	1001	637	387	304	277	662	695	393	317
CISD2	386	620	947	632	654	459	689	789	500	458	689	425	848	498	575
CISD3	578	1522	809	415	621	746	920	890	1455	424	1022	1555	1380	251	491
CISD1	232	536	381	518	619	325	379	249	331	325	356	254	372	516	502
CLNS1A	1787	2230	4089	1294	2386	1053	1723	1430	1922	896	1143	2790	1119	2638	3865
TSHZ2	17	44	72	42	69	820	119	80	10	163	66	10	32	16	126
TSHZ3	383	358	143	134	283	953	353	178	93	880	277	336	265	121	52
MRC2	4012	3810	1531	1516	3055	8608	4443	1575	1636	8874	4643	3451	3777	1579	307
FOXS1	92	34	21	54	87	33	52	116	71	91	36	43	37	77	7
ZNF581	389	251	299	448	336	195	558	408	317	366	231	486	331	444	197
MCOLN1	500	800	374	724	601	421	256	410	470	598	529	435	399	423	226
ZNF582	87	21	66	31	34	64	96	41	36	43	11	91	28	34	10
TIPARP	774	1023	290	216	576	956	911	397	381	421	500	630	235	399	274
ZNF584	182	170	144	200	127	182	265	161	145	186	175	250	210	178	84
ZNF587	727	630	1073	820	925	1122	5461	1109	597	860	1166	833	917	749	304
ZNF589	170	400	323	121	159	263	339	378	214	162	300	298	270	177	149
U2AF2	3500	2589	4083	2591	3572	2411	4077	2398	3010	3152	3753	2583	3635	2936	2228
THSD1	114	61	54	86	83	271	92	65	66	169	52	64	73	66	22
SGK494	23	112	45	32	26	33	45	59	35	56	32	24	24	40	9
TMEM115	966	1282	921	1123	684	773	953	1193	1283	865	848	2133	1394	510	743
ZFP161	348	223	362	503	357	424	463	469	488	376	302	294	304	557	292
RELA	2422	2426	1430	2091	2038	2011	1760	2126	2880	2725	1439	2872	1804	1967	3216
LPAR6	520	538	488	253	487	1167	534	370	176	582	278	546	840	230	441
LSM12	896	1898	878	1258	626	676	1150	1128	1128	533	1305	1606	809	1131	2510
UXS1	1256	794	457	496	564	783	463	579	617	507	549	581	550	1235	823
CAMKK2	1627	986	1721	1165	937	1890	1795	1571	1800	1618	1620	1753	2043	2144	2318
CAMKK1	136	191	173	205	118	262	49	624	226	203	153	210	234	112	68
LPAR5	143	159	64	63	157	78	55	81	18	136	193	140	238	93	116
ZP3	99	450	100	363	235	156	266	246	610	206	313	202	226	119	255
TMEM123	6067	4938	4378	8168	6322	4901	4315	7642	3957	1763	3657	5403	2220	14821	7402
MTRF1L	238	134	319	119	224	262	189	226	198	212	262	253	203	120	270
MYO1G	70	298	87	103	335	114	37	90	45	178	158	127	137	75	165
MYO1F	277	558	219	192	682	285	114	242	91	322	418	217	325	121	264
MYO1E	917	1200	425	1071	931	2142	890	1465	556	1038	1053	604	743	1489	694
MYO1D	2042	3565	5044	1484	2552	3804	2866	2932	3129	3558	2520	3363	13492	3633	1123
MYO1C	4307	4639	4101	6944	3694	4394	4326	5135	7901	12218	6123	6878	6356	4418	5449
MYO1B	3641	2450	1377	1503	2064	3192	2073	3578	1096	3984	1714	1545	2677	5016	1346
GRN	6490	14851	5363	8950	8071	3729	3997	6453	10946	6505	13794	8929	8979	3636	7913
RPL36AL	2840	1692	3179	2497	4394	1871	2410	2351	2963	3053	1319	3256	3097	1447	1521
KIAA0391	797	459	872	511	928	638	771	711	1471	821	851	1034	651	360	597
CHMP7	987	879	1258	1345	2436	893	1165	597	1787	837	558	947	632	1755	1650
CHMP6	600	381	553	385	506	354	309	397	518	481	529	484	499	264	384
BCR	1296	1277	1713	1787	1028	1630	1186	1892	2275	1356	1456	1230	1092	6121	4035
CTPS2	726	1396	1853	977	1895	993	1176	819	1443	1039	1238	1170	893	1008	1258
NDC80	256	576	457	358	425	53	212	163	298	86	474	109	244	926	579
HOXA10	397	59	146	32	54	239	58	58	74	126	66	93	121	555	10
FAM188A	522	460	337	178	583	534	725	539	491	434	145	290	359	268	372
FAM160B1	684	329	1056	547	621	1034	680	970	793	826	534	553	697	1497	490
FAM160B2	941	869	1038	1491	1576	986	894	485	1721	741	614	1208	1172	531	1062
RAD54B	110	429	147	200	211	92	189	173	151	79	740	102	315	296	132
GALNTL4	629	365	238	370	497	216	251	149	548	127	271	881	119	893	233
GALNTL1	486	80	48	282	35	743	610	566	250	244	205	118	190	58	208
LSM11	193	185	153	143	217	363	313	278	110	246	189	202	186	277	289
ZNF323	288	78	142	189	294	244	336	137	377	227	324	110	461	228	707
GALNTL2	159	309	37	11	105	493	145	178	100	807	60	213	146	59	51
SF3B1	7854	4823	5212	3879	7049	7228	6761	6824	4613	7292	6105	4650	5947	6586	6305
TUSC2	546	707	538	575	394	359	582	519	511	313	588	1053	1311	227	405
SRI	1518	1910	771	1907	1854	1572	2352	1031	2357	1777	1122	3067	1145	1755	1769
SUN1	2578	2422	1080	2439	2150	2439	2481	1938	1826	2115	2128	1801	1599	2843	1492
SRM	1306	1576	690	3202	2141	732	577	892	1219	734	878	1012	759	2146	1087
SRR	183	165	41	319	137	223	146	186	240	377	290	736	240	146	166
LGALS9	895	5390	784	956	1549	562	312	554	591	539	627	1283	950	419	1700
LGALS8	790	1837	2893	378	2078	1249	2090	3001	1861	3127	2496	1627	1594	301	977
LGALS3	3767	2054	3337	5355	5661	2782	1852	1268	2068	2711	954	4844	2161	1273	1673
LGALS1	9674	11246	3401	13471	4676	5893	5497	3693	8562	10509	6745	10247	8189	5490	990
RNF114	1425	2251	2963	2396	3881	1508	1339	1387	1844	1389	3257	1623	2929	1137	3416
AKIRIN2	772	538	1052	1028	623	598	380	597	750	373	562	586	737	486	808
AKIRIN1	2209	1010	834	1459	1026	1410	1390	1069	704	726	978	686	992	1735	2929
EIF2AK1	6216	6625	7066	7828	6903	4050	5758	4322	8953	5829	5164	6307	5199	5014	3802
ERCC6L	130	256	255	143	181	49	142	61	163	56	98	69	165	246	636
EIF2AK3	1439	558	1655	728	1274	1675	734	788	1114	1999	1221	670	896	1191	1403
EIF2AK2	634	792	497	667	437	700	521	472	515	312	599	388	1197	223	1664
TDG	560	372	478	358	751	540	632	363	372	539	687	425	639	913	883
EIF2AK4	1169	1410	758	1401	1035	1481	1632	1293	1235	1313	1818	1532	1093	2361	2087
HN1	2991	4194	3046	2451	4825	585	584	1038	2061	2634	2677	2872	2850	1811	3046
SMS	1576	4183	3245	3481	1710	1277	2321	4622	2288	2402	2528	1509	2660	3175	2842
NMB	56	139	26	259	61	67	31	38	45	72	67	50	25	97	114
AVPI1	163	403	119	190	164	79	55	182	94	142	108	263	109	240	234
TRNT1	221	454	196	267	371	355	363	445	189	353	240	373	439	317	303
ASAP1	1094	1591	1131	693	1171	1719	1193	1945	554	1303	2414	717	940	2131	2556
ASAP2	1092	587	1339	1167	1233	1210	1086	818	1098	1480	1260	658	795	1408	847
ASAP3	1369	1000	367	2463	1984	1440	655	547	2486	1619	907	693	720	1770	353
OCRL	1737	1640	1665	1132	1278	1484	1767	1501	1671	790	1329	1497	1591	1206	1764
VSIG10L	37	78	12	87	125	45	24	10	9	93	97	30	151	96	22
PLAUR	953	2126	503	1278	969	489	430	471	280	752	1074	1126	771	806	465
XIST	5344	3418	29183	460	2805	9671	24936	9120	1570	7275	806	2088	3969	395	6631
TBX2	352	153	98	278	141	1643	137	78	103	192	680	92	151	133	32
LRRC26	148	44	567	58	153	19	47	101	170	132	39	379	181	5	0
KIAA1524	180	192	186	167	284	102	288	77	164	144	342	102	271	335	817
KIAA1522	3817	5922	6180	9395	3951	4910	7312	7092	4156	5023	3713	4356	4009	9329	11211
MPDU1	1182	1316	1268	952	1099	701	643	1129	1703	1764	766	2287	1887	437	624
KIAA1033	896	728	807	543	1059	1557	1612	1135	478	1311	1086	645	1441	982	2361
LOX	1190	1299	327	1214	1526	3581	1253	827	166	2645	356	2066	1049	920	197
LPGAT1	2185	1954	3346	894	2772	2275	2750	2832	2728	2423	2822	2283	1772	2272	327
SEMA6D	68	14	54	21	37	1133	101	42	29	853	59	54	54	249	10
LRRC29	36	59	129	25	28	41	31	27	111	44	44	63	38	28	29
KIAA1529	36	154	127	40	12	123	69	85	53	30	7	57	15	61	67
PRKX	647	302	175	1083	298	436	567	736	420	309	149	188	181	1747	2385
C14orf138	109	76	112	81	184	128	167	138	108	115	65	78	97	82	63
C14orf139	49	36	76	17	76	169	102	78	66	124	72	17	74	68	109
GCNT2	493	440	678	861	331	307	565	118	10	791	136	201	510	816	1773
C14orf135	1057	433	949	381	946	1053	903	968	606	1032	465	754	504	627	576
LOC440957	62	337	40	156	47	69	77	131	110	56	91	221	114	104	127
C14orf132	1019	215	2108	41	47	1285	503	1129	404	509	627	110	561	40	33
ZNF165	77	251	124	78	90	74	95	104	105	80	86	112	81	44	520
LPCAT4	136	375	194	316	232	386	172	208	248	326	455	174	305	181	299
LPCAT2	356	444	772	551	167	1544	538	305	54	531	393	264	246	616	235
LPCAT3	1952	1478	890	1985	1580	1220	1784	1004	2551	1509	1052	2867	1344	1169	2927
LPCAT1	4054	3999	239	2009	1062	1470	938	1002	1247	793	2967	1256	806	2013	5317
SPNS1	942	1252	709	1441	1654	663	641	1098	1752	815	2036	1019	1266	699	812
MID1IP1	725	1272	309	279	906	312	664	449	1718	632	604	676	1431	325	871
PIGA	197	172	335	354	233	227	232	179	204	173	174	170	294	389	340
PIGB	170	246	245	131	123	239	290	237	193	337	189	395	212	131	233
PIGC	454	815	1047	2429	875	669	576	916	1733	720	635	1344	860	939	347
PIGF	437	273	264	474	392	217	306	287	472	435	293	247	414	278	388
CALCRL	305	218	352	401	567	1144	497	426	292	971	387	190	400	1007	179
PIGH	318	185	100	301	271	231	181	378	648	225	222	566	344	273	259
TBC1D3	118	249	186	117	189	388	308	205	179	112	263	156	190	104	362
MGC70857	351	612	130	472	500	166	279	237	704	315	818	540	728	537	1086
PIGK	972	628	800	1057	1132	1449	976	1054	695	773	733	799	593	639	836
PIGL	20	22	19	35	63	54	48	58	24	64	43	58	57	28	31
PIGM	1482	592	1107	871	855	438	664	944	1610	786	621	923	748	375	486
PIGN	725	512	1228	1104	883	844	1560	1463	1082	998	633	1081	565	1498	1396
PIGO	1302	733	1158	1345	1107	686	1592	1092	1214	1089	1396	1070	998	382	1540
PIGP	406	680	286	728	175	200	284	217	524	250	390	467	418	327	184
PIGS	1030	1855	2076	643	876	1859	1992	1559	1498	5749	1813	1893	1727	1040	1103
ILKAP	478	502	308	525	443	259	440	336	482	324	386	349	515	293	346
PIGU	896	743	2520	523	983	365	463	582	1198	672	1158	741	712	700	362
PIGV	587	526	252	845	397	437	326	423	562	442	338	594	421	245	417
PIGW	151	338	137	119	165	203	279	168	204	91	242	162	338	151	211
PIGX	871	1203	1425	847	859	635	754	928	879	1142	1289	1467	791	501	952
PIGY	895	1297	1250	1769	1049	1536	1317	1848	1218	1173	769	1145	1260	1643	1341
PIGZ	36	68	83	321	29	76	45	66	96	57	179	128	36	76	233
TMEM80	146	631	245	480	254	221	343	288	316	242	582	373	195	114	193
NDFIP2	576	416	1159	545	164	804	624	1015	196	742	496	639	1117	992	567
ELAC1	68	40	66	281	57	126	37	129	132	119	33	108	33	102	94
RHPN1	340	1794	736	329	548	108	574	201	874	563	1809	577	1631	94	708
INPPL1	3494	2455	7487	967	2732	2472	2348	1956	2475	2574	2611	1353	3041	2387	4163
OLR1	349	940	304	247	946	83	108	470	69	491	537	372	735	151	215
RHPN2	344	942	1225	1724	636	812	1273	2294	756	1001	896	883	325	732	979
SRRM1	1356	1596	1606	1634	2149	2101	1248	1991	1156	1947	1840	1174	1279	2941	1927
MGST2	496	752	713	794	591	528	627	923	709	412	781	769	997	133	398
SRRM2	11843	8583	12796	7843	13008	13645	12136	19180	10275	15747	14473	7668	8029	9961	10524
ITGAE	155	182	245	170	436	185	135	207	153	229	285	197	264	163	283
PDK1	286	245	261	426	881	304	147	477	384	243	346	251	837	3408	404
SEPX1	1204	617	816	1019	1080	331	438	327	1068	295	657	923	613	451	916
PDK3	409	211	373	1470	244	488	291	251	720	538	450	437	380	667	197
PDK2	719	1141	674	741	683	1092	1018	579	862	627	952	997	1904	270	1280
EBP	596	1466	1335	2233	1287	333	474	375	1260	549	954	923	1107	857	765
PDK4	155	348	167	474	783	1166	790	334	1158	539	548	139	327	310	148
LNPEP	324	179	376	127	265	469	553	496	132	436	466	112	247	139	380
MYO5C	787	1065	1818	147	545	1240	1757	1999	1009	1831	1496	1654	697	559	1487
ZNF292	730	496	3354	1287	752	2231	846	1820	616	786	1257	429	895	791	1470
SEC61A1	13284	10317	7852	20490	10486	9545	5901	7070	11285	11366	12359	8811	7985	13799	9807
SEC61A2	244	186	150	158	285	131	184	106	280	75	201	91	172	132	395
ALPL	1603	646	115	1525	858	777	169	117	115	137	60	132	54	9329	91
PECR	321	360	208	30	234	99	93	270	394	321	248	193	254	238	140
DDHD2	487	3194	839	873	995	2192	2230	3854	1083	1215	2633	975	655	2000	1180
TBC1D5	903	1156	756	622	817	1909	1357	2168	637	1638	1647	1609	1358	1202	2268
NAPRT1	772	4002	633	1541	1791	197	293	347	1690	708	3383	497	446	108	1283
MGST3	1466	2232	2693	6062	2822	1234	1241	1811	3489	1714	1846	2260	1494	2792	1570
ZYG11A	172	216	168	256	414	102	115	93	121	18	286	90	37	316	363
ORC2L	482	416	371	230	364	394	379	503	352	363	341	370	269	610	806
OGFRL1	542	273	584	936	442	1139	262	746	347	330	162	389	143	4174	989
PUF60	2907	7248	2681	3954	3719	1431	2135	1164	3398	1998	12176	2432	6136	2930	4387
ZFAND1	374	810	334	375	462	516	576	1529	443	413	1519	318	656	713	838
MYO5B	2527	446	2493	3611	1993	2283	2738	4649	1906	5905	1234	3627	3357	3305	2310
PECI	786	1090	1280	246	1641	1160	1048	1026	2019	792	649	1836	2129	535	675
PPID	522	917	1217	827	730	577	1151	871	552	518	888	559	1002	558	945
PLVAP	2161	1492	1693	3221	2280	3715	1189	1495	2143	2669	1598	1374	1755	2714	611
SLC39A13	1381	1284	983	1892	757	892	899	659	1165	1076	867	1041	683	875	721
SLC39A10	690	603	903	381	512	986	694	1005	792	1065	728	746	444	2586	492
SLC39A11	3038	1970	3028	920	3692	947	459	1105	2692	1406	2614	2328	5241	220	1232
LOC96610	1657	1315	24158	1086	229398	14204	4995	7638	859	4498	3269	279	23303	1968	4893
SLC39A14	1214	1342	1252	1236	1805	1589	1180	1057	1777	1423	925	1376	1008	2900	2849
CEP120	398	374	601	177	416	812	666	406	208	539	511	484	578	211	305
MTMR10	345	379	597	289	497	1126	965	729	303	1004	590	497	512	510	405
EIF1AX	1276	2100	3287	1827	2390	1940	2898	2536	2089	1435	902	2027	1752	2334	3903
NTRK2	509	127	427	52	448	4015	444	232	118	496	175	160	59	649	1663
ARHGAP23	427	317	2065	450	315	1471	357	212	161	641	242	244	623	253	258
ARHGAP22	93	149	26	283	43	40	63	43	25	125	171	82	68	324	133
ARHGAP21	1080	1545	1718	3072	1793	2530	1981	1469	755	1982	1325	984	1242	3647	4054
ARHGAP20	23	38	29	19	30	293	74	23	8	67	17	27	31	11	15
ARHGAP27	382	620	464	780	449	374	196	358	327	367	371	200	361	426	823
ARHGAP26	1176	201	447	227	1054	648	139	374	163	296	188	262	155	122	709
ARHGAP25	171	302	151	229	499	282	114	122	51	169	199	119	221	132	510
ARHGAP24	235	520	102	105	337	540	194	260	69	261	123	112	123	197	53
NARFL	609	788	727	890	1639	394	533	757	1069	648	899	609	811	361	317
ARHGAP29	1332	2545	1749	5297	2728	2762	1907	3793	946	1502	1860	973	3272	655	388
ARHGAP28	123	102	17	189	98	739	185	85	25	471	18	122	106	1252	31
NFKBIL2	298	1254	640	501	620	85	238	96	372	220	2236	174	510	329	635
PCGF1	309	230	236	409	257	178	145	196	250	315	218	254	285	224	267
SYDE1	501	414	163	371	196	435	282	491	131	400	171	278	250	181	68
DDIT3	283	409	300	218	540	348	203	166	280	243	859	248	415	209	477
DDIT4	2585	2507	1522	35580	1731	454	1084	1113	5591	4473	2165	1205	2174	7638	3708
NFKBIL1	568	465	465	679	346	282	373	591	649	379	336	293	366	440	355
NKRF	278	308	390	403	495	287	478	432	297	249	354	258	333	481	586
PCGF2	908	947	1013	121	582	1533	923	840	1953	985	1200	1465	1000	476	188
TMEM84	68	33	17	23	8	108	24	29	54	6	46	236	43	7	8
SMAD2	2245	1414	1866	3565	1745	2573	2791	2961	2183	2501	1554	2152	1939	2812	1745
MYSM1	35	27	128	74	226	275	408	221	36	164	128	23	76	124	205
ATG2A	1014	829	1161	416	670	672	867	797	919	747	722	634	521	336	1334
LOC162632	214	274	59	41	75	219	50	44	62	282	250	25	103	64	122
ATG2B	954	455	1124	299	465	1557	936	1094	743	1326	901	802	880	308	749
PPPDE1	1912	1655	1886	1287	1167	1297	1305	1381	1151	1594	1116	1117	835	2618	2180
PPPDE2	184	432	246	493	203	175	155	207	312	184	160	322	246	349	489
BMP7	185	46	33	48	3	274	43	68	645	173	211	136	341	5	10
C1orf38	255	744	181	457	479	260	77	143	99	240	344	235	276	265	515
BMP4	683	223	1153	56	1212	190	62	263	121	194	205	135	862	11	15
BMP1	1088	1307	354	1100	1368	1455	803	355	669	1336	540	1401	798	1138	508
GPR4	185	174	157	298	150	246	92	104	122	198	149	165	151	185	82
C1orf31	232	486	387	202	722	194	297	379	622	330	162	369	336	277	519
RLIM	1272	1154	1718	2048	1308	2110	2138	2246	1501	1855	1750	1269	1515	1794	2756
PCGF6	159	141	113	157	167	169	164	168	99	150	135	216	144	316	221
C1orf35	560	656	586	401	621	142	229	374	852	338	293	275	326	402	235
SSFA2	10283	1261	1265	987	1283	2724	1498	2282	1620	1637	961	988	9480	4514	3068
FEM1C	712	738	1301	755	717	998	1407	932	497	821	1195	748	2369	504	596
TERF2	327	901	938	420	602	636	449	444	484	629	863	469	722	977	596
TERF1	551	999	633	482	577	777	634	1889	835	556	1812	617	793	804	488
ASF1B	559	953	552	381	947	100	531	181	779	510	676	363	404	711	960
LOC344595	200	141	121	39	73	288	183	188	133	1447	108	359	135	95	84
NDUFAF1	228	447	318	290	276	237	404	324	243	372	290	528	471	287	338
FEM1A	653	958	945	956	1052	978	943	1048	833	1135	978	854	881	1110	841
GOLGA8A	89	488	801	621	243	498	1415	1085	87	129	303	99	204	220	428
GOLGA8B	40	206	827	26	80	172	326	250	8	33	78	66	116	16	280
LOC100125556	89	65	9	145	43	54	37	82	206	39	69	71	48	133	70
PTOV1	2334	1657	2777	3935	1775	1266	3212	1892	3156	3280	2993	2684	2635	2017	551
RASSF7	757	1048	317	1795	847	146	458	452	886	439	293	443	314	608	442
LPPR4	61	65	13	91	33	295	23	46	22	112	88	22	23	50	34
LPPR3	107	282	7	12	0	27	246	39	487	130	153	135	69	1	92
LPPR2	1646	946	580	815	996	958	433	681	1752	1294	710	1462	917	159	319
SPRY2	99	102	180	91	90	1005	210	120	37	356	117	119	63	167	121
RSAD2	690	2396	291	785	576	602	325	107	149	423	279	422	1551	32	3933
RSAD1	487	858	673	520	931	956	1234	811	520	360	848	727	1094	487	667
ATP5C1	2806	4171	2991	13025	5450	1995	2957	2708	3677	2160	3184	3151	4243	3412	4195
NFS1	508	840	1098	416	1278	318	443	406	1057	581	1258	744	1107	551	384
CHD3	3207	2656	4595	1397	1696	5411	5609	7188	4986	8424	3968	2667	5509	5711	813
CHD2	2360	1428	2551	1161	1228	3614	2255	3468	1224	2782	2179	1456	1774	1289	1627
CHD4	10376	6593	7669	5298	6289	8125	7675	6194	6561	9654	10227	6096	10406	7289	11315
CHD7	722	1193	921	1116	423	752	910	741	996	343	2404	354	976	1298	1159
CHD6	1884	737	3612	466	1775	3087	3117	2288	1637	2511	2611	1423	1589	861	689
CHD9	598	670	1084	437	963	2555	1048	954	349	1610	1125	295	1733	936	578
CHD8	2533	1327	2430	1134	2289	2676	1804	2688	2525	2711	1935	1719	2163	1478	1803
CAP1	23490	9263	5399	12231	9006	6864	8975	6060	4940	6999	8817	6883	6906	5642	7896
CAP2	513	466	708	401	309	360	1188	785	293	137	557	1292	199	53	539
NPC2	3963	2840	1775	3790	3038	2755	1700	2438	7156	1675	3067	5167	2584	1753	2672
NPC1	1086	889	791	1949	1089	1022	1019	850	884	978	1331	706	694	2154	1997
SKIV2L	1741	1345	1636	927	1114	906	1206	1122	1265	953	1402	794	934	852	1042
TNFSF12-TNFSF13	83	144	12	170	146	68	56	42	32	39	103	101	86	36	134
C3orf59	165	190	98	193	43	308	479	221	19	386	70	213	139	241	53
C3orf58	181	208	178	1075	373	1080	322	237	82	539	197	158	237	5447	770
PRKCB	17	88	66	38	337	137	43	63	18	64	50	232	54	63	82
RAB3GAP2	2081	1456	2817	664	1464	1491	1613	2096	1189	1887	1657	1227	1107	1275	1486
IL4R	1416	1602	571	1707	1124	1207	793	1245	488	1581	861	985	568	442	1157
PIKFYVE	573	333	656	259	698	1379	857	798	394	1137	729	299	429	1372	622
C3orf52	203	48	493	49	183	500	469	252	251	1012	242	325	736	130	215
C3orf57	1519	4699	12	8	56	501	1051	2617	42	634	177	111	790	1	16
CAPS	337	1156	1534	506	524	312	262	993	3048	2700	7254	439	1678	2096	112
DYNC1LI1	525	1275	640	827	663	912	1111	1380	655	760	845	1696	1356	1125	1327
DYNC1LI2	1924	3016	4405	2299	3186	3948	2765	2455	1452	3726	3763	1466	2998	2399	2122
TRPC1	93	56	30	32	58	267	112	89	15	195	41	54	54	243	23
EFHC1	295	333	416	188	206	359	363	426	413	382	388	266	251	172	68
CAPG	4052	4225	3750	11411	5850	929	2949	2035	5926	5942	2555	4589	4024	2491	1587
TPRKB	406	346	363	707	400	294	331	256	344	143	198	516	403	409	517
ETHE1	621	409	648	2104	800	278	646	400	525	680	737	781	593	388	144
ABCG1	1300	1840	610	500	1868	765	1448	3145	844	1633	977	795	1552	100	330
ABCG2	24	26	12	83	17	189	99	89	28	144	14	78	57	693	9
PRDM10	199	225	477	125	210	367	256	389	153	317	297	181	224	201	208
PLSCR1	459	1543	591	790	1142	819	553	299	407	417	564	847	1560	741	1272
ELP2	3551	755	1404	1766	1521	1788	3286	6955	15936	1690	1707	2497	1259	1765	695
PRKCZ	315	242	287	1042	672	316	379	573	563	383	359	321	385	766	668
SPC25	144	255	97	76	254	34	114	79	179	70	207	95	188	163	135
TARS2	353	1029	976	1355	1065	445	817	1050	1278	979	973	965	1044	406	880
POLRMT	459	1088	1320	644	743	427	444	613	792	551	623	815	482	503	628
SRBD1	670	436	373	549	443	618	472	380	316	582	465	444	360	311	617
SGSM2	837	478	1347	529	555	1097	1288	1745	1256	2433	1104	893	1280	1474	307
MCPH1	243	260	371	562	593	533	512	300	410	289	194	464	352	680	533
GRPEL1	703	1290	1005	920	859	516	758	938	515	550	836	411	1333	586	810
GRPEL2	408	547	544	311	427	280	626	523	301	345	517	420	428	269	451
PLRG1	593	659	869	868	672	821	860	1226	507	581	852	495	624	875	607
SGSM1	44	9	26	64	14	172	23	82	98	42	135	9	12	7	61
SF3B14	1260	1175	1156	4026	1254	877	1262	1258	1305	836	1116	1364	1402	1398	3856
KRIT1	715	607	521	650	831	768	1010	605	988	674	834	593	601	705	1152
LRRC27	710	157	196	375	148	164	763	202	462	270	190	344	246	175	243
HLX	199	136	59	193	137	115	64	98	79	120	96	132	99	65	121
QRSL1	427	322	670	914	455	486	419	550	501	251	268	391	316	371	414
VOPP1	2705	1980	466	1152	1798	1126	927	1100	1540	1068	1060	1561	1231	981	1482
FCER1G	535	1211	438	720	820	348	204	342	122	449	1032	978	639	212	681
BTG3	404	784	112	1381	132	277	209	177	101	147	57	265	104	1014	750
BTG2	7246	2219	2578	816	4662	3229	3001	2896	7554	11372	2177	2745	1489	234	695
FAHD1	499	799	474	1045	909	403	554	774	1314	714	791	818	752	577	297
ZNF592	2224	1006	2020	1424	787	1618	1453	1309	704	1226	1191	675	1035	622	1703
C4orf34	1137	583	2137	564	1020	2245	2127	3268	1134	2479	2494	621	1451	303	245
C4orf32	400	283	341	320	3151	1000	1044	920	417	902	389	948	560	109	117
C4orf33	119	226	170	156	326	237	362	248	51	113	128	168	369	58	189
C4orf31	44	32	11	8	16	160	37	101	16	158	55	51	24	6	12
SRD5A3	699	772	1280	2394	1600	444	495	1261	902	617	660	749	1050	287	608
SRD5A1	258	286	166	287	609	385	120	330	305	127	325	125	168	1759	2058
ZFP1	222	155	252	208	212	350	261	197	184	338	335	121	266	318	378
HELLS	184	212	202	36	172	37	122	153	151	92	250	102	206	634	199
ZCCHC3	508	481	330	802	583	1162	399	570	883	528	346	533	525	750	267
FAM49A	45	75	28	340	50	208	61	45	12	94	50	23	57	17	76
FAM49B	1518	3413	896	1428	1410	653	1054	853	815	1042	4764	1351	3514	958	4142
ZFP36L2	5450	3601	986	10698	2381	6397	2074	4245	2458	3373	1693	2283	1677	1367	4363
GGA1	699	1098	1460	846	1001	807	764	1081	1615	1223	846	852	998	1972	402
GGA3	599	637	1149	345	1078	614	685	738	418	1646	821	524	4037	420	783
GGA2	1436	2312	2009	2840	2179	2285	2380	3006	1973	1878	2520	2324	1962	2873	3123
C15orf48	507	340	186	206	132	95	492	360	71	453	856	1889	212	68	213
ZNF510	343	176	220	139	296	466	497	397	222	333	285	269	310	198	238
C15orf40	106	137	253	276	106	229	166	262	144	160	157	187	158	112	261
C15orf41	58	117	77	168	80	159	43	98	75	94	64	58	27	468	224
SLC12A6	154	261	174	227	256	721	247	426	46	430	856	220	294	418	292
FHOD1	524	1446	1488	675	1221	527	382	330	803	517	590	419	675	209	371
FHOD3	305	197	104	75	109	539	289	111	199	583	164	173	178	1100	45
ADH5	1110	1889	1926	1754	1422	2730	2677	2805	1569	1959	1691	1112	1629	2030	1683
PKD1	2352	1043	1314	992	1531	2353	1628	1811	1031	1223	1229	558	961	1152	626
C4orf3	1808	3015	2437	3233	2627	3390	2520	4899	2058	2985	2030	2029	3182	1800	1277
GJC1	364	125	138	220	179	485	204	217	121	352	128	82	211	954	468
ZNF138	390	159	289	420	247	311	277	256	437	206	218	349	214	76	147
SPRYD3	1596	2236	1723	1053	1559	1612	1176	1495	3768	2348	2181	2269	2672	652	623
PRKACA	3311	3522	1449	2768	1790	2021	2496	1493	2368	2381	1990	3716	1994	3641	2237
ERICH1	115	194	151	337	369	209	203	90	325	158	115	196	213	417	322
NUAK2	637	294	393	59	345	111	168	297	365	147	325	191	587	298	205
PRKACB	380	308	847	487	691	1244	856	696	164	817	400	6169	846	1217	382
PSMB7	1877	3482	3507	2588	2669	1311	1558	1490	1995	1196	2253	2852	2917	1663	3173
PSMB6	1219	1923	1612	2111	1461	834	845	1360	1767	1337	1936	2091	2339	1073	1483
PSMB5	2936	2138	1951	2915	4000	1443	994	1819	3582	1860	1550	1947	2673	2062	2304
C14orf119	1373	750	915	1393	1346	800	592	894	1407	991	618	1545	944	601	960
PSMB3	1317	2953	2163	2294	1724	1690	1680	1203	1956	798	2812	3301	2053	1175	1947
PSMB2	1263	2900	1390	4359	3372	1458	1385	1405	1487	1214	2455	1553	1837	5616	4995
PSMB1	3227	2699	4635	6061	3926	1907	1808	2422	3616	2365	4693	3236	2800	2298	2640
TNFSF10	3643	2944	1826	1752	1686	2605	1613	6781	2483	3630	1988	6469	5630	2484	2171
PFKFB2	2004	681	1092	198	647	731	293	1151	1233	332	784	1283	576	759	723
LMBR1L	425	275	340	332	427	276	381	237	328	291	288	307	571	352	153
HDHD3	731	826	423	708	710	447	444	507	737	465	318	761	499	237	532
HDHD2	656	433	868	697	500	901	875	1694	897	1046	581	1074	707	360	398
LRRC23	177	472	222	137	123	112	163	155	233	128	253	429	308	91	441
C20orf72	249	1017	290	758	741	454	325	393	504	411	899	596	1175	625	483
PFKFB4	223	399	286	295	95	153	197	467	255	150	332	234	1577	241	213
PNMA1	1462	690	341	591	616	864	1011	1130	1955	1469	835	1067	1294	350	575
PPAPDC1A	240	286	128	98	128	231	260	86	93	366	97	410	326	26	8
RMI1	579	513	226	198	484	333	401	501	555	230	453	618	325	304	1165
CORO7	618	760	388	368	868	452	587	509	762	448	1117	803	784	858	689
KLHDC5	742	927	1170	225	605	1199	1130	975	641	1089	904	793	1008	832	811
SFRS9	2585	1787	2974	1843	2235	1660	2031	2519	3411	2384	3759	2446	4979	1820	3112
KCNK5	422	1236	92	684	36	185	158	132	64	87	221	56	37	812	585
BDNFOS	19	68	97	105	17	75	101	102	72	56	50	74	9	14	58
FAM155B	23	109	231	164	1	45	98	56	258	158	24	0	449	26	195
CRY1	625	386	625	364	299	787	320	634	229	421	413	645	533	542	717
CRY2	823	929	1004	1199	842	1540	810	1087	1728	2143	393	844	685	701	528
C9orf140	505	940	1364	870	1023	141	299	292	665	373	563	169	661	432	582
C9orf142	414	563	621	375	599	160	235	314	600	220	247	483	382	128	175
GLTP	1321	625	1146	1637	991	1041	909	718	1267	868	1171	961	1181	2203	1558
NACC2	88	39	190	29	13	87	69	65	39	64	59	23	43	34	64
ACOT13	524	768	1336	1440	846	546	736	330	921	570	799	495	872	387	1332
VPS13A	548	344	277	281	424	1114	1180	830	429	558	638	451	332	385	2145
VPS13C	799	900	1919	353	1087	3780	2027	1849	545	2061	2057	1138	1228	567	1543
VPS13B	1212	1274	1016	446	1127	1842	1814	1496	860	2563	4144	618	1348	911	452
BEX5	41	2	23	1	476	40	16	73	70	28	3	26	20	41	136
BEX4	1047	515	648	1297	465	1150	1092	610	391	620	310	717	983	245	178
BEX2	201	89	129	566	32	289	72	95	176	89	85	134	69	268	116
UBAP2	887	745	944	2045	1069	800	901	1255	1142	1572	1157	962	855	818	1689
TXLNG	167	214	571	215	258	322	332	247	153	299	259	99	184	484	845
NUP160	1193	999	4062	1147	1054	1350	1618	1444	1019	1464	916	619	713	2216	2318
ELTD1	413	300	333	526	488	1854	463	416	284	794	284	283	451	418	177
N4BP3	1444	2061	953	836	727	205	1662	399	379	853	1084	599	2789	149	297
TMEM165	1718	1420	1471	1697	1534	1134	1674	1783	753	1082	1257	841	1471	699	1407
SULT1A3	547	715	529	542	690	321	317	415	515	173	357	305	480	299	704
ME2	547	1354	1226	1515	1001	657	593	805	585	665	759	437	735	1756	1831
EVI2A	195	259	95	126	370	343	137	159	37	336	263	236	310	98	128
SERPINA5	1452	19	860	105	132	2591	1196	405	6289	108	2169	1414	142	82	17
EVI2B	188	361	221	205	1003	367	148	244	42	310	331	306	380	146	282
FOXN2	178	239	464	334	264	505	245	267	169	362	301	134	244	433	508
FOXN3	919	733	674	809	1184	2617	1199	1328	522	1942	997	707	755	1136	899
NICN1	161	483	237	195	145	226	358	352	245	166	320	405	321	95	100
WDR1	8791	7022	4500	6817	6703	6457	7144	8206	5339	7853	7393	4206	6985	3847	4366
COL14A1	324	514	289	471	1231	26391	1532	375	497	14709	388	721	270	2032	234
ZNF799	302	151	204	151	143	208	433	160	230	271	145	326	169	94	83
GNA14	378	14	16	5	864	124	79	105	44	149	208	168	432	13	10
GNA15	113	192	350	104	108	126	150	127	25	293	115	560	114	220	173
GNA12	2750	1528	689	2490	1801	1821	2162	1672	2841	1604	1614	2396	1652	2451	4046
GNA13	1776	2286	2743	1465	2508	2555	2986	1876	1252	2824	2386	1557	4244	1724	3012
GRIN2D	104	61	18	433	63	138	20	57	49	333	125	182	65	146	20
GNA11	420	662	1431	307	610	791	465	756	448	967	642	466	470	722	453
NOL9	255	145	124	163	214	233	203	283	116	182	230	70	170	673	387
PRKAR1A	4332	4063	15199	2869	5208	7472	8482	6092	3174	14414	7116	4845	10618	2796	6243
IFFO1	192	262	96	88	222	296	131	127	57	236	133	120	141	49	73
ZFP64	445	381	874	419	579	397	425	598	573	645	959	473	519	307	463
IFFO2	377	309	835	1652	289	1417	750	354	390	364	890	114	558	1350	542
PRKAR1B	150	387	65	167	229	251	207	84	63	216	68	95	79	453	375
MFGE8	2832	3370	1380	8131	2178	2278	2229	967	704	1686	2593	1240	2294	1074	2529
SH2B1	646	1014	1133	1231	1090	754	1071	1094	1036	641	943	548	751	917	727
KLK5	27	1	55	477	1	70	213	2	2	0	1	1	49	0	7
IL6ST	1435	586	2016	169	710	4007	9671	4828	670	1343	5273	2885	1044	627	1733
SBF1	1027	1214	1700	811	1167	1204	1106	1123	1189	942	1087	351	1100	2453	1247
SBF2	1346	634	786	571	652	1289	1911	677	1187	1281	1594	914	452	1374	686
PCNT	903	1993	829	1170	821	925	1036	802	399	1078	1050	347	442	894	1065
SAR1A	3210	2413	2290	3364	3041	3144	3546	2833	1770	3251	3597	2723	2932	3351	2676
DBN1	4667	1573	1201	2945	2040	1864	2059	1463	2470	1855	3101	1598	1727	3062	1460
SAR1B	822	643	579	787	1190	393	669	604	557	691	559	888	793	181	544
TPPP	514	169	76	38	29	315	38	168	38	40	318	787	73	25	179
OGDH	2939	2587	2452	2777	3319	2898	2773	1173	6747	3205	2686	2326	2150	2307	4632
SIN3A	1498	1515	2492	2031	1075	2696	2606	2223	1639	2602	2106	2301	1776	1475	3517
ADD1	5563	4028	4790	3381	4753	6307	6432	6406	4874	7944	5401	3483	5914	2381	2719
CDC73	571	1028	1754	583	1426	1274	1505	2106	1619	1381	1031	991	2322	1358	1337
C11orf31	930	1529	720	1202	1148	679	1024	843	2373	787	8425	1335	1903	1444	2198
C11orf30	730	291	1357	149	638	699	393	473	511	421	544	340	320	793	977
R3HDM1	1027	1248	634	578	862	546	475	586	1016	807	678	607	614	1707	1337
UPP1	185	234	108	160	143	87	66	70	39	75	123	125	141	56	503
ZNF418	177	96	100	116	125	141	360	101	30	143	123	115	154	109	35
LMBRD2	187	318	392	53	232	394	490	301	93	321	497	186	192	220	126
ZFP62	955	817	738	467	566	753	1135	1062	381	578	732	680	877	276	582
SRFBP1	208	298	278	101	178	304	387	395	138	199	317	252	207	221	173
BCAT2	702	729	637	973	660	521	1761	1148	1042	1072	859	1138	981	884	593
BCAT1	510	849	253	293	623	661	334	439	56	586	430	240	923	235	350
LOC283267	205	224	158	365	175	176	243	205	186	224	164	141	136	713	248
MACROD2	71	14	31	116	34	411	99	281	14	161	26	72	64	10	22
MACROD1	107	230	886	316	289	69	240	235	532	461	261	219	206	315	129
GBA2	1204	535	1094	738	861	789	971	968	664	755	753	621	721	327	995
AKAP5	202	43	63	25	862	104	250	126	308	622	125	719	85	56	171
AKAP6	42	30	12	79	16	107	77	81	30	37	66	7	78	21	51
AKAP7	94	54	79	75	119	197	95	19	95	200	57	72	54	232	154
DBNL	2800	2504	2166	2094	2671	1421	2140	1605	4798	2105	1687	2268	2572	1693	1878
AKAP1	1604	2148	1170	1400	2090	3144	1630	1575	1264	2551	2065	1211	2142	2476	1982
AKAP2	465	355	235	553	590	1259	712	518	380	719	507	161	407	902	392
ORC1L	94	147	80	67	222	30	88	43	82	53	193	14	107	369	509
C1orf135	89	169	72	406	99	17	55	34	48	21	116	64	30	137	171
AKAP8	542	655	537	408	784	751	528	633	481	578	431	444	397	526	446
AKAP9	2835	1225	1486	1163	3895	3356	4206	3601	2189	10210	2640	1260	2275	3377	2280
EIF2A	1604	1583	1995	2407	1804	1887	1912	2587	1564	1681	1878	1972	1625	1520	873
ZNF416	176	70	163	217	95	146	140	144	104	146	85	162	158	73	64
PPIP5K1	279	846	399	191	313	448	876	581	420	863	878	356	739	735	359
CCDC117	540	706	2156	889	818	834	1712	1475	1508	906	4825	1133	978	1445	1523
PSTK	69	38	56	135	53	39	71	53	30	30	44	36	44	68	124
TUBE1	144	65	264	179	150	225	153	135	108	69	74	101	76	163	175
PHPT1	1272	1231	560	562	874	549	466	725	1828	851	568	1558	742	99	508
SMC1A	2200	2492	8664	1738	2015	3402	4560	2509	2354	4436	4577	2194	4589	3049	6648
RLF	1320	381	640	798	561	851	1003	898	242	565	597	377	526	1053	1025
NFU1	434	473	405	894	273	420	517	442	611	457	353	673	603	454	736
TMEM170B	78	119	338	142	76	260	230	264	113	258	176	132	199	143	59
RRP1B	1264	1867	1064	2584	964	997	1041	1197	810	1250	1083	709	644	3143	1256
NOVA1	14	20	17	12	22	521	130	344	546	166	65	455	12	8	15
HSP90B1	32487	20868	17616	18951	23851	13868	14484	12429	13958	20348	23360	15610	22067	24962	34036
MCF2L	1198	414	459	251	519	578	1705	1014	2001	1168	1330	719	525	1420	249
KRR1	794	631	750	473	1233	1078	1209	943	589	718	1012	680	976	797	725
FAM64A	95	190	118	214	170	14	66	76	233	161	193	35	133	568	650
TMEM132A	1319	1790	2919	1461	1409	829	2246	854	2034	2270	6133	885	6247	3424	1040
PEG10	3078	116	98	927	14327	2058	3745	13208	1125	580	6674	13721	15168	1699	747
OVGP1	63	145	37	15	48	44	104	95	37	160	36	28	148	6	8
STRN	401	158	529	333	314	770	552	482	329	729	568	144	474	662	1004
CETN3	362	754	322	299	344	225	384	281	281	215	312	443	293	188	333
CETN2	1815	1738	1471	3174	2160	1007	1452	1053	3619	1273	1278	3295	1729	1030	1347
CCL28	49	28	89	119	86	221	184	10	3	5	15	90	28	33	2
FAM92A1	123	266	47	134	31	130	48	29	185	60	91	151	55	366	129
DIO2	389	384	469	158	244	661	709	933	130	1545	482	862	795	264	455
CCL21	8	3	75	29	34	172	78	1	56	49	1	0	5	171	11
CCL22	14	76	469	25	97	43	15	61	39	42	61	749	19	106	47
ALPK1	262	379	695	491	462	558	390	688	346	272	319	230	366	240	498
ALPK3	265	130	125	217	102	89	152	141	112	278	194	78	181	145	71
TRIOBP	558	911	804	2018	2140	1832	880	1212	1877	1518	991	833	816	1445	384
C8orf45	28	158	44	77	50	45	56	35	27	15	93	54	37	37	170
PHRF1	1347	1090	1101	1628	1436	793	1439	1256	1523	1117	1701	739	804	1522	1350
C8orf42	204	249	38	41	24	273	130	374	632	53	28	284	50	137	826
C8orf41	261	266	607	496	581	215	385	153	544	203	205	392	325	421	491
C8orf40	202	501	288	1447	563	409	723	677	1144	512	1011	1013	412	571	642
CDC45	109	236	224	140	148	33	79	44	178	117	242	42	181	504	344
FAM70A	34	34	31	13	65	121	48	56	7	122	34	20	86	7	8
FAM70B	32	37	36	37	58	40	26	39	32	42	17	44	47	29	22
BRF2	185	1343	410	632	712	752	635	1445	444	341	1287	303	388	493	476
UBE2L6	2204	7331	2324	806	4270	1532	1245	520	4211	966	2123	3703	5011	627	10118
BRF1	953	462	758	609	923	667	487	902	1279	728	622	636	762	415	444
FSIP1	74	78	15	3	156	51	3418	14	178	177	579	510	524	8	2
DNAJC8	2287	2205	1258	2437	2165	1820	1421	1752	1469	1584	1703	1829	1306	1575	991
DNAJC9	965	844	590	1264	1125	451	751	688	546	650	777	719	890	1398	811
MB	423	390	801	781	702	324	218	572	1992	345	490	653	1366	381	283
DNAJC4	789	446	860	933	628	407	334	596	1416	498	306	1187	251	437	580
DNAJC5	2130	2372	5063	3262	2118	2048	2354	2811	2684	1269	4119	1729	4191	1307	1789
DNAJC6	121	97	28	107	216	91	211	30	33	69	61	16	219	122	453
DNAJC7	1260	2425	1144	1653	1351	1014	2176	1382	1412	947	2433	1942	1490	2371	3948
DNAJC1	1753	1780	1469	3162	1617	708	1834	930	4503	961	3111	2782	2650	299	923
DNAJC2	778	570	396	1583	1437	647	762	588	1011	543	587	751	565	971	935
DNAJC3	2960	1412	2370	3016	2015	2464	1686	2109	2220	3883	2003	1764	2354	2205	1992
ZNF701	283	128	208	78	205	210	415	229	112	232	273	163	268	59	71
GOSR2	957	1419	821	1119	1888	1287	1393	975	1412	912	1808	1049	7512	957	1663
GOSR1	1241	1338	2274	814	732	1466	1696	1678	875	846	1413	1136	956	736	1218
RRP15	462	1118	1197	328	988	570	653	1156	849	712	630	526	464	812	491
CCDC97	955	1239	761	1338	1289	1044	1543	850	1184	1280	1166	1181	955	2034	1453
RALBP1	2306	2625	2491	2642	1786	1850	2653	3366	1966	1582	2191	2299	1620	4096	2025
NRN1	360	175	96	95	175	752	187	127	76	310	133	317	135	115	17
MAP3K6	1157	620	392	1576	1145	977	433	573	825	702	440	329	351	396	409
SSB	2824	2794	1711	2732	1954	1780	1678	2246	1787	1597	1952	2222	2473	3658	3652
RAP1B	1996	2301	1486	1663	2883	2462	2209	1985	2074	2057	1537	2809	2627	1919	1368
RAP1A	1219	1092	875	2334	1424	1433	1599	1246	533	1174	899	820	1333	785	985
PPP1R8	1131	1079	817	1593	1301	1015	962	1001	814	784	1113	891	905	2243	918
TRIM46	271	64	32	140	30	27	37	166	105	33	25	120	96	142	38
MAP3K4	626	382	885	329	536	1012	904	812	578	914	447	406	535	416	1356
TRIM47	1012	1108	510	1608	1608	480	242	713	1062	690	831	477	491	2398	4218
NCRNA00219	191	156	189	148	136	298	186	492	128	191	136	274	171	141	48
SLC23A2	896	461	452	424	255	2071	492	816	575	579	517	434	371	932	645
IPO11	601	706	591	404	484	711	1205	506	401	689	800	570	647	471	625
ZNF410	1362	788	578	995	594	1064	863	1105	1580	1775	835	1423	1366	777	944
FAM91A1	1044	1869	1460	901	1291	2038	1867	3446	1031	1325	4782	800	3251	1041	4122
MTCP1NB	298	188	166	739	497	178	171	131	507	163	140	368	150	256	265
ACAT1	623	1719	1193	816	2156	891	1078	1572	1257	614	2083	2048	2122	380	1188
ACAT2	345	773	1061	530	588	327	336	296	757	629	1139	483	638	489	1140
RNF152	125	34	108	78	55	90	85	278	79	65	95	22	50	34	16
LIMD1	760	1079	1349	583	845	954	1059	1529	639	438	912	822	1062	895	1334
RNF157	71	19	72	10	50	146	93	104	310	205	1080	41	139	21	19
PMEPA1	5040	3919	12086	5729	3227	2830	3785	1695	2844	3977	1494	7022	4595	2436	593
PEX1	676	743	525	423	821	716	1334	676	734	638	969	388	869	538	932
TMEM177	307	223	219	253	215	92	85	187	275	119	127	222	147	167	204
MARVELD3	189	384	353	441	481	235	289	232	373	435	548	252	212	570	365
CTF1	54	71	17	218	40	130	106	114	161	228	26	462	41	254	73
MECP2	1506	911	1910	1224	1188	2365	2161	1527	1348	1395	1861	921	1326	3878	1204
PEX3	316	184	363	269	379	419	232	360	308	267	323	333	203	175	333
LDLR	1623	2163	2064	411	860	1077	774	493	872	3859	1168	1301	1522	788	903
PEX2	787	1621	846	798	1018	1057	1134	4189	1334	1016	2972	1062	1512	690	920
TRPV4	240	120	39	158	145	120	103	35	87	109	49	65	52	668	200
RARRES2	1595	1882	665	1350	1801	646	737	706	453	1144	1012	1605	1640	574	178
TRIM8	3079	1703	1331	1263	2348	1846	3055	2086	2820	2343	1696	2880	1598	1112	1751
IL2RB	77	278	161	184	909	215	138	105	32	124	202	96	132	172	808
TRPV6	81	129	109	2444	294	152	20	131	25	3	284	87	20	394	178
PEX7	340	140	276	141	214	262	160	314	395	263	293	316	240	63	214
IL2RG	117	542	330	329	1503	275	106	258	64	153	288	605	226	221	504
CP110	746	738	451	369	670	707	848	1126	752	498	749	650	403	582	753
NUP210	1770	2475	2747	214	1804	598	2171	2093	1920	3201	4405	1845	2189	1940	13209
C16orf58	2032	2321	3431	5709	2612	1797	2242	3023	6110	2405	3331	3221	3965	1720	1802
C16orf59	127	241	145	213	181	15	69	89	241	53	150	82	101	169	133
SETDB2	283	273	594	159	317	431	327	355	119	288	215	293	425	628	208
RARRES3	2542	12263	3709	1633	4464	786	832	530	4302	333	832	7139	1493	108	574
C16orf52	225	241	351	230	196	443	452	599	291	288	239	241	285	169	260
CDK5RAP3	987	2324	1358	2181	3244	973	2971	1626	2242	1064	2349	1274	3119	984	1559
CDK5RAP1	406	759	512	401	756	304	536	442	618	389	611	621	681	336	272
C16orf57	910	1138	1188	1022	1173	787	307	373	845	628	941	611	388	1506	1043
C16orf54	11	24	48	17	198	59	25	25	6	32	27	19	29	23	63
C16orf55	213	288	146	103	226	105	102	87	288	126	324	155	102	480	121
NUDT16L1	774	654	536	704	755	425	714	867	1084	573	630	877	675	469	680
KIAA0319L	1452	1644	3189	3170	3075	2835	3585	2845	2795	5746	2358	1681	3359	1366	2920
ITCH	1175	1051	1047	834	1350	1596	1847	1642	1163	1667	1855	1227	1117	1211	1082
ZNF207	2357	3645	3273	3150	2566	2986	2894	2931	2413	2215	3124	3007	4818	2748	3263
CHMP4B	4339	3984	4163	4837	5124	2270	4212	3454	5420	3446	5356	6683	4179	6110	2470
BAX	929	671	484	1128	553	372	614	501	1106	557	878	614	624	565	471
BAD	1244	917	853	766	817	636	659	611	1635	697	532	1632	698	595	873
IARS	3171	4664	1642	1714	3949	3098	4358	3970	1987	2781	4720	2350	3782	2133	8258
BHMT2	92	29	17	15	50	211	45	42	26	189	30	18	35	114	142
PRKCDBP	275	335	73	876	203	256	290	167	166	288	117	384	239	469	230
COBLL1	1002	577	440	370	806	1061	381	870	1047	1343	303	655	879	300	677
SLC37A2	224	848	226	506	376	251	135	422	50	374	407	1599	415	55	106
CDK18	941	1023	107	73	211	250	212	809	677	457	1030	84	259	1421	1294
CDK19	1029	312	2782	1101	723	1303	531	4570	2444	576	1059	485	416	1300	668
PMPCA	959	1428	1490	887	1156	810	1026	1071	799	699	952	865	1330	613	1164
TOB2	1494	1192	1871	1233	1766	1746	1460	2314	2221	2319	849	1610	1346	2233	2015
CDK12	1179	1337	8631	925	1042	1510	1926	1525	873	1221	2205	1050	2914	1234	2380
CDK13	1319	852	1819	1319	1253	1286	1257	1053	1616	1268	1159	879	1094	1284	948
CDK10	305	802	721	353	566	359	467	407	672	710	560	307	545	307	311
SRRT	2532	2168	1827	2018	2575	1321	1732	1854	2560	1613	1592	1587	1727	1687	1975
CDK16	3035	2174	3167	3999	2085	1571	1812	1535	3611	2783	2234	2633	2182	4618	5919
CDK17	582	472	585	291	978	1172	1360	1052	623	1821	676	834	1211	448	932
CDK14	953	407	456	142	1125	1074	857	889	2170	893	869	330	329	1175	1000
GPR126	171	1016	234	190	184	325	45	884	1846	67	885	44	361	375	1019
GPR124	1271	1205	472	897	690	3934	987	735	457	2094	524	737	655	814	201
GPR125	1268	279	643	861	71	974	775	1125	489	578	489	267	188	1328	321
GZF1	481	561	337	440	450	1382	626	372	492	539	534	558	615	366	379
ATP6V1B1	161	371	52	126	185	379	87	208	545	26	538	30	69	40	105
ATP6V1B2	1610	3179	1644	3497	3038	1910	1886	1621	2199	1882	1583	2086	2073	2385	2632
AASDH	256	292	363	136	193	425	453	496	197	361	301	150	321	105	272
MTA3	1639	956	1346	1522	675	976	1234	1231	1372	1148	910	1509	1322	1499	1499
VIPAR	797	455	321	503	348	425	367	522	812	589	467	518	707	496	492
KCNAB1	43	26	34	40	31	144	45	48	21	102	31	13	23	64	20
ZNF304	562	215	354	388	341	574	830	546	328	364	314	343	399	282	166
ZNF302	585	657	577	451	559	748	1337	692	514	445	406	785	539	400	615
BFSP1	50	234	60	154	92	124	42	24	110	15	113	46	47	14	23
P2RY8	56	72	64	68	419	151	42	65	35	98	78	41	100	64	57
STS	292	507	802	207	498	834	463	589	238	2305	219	240	323	178	502
MMP25	11	17	22	220	80	95	17	64	24	729	42	35	36	16	120
MMP24	241	248	2149	263	363	160	149	173	470	212	319	246	385	531	131
KCNAB2	180	469	196	90	440	203	101	232	44	243	444	69	242	492	532
MTERFD1	414	1166	258	594	395	234	339	383	300	199	1141	350	672	442	388
ZC3H13	2136	923	3309	1350	960	2558	1579	2329	509	2893	1832	1181	1515	2465	1083
RPL15	17943	12663	13237	16470	10951	14075	12968	21461	11300	17586	10420	19110	14030	17733	13885
TFG	3046	3022	2244	6986	1961	1912	2241	2139	2532	1841	2733	3848	2327	3015	5051
HVCN1	84	100	60	82	142	89	74	63	36	95	108	84	84	53	77
FBXO17	93	94	29	592	85	277	113	164	217	168	37	88	54	76	295
TOMM34	750	1349	1046	1599	1015	926	914	710	1566	597	1785	1554	1566	1260	1197
PIH1D1	1171	964	845	239	909	557	1160	827	945	866	949	1081	917	1210	330
RND1	486	850	371	53	935	166	404	229	399	415	554	750	1025	172	63
RND2	119	12	9	5	4	98	178	101	233	54	96	120	131	89	91
RND3	438	684	190	1129	444	1951	567	168	42	359	174	355	480	372	670
NCL	13020	17021	12136	13082	13617	9273	8235	14934	10532	12678	12354	9023	9513	16301	12605
CTNNBIP1	1314	651	687	3471	1791	1001	795	491	1200	580	719	769	621	2983	713
PPP3CA	1492	2356	1589	1347	804	2011	1321	1497	1113	1207	791	1233	852	1387	1095
PPP3CB	1029	908	1537	1165	777	1399	1887	1681	743	1807	926	1214	1295	977	794
PPP3CC	204	159	221	372	230	342	277	142	300	245	126	421	210	207	491
ZNF821	148	89	306	95	225	158	153	144	186	180	235	185	276	242	30
LIF	110	89	32	71	32	243	63	89	23	67	30	33	57	204	302
KIAA1549	702	219	520	223	583	635	749	621	605	731	738	459	490	1640	651
KIAA1012	1019	601	1181	942	832	1392	1799	1732	1105	1504	1071	1078	978	1260	811
NCF1	127	214	110	123	315	39	27	106	12	66	137	119	107	51	133
KIAA1543	904	971	569	956	825	501	561	1192	807	998	489	956	589	426	189
LRRC41	2749	1590	2482	3992	2076	1959	1696	1789	2142	1836	1508	1755	1332	2810	4351
LRRC40	341	245	207	388	331	379	529	475	178	248	270	151	269	529	609
LRRC42	1116	803	325	1154	563	472	798	733	586	364	495	737	429	977	2393
LRRC45	550	598	613	339	1259	130	363	378	622	212	524	368	537	228	339
MMP23B	11	33	11	47	32	249	42	25	64	300	10	150	15	97	7
LRRC47	824	1273	963	2030	1807	1084	928	1158	1258	971	1056	923	995	2240	1674
HDAC10	208	688	598	210	424	161	185	285	839	477	292	385	452	261	174
LRRC49	124	78	56	75	16	132	92	97	81	48	71	101	42	272	109
LRRC48	31	60	18	9	10	70	75	81	170	31	36	300	51	38	18
GPATCH4	546	1510	1235	627	1357	541	756	1792	1075	1114	1051	514	640	1179	638
B3GNT5	133	100	64	1114	69	273	87	102	11	97	64	53	123	1855	630
B3GNT7	95	202	59	545	58	73	56	60	25	63	87	118	230	72	143
B3GNT1	599	431	1007	432	383	524	351	486	785	485	277	672	482	176	309
B3GNT2	1012	680	1302	786	677	1428	928	1005	570	753	553	962	1460	1098	897
B3GNT3	14	301	9	368	303	38	32	19	5	2	87	7	110	15	449
FNDC4	141	89	54	115	80	206	115	51	187	177	88	126	86	263	38
B3GNT8	49	141	25	63	83	50	117	42	51	154	49	102	188	61	16
B3GNT9	453	413	929	751	318	682	224	153	506	731	219	463	229	262	278
ADRA2C	102	82	18	9	9	82	10	163	51	16	98	6	478	4	6
MRPL46	339	426	317	503	241	303	262	344	233	314	258	275	464	164	486
SEC63	4090	2060	4297	6100	3223	4158	1900	2932	2610	2484	2070	2378	1809	6509	2206
PWWP2B	1348	388	506	1496	314	225	975	733	1049	534	289	573	620	296	390
PWWP2A	496	410	344	229	554	495	482	568	193	416	409	289	356	274	474
FGFR1	2441	1589	1644	469	1076	5220	2428	5257	2430	3957	10444	2107	1815	576	286
STAT4	12	27	25	20	132	64	32	26	3	11	8	7	50	187	67
PCYT1A	413	367	493	664	542	442	492	291	322	568	745	379	578	271	884
PBRM1	1078	1482	1597	797	811	1864	2195	1905	981	1414	1660	1311	1554	1794	1027
DAAM1	940	301	1621	484	871	846	1199	730	400	1138	810	456	948	800	483
DAAM2	437	269	105	359	227	913	271	173	94	606	180	223	268	204	57
HLA-DRB1	5135	6591	3988	2151	5258	1944	1492	2645	669	2470	5464	7641	3026	1219	4364
HLA-DRB6	68	593	136	320	762	157	24	332	107	256	135	425	435	153	659
XAF1	753	2441	902	564	1185	1273	327	254	170	408	406	905	2555	137	6397
PWP2	818	1694	770	2065	605	653	582	662	498	643	888	529	685	701	592
HLA-DRB5	2353	788	1598	537	1144	415	704	880	134	641	1164	5575	808	158	1682
CCDC152	81	22	60	10	74	155	33	61	15	50	20	50	26	16	1
GUK1	3921	4889	4537	2837	5385	1709	1365	2133	3967	2157	2374	2275	2906	3979	2175
CCDC157	48	51	41	25	35	29	33	47	105	25	32	61	30	22	24
CCDC159	417	265	146	108	183	150	117	239	440	156	228	271	194	62	98
SNX21	495	401	313	376	374	508	179	307	830	443	497	543	968	154	167
SYT9	4	134	3	2	0	24	110	219	849	2	3	2483	54	0	32
LRRC4C	123	117	31	8	415	157	100	78	113	338	12	49	50	2	3
MTCH2	2259	2970	2426	3477	2039	1106	1868	1448	2727	1641	1913	2263	1776	4616	3697
FN1	233618	172842	59681	82122	117076	155149	173286	117948	27253	258068	376736	133464	177652	31439	26201
ATP5J	1696	3367	1547	3579	1867	990	1141	1256	1189	872	1439	1929	1537	1006	971
SYT1	55	477	16	3	19	231	149	3827	428	16	618	25	1276	81	369
SYT7	896	1948	5776	1548	784	3606	1114	1921	6442	4356	3025	1193	3762	269	571
SYK	758	1019	413	221	834	872	631	988	50	727	687	410	605	121	2062
OBFC2B	920	1164	676	957	1127	487	658	525	1209	537	1102	1083	756	1060	764
KAZ	773	545	260	1316	774	709	759	820	431	193	753	512	189	673	375
OBFC2A	154	259	91	188	281	177	122	252	20	91	53	74	151	176	447
TASP1	306	293	102	156	132	399	160	224	182	232	152	270	289	225	111
PER3	331	264	335	221	1001	1543	1000	1488	936	2274	965	297	569	1145	388
FUBP3	1179	940	1278	519	1006	1375	1116	1515	823	1011	1219	1072	1341	709	1229
ATP5L	1585	3202	1870	2787	3080	1800	1284	1888	1817	1239	2330	3515	2316	1689	1769
LOC100133331	39	159	78	98	168	83	118	54	103	70	75	60	96	89	166
COLQ	868	17	74	24	11	34	54	39	30	31	12	87	20	27	22
SLC9A3R2	3095	2349	990	2466	3870	1100	1080	1907	5563	1827	2004	1528	1928	849	368
SCHIP1	236	185	83	156	81	244	125	78	85	113	112	67	285	1085	156
FAM189A2	182	12	109	230	5	510	105	42	388	189	2	618	39	7	111
ZFYVE19	528	1059	525	542	452	290	571	592	624	953	640	603	1076	577	300
SAP30	132	320	190	229	428	167	203	173	265	125	200	119	207	303	252
TRIM5	565	428	247	247	482	510	363	134	291	298	537	534	311	412	361
HFE	252	280	345	131	132	215	224	101	113	121	159	222	170	57	489
TCP11L2	85	57	104	36	78	312	213	166	93	214	265	154	117	179	92
NES	1440	740	818	3396	722	3960	1909	532	1824	1872	1937	249	1064	2185	671
CNTROB	591	608	417	542	562	729	521	851	895	992	510	864	771	354	444
PALMD	508	194	117	1417	540	1174	285	231	187	673	179	387	156	586	229
ANGPT2	501	160	277	719	92	369	149	286	207	170	215	261	244	1385	367
ANGPT1	65	13	21	25	57	103	41	44	38	79	97	20	64	1062	47
TRIM4	439	1060	704	948	955	982	1407	930	1754	756	592	1482	1169	576	1029
PRSS22	199	247	370	1044	111	107	186	69	169	221	104	159	278	177	53
MRPL45	468	617	2352	671	490	1051	1098	1154	804	520	1270	955	893	572	507
ZFPM2	141	155	43	53	97	361	131	128	43	416	184	101	127	22	219
SEPT10	726	403	541	680	758	2065	1847	1212	947	1005	811	985	755	1580	819
C1orf52	158	251	329	312	304	284	347	268	134	186	211	154	237	251	180
C1orf51	57	233	93	383	423	155	241	173	833	186	14	154	119	259	402
C1orf50	543	138	82	261	205	128	182	149	125	123	106	115	122	176	221
C1orf57	302	571	962	551	745	355	295	806	1088	580	525	729	522	518	668
C1orf56	79	244	412	484	164	108	165	245	1241	191	155	640	211	104	169
C1orf55	1089	788	1465	307	843	985	742	1281	902	964	785	425	648	1113	798
C1orf54	99	119	80	186	132	141	81	74	50	81	97	72	113	100	65
MPZL2	664	371	532	1685	677	765	295	579	325	198	256	323	205	561	653
C1orf59	973	209	292	1085	896	268	548	44	69	71	557	157	326	678	534
C1orf58	678	468	858	115	565	509	574	949	459	693	1119	297	562	419	705
LOC647979	9312	8436	13282	5475	9171	13615	17173	12180	10721	15284	15121	9420	12582	8177	3990
ICMT	3339	2137	2043	3444	2533	2623	2544	1808	1708	2506	2521	1905	2429	5012	3576
NIPA1	279	520	1392	397	565	324	569	429	336	403	429	404	580	244	788
TBK1	753	738	1020	524	952	774	1035	636	506	590	895	894	1309	579	870
LAG3	37	111	27	139	177	25	7	24	52	17	46	18	69	25	721
RGP1	289	65	244	107	68	191	290	237	93	107	206	79	110	94	311
FCF1	1045	620	445	457	480	728	678	949	1035	892	777	792	662	942	665
MPZL1	3006	3736	5389	11687	5540	4481	3176	4660	8133	4349	2982	5799	2864	9743	4984
ATP6V0A1	954	1995	1418	1071	817	1373	1610	1401	1789	1306	2417	1428	1310	1885	1762
ATP6V0A2	371	261	499	293	440	656	621	488	414	535	799	435	590	728	996
GPR98	2640	659	830	2	1024	464	2786	259	368	2733	740	138	1890	89	10
SLC22A15	207	92	91	28	189	149	162	33	140	85	246	74	131	5	63
C17orf108	80	257	164	143	45	375	143	248	189	189	81	324	161	20	71
C17orf106	279	219	288	226	434	173	82	256	224	266	276	109	232	182	132
C17orf107	41	42	28	242	92	153	37	193	435	110	36	40	42	33	82
C17orf103	352	210	987	296	218	542	338	386	161	452	991	294	376	472	121
C17orf100	41	24	22	83	10	65	41	85	70	56	30	71	27	49	75
C17orf101	394	230	586	228	728	273	361	333	411	235	476	349	527	240	251
SMPD4	3338	1884	1256	1540	2690	1193	1276	1850	2955	1700	2033	1841	1671	2197	1470
ATR	891	773	968	690	639	1110	1098	828	557	770	1147	613	749	714	810
ADAM33	60	30	19	13	7	492	86	10	29	123	8	125	24	12	9
SMPD2	335	222	538	335	474	180	137	338	516	106	130	438	202	173	227
BRIP1	67	86	221	19	67	192	155	48	45	285	281	56	270	132	347
ITGBL1	1456	730	270	484	1452	1306	645	1876	207	4000	1261	1091	1220	589	15
ZDHHC3	1149	1754	1621	1163	1160	1456	1679	1586	1356	1528	1403	1430	2316	1094	788
ZNF571	96	55	115	101	83	107	206	137	77	131	112	122	97	61	109
ATP5A1	10077	6558	9841	10403	10555	7404	8074	12351	10422	9446	5824	9010	9293	9955	6215
SASH3	183	507	216	171	805	203	108	183	50	205	307	149	279	131	379
RAB30	946	215	136	35	220	254	175	492	613	104	657	438	291	101	42
TTC28	299	218	364	150	251	1506	605	503	688	802	555	411	249	256	578
AAMP	2774	2951	2689	2372	2381	1797	1418	2288	3322	2259	1982	1977	1691	1954	2049
LRRFIP1	3405	3878	4398	1982	4189	2966	4117	4890	3331	4644	2947	2884	4314	1433	2153
TTC26	267	191	98	139	129	148	199	185	195	128	221	224	175	122	207
DOT1L	421	865	1460	321	695	498	363	727	559	596	750	293	535	423	510
TTC22	56	35	45	189	48	31	47	54	47	3	0	32	1	139	915
ZNF572	26	6	135	72	64	34	90	72	99	10	181	8	182	7	71
CARS	1401	1334	910	2736	1301	693	1165	968	1417	1024	1982	918	964	1330	773
PODXL2	510	1457	693	3218	2427	535	580	1047	1968	835	643	360	2197	2946	260
IL6R	48	114	363	141	148	199	80	167	81	74	313	44	85	462	329
ENO1	12883	35255	22611	82105	28326	11822	9343	28672	13223	9823	18929	10468	19996	67841	18389
ENO2	1211	2019	2886	192	135	442	943	752	2306	1448	1680	1215	1052	932	383
ENO3	24	66	15	74	21	8	22	59	40	30	28	40	40	35	28
TRAM2	1837	873	1369	1066	1750	2586	1293	939	731	1552	1276	785	1112	1433	892
SYCP2	312	470	314	295	2422	154	2068	1638	309	308	1677	31	1834	122	124
NPAT	270	398	383	223	680	835	482	546	210	418	465	377	325	375	363
TAOK2	1857	1259	1452	1376	2208	1543	1533	1665	1965	1661	1753	1251	2305	1102	1147
CNOT6L	1054	718	1331	603	1136	1762	1856	2098	667	1394	1485	614	1262	689	894
NDUFS1	1222	1273	1091	838	1429	1231	997	1587	1164	1794	1551	916	1514	1809	1007
LLGL2	2352	1523	2323	1614	3373	722	1124	1662	1594	2403	2687	1148	8177	1573	1497
SLC22A18	420	361	86	734	199	145	249	222	665	396	604	1101	598	16	550
ACOX2	224	2240	644	27	117	154	32	31	47	216	459	400	4086	20	27
ACOX3	596	672	296	894	1566	1199	1430	1206	645	1406	691	562	616	379	454
ACOX1	1674	1233	1612	1379	2462	1544	821	1557	1274	2483	1811	1286	1278	2542	2602
NSMCE1	1111	2273	832	1887	1198	639	943	1919	1998	1068	1812	2150	1181	818	934
LOC728613	150	301	15	104	41	215	147	279	83	140	12	175	152	7	333
CFD	68	980	328	75	342	558	267	192	580	387	220	243	194	22	26
OBSCN	697	471	251	393	96	742	474	342	404	185	138	63	80	937	1381
PFDN1	1529	1125	1244	1189	1335	825	1042	947	966	935	1506	1727	1133	789	829
PTK2	2073	4567	2304	3095	2023	2095	2784	1201	2440	2838	9928	2267	4123	3386	7038
PTK7	5431	4209	4150	8589	1125	4244	2429	2566	2167	2404	2116	4090	1755	5825	2535
PTK6	297	390	924	1942	567	63	374	240	781	468	600	378	954	49	140
RABGAP1	1964	1756	1634	1118	1293	1799	2000	1408	1044	1463	1489	1655	2000	1452	1065
PRKAA2	163	3	185	145	666	401	1059	361	598	199	455	287	145	447	721
PRKAA1	709	323	969	622	1519	1802	1142	1086	238	958	1033	919	719	3454	1405
ITGB3BP	135	268	163	397	245	158	259	175	140	110	194	172	188	277	267
PFDN2	1792	1225	1191	2373	1015	406	454	869	1379	618	963	689	789	1981	1181
CYB5B	1082	2346	2467	1111	1416	1434	1118	765	887	1463	1805	1237	1603	1948	1095
POMP	2047	1759	2175	2193	1217	947	1782	1507	1104	1102	1631	1834	5542	1137	1880
GAL3ST4	443	798	137	350	531	653	204	266	115	589	500	302	550	337	278
SCARA3	298	345	571	4100	1246	2006	524	516	897	1046	579	3934	1169	1727	5533
XPA	224	307	91	151	276	295	209	270	197	184	163	295	299	59	121
IL17RD	327	165	253	1201	265	2707	708	857	427	361	423	231	309	2581	641
ATG16L1	1415	693	1343	453	1227	639	1591	848	1334	1385	1015	631	958	601	573
ATG16L2	89	326	121	86	667	143	727	322	149	161	214	91	188	92	165
C4orf52	567	398	368	209	259	384	366	639	258	295	276	245	231	200	363
ARHGDIB	3271	5508	3637	4676	4976	2433	3562	5628	2158	1599	2302	10493	3294	1546	1247
C3orf34	65	96	97	95	54	72	60	79	91	40	95	150	44	70	151
NANP	145	261	106	249	155	155	181	173	205	190	191	195	236	232	218
C3orf39	425	597	491	589	267	535	332	572	520	347	572	1008	239	428	621
C3orf38	458	402	476	305	436	472	453	492	344	392	330	535	704	258	876
MATN3	786	151	2365	78	152	551	388	2245	254	3084	133	1050	265	56	23
MATN2	795	971	122	191	145	2774	427	201	247	293	1459	43	254	111	84
ENDOG	174	225	104	455	335	95	158	120	459	157	143	364	138	108	213
STIL	269	481	340	285	601	143	344	149	262	190	532	101	245	653	2451
PDSS2	443	203	483	313	411	496	226	452	478	246	276	323	376	424	186
C15orf63	524	1554	815	941	641	364	520	979	1034	769	1209	545	1478	707	576
CES2	683	1349	2025	663	1074	1136	805	618	1003	1143	1280	1114	1200	580	569
EBF3	44	70	15	25	78	293	63	57	47	171	9	28	16	32	5
EBF1	161	167	54	156	204	842	174	100	105	412	70	121	104	636	25
CES8	18	171	154	73	77	45	112	85	18	28	46	42	137	11	66
LMNA	6303	11246	6864	21820	7335	6992	5636	7344	11611	12794	6193	7666	5784	7096	7818
BDH2	316	320	435	297	1204	872	630	1020	482	532	722	457	262	520	207
BDH1	318	531	722	1014	574	407	507	645	814	923	1178	854	294	459	931
DDX23	4497	3305	5299	1784	4203	2363	2982	2774	2171	3300	3725	2338	4012	3711	2149
DDX21	1677	1351	2335	1044	1317	1749	2426	2523	645	2030	2431	935	1191	3610	2548
DDX20	460	355	309	667	519	547	770	550	305	361	480	323	477	463	507
DDX27	1452	1707	2795	2149	2354	929	1073	990	1525	976	2029	1284	2089	757	976
DDX24	1798	2148	4655	2452	2120	2868	3021	2349	3305	3122	2360	3275	2739	2098	3052
ERBB2	6498	6758	194686	3830	1323	3681	10820	8205	4203	6992	6366	8891	117931	2756	5553
HLA-DMB	771	1359	561	422	1514	820	281	885	222	979	1186	918	1028	408	948
DDX28	157	329	503	338	405	210	191	245	268	232	301	238	360	372	281
UNC13D	355	315	419	952	371	143	366	188	252	302	197	184	124	1348	1422
TSNAX	399	1641	2257	467	1139	1052	1361	2148	1346	1137	1368	1190	1307	695	1531
ZNF90	136	130	301	207	128	75	132	159	60	22	140	131	54	103	92
RPL32P3	93	120	264	121	98	132	156	213	92	119	161	52	87	145	144
ZNF92	709	198	395	273	584	616	2117	292	527	1303	2278	503	406	392	246
UNC13B	2926	538	946	1317	838	1132	1362	2183	1616	1017	657	1742	926	881	930
PI4KAP1	79	112	174	61	98	167	124	207	200	187	108	82	89	152	95
FLVCR2	136	230	103	151	136	81	45	93	46	72	112	133	127	28	148
FBXO18	1970	1385	1709	4297	2045	1905	1695	1366	2133	1752	1177	1238	1534	2092	2463
DCTD	1086	1468	1480	1687	553	1738	1665	1915	1142	1631	729	1159	1018	1143	1922
UBE2J1	1699	1363	1613	3574	3133	2413	1225	2141	1803	1886	780	1342	1544	1268	2288
FKBP10	3634	2628	1012	5094	1480	4002	2820	2831	7092	3713	3303	3973	2081	3215	2783
FKBP11	208	357	290	372	1933	427	204	291	630	412	181	308	365	442	616
FAM3A	730	663	715	1588	1221	430	412	634	1848	482	502	646	760	428	799
C12orf10	628	899	607	593	787	481	653	624	1105	678	939	1206	1041	539	307
FAM3C	1103	900	701	1746	1126	1356	1285	914	964	1044	570	876	958	695	2114
C20orf12	66	185	55	79	95	164	88	95	179	89	129	149	176	142	24
C20orf11	2399	2054	3702	3466	2088	1730	2388	2208	2716	1598	2898	2330	3297	2876	1453
VPS16	1478	1683	912	1341	1888	1472	751	803	1599	1135	1096	1220	707	768	263
PDPN	549	742	308	249	525	827	637	337	100	503	631	635	586	76	79
GGPS1	1110	2121	1898	824	1829	1097	1455	1951	2898	1968	1099	1829	1409	836	1101
C9orf167	145	191	128	79	157	111	57	94	67	119	177	82	153	58	63
PARD6A	111	296	242	39	115	46	62	43	157	62	62	192	181	283	64
PLA2G6	84	112	318	63	180	242	175	257	234	237	211	98	180	271	160
PLA2G7	53	312	160	196	217	94	47	94	66	74	199	63	260	134	134
MARCKS	3437	3716	3229	5071	4961	5369	2443	2099	1504	4764	1850	3928	5302	3820	1700
CCDC76	190	171	143	229	238	291	377	270	96	151	130	80	163	191	135
CCDC77	158	272	310	132	157	125	241	165	109	110	219	140	137	563	686
CCDC75	55	33	115	32	66	125	80	54	35	93	116	20	52	91	111
CCDC72	832	1363	876	1391	912	590	967	859	971	783	1073	1444	1730	596	685
CCDC71	433	485	417	415	220	403	517	540	451	360	472	698	652	136	188
FPR1	180	130	39	95	131	61	29	37	16	193	142	73	95	26	102
FPR3	501	2261	371	602	1157	517	209	593	31	466	1142	472	1112	295	848
CCDC78	39	226	27	31	147	9	32	171	139	43	39	100	39	12	18
CGRRF1	222	127	282	83	156	214	219	231	160	213	146	277	211	92	95
TMEM109	2149	2945	2249	3124	3426	2807	2415	2293	3436	3759	5092	3340	3389	3048	1107
TMEM108	21	4	8	9	25	228	125	20	7	71	48	55	8	13	5
HOPX	255	175	106	419	178	374	156	440	25	772	518	41	224	50	36
SPARCL1	4901	1279	1925	3099	1323	26261	7065	1254	1619	11391	2649	1082	2723	1846	1021
TMEM107	140	273	124	400	102	145	129	268	321	136	166	506	287	157	103
SMPDL3B	481	251	128	174	1080	181	307	277	468	228	158	135	159	1023	183
GHITM	4106	3154	6887	5087	4724	2776	4763	4027	2449	3338	3902	3800	6828	3728	4639
TRANK1	506	941	603	286	773	1012	706	355	255	642	518	1125	1541	134	1170
SPEN	1693	1336	2009	1612	2568	2947	2944	2269	1677	2734	2796	1001	1405	3425	1764
OSGIN2	605	1246	709	560	727	659	1091	1182	1181	495	3480	895	1744	1324	678
FKBP1B	33	37	18	24	20	54	77	21	15	49	22	51	150	58	17
FKBP1A	5839	5567	3068	6565	4366	5647	2253	2666	4577	3067	3488	5701	3067	6636	2839
SLAIN2	1534	942	1572	1378	1654	1901	2083	2013	658	2065	1417	752	1645	869	1272
MANEAL	138	372	271	1532	281	163	202	296	266	504	497	251	1102	545	895
SARS	2507	2321	1523	4938	3926	2643	3514	2723	2126	2882	4077	2060	3387	2380	1507
STAT6	675	3164	1497	2124	3779	3240	3845	1812	3474	3001	2015	2907	3965	3210	847
ZFYVE26	845	767	468	379	970	1029	863	1079	1092	1207	1215	709	1079	624	942
STOML2	1807	1348	1081	4161	1798	775	1279	1451	1702	849	1064	2230	1392	1131	4290
STOML1	221	303	192	771	155	206	194	195	263	220	262	204	260	104	629
FBLIM1	1548	569	358	4620	1441	1549	846	1207	1488	1014	460	1280	579	4792	548
RPN1	7774	8401	6337	22849	8720	5739	5184	4767	9260	8077	10395	8393	7456	8695	7120
FAM10A4	178	401	570	287	265	329	305	376	294	382	332	273	362	295	273
TRPT1	472	484	474	346	548	216	314	300	869	255	239	491	260	339	322
DAXX	1703	1523	1865	3411	2041	1338	2354	1148	1891	1731	1468	2003	1072	969	2268
CDC16	1778	1243	1251	1574	756	1050	1425	1473	1582	1155	847	1288	1947	1158	2307
AHNAK	44170	26543	15121	7768	18478	66838	91576	49326	16086	79012	31699	26473	31660	35902	6207
NT5E	753	886	229	322	372	868	251	186	77	441	868	329	518	318	441
ZNF431	158	103	353	99	147	217	354	145	105	165	105	120	131	193	130
UNC50	706	645	690	489	453	640	653	626	629	607	594	660	852	453	1017
MAP1A	608	825	241	240	391	1770	641	668	416	1637	902	409	1414	867	210
MAP1B	3455	487	374	594	864	3595	846	664	223	2385	1384	573	2862	3190	2539
PDCL3	742	596	425	492	685	603	422	520	577	533	558	453	621	396	675
CCM2	1205	986	587	1651	1426	745	562	532	2705	775	672	848	707	688	672
TBC1D4	1123	438	297	350	635	1875	1090	598	350	1861	847	361	898	3080	1475
MAP1S	1421	994	1330	1148	795	536	371	806	927	748	609	1141	651	753	710
FRMD8	1322	1779	670	1385	1625	997	936	701	900	880	662	820	642	880	1635
ZNF430	181	70	348	51	147	251	237	156	57	209	111	119	110	185	112
ZSCAN5A	140	37	23	62	39	81	34	66	40	69	50	81	27	124	32
IMMP1L	131	101	73	147	62	42	80	65	185	56	51	139	71	102	112
FRMD6	3626	1136	2072	531	1199	4771	2641	2344	595	2413	747	2764	1508	427	434
PLCD4	195	233	140	38	50	240	243	269	172	152	306	55	225	73	51
SNRPF	1199	1046	704	885	1438	479	598	612	1122	447	794	1183	995	903	1281
TMEM200B	78	97	23	72	26	173	185	121	18	110	52	185	61	25	33
GNAS	22627	78433	74383	77139	27739	18478	14853	13355	30890	22981	32482	49787	44011	27527	10590
MED13L	3568	1027	4814	1239	1834	4754	4329	7130	2390	2326	3208	2749	1753	2019	2729
PTCD2	216	136	94	121	118	115	197	80	127	90	142	149	184	57	210
PTCD3	777	719	855	884	841	914	1091	843	759	893	990	792	1164	1650	1625
DSCR3	838	2291	779	1490	830	1043	1046	878	430	1131	1158	591	1024	928	855
PTCD1	474	525	385	609	588	302	434	436	949	399	537	402	434	528	743
PDE7A	517	1096	580	2198	738	646	678	2853	834	911	1726	613	878	2625	493
ZNF433	67	94	98	115	35	146	101	117	96	161	71	146	99	18	60
SIX5	1066	452	548	1655	545	531	756	535	1477	759	378	1268	172	382	303
GNAL	25	18	24	5	21	189	90	23	6	56	17	12	20	265	119
HLTF	1406	1187	2387	797	1281	1668	1742	1781	816	1857	2245	958	1692	2052	923
AGFG2	435	515	324	435	589	377	275	247	716	314	358	672	289	249	202
AGFG1	1536	1248	1113	1748	1834	1554	1353	1858	1068	1359	1204	1342	1285	1936	338
DPF2	1451	1399	936	1107	1386	1029	1103	1017	1729	1216	1009	1273	1246	1818	1683
ASNA1	2926	2136	1164	1443	1756	1203	1469	1289	1712	1928	1731	1956	1393	1130	1124
RPS12	15760	7901	12474	10142	7683	9467	6059	17223	15731	13537	4258	10587	7531	13403	5987
RPL18A	2881	1994	2738	1580	1437	982	637	2461	1560	1292	763	1620	1129	2956	950
SIX1	1394	117	20	607	1379	225	120	882	1917	631	1076	146	776	936	6
FST	631	45	55	24	173	236	202	116	211	583	156	866	105	70	3
SIX2	195	123	58	1071	425	11	107	167	428	18	314	449	298	16	5
DACT1	418	697	186	278	468	898	438	469	104	980	177	375	314	126	38
DACT3	164	82	32	85	57	319	86	58	56	322	118	142	140	32	16
VPS45	528	1242	1521	1328	1292	768	885	1149	1186	952	1123	1156	1221	609	1119
VPS41	1319	1152	1998	800	1104	1591	1444	1632	2129	1623	1439	954	1233	1270	671
BCAP29	981	1014	699	793	1209	1189	1268	977	1201	1181	849	1557	1518	938	1351
SLC15A4	564	460	470	703	594	612	601	602	446	548	309	744	691	470	432
TMCC1	1115	921	1025	1593	552	1099	1041	1033	905	1145	1005	1077	914	1988	1111
TMCC2	72	21	25	103	32	66	42	14	10	39	26	24	67	1775	11
SDR42E1	236	237	695	194	202	94	234	236	110	4	19	150	362	355	273
LOC147804	144	152	177	117	215	70	160	71	144	74	147	54	93	185	84
NMNAT1	248	301	193	380	216	289	443	264	138	203	246	186	177	351	228
EPB41L1	2432	2103	1410	2232	1296	1331	2427	1222	2496	1618	1435	3005	1607	3001	963
NAA16	312	152	290	91	174	369	341	272	66	276	273	227	212	251	142
EPB41L3	192	567	187	192	748	1061	453	845	66	536	328	297	518	2172	483
EPB41L2	585	859	450	307	1097	2527	1469	749	211	2190	982	550	781	2269	1945
EPB41L5	786	447	742	133	496	509	630	983	793	760	914	485	643	293	258
ACSS3	153	129	576	52	759	276	721	279	162	109	164	341	308	6	81
ACSS2	624	710	3440	1001	1081	595	531	451	1162	723	1098	1249	754	643	423
ACSS1	1593	853	947	910	2107	957	389	852	2143	3417	1666	1108	3067	897	228
KIDINS220	2210	998	2079	1745	1738	3854	2585	2761	1477	3477	2168	1315	1742	3780	828
PLEKHM1	573	628	634	403	480	712	539	728	510	656	792	510	540	377	1462
PLEKHM2	1109	1530	1189	2093	1536	1647	1033	1260	884	1477	1417	789	1068	3466	1757
VPS4B	1903	915	1780	1533	1392	1764	2107	2515	1483	2004	1360	1407	1469	3813	3172
GMEB2	564	413	1194	719	602	421	434	616	1115	420	804	680	655	508	283
FAM72D	49	136	104	56	71	18	52	101	121	43	198	45	111	161	251
SLC43A3	733	2283	392	762	1874	1230	463	588	505	735	628	736	609	3959	810
FAM72B	128	266	142	98	137	32	97	135	142	69	282	43	297	448	521
DCAF13	1234	2762	910	2199	1117	776	1189	1467	1137	623	2950	876	2245	2089	2912
DFNA5	157	284	92	158	195	287	140	136	31	195	151	93	172	73	183
MAGEH1	440	457	330	765	373	717	579	476	458	644	192	408	643	76	236
VHL	1076	732	585	341	664	1009	1130	1470	382	759	776	676	1121	749	1083
WNT2	426	451	108	157	730	333	259	843	27	156	114	784	291	193	20
FIZ1	649	249	403	608	324	285	551	332	466	362	344	553	389	339	171
LRRN1	140	4	51	21	29	2242	564	164	21	182	24	294	44	2875	1045
PPP1R15A	977	1666	661	1690	734	1490	1366	654	467	1299	1348	1005	581	1152	451
CNTNAP2	290	1660	3	676	61	622	248	391	1301	139	495	7	3362	723	483
BLMH	1045	717	1403	750	307	659	1714	568	946	511	763	1618	588	822	880
ST8SIA6	21	8	183	54	38	89	223	109	113	7	62	67	13	1	3
MOGS	1807	1254	1374	4573	2042	960	982	1122	1790	1616	1137	1154	1066	1592	2887
RECK	480	318	98	218	277	1076	330	255	59	972	143	531	257	97	126
MRPL37	1722	1982	931	3409	2412	1046	1337	1700	1437	1014	1448	1051	1500	2424	5920
GPRIN2	419	4	9	1233	10	106	41	282	126	1	0	12	1	138	538
GPRIN3	52	91	48	48	147	184	68	375	15	708	135	32	81	94	103
GPRIN1	211	643	137	151	440	115	114	55	323	124	182	98	445	682	913
ROGDI	1321	762	965	974	514	418	1062	552	1751	938	683	652	724	214	420
MRPL34	799	741	266	424	666	372	331	416	549	476	434	984	414	772	558
MRPL35	1242	746	1025	1101	982	768	1051	930	920	1136	829	938	1004	948	1073
HIST2H2BF	24	35	18	181	45	85	44	74	83	203	35	97	210	58	83
ZNF813	146	42	213	75	100	206	282	296	37	106	196	53	147	90	113
SPTBN5	106	111	45	14	33	73	110	608	113	30	110	59	32	73	53
SPTBN4	66	84	36	17	20	56	33	36	95	118	50	49	300	2	192
SPTBN1	4984	2759	4733	3694	4320	10649	4439	5824	4189	12147	7718	2940	2534	11163	6209
ZNF814	498	251	339	255	361	310	1150	244	292	344	283	342	237	195	106
KLF13	1657	956	1858	1340	1002	2040	1819	2031	1300	1663	2239	678	1064	4071	2390
KLF12	566	174	123	108	365	983	581	259	176	730	360	337	439	1523	132
KLF11	701	491	738	1008	502	1172	431	758	485	727	565	274	438	942	633
EBAG9	440	1156	522	543	577	471	492	1965	511	430	1365	729	1551	355	1056
KLF16	331	695	584	963	396	324	318	646	786	418	395	439	352	456	320
TFAP2A	1884	935	2878	2107	1770	1570	2796	2237	1657	2947	2278	4300	2520	744	1365
TFAP2C	661	819	1258	3357	1212	2486	2128	1078	1258	252	1761	1221	1084	211	204
TFAP2B	18	1980	1902	3	1329	489	52	2323	3	1	3	899	181	0	4
C4orf14	680	484	785	484	600	525	689	1078	381	678	553	373	593	462	396
GBE1	392	511	564	623	343	587	479	721	279	500	269	476	660	434	1190
PCNA	2592	4588	2161	2935	4686	4079	1255	1180	2910	1504	3235	2514	2264	3173	2503
SLC44A1	5803	2729	2988	2789	4278	3614	3602	5256	3172	6489	2929	6219	2635	2328	2766
SLC44A2	6771	5746	4421	5306	3822	4662	3648	4412	3839	12755	3605	5399	4252	5264	2111
EIF3E	4482	9631	4078	9379	4201	4919	4662	15216	3873	2789	8745	4370	6134	8594	6254
SLC44A5	264	3	110	82	0	37	12	354	232	25	160	102	33	1	43
ZBTB7C	479	154	300	413	673	789	333	101	535	152	69	847	156	11	37
ZBTB7B	4539	1714	3661	2173	1840	1411	1577	2891	3738	2200	1904	2038	2324	1957	2897
MCCC2	3956	6115	3828	1331	3874	1479	8550	1782	3500	2533	4389	13857	3722	1282	1669
PCNX	1069	588	555	441	561	2662	1415	1240	807	1756	798	643	892	747	1424
MRPL39	341	896	352	1153	417	290	366	337	223	238	408	485	397	454	339
LOC92659	189	252	67	149	202	73	72	201	396	82	195	216	336	127	167
HDAC1	1782	2323	2069	4205	3936	1984	3845	2234	2324	1593	2914	1652	2335	4207	3752
ENGASE	307	755	940	178	604	253	334	327	244	153	409	119	384	150	456
ZMYND8	2225	1173	1330	778	1597	1286	997	1201	1443	2533	2907	1084	2196	836	617
THBS1	24903	19244	3613	12009	8970	22144	19478	14166	10990	30223	12484	8873	45424	3670	1420
FAM149A	34	21	7	20	32	115	32	15	11	68	51	26	13	4	251
FAM69B	362	200	368	193	86	137	99	353	263	158	98	332	128	65	71
RPA1	1688	1923	2486	1665	1344	2027	1673	2550	2340	2316	3056	2764	2027	6067	2640
RPA3	410	482	458	445	632	226	404	262	1075	166	364	509	486	259	329
TENC1	1779	907	556	870	812	2739	1219	943	2390	2245	917	1184	1317	762	507
CXorf40A	464	436	643	608	543	376	822	492	935	537	766	645	910	287	659
CXorf40B	522	632	611	609	725	475	972	544	851	578	1095	544	880	332	752
COQ9	637	1751	1321	972	1379	694	459	515	849	729	1147	642	743	643	819
NDUFS5	4557	2210	1969	7177	4361	1571	1253	1621	2847	1135	1787	1487	1800	3269	2586
NDUFS6	862	1971	748	743	1410	484	571	714	856	436	1723	951	936	852	908
NDUFS7	338	1252	1184	930	1088	320	225	475	686	573	671	869	668	246	348
C1S	5998	10053	3141	2860	8339	17044	5182	3892	1473	11450	3209	6142	5553	3397	47792
C1R	5825	6367	2525	2552	5442	10177	3053	3140	2380	5306	2457	5871	4134	2513	13930
COQ7	449	607	527	317	404	551	744	816	699	416	963	731	414	373	332
COQ6	495	242	230	307	232	206	234	378	650	490	291	583	447	150	305
SLC9A3R1	12611	8129	16019	2879	7585	1813	5052	3224	9324	13519	9394	6734	19421	930	6031
COQ3	180	116	180	296	202	98	81	113	216	49	87	215	114	189	286
COQ2	115	388	210	218	265	185	167	219	91	228	187	135	203	102	271
FAM198A	136	236	361	376	23	527	202	179	55	298	116	311	44	89	78
NEK7	425	1214	2005	646	1296	1615	1302	2051	833	1374	1195	850	1079	1188	1174
FAM198B	2909	2385	3444	686	6908	8795	7328	3104	9887	8902	7839	4563	6805	828	199
ZRANB1	643	608	1051	1261	698	1168	1569	1237	1297	1216	879	913	957	1386	1199
ZRANB3	132	112	68	45	12	92	68	85	104	91	58	86	48	143	68
ZRANB2	925	1298	1473	1327	1133	1559	2026	1575	591	944	810	690	1128	1146	1299
TTC7B	221	249	82	353	161	337	177	217	370	307	317	170	173	88	467
ZFAND2A	216	218	112	870	1269	134	160	197	203	194	221	292	251	176	146
HBB	14	23	109	29	29	68	87	232	25	298	6	72	14	24	14
CHMP2B	917	1427	1189	1202	1130	1291	1254	1225	994	1512	1005	1353	1681	573	1681
MUC20	81	289	52	1052	54	165	64	92	50	11	640	365	124	223	161
BOK	1864	1010	551	1588	204	466	1457	598	1723	860	417	1212	590	1032	352
PCDHGB7	99	99	46	116	111	501	153	125	12	162	151	47	145	34	13
ATP9B	722	270	327	427	281	603	622	614	435	692	351	425	249	898	576
ATP9A	3079	1394	5103	2319	2234	3063	5094	3060	3578	3482	8393	2396	3670	142	998
ZNF828	551	301	1128	233	388	711	813	814	924	606	497	561	868	737	1003
BOC	232	253	188	2282	306	2613	419	238	202	798	172	144	134	2588	297
RREB1	1440	688	1619	945	924	1272	1541	1522	1127	1475	1383	1227	1099	1112	914
TPX2	1131	2468	1208	1670	2579	184	925	632	2537	1110	2212	882	1730	3614	3597
DENND2A	154	44	48	70	72	179	61	29	32	63	43	28	57	158	32
DENND2D	1596	1492	596	601	964	898	1224	539	654	1121	756	1041	1152	225	1108
PPT2	209	306	236	308	298	345	318	265	241	284	286	175	368	268	134
INPP4A	728	457	995	358	648	953	502	589	481	636	497	348	489	930	859
MICAL3	586	435	704	654	541	1125	404	725	831	544	692	235	293	1807	920
PHC1	507	288	416	257	292	606	618	562	351	769	365	430	331	1139	1181
PHC3	1142	935	1659	883	1169	2105	2065	2102	842	2104	1467	1138	1543	902	1707
GPR107	5161	3586	4513	2139	2147	4121	5061	4754	2474	3543	5055	3037	4955	2282	3453
GPR108	1185	1200	859	1428	1191	1051	710	962	1192	1544	1340	1486	905	887	847
MFAP3L	162	297	59	428	122	1219	276	731	15	347	124	137	643	361	304
THOC4	1150	1325	874	659	1946	413	605	536	1070	492	1210	619	1157	941	1548
UBE2G2	1525	2945	1554	2109	1504	1459	1165	1359	924	1195	1359	2029	846	1349	1010
SYPL1	3846	3222	1977	4348	2875	2524	3754	3846	6971	2862	2307	4573	2067	2293	3634
STAT3	5434	7656	5152	3968	3426	6862	6404	6304	5241	5688	4793	8611	4187	15884	9999
UBE2G1	956	924	1385	1599	951	1215	1208	1671	1289	1997	1491	2318	1639	1279	1224
SCNN1G	755	136	13	489	14	201	245	46	376	1	129	36	51	23	57
SAFB	1460	2101	1611	2145	2364	1462	1255	1777	1980	1966	1986	1171	1545	1657	1269
PRF1	16	69	47	104	292	80	24	23	14	45	103	20	52	61	484
MGMT	427	433	420	765	388	307	601	391	1255	445	276	558	107	386	260
SLC35E2	29	21	82	40	48	126	81	105	12	40	68	24	35	65	116
WSB2	2613	1139	3529	629	1919	1780	1788	1736	1252	1911	2197	1560	3590	2018	3794
TRNP1	244	141	36	449	19	190	31	157	260	97	81	101	43	338	114
H2AFV	5017	3239	2480	2969	4789	3823	4312	2762	7272	3211	3600	3131	2866	4955	2285
ZNF335	579	405	606	529	841	514	424	459	541	507	595	439	668	306	400
H2AFX	592	1142	668	946	1174	231	402	513	1035	544	789	1066	881	886	782
H2AFY	5778	6804	6537	4397	6643	2235	4572	4166	3719	4010	9726	5024	6017	3924	6234
H2AFZ	2184	4762	7734	3793	8219	2016	3590	3219	3619	3518	4586	2017	5592	2709	4427
RNF8	509	384	667	616	372	430	349	296	378	262	329	258	248	675	838
RFX5	636	1586	1100	681	1171	712	2216	1441	1958	891	1425	1567	1014	1403	3474
RNF6	666	561	1821	687	592	906	1280	1039	479	825	994	649	2813	544	1841
RNF7	1281	1356	933	2736	1492	1031	1081	1117	1466	1060	975	1684	1167	2229	954
RNF4	1870	1587	2070	1264	1906	1678	1981	2042	1130	1636	1921	982	1785	1154	1892
RNF5	881	867	1083	1867	875	723	817	868	1383	1135	1094	892	710	1018	600
RNF2	339	611	855	1236	375	826	861	1258	1101	552	587	808	807	591	287
APP	22519	25069	14430	29492	16953	31092	22787	20257	13339	26604	21229	26134	10479	62591	14104
H2AFJ	1862	2043	2066	2602	2901	1224	3440	1005	2054	1050	5179	3381	2809	1618	1100
RYBP	1011	1492	1708	1200	1343	1883	2126	2253	1707	1297	1625	1903	2515	908	1041
NCAPG2	678	889	500	432	933	448	803	689	404	579	1088	370	656	1109	4811
PSMA4	1696	2946	4351	4300	2246	1874	2040	1847	1585	1757	2332	2550	2937	1571	6141
NRXN2	19	25	22	33	17	312	50	68	27	98	26	10	24	22	150
SRGN	446	1997	549	1495	1348	1192	324	479	169	624	773	636	824	333	1656
CLTA	2242	2368	1703	6564	2852	1690	1554	1993	3092	1882	2183	3368	2482	1146	3743
CLTC	17657	13740	22424	9438	19773	38133	17804	14505	10018	48415	26363	10952	75893	8401	24922
CLTB	1112	2603	1244	1830	1569	732	779	722	1012	886	829	1415	1404	913	2452
TMEM159	1233	1113	599	2104	1641	873	455	1040	719	672	285	1488	716	1471	1463
RRAGA	2102	1247	1518	4367	1058	1724	1680	1558	2233	1569	1071	3629	1633	847	1963
LRRC61	244	370	150	403	341	137	393	310	676	393	357	329	326	453	1013
TNS3	2262	2562	1490	1157	2539	2976	3202	4138	787	4780	2732	1957	2388	3052	3353
ADRBK1	2195	1750	6143	1464	1957	1584	1746	1558	2278	2012	1430	1532	2064	2314	2213
ADRBK2	545	448	605	217	645	806	661	805	1106	685	528	509	299	782	1318
STAMBPL1	75	65	86	58	161	112	142	59	49	67	71	33	46	110	205
C7orf36	168	202	312	385	146	146	163	158	392	135	93	230	149	205	145
C7orf31	43	23	14	126	65	103	55	74	9	41	16	127	20	17	91
C7orf30	339	418	889	905	356	204	273	284	578	225	183	317	266	458	326
PAIP2B	257	158	272	231	79	288	192	484	35	143	215	149	180	324	36
TNK1	514	556	474	427	332	269	349	1084	555	491	315	782	742	124	271
RRAGB	329	362	260	505	141	400	336	290	362	330	307	461	265	265	89
LHFP	534	482	307	512	433	2045	707	476	309	1029	232	503	397	503	149
USP27X	99	62	97	277	123	114	158	126	122	106	99	180	125	110	178
PCOLCE	2858	2487	624	1326	2143	4544	1672	963	1375	4174	2697	5327	2525	1793	543
EPM2A	111	118	164	85	130	170	148	138	80	179	113	96	65	110	215
ISCA1	744	839	216	544	863	805	921	879	595	493	519	768	484	604	1857
RNF103	1552	819	1984	1562	1374	1788	1582	2499	1520	2251	1225	1712	2214	602	1206
ISCA2	343	219	142	230	203	184	127	351	717	215	231	527	488	109	264
FAM118A	217	284	307	167	393	372	218	436	380	336	216	220	154	348	252
FAM118B	282	309	586	201	333	327	181	227	160	200	262	296	172	261	215
ZCCHC24	732	374	393	190	658	3041	996	743	510	2237	590	672	731	220	106
LMX1B	2359	1371	1887	193	634	1327	1531	1685	2549	1337	1082	1433	1253	6	120
PPIG	1481	1145	1109	1587	1463	1439	929	1202	886	1620	943	1193	1009	1495	1156
RECQL	1067	932	997	603	922	1247	1133	676	557	1117	1398	1008	850	1445	1994
SRPRB	1610	2183	1272	4560	2509	1399	1254	1165	3181	1923	2743	1708	1029	1756	1578
SHC2	240	101	89	463	57	639	140	334	655	560	314	791	837	43	53
MAP7D3	113	85	35	271	132	276	165	48	32	202	74	48	62	359	526
H3F3A	13785	5821	7804	6162	7608	3303	5958	9502	10879	4588	3410	5798	5928	7003	3091
SIK3	803	443	781	375	441	1358	979	262	88	942	477	1658	442	649	883
MAP7D1	2331	2590	1387	3214	2320	1771	1828	1298	1076	2048	2036	1442	1575	2321	3015
PRKRIR	1459	886	2822	636	1202	1545	862	1053	878	768	652	1152	920	2010	3548
ACTR8	341	453	315	307	312	478	619	595	323	419	559	450	531	270	263
BAIAP3	227	445	269	96	58	174	28	1039	1369	28	697	519	93	34	55
ACTR6	586	598	655	512	680	519	736	675	549	403	572	676	743	911	1383
ACTR5	245	235	226	238	535	164	224	219	390	167	228	191	277	250	129
UQCRC1	1467	4937	2729	3313	2316	1415	1967	2764	2456	1519	3396	4007	4702	2047	2103
ACTR3	4534	5770	3122	4881	5221	5163	3321	3033	3297	3873	3879	3101	5506	5628	4875
ACTR2	5962	5822	9250	9133	6236	7803	6454	7038	4486	6668	6789	5433	7992	8317	10695
YY1	1488	836	1838	1519	1592	1308	1839	1380	1508	1525	907	1670	1367	1413	1625
PTGFRN	5927	2501	2234	3244	2851	5391	3748	2184	4190	7804	2508	2957	2549	1658	2027
RECQL4	314	1369	589	572	910	55	245	72	574	158	1551	171	662	507	1010
GGT5	695	1046	467	1137	773	1295	696	630	375	929	835	460	427	312	307
LYSMD2	69	346	85	71	95	113	54	44	19	79	89	164	153	148	549
PDE3B	22	154	27	32	148	91	61	52	119	248	261	6	28	31	371
HYDIN	57	189	189	69	7	135	18	84	31	181	12	103	52	52	61
GNL3L	817	567	844	808	806	974	1303	1315	716	1005	1014	473	925	1493	1066
POLDIP3	1422	2793	3500	1518	1001	2105	1514	2482	2431	2300	1388	1746	1795	2457	1854
POLDIP2	1326	3311	3327	3048	1622	2429	2459	2043	3156	3233	2245	3495	2668	2429	2065
ZNF57	103	131	220	74	117	87	77	103	80	123	102	75	67	104	107
RASA1	1244	1000	895	510	817	997	1677	1293	626	1450	973	1439	1578	737	866
CBARA1	1615	1046	1411	1358	1225	1105	1335	1443	1140	2282	1554	1726	1538	1703	652
TTC39C	570	303	1195	160	502	715	908	983	1024	1202	399	844	268	1205	335
FNDC1	2484	3607	228	498	2391	3854	1138	2600	197	5447	661	1556	1740	3462	197
GTDC1	324	277	381	274	283	346	240	196	114	254	163	179	132	427	266
TTF1	397	360	367	286	350	424	371	328	221	275	280	363	379	311	238
ALDH18A1	4061	2009	2669	4462	3841	2059	2741	2699	2786	3066	2849	2564	3683	7606	3062
RASA3	627	718	213	553	539	951	460	830	154	686	441	375	455	205	1296
TUFT1	1691	2172	1820	1323	1301	863	1120	1517	1389	1066	1530	1556	1528	819	284
SLC25A10	1956	1532	1440	964	2046	252	597	687	1858	680	1483	1213	1432	1063	1979
TIAF1	260	506	296	1083	189	187	383	135	310	429	219	464	215	75	229
HHEX	221	69	49	58	89	146	192	65	61	95	71	269	103	108	119
RABEP1	4601	2539	4079	833	2174	4501	4794	4823	3880	4645	3471	7185	3688	696	1727
PTPRU	1367	1041	530	3553	309	731	1305	702	872	1084	796	238	470	1498	409
SAA2	14	42	32	71	64	300	52	25	58	119	41	226	6	62	324
PTPRT	971	741	86	4	3	1026	1602	2459	1173	135	2	4414	83	1	10
SAA1	160	147	98	155	108	411	219	149	499	382	82	151	65	312	732
ZXDB	373	259	920	327	310	625	1784	638	450	526	607	486	638	341	578
ANKS1B	170	56	88	18	255	119	176	71	155	101	453	90	389	220	67
C1orf74	291	156	207	66	163	118	89	166	203	110	88	145	145	109	203
C1orf77	1154	2500	3071	2320	1826	1494	1966	2682	2365	1961	1953	1737	1985	1477	1843
ANKS1A	1216	634	1858	877	796	1576	1512	1113	1005	1126	1258	655	699	1295	1225
TSTA3	2055	5022	1996	6413	2649	428	1008	491	2502	1230	3653	1985	2458	1020	2302
LOC285359	107	97	63	63	87	46	48	94	59	83	76	56	57	36	74
TINF2	1488	935	1252	822	1854	1197	788	1014	1852	1113	815	1537	1102	528	972
NKX3-1	54	88	148	136	2936	205	59	113	2315	45	85	1090	46	78	291
NAP1L5	126	50	66	142	68	224	126	74	79	154	37	30	41	23	11
RPL12	8267	9037	6845	10667	6998	6863	5494	17040	9839	8278	4989	12651	4836	9173	6494
ZNF597	47	75	114	58	50	85	73	68	46	61	57	99	36	5	49
ZNF816A	333	147	318	307	194	235	363	253	194	283	204	178	285	60	95
NDUFA7	535	1084	519	637	873	322	347	526	808	649	664	882	579	373	292
ADAM10	1335	1304	2105	970	917	2146	1754	3026	834	1818	2001	1329	1594	1007	1332
ADAM12	1648	2851	832	1963	2000	11694	3727	792	575	9253	1007	2750	2549	602	737
ADAM15	9576	7850	4574	6489	17023	2085	1154	3443	7334	2287	2418	4339	5245	3471	3863
ADAM17	822	461	944	997	458	910	697	782	367	753	837	395	595	1146	1397
ADAM19	436	619	422	451	614	459	864	262	104	597	622	245	611	235	726
WDSUB1	226	201	206	212	254	186	265	189	370	318	278	198	151	188	197
CPNE8	78	104	126	115	100	318	85	58	24	179	69	51	87	40	434
TYW1	804	565	507	734	685	546	779	581	1198	687	595	544	620	612	683
PTPRF	66326	8466	23907	19989	10034	13432	18507	17233	11073	22459	14168	5713	9836	19717	29695
CPNE3	2522	6465	5111	3981	4216	3574	3841	12641	3502	3742	11900	3052	7099	1914	4549
CPNE2	471	546	331	1222	377	621	374	276	539	871	785	414	446	941	303
CPNE1	3071	2117	3907	2968	2314	250	2067	2102	4772	1877	3281	4531	2005	2414	1300
MIF4GD	301	740	407	336	702	252	326	269	706	624	804	735	2421	276	582
CPNE7	11	202	19	11	239	8	65	97	260	4	540	46	22	119	121
CPNE5	29	24	85	27	549	103	52	31	24	62	18	17	52	40	20
TNFRSF11B	104	74	56	33	78	67	130	321	13	20	371	26	9	255	360
SFRS14	2794	1655	1275	246	1400	1453	1326	1094	949	1423	1228	900	1044	978	2199
TRIT1	731	364	238	457	363	326	260	435	119	227	347	270	219	522	516
SFRS12	1440	1226	1996	774	1307	1760	2157	945	764	1661	1331	1074	996	773	837
DNMT3B	52	125	214	202	259	72	72	76	169	88	256	78	456	571	154
DNMT3A	1365	432	677	688	760	534	601	671	653	673	676	382	515	1246	772
SFRS11	2425	1960	2414	2201	2564	2998	3344	4237	1569	2924	1562	1258	1631	1887	3246
FLJ45445	9	270	18	37	14	32	41	10	103	7	48	135	163	74	149
ZNF121	49	42	71	53	46	112	77	187	30	96	80	29	51	89	57
RBM10	1727	1386	1737	1582	1543	977	1289	1026	2336	1516	1362	1097	1451	2024	1475
XRN2	2273	3146	2050	1989	2292	15356	1858	3034	2203	2355	2409	2309	3791	2759	2013
RABEPK	726	815	786	346	487	378	493	512	643	454	358	793	428	375	484
UPK3BL	87	46	124	209	134	125	93	110	556	29	108	49	103	343	65
AAK1	1283	651	1707	951	855	1551	931	599	815	983	1173	578	853	820	1572
SNRPN	354	1055	569	204	599	1632	1189	1475	1432	1767	908	985	1121	151	589
GDE1	2919	3208	1296	2465	2409	1950	1917	3336	3190	1853	2100	3518	1892	2153	2613
SNRPB	2728	5850	1959	4530	4602	3713	1430	1843	4960	3218	3118	3724	3008	3600	2296
SNRPC	1181	1473	1785	2725	1524	723	1134	928	1541	834	1654	1161	1212	786	1764
SNRPA	1046	1426	858	1476	1117	592	787	936	1660	859	1123	1301	903	1583	1491
SHANK3	340	320	317	410	344	1050	238	434	397	659	305	180	217	908	623
SNRPE	2502	2101	1583	724	1388	597	1027	1510	1773	814	879	1138	3164	1212	1065
KLC4	583	458	494	850	578	430	540	480	696	504	661	442	281	478	328
ZNF554	43	100	290	118	81	153	105	203	110	140	125	171	149	145	89
PTPRK	5931	845	4228	1624	3333	3516	2099	2939	2793	1033	1690	3602	1281	2467	2851
HUS1	446	252	128	421	303	255	300	330	338	331	223	295	236	336	186
PTPRJ	435	909	4073	871	756	981	1519	2651	895	1792	1161	769	588	119	699
UCP2	1941	3787	1717	2608	9512	1075	1265	1152	10133	593	1892	6483	1726	1748	2366
PLCB1	210	30	46	184	363	1095	217	84	291	367	488	23	180	777	34
ZDHHC15	16	14	30	223	11	123	113	17	63	56	21	15	16	2	16
ZDHHC14	160	61	142	294	236	160	115	71	73	237	47	186	54	119	169
TMEM167B	1761	1362	821	2340	1539	1874	2208	2047	1120	1475	1647	1203	1524	1182	990
ZDHHC11	62	157	111	17	1	44	15	71	29	78	73	152	9	9	79
PRCC	1748	2299	2592	2620	2577	1219	1335	2533	3559	1916	1543	2353	1130	2892	2160
ZDHHC13	646	617	472	1081	534	652	497	374	808	274	1108	351	444	734	437
ZDHHC12	1162	929	549	704	1104	333	425	422	1206	372	634	1045	1090	352	776
PCSK6	1255	554	659	412	229	1464	3489	712	545	11194	381	1944	948	1053	249
PCSK7	609	635	360	356	860	641	589	466	390	524	469	785	613	362	835
PCSK4	30	80	45	54	72	20	13	72	185	78	29	150	33	4	6
PCSK5	62	126	36	39	84	286	87	45	23	190	37	61	45	12	28
DUSP28	80	83	89	48	71	61	142	84	122	64	63	89	95	49	48
HIPK2	2055	463	1632	1151	1696	2285	2489	3613	1714	1108	914	2303	1001	1870	3141
HIPK1	1869	1158	1582	1463	1654	2893	2611	2165	1345	2449	2910	1222	1585	1460	1387
RPS3	22277	18215	16667	20517	17585	13513	12213	20921	23008	10776	7890	18297	8172	23965	23574
DUSP22	831	516	365	1193	940	833	537	484	532	662	166	467	476	1345	495
DUSP23	2014	808	896	2324	1015	466	347	765	1501	466	444	757	600	315	446
LEMD3	619	535	1103	368	924	963	957	791	506	764	904	559	809	1202	384
LEMD2	1154	877	1506	1673	930	757	1076	834	1165	790	1407	665	1063	416	1046
QARS	2309	4016	3009	5245	2495	2444	3443	3776	3174	2291	2825	3640	3485	2996	1321
SLC16A6	181	167	541	23	105	126	1153	122	87	2336	274	259	1190	13	64
YBX2	60	226	2	424	593	28	55	91	806	153	351	141	286	22	138
GPATCH2	500	530	588	141	519	347	385	938	2216	507	544	657	309	398	473
C3orf19	2185	345	394	228	442	396	412	431	274	412	309	408	491	310	497
C3orf18	72	197	144	79	44	188	312	255	28	146	70	244	243	70	132
NAPA	3222	3897	3569	6287	4578	2890	4706	2690	4764	3586	4571	5804	4638	2414	2094
C3orf15	87	65	7	2	4	92	183	125	279	5	59	123	41	181	40
C3orf14	233	432	361	718	597	271	399	23	575	218	467	662	2358	164	192
C3orf17	873	711	870	918	757	972	898	842	646	748	685	802	782	1230	1307
C3orf10	3541	4764	2515	4411	2985	2358	2952	2862	3387	2825	2853	3926	3771	3023	1643
OSR2	438	180	735	18	784	248	286	26	345	516	418	167	261	251	96
LARP1	5194	6716	5775	3462	6124	4281	5413	5473	3145	4759	6301	3854	4608	3538	9818
LARP4	1447	1530	2942	676	1445	1491	2598	790	1148	1264	2484	1341	2402	1926	1429
LARP6	199	107	76	326	83	293	171	100	238	177	178	123	92	532	300
LARP7	706	842	1000	754	898	1045	1154	1193	450	732	696	836	797	650	808
ISM1	381	548	101	171	75	741	177	180	37	172	60	55	116	229	30
GPATCH3	238	309	206	424	387	278	239	341	269	241	342	163	270	390	203
HSD17B7P2	92	55	49	44	11	34	87	44	37	36	24	128	40	37	17
TTLL3	306	397	298	287	264	536	405	499	261	385	307	169	294	167	214
ZNF552	776	1538	1295	311	1061	790	2978	1089	892	306	927	2011	450	182	114
UBE2Q1	1827	2519	3470	3729	3137	1638	1547	2839	2727	2033	1987	2021	2237	1710	2532
DDX49	2158	1337	582	1270	1118	658	507	721	1143	1024	792	861	720	1745	822
COL15A1	2966	1317	705	897	3360	5888	2869	2074	776	4825	2202	714	1852	3253	473
DDX41	1416	2974	2196	1470	2154	981	1457	1194	1052	1292	1396	1388	2053	1025	1771
TMEM45A	2012	588	408	7942	380	687	340	531	844	694	1781	806	442	989	1723
DDX42	3476	2723	3464	2030	3220	3981	4662	3160	2072	10722	3297	2412	2871	3065	3899
PTER	318	446	443	331	698	567	785	689	664	274	180	495	486	293	866
DDX47	1107	1053	1101	924	826	988	1341	1010	1187	941	1003	1169	1302	2645	1391
DDX46	1920	1466	2594	685	1880	1601	2580	1941	670	1836	2080	1272	1513	1113	2093
PTEN	3710	1149	1942	486	2093	2784	2551	2075	579	2553	1672	949	2177	4227	850
SLC20A1	2227	1781	1811	494	1540	1341	3012	947	1155	1422	2797	927	2464	1303	1548
PLTP	1118	2102	621	1212	2632	2770	507	863	360	898	1298	1198	1551	1082	598
ATMIN	1392	1349	2136	1639	1740	2438	1460	1596	1356	2466	2297	1333	1402	2625	1951
EIF5A2	175	110	40	112	77	303	142	115	24	180	51	114	106	155	261
TMEM45B	156	279	243	5	159	201	120	774	100	526	226	221	477	31	9
LOC728743	258	135	195	216	218	107	116	121	144	84	117	159	96	199	354
LGR4	481	533	198	552	894	1847	1443	1502	200	1055	502	244	172	2355	3745
LGR6	41	4	33	12	7	849	190	151	33	5	120	3	102	7	136
C20orf30	2712	3698	1351	2797	2503	9960	1465	2228	2983	2551	2181	4388	1899	2774	1273
CDKN1C	117	114	287	676	63	527	394	325	230	136	207	228	67	31	55
CDKN1B	2147	1869	2294	803	567	1621	3379	2726	1748	1524	2942	1503	2195	2338	1814
CDKN1A	5106	1917	813	1490	1113	2653	762	844	2642	1164	2702	1680	2314	1125	994
UBE2D2	2303	2136	1329	2307	2097	1273	2098	1569	1421	1513	1785	2210	2055	1289	1770
MLL3	2139	1128	2659	2520	2632	3794	4416	3312	1869	3574	3086	1401	2311	2001	2662
GUF1	800	492	547	328	974	1234	1004	1529	374	1178	894	396	951	378	563
MFNG	120	150	114	86	278	279	77	84	104	202	132	126	109	231	85
MLL4	1243	794	1505	1433	1225	1016	1737	1147	984	1508	1128	684	1069	1421	2308
EDNRA	930	608	312	361	376	1555	1033	1892	353	1365	390	659	826	424	78
EDNRB	88	83	114	187	183	755	176	129	91	185	86	73	77	155	158
FLJ36031	252	185	140	728	309	405	232	214	800	173	140	262	221	373	664
APOD	377	1435	639	304	32401	8724	2081	1830	4079	2366	842	519	436	126	160
STX10	564	569	167	400	331	222	401	238	389	259	230	273	254	387	226
APOO	438	445	432	410	294	209	225	220	435	172	333	379	319	324	284
NDUFV2	1964	3764	2045	3728	3245	1072	1847	2442	2316	767	1492	3597	2909	1926	969
UTP11L	718	603	433	1147	831	577	569	566	406	373	489	389	480	888	1191
FAM104A	1031	882	890	582	1373	1004	757	687	764	1072	1050	976	5133	671	1163
FAM104B	205	276	448	597	95	182	189	150	304	183	190	301	197	134	198
NFIL3	587	1045	300	1580	403	811	129	136	133	154	250	152	265	538	1294
UQCRH	1859	1807	1103	3238	2895	1141	995	1524	1498	968	1206	825	1057	3580	2690
VEGFB	2429	1995	847	1089	1599	1286	1325	1160	2341	1670	1131	2127	1563	1073	723
CCDC50	1153	919	1379	1447	745	2359	1451	1258	816	1416	1001	1009	1145	489	1503
CCDC51	197	573	286	307	255	169	332	388	313	195	311	423	554	194	342
CCDC52	762	576	469	440	498	429	818	541	503	448	548	1024	400	544	347
CCDC53	352	422	405	451	577	378	412	194	404	374	481	664	659	378	562
CCDC55	722	955	813	735	453	978	1034	807	549	526	791	756	471	362	443
CCDC56	819	1792	754	968	834	553	817	1270	1712	542	1734	1957	1153	942	876
CCDC57	206	481	666	188	242	270	643	343	334	205	454	398	738	105	298
CCDC58	202	296	224	378	211	105	128	212	215	120	285	272	213	248	177
CCDC59	368	408	415	438	629	318	374	332	325	267	416	475	425	627	409
TMEM128	483	563	326	337	370	585	737	1054	305	443	457	410	723	257	486
GPHN	149	331	187	188	285	298	436	378	281	246	247	493	476	194	318
PAXIP1	573	435	408	427	547	443	846	682	468	631	713	562	388	427	1096
ZMIZ2	2889	2134	1423	2141	3086	1652	2116	1962	5798	1318	1987	2183	1478	6497	8101
NUFIP2	2406	2571	4824	1983	1554	3429	5381	3433	1599	9988	2958	2187	2785	3103	2552
RAD18	827	406	159	236	423	284	347	359	201	340	310	313	400	371	316
NUFIP1	204	136	427	208	132	220	143	257	75	175	235	193	200	513	198
PREPL	1750	1149	2757	1060	1199	2253	2478	2550	1681	2150	1793	1397	2015	1645	1474
FBXO34	918	405	1145	811	869	708	635	790	441	765	422	695	654	510	602
FBXO36	174	96	59	29	67	161	108	139	329	252	95	296	142	145	147
SLC35B2	1783	1408	2413	1761	1295	1405	1712	1246	2378	1856	2171	1272	1309	1523	1302
FBXO30	364	200	755	277	219	687	444	482	304	391	322	238	265	577	875
FBXO31	155	798	773	606	627	742	501	465	492	559	623	331	561	540	564
FBXO32	641	2115	584	2879	370	1733	834	2002	470	445	1184	911	432	1308	1089
FBXO33	319	196	320	176	337	345	655	264	207	141	584	313	273	246	408
ZC3H7B	1815	2564	5368	1251	1643	3879	2123	3362	2735	2718	1892	1348	1823	3104	1818
CNRIP1	162	178	64	112	158	459	153	136	70	317	110	180	155	101	17
FBXO38	842	689	795	417	874	841	1271	955	366	982	832	899	839	411	502
MPG	1015	1001	503	1425	1045	479	578	914	1642	712	674	1188	941	837	592
SAT1	3440	6078	3882	2565	3604	2635	2260	5743	1283	2197	1950	2818	2823	1562	2299
TK1	954	4444	2387	1468	3791	81	314	529	1952	277	1977	1222	1330	957	1260
SAT2	460	454	593	712	475	539	237	713	1011	670	471	655	549	279	378
LOC282997	39	28	21	39	103	36	20	21	60	36	22	40	36	53	32
PELP1	931	1419	1375	1625	1542	929	840	1844	2433	1615	1504	1776	1572	1346	1490
MBOAT2	1264	395	750	1024	545	565	644	1194	1592	910	938	971	652	1106	390
MBOAT1	980	648	228	569	615	363	1989	500	1060	642	2023	904	213	3219	348
MBOAT7	1962	2160	3479	4404	1802	1030	4551	1150	2509	2157	2351	3061	2055	717	1499
SPSB3	588	570	713	1602	1322	447	838	780	1144	767	656	835	572	1247	267
SPSB2	190	313	109	247	273	64	108	67	258	76	194	243	162	58	387
SPSB1	807	976	434	2362	703	546	962	513	366	1129	514	803	519	200	1268
HINT1	3175	3795	1484	2593	5505	1481	2418	3112	3524	1077	3188	3934	3405	3174	2992
HINT2	483	532	233	799	662	241	423	392	557	293	379	947	575	139	470
HINT3	1028	720	2293	956	1210	1407	644	1731	1689	952	821	685	858	541	2296
SDPR	52	97	46	97	62	642	115	49	56	243	29	68	51	76	9
N6AMT1	327	953	358	292	155	259	574	581	303	435	386	271	267	98	131
CDC34	546	1198	1169	1911	1195	483	362	440	751	525	797	605	977	652	690
CDC37	2761	3621	2408	3058	3287	1983	1502	2395	2483	3088	1993	2215	2128	2899	1784
ALAS1	637	1363	1082	1099	899	746	612	775	956	800	941	1288	1000	1601	1831
FICD	78	63	93	29	108	109	64	73	90	139	151	57	79	66	137
EIF1	7373	9397	10177	7508	7398	8142	8904	9065	7886	7597	10064	10010	8024	17561	7424
BRWD3	290	79	651	190	313	305	422	304	98	490	255	115	384	322	361
BRWD1	1427	2203	2417	2568	1213	2105	2957	2522	865	2143	2047	1198	1106	1270	816
S100A1	293	515	952	24882	62	223	374	78	1924	655	124	55	189	2000	256
KIAA0513	437	924	737	227	760	823	366	393	359	527	2336	243	1374	208	676
LONRF2	285	242	933	19	7	609	3523	2817	430	743	104	518	467	17	109
LONRF1	200	157	196	736	420	660	612	249	482	316	47	412	246	746	795
GJA1	2473	2027	859	1162	2106	6035	7745	2725	3258	4068	1781	13805	2828	4357	362
JARID2	1042	447	1221	1875	732	660	1069	652	689	980	835	683	915	1015	203
STAG3L4	238	144	70	139	187	77	81	90	175	96	92	228	106	86	68
BIRC2	919	1383	987	811	1685	1787	1233	1251	474	927	935	1201	1019	1138	1199
KIAA1609	423	868	321	1997	441	473	331	428	453	401	798	268	493	474	22
GJA4	310	131	114	202	224	382	107	77	291	394	119	103	150	316	76
CDCA7L	714	742	2201	1265	221	500	462	537	21	308	419	178	470	734	91
GJA5	644	212	173	547	413	362	272	141	321	935	219	155	455	218	213
ZNF365	187	71	40	37	22	202	76	58	233	133	167	188	95	71	13
APBA3	161	256	398	218	317	153	124	235	205	197	179	232	132	381	301
SPIN2B	79	137	96	114	64	95	147	106	236	100	102	89	122	74	82
PGLS	1372	1369	699	1199	1141	535	454	646	1356	974	724	1632	784	796	622
TUB	172	214	105	160	19	670	252	195	42	286	45	129	64	58	548
ZNHIT1	1014	1313	692	3097	1812	624	830	825	3333	742	1049	2000	1116	751	1175
SYNJ2BP	1487	619	838	468	476	1420	1016	905	946	1579	688	1292	1240	678	518
COL10A1	7241	4911	1439	762	3426	1810	4698	6867	643	7771	11548	9774	6841	636	51
MORC3	631	1546	774	815	615	1216	959	1133	260	931	731	740	586	663	511
MORC4	622	1150	883	730	1683	860	617	488	832	906	688	629	1302	146	1558
FTSJD2	1250	1269	1441	617	1344	1261	1411	1010	1190	1044	1431	836	1162	1034	2140
CHKB-CPT1B	96	228	292	147	335	210	203	210	160	210	127	96	124	130	120
GNE	556	334	984	688	436	1238	455	710	643	2360	625	392	384	378	990
TXNL4A	1373	933	882	2108	1095	651	878	1142	1470	709	680	1049	774	1400	2005
WRB	646	585	560	1379	458	600	620	743	594	539	480	647	419	448	387
ZNF367	130	281	133	82	390	65	207	165	220	181	257	106	254	164	456
IGDCC4	35	21	26	30	35	676	108	18	31	198	29	34	34	72	148
MEF2C	475	331	192	456	674	1472	362	341	151	741	417	303	378	977	165
DIAPH2	244	295	165	288	83	308	126	107	15	177	128	65	71	357	939
VPS24	3992	2496	4497	3374	3080	4075	3073	2781	3340	3890	3224	2882	2713	3332	3009
ATP13A3	2053	1857	2265	1729	2038	2778	3248	2947	1210	1945	3274	1288	2262	3358	4207
DYNC1I2	2645	1649	1429	1811	1969	1691	2970	2371	2090	2743	1960	2611	2607	2191	1863
RNF5P1	101	103	356	211	146	189	104	104	157	145	94	70	202	135	77
RAI1	1072	787	2945	888	497	1100	1228	1231	1209	1795	1235	1233	1034	1071	979
RAI2	698	119	360	98	70	938	565	1962	259	256	64	1456	73	61	62
SKA2	677	1244	886	247	1221	801	858	419	406	1914	973	795	2790	402	1165
VCAM1	742	422	324	366	959	1409	384	443	148	583	1642	214	669	1530	7432
TMEM125	1052	573	189	1229	592	260	518	468	770	383	466	504	303	105	700
C1orf113	227	235	137	99	184	142	750	177	147	67	96	75	64	150	69
CBWD6	129	147	48	109	173	53	101	103	355	28	83	195	56	48	121
CBWD3	353	611	186	295	766	135	902	477	905	154	375	887	200	191	503
CBWD2	600	1161	403	544	563	942	544	849	674	452	453	480	760	582	301
CBWD1	1460	1162	247	1280	655	376	417	700	528	721	331	1168	312	234	992
TNRC6A	1031	756	1243	807	1158	1533	1581	1538	925	1228	1246	874	1034	1000	1382
ZNHIT6	301	427	373	594	516	602	670	459	291	528	688	257	336	909	249
MEF2D	1265	1995	3083	1680	1425	2533	1592	3206	2360	3048	2128	1615	1551	1709	1101
ADAT1	255	337	438	148	321	545	299	193	218	411	725	181	457	373	536
ADAT2	46	98	71	56	99	97	65	150	61	72	73	29	29	112	118
LGALS3BP	18198	21730	10682	4470	31517	7945	3675	4121	11590	6071	11300	13525	33016	4006	20439
ZNF117	954	344	396	3895	821	1034	1361	835	3154	1320	837	819	600	382	627
PLEKHO2	823	1410	625	626	1301	1451	509	773	439	1186	1115	784	1059	576	754
PLEKHO1	781	1085	493	708	799	973	453	450	1213	482	709	754	674	992	476
E2F7	46	334	130	27	159	22	85	25	80	68	153	43	57	186	257
E2F6	288	360	372	296	302	398	412	314	270	259	324	270	496	621	305
E2F5	183	421	88	208	190	136	206	783	312	189	601	151	229	316	458
E2F4	751	1210	1256	575	1196	825	460	413	649	747	1014	682	891	926	1127
E2F3	533	418	636	1142	476	470	841	474	447	428	446	398	226	9060	1330
E2F2	80	382	234	319	314	36	121	71	165	59	354	35	238	246	429
E2F1	322	750	885	276	530	50	251	149	491	253	967	126	638	873	275
SCAF1	1939	1590	1737	2865	1868	1038	2124	1575	1911	1553	1522	2079	1730	2076	1015
C6orf89	2989	2026	3902	3329	1745	3614	3454	2835	3089	3081	3058	2774	2136	1193	2728
E2F8	87	205	225	47	338	57	129	51	145	66	390	11	245	254	167
ACBD3	4585	2858	2987	998	2536	2333	1955	2960	2474	4012	2392	1431	2124	1855	2614
PPP4C	2507	2614	1808	6301	3201	1033	1759	1706	3031	1469	2473	2959	3302	1791	2558
ACBD7	96	127	4	519	238	37	100	19	66	30	72	60	41	86	157
ACBD6	290	643	638	1415	599	425	392	844	958	424	489	739	542	298	210
ACBD5	607	1086	901	1173	1893	1095	1228	1012	989	1047	1154	411	1285	358	1280
ACBD4	122	176	138	198	99	137	262	257	318	123	318	261	113	34	109
MON2	1030	715	1094	580	1282	1867	1754	1147	878	1401	1603	839	1092	940	759
PPP1R13L	1066	1035	1071	3252	859	519	1532	1039	979	1368	641	1151	1016	691	309
EEF2	32532	45226	95704	29189	35934	43816	29848	56559	49091	59330	28805	36638	29161	123512	23844
SKA3	192	218	271	167	214	28	156	113	217	112	239	89	181	211	342
BRI3BP	176	47	205	41	119	71	128	118	125	89	218	95	135	127	276
C2orf29	1176	1251	858	1418	1416	1587	1085	1094	1184	748	1085	1082	1636	1489	2089
C2orf28	2292	1692	1251	5118	2845	1600	1608	1762	3704	1921	1803	2364	2333	1557	2656
RPGR	163	140	91	70	100	206	215	56	141	170	139	216	123	75	160
OLFM1	260	524	50	19	58	777	412	37	500	128	41	825	545	339	113
C2orf24	1805	2349	1165	2345	2166	1542	1076	1481	2552	2569	1199	1456	1542	2273	1280
ZNF334	15	33	15	66	22	92	30	4	6	132	10	31	338	32	86
HYLS1	114	438	296	139	263	99	242	207	170	101	159	288	176	137	358
TIGIT	17	91	28	61	212	20	7	33	7	6	59	37	39	41	185
OSTF1	897	1135	475	1083	1544	869	813	488	528	594	733	914	875	303	1528
FAM168B	2847	1332	2543	1871	1139	2980	2283	3939	2390	2298	2316	883	1836	4516	1772
PYCR1	3418	3912	2233	4989	5490	1199	1427	2342	5203	2058	4738	2334	1880	1191	2496
SNHG11	161	169	110	94	355	111	195	144	254	112	193	222	246	136	58
CTBS	344	404	359	458	786	774	655	551	380	415	359	482	601	774	673
GATA2	480	567	590	23	54	505	47	2209	859	1243	379	1001	583	34	10
ZNF331	288	721	368	360	276	634	473	445	146	480	382	239	257	217	427
GNG10	429	421	325	274	241	438	396	536	406	317	263	547	420	344	226
GNG11	537	302	163	439	409	836	397	422	268	756	188	466	437	474	134
GNG12	2615	2024	1740	1021	2636	4886	3409	2852	1547	2360	1244	2137	1356	6048	2804
SYTL4	317	715	531	104	623	641	1581	823	545	589	1025	892	553	32	49
URB1	967	1522	1109	1799	596	1158	1139	1584	512	950	1041	481	553	1178	646
RPLP1	20198	20759	22431	37209	12196	14702	11783	22992	25653	24487	14628	36799	18288	11572	15243
IFITM3	12122	23048	14375	24135	6325	6275	4669	4119	4813	5504	3680	29751	9702	2046	4750
IFITM2	2081	8308	987	1504	1124	2279	3646	2411	3080	4748	2468	6639	2833	667	735
IFITM1	3024	24848	4421	4381	3936	2434	2638	1938	8383	1277	2579	12004	5278	541	7021
HPCAL1	1069	1084	1041	667	1145	525	331	913	908	735	1268	633	973	360	577
LIPE	55	68	119	41	522	230	415	111	512	1028	282	167	191	130	48
DFFA	1042	447	335	999	481	491	525	527	378	406	481	276	388	1071	587
DFFB	92	135	111	193	154	136	102	109	90	104	102	55	60	274	285
SEC24D	2090	2257	1102	1552	2055	3019	2293	1509	1900	4018	2851	1565	2471	2344	1144
RCN2	1024	926	1453	1745	491	1505	1160	966	648	941	764	834	1133	1604	2742
REV3L	474	265	626	309	361	1513	657	724	319	592	522	275	404	400	838
SEC24A	1142	684	1047	691	1697	1354	1297	1116	430	1450	1322	702	1176	469	1744
SEC24C	4809	2158	5304	3706	3218	2494	3242	3208	2640	3722	3638	2444	3555	3052	2726
PPIA	4687	8010	3798	8724	6761	2845	4706	4131	8162	3956	5576	5073	5735	6014	5487
RNF19B	591	996	476	543	991	656	740	495	469	691	685	506	764	909	2567
LMTK2	368	138	519	93	366	508	679	497	477	584	815	128	311	522	610
ACCN2	62	100	39	50	60	149	52	73	112	107	192	101	47	32	120
PI16	0	169	29	0	200	94	15	67	32	249	8	3	0	5	3
POU2AF1	11	11	194	12	1351	233	59	64	10	56	23	4	114	8	39
MRPL43	1200	836	1468	965	1222	615	923	1035	959	1012	894	1128	1034	788	536
KAL1	759	312	943	67	933	1000	266	409	831	965	528	555	503	710	126
IPP	292	196	314	219	271	438	554	363	182	254	299	100	211	221	547
C16orf93	30	158	66	45	66	15	107	56	81	19	43	107	69	17	53
C16orf91	281	363	234	331	451	153	193	349	290	133	209	241	225	371	224
TM4SF18	77	34	56	143	60	350	81	52	43	106	54	1208	143	509	42
MRPL49	1889	2424	2072	868	1833	1290	2030	1592	2424	1567	1930	1728	2401	1088	2546
LOC100130581	22	33	54	62	55	39	92	64	60	30	81	74	51	3	93
MAGT1	3012	2273	3399	3231	3682	3095	2718	1655	2524	3113	2514	2471	2488	3459	2397
SMC5	704	782	270	660	793	1410	1174	990	592	813	778	681	648	746	2061
SFRS2	2769	3583	3272	2028	4275	2511	2415	2916	2443	2254	3304	2221	3262	2570	3388
ZNF692	199	554	658	754	625	229	423	661	752	417	278	323	273	405	347
ZNF697	237	134	112	212	251	751	367	162	183	472	203	148	252	294	56
C16orf5	908	698	217	640	709	780	290	428	1171	787	776	413	289	809	504
TGM2	2604	1477	1014	2076	2445	989	689	1976	1644	1381	3708	386	1111	749	2549
C16orf7	213	278	282	364	271	231	140	164	365	297	292	164	245	381	145
ARFGAP2	2180	2907	2901	2634	1880	1361	2361	2309	3255	2176	2284	2226	1851	1412	1817
ARFGAP3	878	1003	870	2382	1091	1314	609	1802	1154	1592	758	1024	685	1218	1495
LAMB1	4779	3821	1940	3263	3441	9765	5148	3241	1011	7986	3400	2361	3867	2851	789
LAMB3	3001	207	832	101	570	2882	1175	294	296	210	171	344	960	5397	1637
LAMB2	5712	8608	2460	5153	2028	6119	7654	5149	6235	9394	5527	7983	4691	2122	842
CYSLTR1	49	21	13	14	136	109	21	47	9	25	23	96	41	8	12
COPZ1	4292	5952	4402	4493	4860	3181	3962	4145	6690	4155	7840	7040	7287	2927	2774
C21orf7	132	109	41	136	82	89	43	68	39	140	36	57	53	34	38
NEK4	274	524	582	258	344	542	566	698	365	347	478	544	790	191	665
COPZ2	345	297	75	293	337	606	213	195	374	814	214	676	510	108	108
C21orf2	350	553	218	596	209	305	235	304	312	338	316	382	249	107	132
NEK3	78	123	121	73	125	154	170	118	35	143	142	85	277	226	165
NEK1	276	292	420	145	311	830	531	856	182	788	264	194	362	194	356
U2AF1	1437	2659	1345	4759	1755	1136	948	1128	1320	1049	1429	1234	1239	1306	1209
SRXN1	1496	2676	1802	1388	1446	2045	578	983	1355	1208	1379	1304	2026	1112	3246
NEK8	148	113	158	75	42	125	121	71	118	168	88	124	91	26	22
MPHOSPH6	353	695	817	465	450	281	162	230	214	352	265	324	412	607	352
GPR161	122	80	43	147	39	180	91	77	89	146	74	61	55	901	125
TGFB1	818	1130	388	825	1226	930	1106	716	820	1195	2110	1742	1008	628	433
G0S2	94	165	40	76	307	148	179	54	168	553	228	25	50	54	192
DHPS	1804	1286	1345	496	958	644	1025	941	1076	783	957	1093	742	816	430
ZZZ3	803	527	1011	854	772	1383	1383	1363	530	1111	876	432	618	1059	2120
SGIP1	144	196	67	32	165	65	159	125	17	108	149	83	183	1909	12
CCDC3	745	208	137	100	242	704	133	410	144	387	138	308	143	264	35
CCDC6	2877	1928	4187	3555	2968	2371	3222	3928	2786	2846	2829	2479	2447	3807	2385
CCDC7	28	59	30	55	48	47	76	46	48	36	23	24	40	28	42
SHF	121	56	34	89	28	154	121	123	117	135	61	48	53	315	25
COX7A1	167	67	37	1209	72	124	54	76	65	140	105	635	122	50	9
COX7A2	1706	1238	2801	2357	2353	1225	895	1227	2019	1319	1114	1646	1850	2033	927
CCDC9	513	529	693	938	716	344	664	501	871	606	388	349	568	487	234
DYNC2H1	321	269	267	104	464	1191	638	748	246	631	387	561	218	168	245
TMEM14B	804	926	927	923	728	571	785	722	984	674	736	968	1179	1011	1009
TMEM8A	2296	1576	1627	1593	1851	1143	1091	799	2375	1033	2582	1515	2641	1292	1247
MGA	1090	723	1457	774	550	1838	1557	1410	534	1505	816	576	805	1941	1581
MTHFD2	1524	2822	2036	1693	2655	1140	1788	2230	1336	1492	2227	713	1303	2156	4118
MTHFD1	2071	1410	660	1053	3177	951	1845	1466	2044	1585	1774	1700	1442	1381	1941
RHOQ	1021	883	560	1453	1533	2167	1106	1495	1376	2502	1377	1021	1352	1931	1818
GSS	714	1336	10476	1000	1303	596	756	632	1680	822	2252	1358	1280	405	621
MGP	129868	5346	3375	161670	4979	32559	19832	16880	3025	4206	24670	5338	10232	23297	2838
RSPH3	181	68	295	108	127	217	146	199	208	278	300	132	122	64	265
NSD1	3455	2610	3415	1445	1548	2958	3648	2878	1378	2354	2554	1238	3023	1207	4752
TGFB3	1294	1049	444	321	706	4927	1424	949	805	7737	436	1377	1009	836	196
TMEM189	1105	786	1280	2821	1361	608	547	380	1441	933	2130	1016	1125	2553	442
NUDCD2	497	486	358	358	496	293	302	382	295	225	227	452	329	328	840
NUDCD3	2383	2731	2156	3087	2250	2362	3068	2164	5693	2563	2219	2701	2756	2441	2249
NUDCD1	490	1087	504	844	576	456	595	1699	434	366	1584	391	864	894	1561
ADSS	942	3584	1864	868	1745	1333	2261	2910	1574	1693	1950	1970	1269	1619	1966
R3HCC1	516	428	569	866	992	513	500	409	1315	505	280	706	363	581	429
IFI27L1	54	162	86	95	92	28	36	76	186	32	55	83	86	86	97
IFI27L2	234	345	126	94	139	154	92	63	82	206	165	198	189	66	151
GMNN	307	437	450	243	317	198	335	133	270	123	439	157	304	178	710
ADSL	623	1237	1062	903	673	632	577	917	1094	803	736	676	672	1634	790
SAMD4B	1742	1517	1967	2098	1534	2101	2590	1636	1507	1817	2172	1480	1733	3908	2364
PLA2G15	808	1068	857	669	1278	554	480	487	606	896	728	681	949	702	596
AS3MT	270	39	393	173	1	150	52	606	416	130	18	411	49	420	224
C7orf11	334	518	303	806	428	264	276	407	827	238	276	597	333	589	425
C7orf10	294	237	83	151	23	58	100	114	16	89	154	172	173	93	54
C7orf13	238	140	25	780	431	105	181	109	269	29	70	124	60	408	243
GAS2L1	923	1266	593	785	565	479	432	573	1717	659	451	929	580	1228	1057
RPS27L	1040	1027	1050	820	720	978	814	1022	1387	671	604	1552	1160	390	676
GAS2L3	31	43	126	22	67	65	99	61	30	84	203	15	65	80	350
TMEM63B	1879	1624	3510	2214	1418	1247	1470	1290	1772	1547	2233	962	1575	1137	1127
NDFIP1	2994	3172	3351	2335	913	3697	3606	3930	2573	2955	2883	5049	3699	1253	2125
HPGDS	33	27	7	22	57	67	32	59	12	53	19	233	62	19	4
AZI2	1014	845	487	597	594	1136	976	972	636	846	665	845	1296	705	1527
SYTL5	271	8	21	2	182	191	1594	12	2	12	134	425	378	4	1
ZNF341	243	171	478	239	227	113	127	132	265	227	188	177	134	264	109
AZI1	468	500	594	327	710	154	238	361	520	227	475	188	308	340	323
TARS	2330	1432	1878	1963	2470	1941	2060	2038	815	1509	3138	1860	2634	3133	2175
ZNF345	61	50	63	85	45	112	119	87	73	88	48	76	41	76	40
TMEM8B	924	267	274	897	636	699	453	693	811	667	382	880	575	226	261
ZNF438	257	266	75	514	220	283	187	193	209	189	113	195	112	129	419
POGK	894	1765	3354	2776	2107	1632	2181	3032	2182	2033	2076	1922	4261	2534	3200
VIPR1	96	51	148	163	87	291	222	340	355	102	240	444	184	19	24
NUDT12	231	396	674	215	454	424	1042	715	296	945	220	652	588	103	336
DLL1	236	95	104	44	37	190	124	81	40	58	114	38	94	50	121
DLL4	405	154	196	515	133	388	153	183	214	408	254	182	260	292	98
NUDT17	25	25	62	79	25	21	66	42	205	63	62	64	18	14	51
NUDT14	441	257	268	312	412	272	151	334	695	493	274	149	327	200	236
NUDT15	581	316	724	524	293	364	270	346	167	401	331	377	393	925	534
NUDT18	165	154	97	257	531	140	98	104	402	133	66	382	183	40	186
NUDT19	499	630	668	986	520	432	247	602	708	503	362	417	387	1469	1137
TSPAN9	2907	1751	1689	799	1447	2296	1976	2320	2022	2515	1427	2534	2073	1063	2494
STX8	287	218	390	357	206	240	233	347	387	362	297	770	404	104	167
MXD1	224	483	368	441	297	616	519	251	229	334	527	545	397	911	2390
IFI6	4474	23014	4366	3055	9556	2575	801	417	6909	768	2422	7166	28511	212	9080
RSRC2	1865	1290	1781	883	1239	1290	1571	1196	933	1516	1786	1441	1540	1056	1253
STX7	1192	1024	1503	962	1364	1626	917	1345	749	1259	886	1027	1145	863	781
C9orf123	618	712	386	1433	497	435	500	774	983	612	337	735	459	328	808
RC3H2	532	259	774	165	409	791	983	497	171	454	979	210	393	405	716
SOS2	1248	376	1674	929	917	1194	1628	1112	686	1201	628	872	1040	724	776
SLC4A11	219	110	70	49	576	104	19	59	206	109	290	117	46	849	33
CLIC6	43	71	37	13	120	988	2940	693	18	72	75	4635	693	8609	8
STAB1	1225	1133	408	633	848	1614	480	948	303	874	1829	853	1200	646	536
PHACTR4	1490	903	906	1195	1237	1742	1654	1116	674	1481	1249	661	749	2192	1011
RNF125	209	108	43	250	376	457	139	417	303	255	130	109	72	226	83
[truncated: 11,164 more rows]
